# Supplementary material for: Genome assembly of wild loquat (Eriobotrya japonica) and resequencing provide new insights into the genomic evolution and fruit domestication in loquat
Source: Hortic Res. 2022 Dec 2;10(2):uhac265. doi: 10.1093/hr/uhac265 (PMC9909508; doi:10.1093/hr/uhac265)
Supplement: Web_Material_uhac265 [file web_material_uhac265.zip]

Archive with 9 entries (9 files):
- Supplemental Figures.doc
- Supplemental Table S1-7.doc
- Supplemental Table S10 The genomic diversity of  the wild and cultivated loquats.xls
- Supplemental Table S11 Putative selective sweeps.xls
- Supplemental Table S12 The identified transcription factors in wild and cultivated loquats during fruit development.xls
- Supplemental Table S13 Transcript levels of all expressed genes during fruit development.csv
- Supplemental Table S14 List of all identified metabolites in ripening fruits of wild and cultivated loquats.xls
- Supplemental Table S8 Statistics of data used for genome resequencing.xls
- Supplemental Table S9 Statistics of data used for insertions and deletions.xls
