# Supplementary material for: Genome assembly of wild loquat (Eriobotrya japonica) and resequencing provide new insights into the genomic evolution and fruit domestication in loquat
Source: Hortic Res. 2022 Dec 2;10(2):uhac265. doi: 10.1093/hr/uhac265 (PMC9909508; doi:10.1093/hr/uhac265)
Supplement: Web_Material_uhac265 [file web_material_uhac265.zip › Supplemental Table S10 The genomic diversity of the wild and cultivated loquats.xls]

## Sheet: Sheet1
Group	Average MAF	Expected allele number	Expected heterozygous number	Nei diversity index	Number of poly marker	Observed allele number	Observed heterozygous number	Polymorphysm information content	Shnnon Wiener index
Cultivar	0.2316	1.3163	0.1893	0.193	3600451	1.59795	0.1969	0.153	0.2881
Wild	0.2599	1.5142	0.3009	0.3159	5223687	1.86753	0.2459	0.2408	0.4508
