# Supplementary material for: Genome assembly of wild loquat (Eriobotrya japonica) and resequencing provide new insights into the genomic evolution and fruit domestication in loquat
Source: Hortic Res. 2022 Dec 2;10(2):uhac265. doi: 10.1093/hr/uhac265 (PMC9909508; doi:10.1093/hr/uhac265)
Supplement: Web_Material_uhac265 [file web_material_uhac265.zip › Supplemental Table S11 Putative selective sweeps.xls]

## Sheet: Sheet1
Chromosome	Region start(bp)	Region end(bp)	Region length(bp)	Gene Num	Pi ratio	Gene ID	Gene start(bp)	Gene end(bp)	Gene orientation	COG_class	COG_class_annotation	GO_annotation	KEGG_annotation	KOG_class	KOG_class_annotation	Pfam_annotation	Swissprot_annotation	TrEMBL_annotation	eggNOG_class	eggNOG_class_annotation	nr_annotation
Contig00005_ERROPOS300000_	10001	340000	329999	7	1.85804
						Eja0G000060	81233	95872	-	--	--	Molecular Function: methyltransferase activity (GO:0008168);; Cellular Component: integral component of membrane (GO:0016021);; Biological Process: methylation (GO:0032259);	K23872|2.8e-49|adu:107485597|K23872 putative homogalacturonan methyltransferase [EC:2.1.1.-] | (RefSeq) probable methyltransferase PMT13	--	--	Putative S-adenosyl-L-methionine-dependent methyltransferase	Probable methyltransferase PMT10 OS=Arabidopsis thaliana OX=3702 GN=At1g77260 PE=2 SV=1	Methyltransferase OS=Malus baccata OX=106549 GN=C1H46_038827 PE=3 SV=1	S	Function unknown	hypothetical protein C1H46_038827 [Malus baccata]
						Eja0G000070	103748	104669	-	--	--	Molecular Function: pantothenate kinase activity (GO:0004594);; Molecular Function: ATP binding (GO:0005524);; Biological Process: coenzyme A biosynthetic process (GO:0015937);	K09680|3.7e-29|mdm:103416551|K09680 type II pantothenate kinase [EC:2.7.1.33] | (RefSeq) pantothenate kinase 1-like isoform X1	[H]	Coenzyme transport and metabolism	--	Pantothenate kinase 2 OS=Oryza sativa subsp. japonica OX=39947 GN=Os09g0533100 PE=2 SV=2	Uncharacterized protein OS=Malus domestica OX=3750 GN=DVH24_013877 PE=4 SV=1	H	Coenzyme transport and metabolism	hypothetical protein DVH24_013877 [Malus domestica]
						Eja0G000080	106267	106599	-	--	--	Molecular Function: calcium ion binding (GO:0005509);	K13448|1.4e-32|pavi:110766428|K13448 calcium-binding protein CML | (RefSeq) probable calcium-binding protein CML44	--	--	EF hand	--	Uncharacterized protein OS=Malus baccata OX=106549 GN=C1H46_007546 PE=4 SV=1	--	--	hypothetical protein C1H46_007546 [Malus baccata]
						Eja0G000090	152178	164369	-	[G]	Carbohydrate transport and metabolism	Molecular Function: uridylyltransferase activity (GO:0070569);	K12447|1.1e-181|pxb:103946766|K12447 UDP-sugar pyrophosphorylase [EC:2.7.7.64] | (RefSeq) UDP-sugar pyrophosphorylase-like	[M]	Cell wall/membrane/envelope biogenesis	--	UDP-sugar pyrophosphorylase OS=Cucumis melo OX=3656 GN=USP PE=1 SV=1	Uncharacterized protein OS=Malus baccata OX=106549 GN=C1H46_038829 PE=4 SV=1	M	Cell wall/membrane/envelope biogenesis	PREDICTED: UDP-sugar pyrophosphorylase-like [Pyrus x bretschneideri]
						Eja0G000100	179215	182899	+	--	--	--	--	--	--	--	--	Uncharacterized protein OS=Pyrus ussuriensis x Pyrus communis OX=2448454 GN=D8674_034016 PE=4 SV=1	--	--	PREDICTED: uncharacterized protein LOC103952476 [Pyrus x bretschneideri]
						Eja0G000110	200274	204090	-	[M]	Cell wall/membrane/envelope biogenesis	Molecular Function: protein kinase activity (GO:0004672);; Molecular Function: ATP binding (GO:0005524);	K13430|3.0e-97|nta:107764193|K13430 serine/threonine-protein kinase PBS1 [EC:2.7.11.1] | (RefSeq) serine/threonine-protein kinase PBS1-like	--	--	Protein kinase domain	Putative proline-rich receptor-like protein kinase PERK11 OS=Arabidopsis thaliana OX=3702 GN=PERK11 PE=2 SV=2	Receptor-like serine/threonine-protein kinase OS=Pyrus ussuriensis x Pyrus communis OX=2448454 GN=D8674_034068 PE=4 SV=1	T	Signal transduction mechanisms	receptor-like serine/threonine-protein kinase [Pyrus ussuriensis x Pyrus communis]
						Eja0G000120	220777	225179	+	--	--	Molecular Function: nucleic acid binding (GO:0003676);; Molecular Function: zinc ion binding (GO:0008270);; Biological Process: DNA integration (GO:0015074);	K04125|1.5e-37|boe:106319842|K04125 gibberellin 2beta-dioxygenase [EC:1.14.11.13] | (RefSeq) gibberellin 2-beta-dioxygenase 7	[R]	General function prediction only	Integrase zinc binding domain	RNA-directed DNA polymerase homolog OS=Oenothera berteroana OX=3950 PE=4 SV=1	Endonuclease OS=Malus baccata OX=106549 GN=C1H46_008983 PE=4 SV=1	H	Coenzyme transport and metabolism	hypothetical protein C1H46_008983 [Malus baccata]
Contig00018_ERROPOS1700000_	10001	360000	349999	8	2.05609
						Eja0G000370	33572	35511	-	--	--	Cellular Component: host cell nucleus (GO:0042025);	K18813|5.3e-154|pxb:103941729|K18813 cyclin D7, plant | (RefSeq) putative cyclin-D7-1	[D]	Cell cycle control, cell division, chromosome partitioning	Cyclin, N-terminal domain	Putative cyclin-D7-1 OS=Arabidopsis thaliana OX=3702 GN=CYCD7-1 PE=3 SV=1	B-like cyclin OS=Pyrus ussuriensis x Pyrus communis OX=2448454 GN=D8674_024285 PE=3 SV=1	D	Cell cycle control, cell division, chromosome partitioning	cyclin-D7-1 [Pyrus ussuriensis x Pyrus communis]
						Eja0G000380	37946	40321	-	--	--	--	K23335|4.5e-123|pxb:103941727|K23335 glucose-induced degradation protein 4 | (RefSeq) glucose-induced degradation protein 4 homolog	[U]	Intracellular trafficking, secretion, and vesicular transport	Vacuolar import and degradation protein	--	Uncharacterized protein OS=Malus baccata OX=106549 GN=C1H46_023716 PE=4 SV=1	U	Intracellular trafficking, secretion, and vesicular transport	PREDICTED: glucose-induced degradation protein 4 homolog [Pyrus x bretschneideri]
						Eja0G000390	41246	43222	-	[T]	Signal transduction mechanisms	Molecular Function: protein kinase activity (GO:0004672);; Molecular Function: ATP binding (GO:0005524);; Cellular Component: integral component of membrane (GO:0016021);; Molecular Function: carbohydrate binding (GO:0030246);	K01176|4.7e-70|sbi:8065370|K01176 alpha-amylase [EC:3.2.1.1] | (RefSeq) alpha-amylase isozyme 2A	--	--	Legume lectin domain	L-type lectin-domain containing receptor kinase IV.1 OS=Arabidopsis thaliana OX=3702 GN=LECRK41 PE=2 SV=1	L-type lectin-domain containing receptor kinase IV.1-like OS=Pyrus ussuriensis x Pyrus communis OX=2448454 GN=D8674_024282 PE=3 SV=1	T	Signal transduction mechanisms	L-type lectin-domain containing receptor kinase IV.1-like [Pyrus ussuriensis x Pyrus communis]
						Eja0G000400	47422	50636	-	--	--	--	K07466|1.8e-30|pper:18792188|K07466 replication factor A1 | (RefSeq) replication protein A 70 kDa DNA-binding subunit B	--	--	--	--	Uncharacterized protein OS=Malus domestica OX=3750 GN=DVH24_024046 PE=4 SV=1	--	--	hypothetical protein DVH24_024046 [Malus domestica]
						Eja0G000410	53378	55351	-	[T]	Signal transduction mechanisms	Molecular Function: protein kinase activity (GO:0004672);; Molecular Function: ATP binding (GO:0005524);; Cellular Component: integral component of membrane (GO:0016021);; Molecular Function: carbohydrate binding (GO:0030246);	K22133|1.4e-69|egr:104443803|K22133 oxalate---CoA ligase [EC:6.2.1.8] | (RefSeq) oxalate--CoA ligase isoform X2	--	--	Legume lectin domain	L-type lectin-domain containing receptor kinase IV.1 OS=Arabidopsis thaliana OX=3702 GN=LECRK41 PE=2 SV=1	L-type lectin-domain containing receptor kinase IV.1-like OS=Pyrus ussuriensis x Pyrus communis OX=2448454 GN=D8674_024281 PE=3 SV=1	T	Signal transduction mechanisms	PREDICTED: L-type lectin-domain containing receptor kinase IV.1-like [Pyrus x bretschneideri]
						Eja0G000420	76607	78612	-	[T]	Signal transduction mechanisms	Molecular Function: protein kinase activity (GO:0004672);; Molecular Function: ATP binding (GO:0005524);; Cellular Component: integral component of membrane (GO:0016021);; Molecular Function: carbohydrate binding (GO:0030246);	K22133|4.6e-34|egr:104443803|K22133 oxalate---CoA ligase [EC:6.2.1.8] | (RefSeq) oxalate--CoA ligase isoform X2	--	--	Legume lectin domain	L-type lectin-domain containing receptor kinase IV.1 OS=Arabidopsis thaliana OX=3702 GN=LECRK41 PE=2 SV=1	Protein kinase domain-containing protein OS=Malus baccata OX=106549 GN=C1H46_023720 PE=3 SV=1	T	Signal transduction mechanisms	PREDICTED: L-type lectin-domain containing receptor kinase IV.1-like [Pyrus x bretschneideri]
						Eja0G000430	103449	105414	-	[T]	Signal transduction mechanisms	Molecular Function: protein kinase activity (GO:0004672);; Molecular Function: ATP binding (GO:0005524);; Cellular Component: integral component of membrane (GO:0016021);; Molecular Function: carbohydrate binding (GO:0030246);	K01176|2.5e-68|sbi:8065370|K01176 alpha-amylase [EC:3.2.1.1] | (RefSeq) alpha-amylase isozyme 2A	--	--	Legume lectin domain	L-type lectin-domain containing receptor kinase S.4 OS=Arabidopsis thaliana OX=3702 GN=LECRKS4 PE=2 SV=1	L-type lectin-domain containing receptor kinase S.4-like OS=Pyrus ussuriensis x Pyrus communis OX=2448454 GN=D8674_024279 PE=3 SV=1	T	Signal transduction mechanisms	PREDICTED: L-type lectin-domain containing receptor kinase S.4-like [Pyrus x bretschneideri]
						Eja0G000440	121903	126299	+
Contig00030_ERROPOS10000000	20001	200000	179999	1	2.11437
						Eja0G000720	23970	26152	-	--	--	Molecular Function: nucleic acid binding (GO:0003676);; Biological Process: DNA integration (GO:0015074);	K10640|5.6e-17|mdm:114823266|K10640 E3 ubiquitin-protein ligase RNF25 [EC:2.3.2.27] | (RefSeq) LOW QUALITY PROTEIN: uncharacterized protein LOC114823266	[R]	General function prediction only	Retrotransposon gag protein	--	RNA-directed DNA polymerase OS=Pyrus ussuriensis x Pyrus communis OX=2448454 GN=D8674_006016 PE=4 SV=1	L	Replication, recombination and repair	uncharacterized protein LOC114822932 [Malus domestica]
Contig00030_ERROPOS200739	200001	300000	99999	1	2.69245
						Eja0G000870	194158	200107	+	[V]	Defense mechanisms	Molecular Function: ATP binding (GO:0005524);; Cellular Component: integral component of membrane (GO:0016021);; Molecular Function: ATPase activity (GO:0016887);; Molecular Function: ATPase-coupled transmembrane transporter activity (GO:0042626);	K05658|0.0e+00|mdm:103443659|K05658 ATP-binding cassette, subfamily B (MDR/TAP), member 1 [EC:7.6.2.2] | (RefSeq) ABC transporter B family member 19-like	[Q]	Secondary metabolites biosynthesis, transport and catabolism	ABC transporter transmembrane region	ABC transporter B family member 19 OS=Arabidopsis thaliana OX=3702 GN=ABCB19 PE=1 SV=1	Uncharacterized protein OS=Malus domestica OX=3750 GN=DVH24_000490 PE=4 SV=1	Q	Secondary metabolites biosynthesis, transport and catabolism	ABC transporter B family member 19-like [Malus domestica]
Contig00043_ERROPOS1197350	50001	170000	119999	6	1.88347
						Eja0G000980	54795	55381	+	--	--	--	K10405|3.3e-07|pxb:103948751|K10405 kinesin family member C1 | (RefSeq) kinesin-3-like	--	--	--	--	Uncharacterized protein OS=Malus domestica OX=3750 GN=DVH24_016023 PE=4 SV=1	--	--	hypothetical protein C1H46_012043 [Malus baccata]
						Eja0G000990	56590	59138	-	--	--	Biological Process: mRNA splicing, via spliceosome (GO:0000398);; Cellular Component: U12-type spliceosomal complex (GO:0005689);	K13153|2.1e-59|rcu:8259439|K13153 U11/U12 small nuclear ribonucleoprotein 25 kDa protein | (RefSeq) uncharacterized protein LOC8259439	--	--	Ubiquitin-like domain	--	Ubiquitin_4 domain-containing protein OS=Pyrus ussuriensis x Pyrus communis OX=2448454 GN=D8674_039237 PE=4 SV=1	S	Function unknown	hypothetical protein D8674_040671 [Pyrus ussuriensis x Pyrus communis]
						Eja0G001000	82393	83591	+	[I]	Lipid transport and metabolism	Molecular Function: acetyl-CoA carboxylase activity (GO:0003989);; Molecular Function: ATP binding (GO:0005524);; Biological Process: fatty acid biosynthetic process (GO:0006633);; Molecular Function: metal ion binding (GO:0046872);	K11262|3.0e-81|pxb:103962223|K11262 acetyl-CoA carboxylase / biotin carboxylase 1 [EC:6.4.1.2 6.3.4.14 2.1.3.15] | (RefSeq) acetyl-CoA carboxylase 1-like	[I]	Lipid transport and metabolism	Biotin carboxylase C-terminal domain	Acetyl-CoA carboxylase 1 OS=Arabidopsis thaliana OX=3702 GN=ACC1 PE=1 SV=1	Acetyl-CoA carboxylase OS=Malus domestica OX=3750 GN=DVH24_006772 PE=4 SV=1	I	Lipid transport and metabolism	PREDICTED: acetyl-CoA carboxylase 1-like [Pyrus x bretschneideri]
						Eja0G001010	87029	91846	+	[I]	Lipid transport and metabolism	Molecular Function: acetyl-CoA carboxylase activity (GO:0003989);; Molecular Function: ATP binding (GO:0005524);; Biological Process: fatty acid biosynthetic process (GO:0006633);; Molecular Function: metal ion binding (GO:0046872);	K11262|1.5e-256|pxb:103959036|K11262 acetyl-CoA carboxylase / biotin carboxylase 1 [EC:6.4.1.2 6.3.4.14 2.1.3.15] | (RefSeq) acetyl-CoA carboxylase 1-like	[I]	Lipid transport and metabolism	Carboxyl transferase domain	Acetyl-CoA carboxylase 1 OS=Arabidopsis thaliana OX=3702 GN=ACC1 PE=1 SV=1	Acetyl-CoA carboxylase OS=Malus baccata OX=106549 GN=C1H46_025005 PE=4 SV=1	I	Lipid transport and metabolism	hypothetical protein C1H46_025005 [Malus baccata]
						Eja0G001020	129485	130414	+	--	--	Cellular Component: integral component of membrane (GO:0016021);	--	--	--	--	--	Uncharacterized protein OS=Malus domestica OX=3750 GN=DVH24_006774 PE=4 SV=1	--	--	hypothetical protein DVH24_006774 [Malus domestica]
						Eja0G001030	156102	159014	+	--	--	Molecular Function: 1-phosphatidylinositol binding (GO:0005545);; Cellular Component: clathrin-coated vesicle (GO:0030136);; Molecular Function: clathrin binding (GO:0030276);; Biological Process: clathrin coat assembly (GO:0048268);	K20043|7.2e-79|pper:18782014|K20043 clathrin coat assembly protein AP180 | (RefSeq) clathrin coat assembly protein AP180	[TU]	--	ANTH domain	Putative clathrin assembly protein At2g25430 OS=Arabidopsis thaliana OX=3702 GN=At2g25430 PE=1 SV=2	ENTH domain-containing protein OS=Malus domestica OX=3750 GN=DVH24_021106 PE=4 SV=1	--	--	hypothetical protein DVH24_021106 [Malus domestica]
Contig00043_ERROPOS2000000	40001	300000	259999	7	3.00363
						Eja0G001100	69882	71247	-	--	--	Molecular Function: metal ion binding (GO:0046872);	K19720|3.6e-11|cvr:CHLNCDRAFT_142094|K19720 collagen type III alpha | (RefSeq) hypothetical protein	[R]	General function prediction only	Zn-finger in Ran binding protein and others	--	Uncharacterized protein OS=Malus baccata OX=106549 GN=C1H46_033142 PE=4 SV=1	S	Function unknown	transcription initiation factor TFIID subunit 15-like isoform X1 [Malus domestica]
						Eja0G001110	102110	102533	+	--	--	--	--	--	--	Domain of unknown function (DUF1985)	--	DUF1985 domain-containing protein OS=Malus domestica OX=3750 GN=DVH24_021075 PE=4 SV=1	--	--	hypothetical protein DVH24_021075 [Malus domestica]
						Eja0G001120	128553	133442	+	--	--	--	--	[P]	Inorganic ion transport and metabolism	Tesmin/TSO1-like CXC domain, cysteine-rich domain	CRC domain-containing protein TSO1 OS=Arabidopsis thaliana OX=3702 GN=TSO1 PE=1 SV=1	CRC domain-containing protein OS=Malus baccata OX=106549 GN=C1H46_031630 PE=3 SV=1	P	Inorganic ion transport and metabolism	hypothetical protein C1H46_031630 [Malus baccata]
						Eja0G001130	140400	144850	-	[R]	General function prediction only	Molecular Function: hydrolase activity (GO:0016787);	K06130|9.9e-166|mdm:103441410|K06130 lysophospholipase II [EC:3.1.1.5] | (RefSeq) acyl-protein thioesterase 2-like isoform X1	[I]	Lipid transport and metabolism	Phospholipase/Carboxylesterase	--	Abhydrolase_2 domain-containing protein OS=Malus domestica OX=3750 GN=DVH24_021072 PE=4 SV=1	I	Lipid transport and metabolism	acyl-protein thioesterase 2-like isoform X1 [Malus domestica]
						Eja0G001140	152399	154817	-	[P]	Inorganic ion transport and metabolism	Cellular Component: integral component of plasma membrane (GO:0005887);; Molecular Function: ammonium transmembrane transporter activity (GO:0008519);	K03320|4.9e-271|mdm:103441419|K03320 ammonium transporter, Amt family | (RefSeq) ammonium transporter 3 member 1-like	[P]	Inorganic ion transport and metabolism	Ammonium Transporter Family	Ammonium transporter 2 member 5 OS=Medicago truncatula OX=3880 GN=AMT2-5 PE=2 SV=1	Ammonium transporter OS=Malus domestica OX=3750 GN=DVH24_021071 PE=3 SV=1	P	Inorganic ion transport and metabolism	ammonium transporter 3 member 1-like [Malus domestica]
						Eja0G001150	196718	197326	-	--	--	Biological Process: regulation of immune system process (GO:0002682);; Biological Process: negative regulation of immune system process (GO:0002683);; Molecular Function: molecular_function (GO:0003674);; Molecular Function: catalytic activity (GO:0003824);; Molecular Function: ubiquitin-protein transferase activity (GO:0004842);; Molecular Function: signaling receptor binding (GO:0005102);; Mole…	--	--	--	Armadillo-like	--	Arm_2 domain-containing protein OS=Malus baccata OX=106549 GN=C1H46_030092 PE=4 SV=1	S	Function unknown	hypothetical protein C1H46_030092 [Malus baccata]
						Eja0G001160	197827	199850	-	--	--	Molecular Function: cytochrome-c oxidase activity (GO:0004129);; Cellular Component: mitochondrial envelope (GO:0005740);	K02265|7.1e-60|mdm:103441407|K02265 cytochrome c oxidase subunit 5b | (RefSeq) cytochrome c oxidase subunit 5b-2, mitochondrial-like	[C]	Energy production and conversion	Cytochrome c oxidase subunit Vb	Cytochrome c oxidase subunit 5b-1, mitochondrial OS=Arabidopsis thaliana OX=3702 GN=COX5B-1 PE=1 SV=1	Uncharacterized protein OS=Malus baccata OX=106549 GN=C1H46_031637 PE=4 SV=1	C	Energy production and conversion	hypothetical protein C1H46_031636 [Malus baccata]
Contig00045	330001	480000	149999	11	1.69322
						Eja0G001370	357113	357640	-	[J]	Translation, ribosomal structure and biogenesis	Molecular Function: threonine-tRNA ligase activity (GO:0004829);; Molecular Function: ATP binding (GO:0005524);; Cellular Component: cytoplasm (GO:0005737);; Biological Process: threonyl-tRNA aminoacylation (GO:0006435);	K01868|5.3e-61|mdm:103442966|K01868 threonyl-tRNA synthetase [EC:6.1.1.3] | (RefSeq) threonine--tRNA ligase, chloroplastic/mitochondrial 2-like	[J]	Translation, ribosomal structure and biogenesis	--	Threonine--tRNA ligase, chloroplastic/mitochondrial 2 OS=Arabidopsis thaliana OX=3702 GN=EMB2761 PE=2 SV=1	Threonyl-tRNA synthetase OS=Pyrus ussuriensis x Pyrus communis OX=2448454 GN=D8674_041082 PE=3 SV=1	J	Translation, ribosomal structure and biogenesis	threonine--tRNA ligase [Pyrus ussuriensis x Pyrus communis]
						Eja0G001380	357870	359083	-	[J]	Translation, ribosomal structure and biogenesis	Molecular Function: threonine-tRNA ligase activity (GO:0004829);; Molecular Function: ATP binding (GO:0005524);; Cellular Component: cytoplasm (GO:0005737);; Biological Process: threonyl-tRNA aminoacylation (GO:0006435);	K01868|6.2e-44|pxb:103955045|K01868 threonyl-tRNA synthetase [EC:6.1.1.3] | (RefSeq) threonine--tRNA ligase, chloroplastic/mitochondrial 2	--	--	--	Threonine--tRNA ligase, chloroplastic/mitochondrial 2 OS=Arabidopsis thaliana OX=3702 GN=EMB2761 PE=2 SV=1	Threonyl-tRNA synthetase OS=Malus domestica OX=3750 GN=DVH24_011091 PE=3 SV=1	J	Translation, ribosomal structure and biogenesis	PREDICTED: threonine--tRNA ligase, chloroplastic/mitochondrial 2-like isoform X1 [Pyrus x bretschneideri]
						Eja0G001390	362991	363846	-	--	--	Cellular Component: integral component of membrane (GO:0016021);	--	--	--	--	--	Uncharacterized protein OS=Malus domestica OX=3750 GN=DVH24_037048 PE=4 SV=1	--	--	hypothetical protein DVH24_037048 [Malus domestica]
						Eja0G001400	365665	367919	+	--	--	Cellular Component: integral component of membrane (GO:0016021);	--	--	--	--	--	Uncharacterized protein OS=Pyrus ussuriensis x Pyrus communis OX=2448454 GN=D8674_018334 PE=4 SV=1	--	--	hypothetical protein D8674_018334 [Pyrus ussuriensis x Pyrus communis]
						Eja0G001410	384768	389309	+	--	--	Molecular Function: protein serine/threonine phosphatase activity (GO:0004722);	K17500|2.5e-62|dosa:Os09t0459600-01|K17500 integrin-linked kinase-associated serine/threonine phosphatase 2C [EC:3.1.3.16] | (RefSeq) Os09g0459600; Similar to Calmodulin-binding protein phosphatase.	[T]	Signal transduction mechanisms	Protein phosphatase 2C	Probable protein phosphatase 2C 3 OS=Oryza sativa subsp. japonica OX=39947 GN=Os01g0513100 PE=2 SV=2	Protein phosphatase 2C 15 OS=Pyrus ussuriensis x Pyrus communis OX=2448454 GN=D8674_015911 PE=4 SV=1	T	Signal transduction mechanisms	protein phosphatase 2C 15 [Pyrus ussuriensis x Pyrus communis]
						Eja0G001420	397131	400807	-	--	--	--	--	--	--	Plant protein of unknown function (DUF863)	--	Uncharacterized protein OS=Pyrus ussuriensis x Pyrus communis OX=2448454 GN=D8674_018328 PE=4 SV=1	S	Function unknown	PREDICTED: uncharacterized protein LOC103951089 [Pyrus x bretschneideri]
						Eja0G001430	401774	405772	-	--	--	--	--	--	--	Plant protein of unknown function (DUF863)	--	Uncharacterized protein OS=Pyrus ussuriensis x Pyrus communis OX=2448454 GN=D8674_018328 PE=4 SV=1	S	Function unknown	PREDICTED: uncharacterized protein LOC103951089 [Pyrus x bretschneideri]
						Eja0G001440	425524	426346	-	--	--	--	K07466|1.4e-22|pper:18792188|K07466 replication factor A1 | (RefSeq) replication protein A 70 kDa DNA-binding subunit B	--	--	--	--	Uncharacterized protein OS=Malus domestica OX=3750 GN=DVH24_034804 PE=4 SV=1	--	--	hypothetical protein DVH24_034804 [Malus domestica]
						Eja0G001450	428439	429774	-	--	--	Cellular Component: integral component of membrane (GO:0016021);	--	--	--	--	--	Uncharacterized protein OS=Pyrus ussuriensis x Pyrus communis OX=2448454 GN=D8674_018337 PE=4 SV=1	--	--	hypothetical protein D8674_018337 [Pyrus ussuriensis x Pyrus communis]
						Eja0G001460	468779	469977	-	[J]	Translation, ribosomal structure and biogenesis	Molecular Function: threonine-tRNA ligase activity (GO:0004829);; Molecular Function: ATP binding (GO:0005524);; Cellular Component: cytoplasm (GO:0005737);; Biological Process: threonyl-tRNA aminoacylation (GO:0006435);	K01868|4.5e-19|mdm:103440526|K01868 threonyl-tRNA synthetase [EC:6.1.1.3] | (RefSeq) LOW QUALITY PROTEIN: threonine--tRNA ligase, chloroplastic/mitochondrial 2-like	--	--	--	Threonine--tRNA ligase, chloroplastic/mitochondrial 2 OS=Arabidopsis thaliana OX=3702 GN=EMB2761 PE=2 SV=1	Threonyl-tRNA synthetase OS=Malus domestica OX=3750 GN=DVH24_011104 PE=3 SV=1	J	Translation, ribosomal structure and biogenesis	hypothetical protein DVH24_011104 [Malus domestica]
						Eja0G001470	474823	475269	-	--	--	Cellular Component: integral component of membrane (GO:0016021);	--	--	--	--	--	Uncharacterized protein OS=Malus domestica OX=3750 GN=DVH24_037048 PE=4 SV=1	--	--	hypothetical protein DVH24_037048 [Malus domestica]
Contig00045	90001	310000	219999	10	2.12257
						Eja0G001270	114140	115336	-	--	--	Cellular Component: integral component of membrane (GO:0016021);	--	--	--	--	--	Uncharacterized protein OS=Pyrus ussuriensis x Pyrus communis OX=2448454 GN=D8674_018395 PE=4 SV=1	--	--	hypothetical protein D8674_018395 [Pyrus ussuriensis x Pyrus communis]
						Eja0G001280	139914	141554	-	--	--	Cellular Component: integral component of membrane (GO:0016021);	--	--	--	--	--	Uncharacterized protein OS=Malus domestica OX=3750 GN=DVH24_037056 PE=4 SV=1	--	--	hypothetical protein DVH24_037056 [Malus domestica]
						Eja0G001290	159899	163352	+	--	--	Molecular Function: nucleic acid binding (GO:0003676);; Biological Process: DNA integration (GO:0015074);	K15601|1.7e-87|psom:113331285|K15601 [histone H3]-dimethyl-L-lysine9 demethylase [EC:1.14.11.65] | (RefSeq) lysine-specific demethylase JMJ25-like	[R]	General function prediction only	Reverse transcriptase (RNA-dependent DNA polymerase)	Retrovirus-related Pol polyprotein from transposon RE1 OS=Arabidopsis thaliana OX=3702 GN=RE1 PE=2 SV=1	Integrase catalytic domain-containing protein OS=Prunus dulcis OX=3755 GN=Prudu_489S000400 PE=4 SV=1	O	Posttranslational modification, protein turnover, chaperones	hypothetical protein Prudu_489S000400 [Prunus dulcis]
						Eja0G001300	167657	168528	+	--	--	--	--	--	--	--	--	Uncharacterized protein OS=Malus domestica OX=3750 GN=DVH24_027516 PE=4 SV=1	--	--	hypothetical protein DVH24_027516 [Malus domestica]
						Eja0G001310	197531	198162	-	--	--	--	--	--	--	--	--	Myb-like domain-containing protein OS=Malus baccata OX=106549 GN=C1H46_035597 PE=4 SV=1	L	Replication, recombination and repair	hypothetical protein C1H46_035597 [Malus baccata]
						Eja0G001320	206063	209650	+	--	--	Cellular Component: integral component of membrane (GO:0016021);	--	--	--	--	--	Uncharacterized protein OS=Pyrus ussuriensis x Pyrus communis OX=2448454 GN=D8674_018348 PE=4 SV=1	--	--	hypothetical protein D8674_018348 [Pyrus ussuriensis x Pyrus communis]
						Eja0G001330	272039	273298	+	--	--	--	K11498|1.0e-07|fve:101308803|K11498 centromeric protein E | (RefSeq) centromere-associated protein E	--	--	--	--	Uncharacterized protein OS=Malus baccata OX=106549 GN=C1H46_013626 PE=4 SV=1	--	--	hypothetical protein C1H46_013626 [Malus baccata]
						Eja0G001340	274897	275826	-	--	--	--	--	--	--	--	--	Uncharacterized protein OS=Pyrus ussuriensis x Pyrus communis OX=2448454 GN=D8674_018328 PE=4 SV=1	S	Function unknown	hypothetical protein D8674_018328 [Pyrus ussuriensis x Pyrus communis]
						Eja0G001350	291210	292007	-	--	--	--	K12882|6.0e-85|pxb:103941983|K12882 nuclear cap-binding protein subunit 1 | (RefSeq) nuclear cap-binding protein subunit 1-like	[R]	General function prediction only	--	Retrovirus-related Pol polyprotein from transposon RE1 OS=Arabidopsis thaliana OX=3702 GN=RE1 PE=2 SV=1	Uncharacterized protein OS=Malus baccata OX=106549 GN=C1H46_017547 PE=4 SV=1	H	Coenzyme transport and metabolism	hypothetical protein C1H46_017547 [Malus baccata]
						Eja0G001360	301154	302182	-	--	--	--	--	--	--	Plant protein of unknown function (DUF863)	--	Uncharacterized protein OS=Malus domestica OX=3750 GN=DVH24_037060 PE=4 SV=1	S	Function unknown	hypothetical protein DVH24_037060 [Malus domestica]
Contig00051_ERROPOS1300000	130001	270000	139999	1	2.61777
						Eja0G001660	269703	271211	-	--	--	--	K01303|5.4e-57|fve:101311565|K01303 acylaminoacyl-peptidase [EC:3.4.19.1] | (RefSeq) uncharacterized LOC101311565	[R]	General function prediction only	--	--	RNA-directed DNA polymerase OS=Pyrus ussuriensis x Pyrus communis OX=2448454 GN=D8674_010517 PE=4 SV=1	L	Replication, recombination and repair	uncharacterized protein LOC114819752 [Malus domestica]
Contig00051_ERROPOS1300000	420001	540000	119999	1	2.15045
						Eja0G001670	526798	528015	+	--	--	Molecular Function: nucleic acid binding (GO:0003676);; Biological Process: DNA integration (GO:0015074);	K03070|4.4e-38|mdm:103441922|K03070 preprotein translocase subunit SecA [EC:7.4.2.8] | (RefSeq) LOW QUALITY PROTEIN: protein translocase subunit SECA2, chloroplastic	[R]	General function prediction only	--	--	Endonuclease OS=Malus baccata OX=106549 GN=C1H46_001652 PE=4 SV=1	L	Replication, recombination and repair	LOW QUALITY PROTEIN: uncharacterized protein LOC114823365, partial [Malus domestica]
Contig00052_ERROPOS2175823	10001	390000	379999	2	2.22769
						Eja0G001680	32694	36355	-	--	--	Molecular Function: nucleic acid binding (GO:0003676);; Biological Process: DNA integration (GO:0015074);	K03070|3.6e-33|mdm:103441922|K03070 preprotein translocase subunit SecA [EC:7.4.2.8] | (RefSeq) LOW QUALITY PROTEIN: protein translocase subunit SECA2, chloroplastic	[R]	General function prediction only	Integrase core domain	--	Endonuclease OS=Malus baccata OX=106549 GN=C1H46_001652 PE=4 SV=1	L	Replication, recombination and repair	uncharacterized protein LOC114820444 [Malus domestica]
						Eja0G001690	269812	271056	-	--	--	--	K01303|4.2e-29|fve:101311565|K01303 acylaminoacyl-peptidase [EC:3.4.19.1] | (RefSeq) uncharacterized LOC101311565	[R]	General function prediction only	--	--	Reverse transcriptase domain-containing protein OS=Malus baccata OX=106549 GN=C1H46_044495 PE=4 SV=1	--	--	hypothetical protein C1H46_044495 [Malus baccata]
Contig00052_ERROPOS2175823	1530001	2140000	609999	1	2.87804
						Eja0G001720	1625401	1626288	+	--	--	Molecular Function: nucleic acid binding (GO:0003676);; Biological Process: DNA integration (GO:0015074);	K03070|5.5e-79|mdm:103441922|K03070 preprotein translocase subunit SecA [EC:7.4.2.8] | (RefSeq) LOW QUALITY PROTEIN: protein translocase subunit SECA2, chloroplastic	[R]	General function prediction only	Integrase core domain	--	Integrase catalytic domain-containing protein OS=Malus baccata OX=106549 GN=C1H46_040222 PE=4 SV=1	L	Replication, recombination and repair	LOW QUALITY PROTEIN: uncharacterized protein LOC103405291 [Malus domestica]
Contig00076_ERROPOS284758	70001	280000	209999	22	1.66841
						Eja0G002100	68971	72526	+	[M]	Cell wall/membrane/envelope biogenesis	Molecular Function: protein serine/threonine kinase activity (GO:0004674);; Molecular Function: ATP binding (GO:0005524);; Cellular Component: integral component of membrane (GO:0016021);	K20181|1.1e-100|mtr:MTR_5g026090|K20181 vacuolar protein sorting-associated protein 18 | (RefSeq) vacuolar sorting-associated-like protein	--	--	Protein kinase domain	Probable LRR receptor-like serine/threonine-protein kinase At3g47570 OS=Arabidopsis thaliana OX=3702 GN=At3g47570 PE=2 SV=1	Protein kinase domain-containing protein OS=Malus baccata OX=106549 GN=C1H46_032057 PE=3 SV=1	T	Signal transduction mechanisms	PREDICTED: probable LRR receptor-like serine/threonine-protein kinase At3g47570 [Pyrus x bretschneideri]
						Eja0G002110	74281	77408	-	--	--	--	--	--	--	--	Phosphatidylinositol-3-phosphatase SAC1 OS=Arabidopsis thaliana OX=3702 GN=SAC1 PE=1 SV=1	--	--	--	--
						Eja0G002120	89552	99693	+	--	--	Molecular Function: phosphoric ester hydrolase activity (GO:0042578);	K21797|5.2e-41|mdm:103433618|K21797 phosphatidylinositol 4-phosphatase [EC:3.1.3.-] | (RefSeq) phosphoinositide phosphatase SAC8 isoform X2	[I]	Lipid transport and metabolism	SacI homology domain	Phosphoinositide phosphatase SAC8 OS=Arabidopsis thaliana OX=3702 GN=SAC8 PE=2 SV=1	SAC domain-containing protein OS=Malus domestica OX=3750 GN=DVH24_014778 PE=4 SV=1	I	Lipid transport and metabolism	hypothetical protein C1H46_036301 [Malus baccata]
						Eja0G002130	100655	105967	+	[T]	Signal transduction mechanisms	Molecular Function: protein serine/threonine kinase activity (GO:0004674);; Molecular Function: ATP binding (GO:0005524);; Cellular Component: integral component of membrane (GO:0016021);	K18195|4.3e-95|dcr:108224328|K18195 rhamnogalacturonan endolyase [EC:4.2.2.23] | (RefSeq) probable LRR receptor-like serine/threonine-protein kinase At3g47570	--	--	Protein kinase domain	Probable LRR receptor-like serine/threonine-protein kinase At3g47570 OS=Arabidopsis thaliana OX=3702 GN=At3g47570 PE=2 SV=1	Protein kinase domain-containing protein OS=Malus baccata OX=106549 GN=C1H46_032057 PE=3 SV=1	T	Signal transduction mechanisms	PREDICTED: probable LRR receptor-like serine/threonine-protein kinase At3g47570 [Pyrus x bretschneideri]
						Eja0G002140	106342	108308	+	--	--	Molecular Function: protein serine/threonine kinase activity (GO:0004674);; Molecular Function: ATP binding (GO:0005524);; Cellular Component: integral component of membrane (GO:0016021);	K18195|1.1e-47|dcr:108224328|K18195 rhamnogalacturonan endolyase [EC:4.2.2.23] | (RefSeq) probable LRR receptor-like serine/threonine-protein kinase At3g47570	--	--	Protein kinase domain	Probable LRR receptor-like serine/threonine-protein kinase At3g47570 OS=Arabidopsis thaliana OX=3702 GN=At3g47570 PE=2 SV=1	LRR receptor-like serine/threonine-protein kinase OS=Pyrus ussuriensis x Pyrus communis OX=2448454 GN=D8674_017534 PE=3 SV=1	T	Signal transduction mechanisms	PREDICTED: probable LRR receptor-like serine/threonine-protein kinase At3g47570 [Pyrus x bretschneideri]
						Eja0G002150	109612	116714	-	--	--	--	--	--	--	--	--	Uncharacterized protein OS=Pyrus ussuriensis x Pyrus communis OX=2448454 GN=D8674_017394 PE=4 SV=1	--	--	hypothetical protein D8674_017394 [Pyrus ussuriensis x Pyrus communis]
						Eja0G002160	135340	138796	-	--	--	--	--	--	--	MuDR family transposase	--	Uncharacterized protein OS=Pyrus ussuriensis x Pyrus communis OX=2448454 GN=D8674_035007 PE=4 SV=1	S	Function unknown	uncharacterized protein LOC103428916 [Malus domestica]
						Eja0G002170	163411	166998	+	--	--	Molecular Function: phosphoric ester hydrolase activity (GO:0042578);	K21797|5.0e-123|pxb:103965141|K21797 phosphatidylinositol 4-phosphatase [EC:3.1.3.-] | (RefSeq) phosphoinositide phosphatase SAC8-like isoform X1	[I]	Lipid transport and metabolism	SacI homology domain	Phosphoinositide phosphatase SAC8 OS=Arabidopsis thaliana OX=3702 GN=SAC8 PE=2 SV=1	Phosphoinositide phosphatase SAC8-like OS=Pyrus ussuriensis x Pyrus communis OX=2448454 GN=D8674_041243 PE=4 SV=1	I	Lipid transport and metabolism	phosphoinositide phosphatase SAC8-like [Pyrus ussuriensis x Pyrus communis]
						Eja0G002180	169423	172766	+	--	--	Molecular Function: protein serine/threonine kinase activity (GO:0004674);; Molecular Function: ATP binding (GO:0005524);; Cellular Component: integral component of membrane (GO:0016021);	K20181|2.7e-39|mtr:MTR_5g026090|K20181 vacuolar protein sorting-associated protein 18 | (RefSeq) vacuolar sorting-associated-like protein	--	--	Leucine rich repeat	Receptor kinase-like protein Xa21 OS=Oryza sativa subsp. japonica OX=39947 GN=XA21 PE=1 SV=1	Protein kinase domain-containing protein OS=Malus baccata OX=106549 GN=C1H46_032057 PE=3 SV=1	T	Signal transduction mechanisms	PREDICTED: probable LRR receptor-like serine/threonine-protein kinase At3g47570 [Pyrus x bretschneideri]
						Eja0G002190	173263	177720	-	--	--	Cellular Component: cellular_component (GO:0005575);; Cellular Component: obsolete cell (GO:0005623);; Cellular Component: plasma membrane (GO:0005886);; Cellular Component: membrane (GO:0016020);; Cellular Component: integral component of membrane (GO:0016021);; Cellular Component: obsolete cell part (GO:0044464);; Cellular Component: cell periphery (GO:0071944);	--	--	--	--	Probable LRR receptor-like serine/threonine-protein kinase At1g06840 OS=Arabidopsis thaliana OX=3702 GN=At1g06840 PE=1 SV=2	Uncharacterized protein OS=Malus domestica OX=3750 GN=DVH24_026062 PE=4 SV=1	T	Signal transduction mechanisms	hypothetical protein DVH24_026062 [Malus domestica]
						Eja0G002200	179392	180307	+	--	--	Biological Process: mRNA splicing, via spliceosome (GO:0000398);; Molecular Function: ribose-5-phosphate isomerase activity (GO:0004751);; Biological Process: pentose-phosphate shunt, non-oxidative branch (GO:0009052);	K12834|3.2e-35|adu:107482683|K12834 PHD finger-like domain-containing protein 5A | (RefSeq) PHD finger-like domain-containing protein 5B	[S]	Function unknown	PHF5-like protein	PHD finger-like domain-containing protein 5A OS=Arabidopsis thaliana OX=3702 GN=At2g30000 PE=3 SV=1	Ribose-5-phosphate isomerase OS=Zea mays OX=4577 GN=ZEAMMB73_Zm00001d018936 PE=3 SV=1	S	Function unknown	putative ribose-5-phosphate isomerase 3 chloroplastic [Zea mays]
						Eja0G002210	181358	184985	-	[I]	Lipid transport and metabolism	Molecular Function: acyl-CoA dehydrogenase activity (GO:0003995);; Molecular Function: flavin adenine dinucleotide binding (GO:0050660);	K00232|2.7e-217|mdm:103408450|K00232 acyl-CoA oxidase [EC:1.3.3.6] | (RefSeq) acyl-coenzyme A oxidase 4, peroxisomal-like	[E]	Amino acid transport and metabolism	Acyl-CoA dehydrogenase, N-terminal domain	Acyl-coenzyme A oxidase 4, peroxisomal OS=Arabidopsis thaliana OX=3702 GN=ACX4 PE=1 SV=1	Uncharacterized protein OS=Malus baccata OX=106549 GN=C1H46_041399 PE=3 SV=1	E	Amino acid transport and metabolism	acyl-coenzyme A oxidase 4, peroxisomal-like [Malus domestica]
						Eja0G002220	186834	187955	+	--	--	Cellular Component: Golgi cis cisterna (GO:0000137);; Cellular Component: Golgi membrane (GO:0000139);; Biological Process: cell morphogenesis (GO:0000902);; Biological Process: cell morphogenesis involved in differentiation (GO:0000904);; Biological Process: regulation of peptide secretion (GO:0002791);; Molecular Function: molecular_function (GO:0003674);; Molecular Function: GTPase activator a…	K08518|5.6e-42|mdm:103430801|K08518 syntaxin-binding protein 5 | (RefSeq) LOW QUALITY PROTEIN: uncharacterized protein LOC103430801	[U]	Intracellular trafficking, secretion, and vesicular transport	--	--	Uncharacterized protein OS=Pyrus ussuriensis x Pyrus communis OX=2448454 GN=D8674_008026 PE=4 SV=1	U	Intracellular trafficking, secretion, and vesicular transport	PREDICTED: lethal(2) giant larvae protein-like [Pyrus x bretschneideri]
						Eja0G002230	205891	218941	+	[M]	Cell wall/membrane/envelope biogenesis	Molecular Function: protein serine/threonine kinase activity (GO:0004674);; Molecular Function: ATP binding (GO:0005524);; Cellular Component: integral component of membrane (GO:0016021);	K21797|3.9e-156|pxb:103965141|K21797 phosphatidylinositol 4-phosphatase [EC:3.1.3.-] | (RefSeq) phosphoinositide phosphatase SAC8-like isoform X1	[I]	Lipid transport and metabolism	Protein kinase domain	Phosphoinositide phosphatase SAC8 OS=Arabidopsis thaliana OX=3702 GN=SAC8 PE=2 SV=1	Protein kinase domain-containing protein OS=Malus baccata OX=106549 GN=C1H46_034961 PE=3 SV=1	T	Signal transduction mechanisms	hypothetical protein C1H46_034961 [Malus baccata]
						Eja0G002240	220039	223144	-	--	--	--	--	--	--	--	--	Uncharacterized protein OS=Malus domestica OX=3750 GN=DVH24_019593 PE=4 SV=1	--	--	hypothetical protein D8674_008475 [Pyrus ussuriensis x Pyrus communis]
						Eja0G002250	224896	225546	+	--	--	Biological Process: mRNA splicing, via spliceosome (GO:0000398);	K12834|1.8e-29|adu:107482683|K12834 PHD finger-like domain-containing protein 5A | (RefSeq) PHD finger-like domain-containing protein 5B	[S]	Function unknown	PHF5-like protein	PHD finger-like domain-containing protein 5A OS=Arabidopsis thaliana OX=3702 GN=At2g30000 PE=3 SV=1	PHD finger-like domain-containing protein 5A OS=Pyrus ussuriensis x Pyrus communis OX=2448454 GN=D8674_041401 PE=3 SV=1	J	Translation, ribosomal structure and biogenesis	PHD finger-like domain-containing protein 5A [Pyrus ussuriensis x Pyrus communis]
						Eja0G002260	237811	238712	-	[O]	Posttranslational modification, protein turnover, chaperones	Biological Process: glycerol ether metabolic process (GO:0006662);; Molecular Function: protein disulfide oxidoreductase activity (GO:0015035);; Biological Process: cell redox homeostasis (GO:0045454);	K03671|9.0e-08|csl:COCSUDRAFT_11832|K03671 thioredoxin 1 | (RefSeq) thioredoxin Ch2	[O]	Posttranslational modification, protein turnover, chaperones	Thioredoxin	Thioredoxin Y1, chloroplastic OS=Arabidopsis thaliana OX=3702 GN=At1g76760 PE=2 SV=1	Thioredoxin domain-containing protein OS=Malus domestica OX=3750 GN=DVH24_037721 PE=4 SV=1	O	Posttranslational modification, protein turnover, chaperones	PREDICTED: uncharacterized protein LOC103931684 [Pyrus x bretschneideri]
						Eja0G002270	247493	248859	+	--	--	Biological Process: mRNA splicing, via spliceosome (GO:0000398);; Molecular Function: phosphoric ester hydrolase activity (GO:0042578);	K21797|1.7e-59|mdm:103414619|K21797 phosphatidylinositol 4-phosphatase [EC:3.1.3.-] | (RefSeq) phosphoinositide phosphatase SAC8-like	[I]	Lipid transport and metabolism	SacI homology domain	Phosphoinositide phosphatase SAC8 OS=Arabidopsis thaliana OX=3702 GN=SAC8 PE=2 SV=1	SAC domain-containing protein OS=Malus domestica OX=3750 GN=DVH24_036200 PE=3 SV=1	I	Lipid transport and metabolism	hypothetical protein DVH24_036200 [Malus domestica]
						Eja0G002280	250575	254803	+	--	--	Molecular Function: nucleic acid binding (GO:0003676);; Molecular Function: zinc ion binding (GO:0008270);; Biological Process: DNA integration (GO:0015074);	K03006|8.1e-173|adu:107466525|K03006 DNA-directed RNA polymerase II subunit RPB1 [EC:2.7.7.6] | (RefSeq) LOW QUALITY PROTEIN: DNA-directed RNA polymerase II subunit 1-like	[R]	General function prediction only	Reverse transcriptase (RNA-dependent DNA polymerase)	Retrovirus-related Pol polyprotein from transposon TNT 1-94 OS=Nicotiana tabacum OX=4097 PE=2 SV=1	Uncharacterized protein OS=Prunus dulcis OX=3755 GN=Prudu_622S000200 PE=4 SV=1	O	Posttranslational modification, protein turnover, chaperones	hypothetical protein Prudu_622S000200 [Prunus dulcis]
						Eja0G002290	256627	259978	+	[T]	Signal transduction mechanisms	Molecular Function: protein serine/threonine kinase activity (GO:0004674);; Molecular Function: ATP binding (GO:0005524);; Cellular Component: integral component of membrane (GO:0016021);	K20181|2.9e-67|mtr:MTR_5g026090|K20181 vacuolar protein sorting-associated protein 18 | (RefSeq) vacuolar sorting-associated-like protein	--	--	Leucine rich repeat	Receptor kinase-like protein Xa21 OS=Oryza sativa subsp. japonica OX=39947 GN=XA21 PE=1 SV=1	Protein kinase domain-containing protein OS=Malus baccata OX=106549 GN=C1H46_032057 PE=3 SV=1	T	Signal transduction mechanisms	PREDICTED: probable LRR receptor-like serine/threonine-protein kinase At3g47570 [Pyrus x bretschneideri]
						Eja0G002300	264516	267975	+	--	--	Molecular Function: phosphoric ester hydrolase activity (GO:0042578);	K21797|3.2e-48|pxb:103965684|K21797 phosphatidylinositol 4-phosphatase [EC:3.1.3.-] | (RefSeq) phosphoinositide phosphatase SAC8-like isoform X1	[I]	Lipid transport and metabolism	--	Phosphoinositide phosphatase SAC8 OS=Arabidopsis thaliana OX=3702 GN=SAC8 PE=2 SV=1	SAC domain-containing protein OS=Malus domestica OX=3750 GN=DVH24_014778 PE=4 SV=1	I	Lipid transport and metabolism	PREDICTED: phosphoinositide phosphatase SAC8-like isoform X1 [Pyrus x bretschneideri]
						Eja0G002310	274100	276249	+	[M]	Cell wall/membrane/envelope biogenesis	Molecular Function: protein serine/threonine kinase activity (GO:0004674);; Molecular Function: ATP binding (GO:0005524);; Cellular Component: integral component of membrane (GO:0016021);	K20181|1.3e-91|mtr:MTR_5g026090|K20181 vacuolar protein sorting-associated protein 18 | (RefSeq) vacuolar sorting-associated-like protein	--	--	Protein kinase domain	Probable LRR receptor-like serine/threonine-protein kinase At3g47570 OS=Arabidopsis thaliana OX=3702 GN=At3g47570 PE=2 SV=1	Protein kinase domain-containing protein OS=Malus baccata OX=106549 GN=C1H46_034961 PE=3 SV=1	T	Signal transduction mechanisms	PREDICTED: probable LRR receptor-like serine/threonine-protein kinase At3g47570 [Pyrus x bretschneideri]
Contig00107	1	290000	289999	1	2.02878
						Eja0G002630	191404	192857	+	--	--	--	K01303|2.8e-18|fve:101311565|K01303 acylaminoacyl-peptidase [EC:3.4.19.1] | (RefSeq) uncharacterized LOC101311565	--	--	--	--	S ribonuclease OS=Pyrus ussuriensis x Pyrus communis OX=2448454 GN=D8674_030888 PE=4 SV=1	L	Replication, recombination and repair	PREDICTED: uncharacterized protein LOC108865580, partial [Pyrus x bretschneideri]
Contig00125_ERROPOS300000	120001	310000	189999	1	3.82517
						Eja0G002820	241654	242596	-	--	--	Molecular Function: nucleic acid binding (GO:0003676);; Biological Process: DNA integration (GO:0015074);	K03070|2.2e-80|mdm:103441922|K03070 preprotein translocase subunit SecA [EC:7.4.2.8] | (RefSeq) LOW QUALITY PROTEIN: protein translocase subunit SECA2, chloroplastic	[R]	General function prediction only	Integrase core domain	--	Integrase catalytic domain-containing protein OS=Malus baccata OX=106549 GN=C1H46_040222 PE=4 SV=1	--	--	uncharacterized protein LOC114820444 [Malus domestica]
Contig00127_ERROPOS5384419_	1110001	1330000	219999	5	1.93223
						Eja0G002980	1217982	1218990	+	[J]	Translation, ribosomal structure and biogenesis	Molecular Function: RNA binding (GO:0003723);; Molecular Function: ribonuclease T2 activity (GO:0033897);	K01166|9.7e-84|pxb:103939906|K01166 ribonuclease T2 [EC:4.6.1.19] | (RefSeq) ribonuclease S-7	[A]	RNA processing and modification	Ribonuclease T2 family	Ribonuclease S-1 OS=Pyrus pyrifolia OX=3767 PE=1 SV=1	Ribonuclease T(2) OS=Pyrus x bretschneideri OX=225117 PE=2 SV=1	S	Function unknown	S12-RNase [Pyrus x bretschneideri]
						Eja0G002990	1223631	1224041	-	--	--	--	--	--	--	--	--	Uncharacterized protein OS=Malus baccata OX=106549 GN=C1H46_019245 PE=4 SV=1	--	--	hypothetical protein C1H46_019245 [Malus baccata]
						Eja0G003000	1252554	1252941	-	--	--	--	--	--	--	--	--	Uncharacterized protein OS=Pyrus ussuriensis x Pyrus communis OX=2448454 GN=D8674_005905 PE=4 SV=1	--	--	hypothetical protein D8674_005905 [Pyrus ussuriensis x Pyrus communis]
						Eja0G003010	1286667	1287869	-	--	--	--	K08955|7.9e-20|mtr:MTR_5g074850|K08955 ATP-dependent metalloprotease [EC:3.4.24.-] | (RefSeq) FTSH protease	--	--	F-box associated	F-box/kelch-repeat protein At3g06240 OS=Arabidopsis thaliana OX=3702 GN=At3g06240 PE=2 SV=1	SLF1-S21 OS=Pyrus ussuriensis x Pyrus communis OX=2448454 GN=D8674_019727 PE=4 SV=1	S	Function unknown	SLF1-S21 [Pyrus ussuriensis x Pyrus communis]
						Eja0G003020	1324705	1325883	-	--	--	--	K04079|8.5e-27|pvu:PHAVU_004G050400g|K04079 molecular chaperone HtpG | (RefSeq) hypothetical protein	--	--	F-box associated	F-box/kelch-repeat protein At3g17530 OS=Arabidopsis thaliana OX=3702 GN=At3g17530 PE=2 SV=2	SFBB5 (Fragment) OS=Malus domestica OX=3750 PE=4 SV=1	S	Function unknown	SFBB5, partial [Malus domestica]
Contig00127_ERROPOS5384419_	1470001	1750000	279999	2	2.34642
						Eja0G003030	1525676	1526860	+	--	--	--	K04079|7.7e-28|pvu:PHAVU_004G051500g|K04079 molecular chaperone HtpG | (RefSeq) hypothetical protein	--	--	F-box associated	F-box/kelch-repeat protein At3g06240 OS=Arabidopsis thaliana OX=3702 GN=At3g06240 PE=2 SV=1	SFBB21-beta OS=Pyrus x bretschneideri OX=225117 PE=4 SV=1	S	Function unknown	SFBB21-beta [Pyrus x bretschneideri]
						Eja0G003040	1619048	1620247	+	--	--	--	K04079|2.7e-20|pvu:PHAVU_006G031400g|K04079 molecular chaperone HtpG | (RefSeq) hypothetical protein	--	--	F-box associated	F-box protein At1g52495 OS=Arabidopsis thaliana OX=3702 GN=At1g52495 PE=4 SV=1	FBA_1 domain-containing protein OS=Malus baccata OX=106549 GN=C1H46_002802 PE=4 SV=1	--	--	hypothetical protein C1H46_002802 [Malus baccata]
Contig00127_ERROPOS5384419_	1820001	1990000	169999	1	13.1492
						Eja0G003060	1835416	1836276	-	--	--	Molecular Function: nucleic acid binding (GO:0003676);; Biological Process: DNA integration (GO:0015074);	K01303|1.5e-102|fve:101311565|K01303 acylaminoacyl-peptidase [EC:3.4.19.1] | (RefSeq) uncharacterized LOC101311565	[R]	General function prediction only	RNase H-like domain found in reverse transcriptase	--	Endonuclease OS=Malus baccata OX=106549 GN=C1H46_001652 PE=4 SV=1	--	--	hypothetical protein C1H46_001652 [Malus baccata]
Contig00127_ERROPOS5384419_	20001	280000	259999	8	2.00585
						Eja0G002830	4845	23679	-	[E]	Amino acid transport and metabolism	Molecular Function: protein kinase activity (GO:0004672);; Molecular Function: ATP binding (GO:0005524);	K06272|1.1e-209|mdm:103405799|K06272 integrin-linked kinase [EC:2.7.11.1] | (RefSeq) integrin-linked protein kinase 1-like	[T]	Signal transduction mechanisms	Protein tyrosine and serine/threonine kinase	Integrin-linked protein kinase 1 OS=Arabidopsis thaliana OX=3702 GN=ILK1 PE=1 SV=1	Uncharacterized protein OS=Malus baccata OX=106549 GN=C1H46_003869 PE=4 SV=1	T	Signal transduction mechanisms	hypothetical protein C1H46_003869 [Malus baccata]
						Eja0G002840	56460	57641	+	--	--	--	K08955|5.9e-28|mtr:MTR_5g074850|K08955 ATP-dependent metalloprotease [EC:3.4.24.-] | (RefSeq) FTSH protease	--	--	F-box associated	F-box/kelch-repeat protein At3g06240 OS=Arabidopsis thaliana OX=3702 GN=At3g06240 PE=2 SV=1	F-box domain-containing protein OS=Malus baccata OX=106549 GN=C1H46_003870 PE=4 SV=1	S	Function unknown	hypothetical protein C1H46_003870 [Malus baccata]
						Eja0G002850	79413	83629	+	--	--	Molecular Function: nucleic acid binding (GO:0003676);; Molecular Function: zinc ion binding (GO:0008270);; Biological Process: DNA integration (GO:0015074);	K12349|2.6e-65|ccaj:109806181|K12349 neutral ceramidase [EC:3.5.1.23] | (RefSeq) neutral ceramidase-like	[R]	General function prediction only	RNase H-like domain found in reverse transcriptase	RNA-directed DNA polymerase homolog OS=Oenothera berteroana OX=3950 PE=4 SV=1	Endonuclease OS=Malus baccata OX=106549 GN=C1H46_044013 PE=4 SV=1	H	Coenzyme transport and metabolism	hypothetical protein C1H46_044013 [Malus baccata]
						Eja0G002860	106509	111044	+	--	--	Cellular Component: cytoplasm (GO:0005737);; Molecular Function: protein-lysine N-methyltransferase activity (GO:0016279);	K22856|1.4e-173|pxb:103950518|K22856 EEF1A lysine methyltransferase 2 [EC:2.1.1.-] | (RefSeq) protein-lysine N-methyltransferase Mettl10-like isoform X1	[R]	General function prediction only	Methyltransferase domain	--	Protein-lysine N-methyltransferase D8674_019716 OS=Pyrus ussuriensis x Pyrus communis OX=2448454 GN=D8674_019716 PE=3 SV=1	J	Translation, ribosomal structure and biogenesis	methyltransferase-like protein 10 [Pyrus ussuriensis x Pyrus communis]
						Eja0G002870	144790	153468	+	[L]	Replication, recombination and repair	Molecular Function: catalytic activity (GO:0003824);; Biological Process: base-excision repair (GO:0006284);; Molecular Function: 4 iron, 4 sulfur cluster binding (GO:0051539);	K10773|9.8e-09|cme:CYME_CMD139C|K10773 endonuclease III [EC:4.2.99.18] | (RefSeq) similar to endonuclease III	--	--	RRM in Demeter	DNA glycosylase/AP lyase ROS1 OS=Arabidopsis thaliana OX=3702 GN=ROS1 PE=1 SV=2	Transcriptional activator DEMETER-like OS=Pyrus ussuriensis x Pyrus communis OX=2448454 GN=D8674_019717 PE=3 SV=1	L	Replication, recombination and repair	transcriptional activator DEMETER-like [Pyrus ussuriensis x Pyrus communis]
						Eja0G002880	181357	182361	+	--	--	--	K08955|7.5e-16|mtr:MTR_5g074850|K08955 ATP-dependent metalloprotease [EC:3.4.24.-] | (RefSeq) FTSH protease	--	--	F-box associated	F-box/kelch-repeat protein At3g06240 OS=Arabidopsis thaliana OX=3702 GN=At3g06240 PE=2 SV=1	SFBBbeta protein OS=Malus domestica OX=3750 PE=4 SV=1	S	Function unknown	SFBBbeta protein [Malus domestica]
						Eja0G002890	194093	195277	+	--	--	--	K04079|4.5e-28|pvu:PHAVU_004G050400g|K04079 molecular chaperone HtpG | (RefSeq) hypothetical protein	--	--	F-box associated	F-box/kelch-repeat protein At3g06240 OS=Arabidopsis thaliana OX=3702 GN=At3g06240 PE=2 SV=1	Hypothetical F-box protein OS=Malus domestica OX=3750 GN=MdFBX26 PE=4 SV=1	S	Function unknown	SFBB4, partial [Malus domestica]
						Eja0G002900	203560	203927	-	--	--	--	--	--	--	--	--	Uncharacterized protein OS=Malus baccata OX=106549 GN=C1H46_022934 PE=4 SV=1	--	--	hypothetical protein C1H46_022934 [Malus baccata]
Contig00127_ERROPOS5384419_	600001	910000	309999	5	9.8823
						Eja0G002930	615193	616374	-	--	--	--	K08955|1.3e-27|mtr:MTR_5g074850|K08955 ATP-dependent metalloprotease [EC:3.4.24.-] | (RefSeq) FTSH protease	--	--	F-box associated	F-box/kelch-repeat protein At3g06240 OS=Arabidopsis thaliana OX=3702 GN=At3g06240 PE=2 SV=1	MdFBX6 protein OS=Malus domestica OX=3750 GN=MdFBX6 PE=4 SV=1	S	Function unknown	F-box/kelch-repeat protein At3g06240-like [Malus domestica]
						Eja0G002940	643257	644356	-	--	--	--	K00764|1.6e-20|pxb:103967979|K00764 amidophosphoribosyltransferase [EC:2.4.2.14] | (RefSeq) amidophosphoribosyltransferase, chloroplastic-like	[R]	General function prediction only	gag-polypeptide of LTR copia-type	--	Retrotran_gag_3 domain-containing protein OS=Pyrus ussuriensis x Pyrus communis OX=2448454 GN=D8674_005734 PE=4 SV=1	L	Replication, recombination and repair	PREDICTED: uncharacterized protein LOC108865503 [Pyrus x bretschneideri]
						Eja0G002950	654980	656161	-	--	--	--	K04079|5.7e-23|pvu:PHAVU_004G050400g|K04079 molecular chaperone HtpG | (RefSeq) hypothetical protein	--	--	F-box associated	Putative F-box protein At3g52320 OS=Arabidopsis thaliana OX=3702 GN=At3g52320 PE=4 SV=1	F-box domain-containing protein OS=Malus baccata OX=106549 GN=C1H46_002812 PE=4 SV=1	S	Function unknown	hypothetical protein C1H46_002812 [Malus baccata]
						Eja0G002960	664009	666161	-	--	--	Molecular Function: molecular_function (GO:0003674);; Molecular Function: nucleic acid binding (GO:0003676);; Molecular Function: RNA binding (GO:0003723);; Molecular Function: translation elongation factor activity (GO:0003746);; Molecular Function: binding (GO:0005488);; Cellular Component: cellular_component (GO:0005575);; Cellular Component: intracellular (GO:0005622);; Cellular Component: ob…	K07870|4.8e-06|pxb:103958384|K07870 mitochondrial Rho GTPase 1 [EC:3.6.5.-] | (RefSeq) uncharacterized protein LOC103958384	[J]	Translation, ribosomal structure and biogenesis	--	Elongation factor Ts, mitochondrial OS=Arabidopsis thaliana OX=3702 GN=EFTS PE=1 SV=1	Uncharacterized protein OS=Malus domestica OX=3750 GN=DVH24_009744 PE=4 SV=1	J	Translation, ribosomal structure and biogenesis	hypothetical protein DVH24_009744 [Malus domestica]
						Eja0G002970	880931	882106	+	--	--	--	K08955|4.5e-20|mtr:MTR_5g074850|K08955 ATP-dependent metalloprotease [EC:3.4.24.-] | (RefSeq) FTSH protease	--	--	F-box associated	F-box/kelch-repeat protein At3g06240 OS=Arabidopsis thaliana OX=3702 GN=At3g06240 PE=2 SV=1	FBA_1 domain-containing protein OS=Malus baccata OX=106549 GN=C1H46_003880 PE=4 SV=1	S	Function unknown	hypothetical protein C1H46_003880 [Malus baccata]
Contig00128_ERROPOS1102759_	260001	1680000	1419999	3	6.24231
						Eja0G003140	805599	808204	-	--	--	Molecular Function: nucleic acid binding (GO:0003676);; Biological Process: DNA integration (GO:0015074);	K10640|7.8e-26|mdm:114823266|K10640 E3 ubiquitin-protein ligase RNF25 [EC:2.3.2.27] | (RefSeq) LOW QUALITY PROTEIN: uncharacterized protein LOC114823266	--	--	--	--	RNA-directed DNA polymerase OS=Pyrus ussuriensis x Pyrus communis OX=2448454 GN=D8674_006016 PE=4 SV=1	L	Replication, recombination and repair	uncharacterized protein LOC114822932 [Malus domestica]
						Eja0G003150	878611	881221	+	--	--	Molecular Function: nucleic acid binding (GO:0003676);; Biological Process: DNA integration (GO:0015074);	K01303|3.1e-154|fve:101311565|K01303 acylaminoacyl-peptidase [EC:3.4.19.1] | (RefSeq) uncharacterized LOC101311565	[R]	General function prediction only	RNase H-like domain found in reverse transcriptase	--	Endonuclease (Fragment) OS=Prunus dulcis OX=3755 GN=ALMOND_2B003092 PE=4 SV=1	L	Replication, recombination and repair	PREDICTED: LOW QUALITY PROTEIN, partial [Prunus dulcis]
						Eja0G003160	1228956	1231931	+	--	--	Molecular Function: nucleic acid binding (GO:0003676);; Biological Process: DNA integration (GO:0015074);	K01303|8.7e-142|fve:101311565|K01303 acylaminoacyl-peptidase [EC:3.4.19.1] | (RefSeq) uncharacterized LOC101311565	[R]	General function prediction only	Integrase core domain	--	Endonuclease OS=Malus baccata OX=106549 GN=C1H46_001652 PE=4 SV=1	--	--	hypothetical protein C1H46_001652 [Malus baccata]
Contig00143	1	320000	319999	1	3.08761
						Eja0G004160	221979	226188	-	--	--	Molecular Function: nucleic acid binding (GO:0003676);; Molecular Function: zinc ion binding (GO:0008270);; Biological Process: DNA integration (GO:0015074);	K04125|4.8e-48|boe:106319842|K04125 gibberellin 2beta-dioxygenase [EC:1.14.11.13] | (RefSeq) gibberellin 2-beta-dioxygenase 7	[R]	General function prediction only	Reverse transcriptase (RNA-dependent DNA polymerase)	RNA-directed DNA polymerase homolog OS=Oenothera berteroana OX=3950 PE=4 SV=1	Endonuclease OS=Malus baccata OX=106549 GN=C1H46_008983 PE=4 SV=1	H	Coenzyme transport and metabolism	hypothetical protein C1H46_008983 [Malus baccata]
Contig00147	60001	250000	189999	10	2.13678
						Eja0G004380	73418	77791	+	--	--	Molecular Function: nucleic acid binding (GO:0003676);; Biological Process: DNA integration (GO:0015074);	K17545|7.0e-195|zma:103634684|K17545 serine/threonine-protein kinase ULK4 [EC:2.7.11.1] | (RefSeq) uncharacterized protein LOC103634684	[R]	General function prediction only	Reverse transcriptase (RNA-dependent DNA polymerase)	Retrovirus-related Pol polyprotein from transposon RE1 OS=Arabidopsis thaliana OX=3702 GN=RE1 PE=2 SV=1	Integrase catalytic domain-containing protein OS=Prunus dulcis OX=3755 GN=Prudu_489S000400 PE=4 SV=1	L	Replication, recombination and repair	hypothetical protein Prudu_489S000400 [Prunus dulcis]
						Eja0G004390	78310	82131	-	--	--	Cellular Component: integral component of membrane (GO:0016021);	K05391|1.0e-268|pxb:103943518|K05391 cyclic nucleotide gated channel, plant | (RefSeq) cyclic nucleotide-gated ion channel 1-like	[PT]	--	--	Cyclic nucleotide-gated ion channel 1 OS=Arabidopsis thaliana OX=3702 GN=CNGC1 PE=1 SV=1	Cyclic nucleotide-gated ion channel 1-like OS=Pyrus ussuriensis x Pyrus communis OX=2448454 GN=D8674_001743 PE=4 SV=1	--	--	PREDICTED: cyclic nucleotide-gated ion channel 1-like [Pyrus x bretschneideri]
						Eja0G004400	109928	113626	-	--	--	Cellular Component: integral component of membrane (GO:0016021);	K05391|2.3e-189|pxb:103943388|K05391 cyclic nucleotide gated channel, plant | (RefSeq) cyclic nucleotide-gated ion channel 1-like	[PT]	--	--	Cyclic nucleotide-gated ion channel 1 OS=Arabidopsis thaliana OX=3702 GN=CNGC1 PE=1 SV=1	Cyclic nucleotide-gated ion channel 1-like OS=Pyrus ussuriensis x Pyrus communis OX=2448454 GN=D8674_001743 PE=4 SV=1	--	--	PREDICTED: cyclic nucleotide-gated ion channel 1-like [Pyrus x bretschneideri]
						Eja0G004410	117021	119357	-	--	--	Cellular Component: integral component of membrane (GO:0016021);	K05391|7.5e-85|pxb:103943519|K05391 cyclic nucleotide gated channel, plant | (RefSeq) cyclic nucleotide-gated ion channel 1-like	[PT]	--	--	Probable cyclic nucleotide-gated ion channel 6 OS=Arabidopsis thaliana OX=3702 GN=CNGC6 PE=1 SV=2	Cyclic nucleotide-gated ion channel 1-like OS=Pyrus ussuriensis x Pyrus communis OX=2448454 GN=D8674_001743 PE=4 SV=1	--	--	cyclic nucleotide-gated ion channel 1-like [Pyrus ussuriensis x Pyrus communis]
						Eja0G004420	119762	122065	-	--	--	Molecular Function: metal ion binding (GO:0046872);	--	[R]	General function prediction only	Yippee zinc-binding/DNA-binding /Mis18, centromere assembly	Protein yippee-like At4g27745 OS=Arabidopsis thaliana OX=3702 GN=At4g27745 PE=3 SV=2	Protein yippee-like OS=Pyrus ussuriensis x Pyrus communis OX=2448454 GN=D8674_001744 PE=3 SV=1	S	Function unknown	hypothetical protein D8674_001744 [Pyrus ussuriensis x Pyrus communis]
						Eja0G004430	122629	123950	-	--	--	Molecular Function: metal ion binding (GO:0046872);	--	[R]	General function prediction only	Yippee zinc-binding/DNA-binding /Mis18, centromere assembly	Protein yippee-like At4g27740 OS=Arabidopsis thaliana OX=3702 GN=At4g27740 PE=3 SV=1	Protein yippee-like OS=Pyrus ussuriensis x Pyrus communis OX=2448454 GN=D8674_001745 PE=3 SV=1	S	Function unknown	protein yippee-like At4g27740 [Malus domestica]
						Eja0G004440	125958	129679	+	--	--	Molecular Function: RNA binding (GO:0003723);	--	--	--	RNA recognition motif. (a.k.a. RRM, RBD, or RNP domain)	RNA-binding protein 1 OS=Medicago truncatula OX=3880 GN=RBP1 PE=2 SV=1	RRM domain-containing protein OS=Malus domestica OX=3750 GN=DVH24_022378 PE=4 SV=1	A	RNA processing and modification	PREDICTED: RNA-binding protein 2-like isoform X1 [Pyrus x bretschneideri]
						Eja0G004450	132045	134807	-	--	--	Molecular Function: ion channel activity (GO:0005216);; Cellular Component: integral component of membrane (GO:0016021);	K05391|2.2e-194|mdm:103406590|K05391 cyclic nucleotide gated channel, plant | (RefSeq) cyclic nucleotide-gated ion channel 1-like isoform X1	[PT]	--	Cyclic nucleotide-binding domain	Cyclic nucleotide-gated ion channel 1 OS=Arabidopsis thaliana OX=3702 GN=CNGC1 PE=1 SV=1	Cyclic nucleotide-binding domain-containing protein OS=Malus domestica OX=3750 GN=DVH24_022377 PE=4 SV=1	--	--	cyclic nucleotide-gated ion channel 1-like isoform X1 [Malus domestica]
						Eja0G004460	146249	155901	+	--	--	Biological Process: retrograde vesicle-mediated transport, Golgi to endoplasmic reticulum (GO:0006890);	K20473|0.0e+00|pxb:103943384|K20473 neuroblastoma-amplified sequence | (RefSeq) MAG2-interacting protein 2-like	[S]	Function unknown	Secretory pathway protein Sec39	MAG2-interacting protein 2 OS=Arabidopsis thaliana OX=3702 GN=MIP2 PE=1 SV=1	Uncharacterized protein OS=Pyrus ussuriensis x Pyrus communis OX=2448454 GN=D8674_001749 PE=4 SV=1	S	Function unknown	PREDICTED: MAG2-interacting protein 2-like [Pyrus x bretschneideri]
						Eja0G004470	156272	159526	-	--	--	Molecular Function: molybdate ion transmembrane transporter activity (GO:0015098);; Cellular Component: integral component of membrane (GO:0016021);	K24175|8.1e-253|pxb:103943383|K24175 MFS transporter, MFS domain-containing protein family, molybdate-anion transporter | (RefSeq) molybdate-anion transporter-like	[G]	Carbohydrate transport and metabolism	Sugar-tranasporters, 12 TM	--	Major facilitator superfamily domain-containing protein 5 OS=Malus domestica OX=3750 GN=DVH24_022372 PE=4 SV=1	G	Carbohydrate transport and metabolism	hypothetical protein DVH24_022372 [Malus domestica]
Contig00150	40001	160000	119999	8	1.46944
						Eja0G004610	41112	42263	-	--	--	Molecular Function: protein serine/threonine kinase activity (GO:0004674);; Molecular Function: ATP binding (GO:0005524);	K13430|9.3e-19|bvg:104895225|K13430 serine/threonine-protein kinase PBS1 [EC:2.7.11.1] | (RefSeq) serine/threonine-protein kinase CDL1	--	--	Protein kinase domain	G-type lectin S-receptor-like serine/threonine-protein kinase RLK1 OS=Arabidopsis thaliana OX=3702 GN=RLK1 PE=2 SV=2	Receptor-like serine/threonine-protein kinase OS=Prunus yedoensis var. nudiflora OX=2094558 GN=Pyn_37453 PE=3 SV=1	T	Signal transduction mechanisms	uncharacterized protein Pyn_37453 [Prunus yedoensis var. nudiflora]
						Eja0G004620	48901	51350	-	--	--	Molecular Function: protein serine/threonine kinase activity (GO:0004674);; Molecular Function: ATP binding (GO:0005524);; Cellular Component: integral component of membrane (GO:0016021);	K13416|1.8e-54|aip:107631617|K13416 brassinosteroid insensitive 1-associated receptor kinase 1 [EC:2.7.10.1 2.7.11.1] | (RefSeq) BRASSINOSTEROID INSENSITIVE 1-associated receptor kinase 1 isoform X1	--	--	Protein kinase domain	G-type lectin S-receptor-like serine/threonine-protein kinase LECRK3 OS=Oryza sativa subsp. indica OX=39946 GN=LECRK3 PE=3 SV=2	Receptor-like serine/threonine-protein kinase OS=Malus domestica OX=3750 GN=DVH24_038132 PE=3 SV=1	T	Signal transduction mechanisms	G-type lectin S-receptor-like serine/threonine-protein kinase RLK1 [Malus domestica]
						Eja0G004630	57268	59830	-	--	--	Molecular Function: protein serine/threonine kinase activity (GO:0004674);; Molecular Function: ATP binding (GO:0005524);; Cellular Component: integral component of membrane (GO:0016021);	K13416|1.6e-55|adu:107481750|K13416 brassinosteroid insensitive 1-associated receptor kinase 1 [EC:2.7.10.1 2.7.11.1] | (RefSeq) BRASSINOSTEROID INSENSITIVE 1-associated receptor kinase 1 isoform X1	--	--	Protein kinase domain	G-type lectin S-receptor-like serine/threonine-protein kinase RLK1 OS=Arabidopsis thaliana OX=3702 GN=RLK1 PE=2 SV=2	Receptor-like serine/threonine-protein kinase OS=Malus domestica OX=3750 GN=DVH24_038132 PE=3 SV=1	T	Signal transduction mechanisms	G-type lectin S-receptor-like serine/threonine-protein kinase RLK1 [Malus domestica]
						Eja0G004640	67496	68437	-	--	--	Molecular Function: kinase activity (GO:0016301);; Molecular Function: carbohydrate binding (GO:0030246);	K17098|2.2e-09|vvi:100253323|K17098 annexin D | (RefSeq) annexin D4	--	--	D-mannose binding lectin	G-type lectin S-receptor-like serine/threonine-protein kinase LECRK3 OS=Oryza sativa subsp. japonica OX=39947 GN=LECRK3 PE=3 SV=2	G-type lectin S-receptor-like serine/threonine-protein kinase RLK1 OS=Pyrus ussuriensis x Pyrus communis OX=2448454 GN=D8674_039012 PE=4 SV=1	T	Signal transduction mechanisms	G-type lectin S-receptor-like serine/threonine-protein kinase RLK1 [Pyrus ussuriensis x Pyrus communis]
						Eja0G004650	94549	100204	-	--	--	Molecular Function: protein serine/threonine kinase activity (GO:0004674);; Molecular Function: ATP binding (GO:0005524);; Cellular Component: integral component of membrane (GO:0016021);; Molecular Function: carbohydrate binding (GO:0030246);	K13416|1.9e-54|aip:107631617|K13416 brassinosteroid insensitive 1-associated receptor kinase 1 [EC:2.7.10.1 2.7.11.1] | (RefSeq) BRASSINOSTEROID INSENSITIVE 1-associated receptor kinase 1 isoform X1	--	--	Protein kinase domain	G-type lectin S-receptor-like serine/threonine-protein kinase LECRK3 OS=Oryza sativa subsp. indica OX=39946 GN=LECRK3 PE=3 SV=2	Receptor-like serine/threonine-protein kinase OS=Pyrus ussuriensis x Pyrus communis OX=2448454 GN=D8674_007103 PE=3 SV=1	T	Signal transduction mechanisms	PREDICTED: G-type lectin S-receptor-like serine/threonine-protein kinase LECRK3 [Pyrus x bretschneideri]
						Eja0G004660	113609	114616	-	--	--	Molecular Function: kinase activity (GO:0016301);; Molecular Function: carbohydrate binding (GO:0030246);	K17098|1.4e-09|vvi:100253323|K17098 annexin D | (RefSeq) annexin D4	--	--	D-mannose binding lectin	G-type lectin S-receptor-like serine/threonine-protein kinase LECRK3 OS=Oryza sativa subsp. japonica OX=39947 GN=LECRK3 PE=3 SV=2	G-type lectin S-receptor-like serine/threonine-protein kinase RLK1 OS=Pyrus ussuriensis x Pyrus communis OX=2448454 GN=D8674_039012 PE=4 SV=1	T	Signal transduction mechanisms	G-type lectin S-receptor-like serine/threonine-protein kinase LECRK3 [Malus domestica]
						Eja0G004670	140697	142318	-	--	--	Molecular Function: protein serine/threonine kinase activity (GO:0004674);; Molecular Function: ATP binding (GO:0005524);; Cellular Component: integral component of membrane (GO:0016021);	K17098|2.8e-09|vvi:100253323|K17098 annexin D | (RefSeq) annexin D4	--	--	D-mannose binding lectin	G-type lectin S-receptor-like serine/threonine-protein kinase LECRK2 OS=Oryza sativa subsp. japonica OX=39947 GN=LECRK2 PE=3 SV=1	Receptor-like serine/threonine-protein kinase OS=Malus baccata OX=106549 GN=C1H46_013173 PE=3 SV=1	T	Signal transduction mechanisms	hypothetical protein C1H46_013173 [Malus baccata]
						Eja0G004680	148257	154014	-	--	--	Molecular Function: protein serine/threonine kinase activity (GO:0004674);; Molecular Function: ATP binding (GO:0005524);; Cellular Component: integral component of membrane (GO:0016021);	K13416|1.6e-56|ccaj:109804867|K13416 brassinosteroid insensitive 1-associated receptor kinase 1 [EC:2.7.10.1 2.7.11.1] | (RefSeq) BRASSINOSTEROID INSENSITIVE 1-associated receptor kinase 1-like	--	--	Protein kinase domain	G-type lectin S-receptor-like serine/threonine-protein kinase RLK1 OS=Arabidopsis thaliana OX=3702 GN=RLK1 PE=2 SV=2	Protein kinase domain-containing protein OS=Malus baccata OX=106549 GN=C1H46_013174 PE=3 SV=1	T	Signal transduction mechanisms	hypothetical protein C1H46_013174 [Malus baccata]
Contig00179_ERROPOS1003228	90001	200000	109999	4	2.03561
						Eja0G005320	88148	90713	+	--	--	Molecular Function: protein serine/threonine phosphatase activity (GO:0004722);; Molecular Function: metal ion binding (GO:0046872);	K14497|5.7e-245|pxb:103940275|K14497 protein phosphatase 2C [EC:3.1.3.16] | (RefSeq) probable protein phosphatase 2C 75	[T]	Signal transduction mechanisms	Protein phosphatase 2C	Probable protein phosphatase 2C 75 OS=Arabidopsis thaliana OX=3702 GN=AHG1 PE=1 SV=1	Protein-serine/threonine phosphatase OS=Pyrus ussuriensis x Pyrus communis OX=2448454 GN=D8674_001504 PE=3 SV=1	T	Signal transduction mechanisms	PREDICTED: probable protein phosphatase 2C 75 [Pyrus x bretschneideri]
						Eja0G005330	91162	92640	-	--	--	--	--	--	--	Protein of unknown function (DUF1666)	--	Uncharacterized protein OS=Pyrus ussuriensis x Pyrus communis OX=2448454 GN=D8674_001505 PE=4 SV=1	S	Function unknown	hypothetical protein D8674_001505 [Pyrus ussuriensis x Pyrus communis]
						Eja0G005340	94631	98133	+	--	--	Molecular Function: nucleic acid binding (GO:0003676);; Molecular Function: zinc ion binding (GO:0008270);; Biological Process: DNA integration (GO:0015074);	K03006|6.1e-139|adu:107466525|K03006 DNA-directed RNA polymerase II subunit RPB1 [EC:2.7.7.6] | (RefSeq) LOW QUALITY PROTEIN: DNA-directed RNA polymerase II subunit 1-like	[R]	General function prediction only	Reverse transcriptase (RNA-dependent DNA polymerase)	Retrovirus-related Pol polyprotein from transposon TNT 1-94 OS=Nicotiana tabacum OX=4097 PE=2 SV=1	BURP domain-containing protein OS=Prunus dulcis OX=3755 GN=Prudu_009013 PE=4 SV=1	O	Posttranslational modification, protein turnover, chaperones	BURP domain-containing protein [Prunus dulcis]
						Eja0G005350	98445	104106	-	[R]	General function prediction only	Biological Process: signal transduction (GO:0007165);; Molecular Function: ADP binding (GO:0043531);	K00695|2.8e-97|mtr:MTR_6g478030|K00695 sucrose synthase [EC:2.4.1.13] | (RefSeq) sucrose synthase	--	--	TIR domain	TMV resistance protein N OS=Nicotiana glutinosa OX=35889 GN=N PE=1 SV=1	ADP-ribosyl cyclase/cyclic ADP-ribose hydrolase OS=Pyrus ussuriensis x Pyrus communis OX=2448454 GN=D8674_001506 PE=4 SV=1	S	Function unknown	PREDICTED: TMV resistance protein N-like [Pyrus x bretschneideri]
Contig00194_ERROPOS142890	30001	130000	99999	3	1.45334
						Eja0G005730	40150	41492	+	[Q]	Secondary metabolites biosynthesis, transport and catabolism	Molecular Function: oxidoreductase activity (GO:0016491);; Molecular Function: metal ion binding (GO:0046872);	K05933|5.4e-156|mdm:103453365|K05933 aminocyclopropanecarboxylate oxidase [EC:1.14.17.4] | (RefSeq) 1-aminocyclopropane-1-carboxylate oxidase	[QR]	--	non-haem dioxygenase in morphine synthesis N-terminal	1-aminocyclopropane-1-carboxylate oxidase OS=Musa acuminata OX=4641 GN=MAO1B PE=3 SV=1	1-aminocyclopropane-1-carboxylate oxidase 5-like OS=Pyrus ussuriensis x Pyrus communis OX=2448454 GN=D8674_034008 PE=3 SV=1	Q	Secondary metabolites biosynthesis, transport and catabolism	1-aminocyclopropane-1-carboxylate oxidase 5-like [Pyrus ussuriensis x Pyrus communis]
						Eja0G005740	80267	86473	-	[F]	Nucleotide transport and metabolism	Molecular Function: NAD+ kinase activity (GO:0003951);; Biological Process: NADP biosynthetic process (GO:0006741);; Biological Process: NAD metabolic process (GO:0019674);	K00858|0.0e+00|pxb:103937368|K00858 NAD+ kinase [EC:2.7.1.23] | (RefSeq) NAD kinase 2, chloroplastic-like isoform X1	[G]	Carbohydrate transport and metabolism	ATP-NAD kinase	NAD kinase 2, chloroplastic OS=Arabidopsis thaliana OX=3702 GN=NADK2 PE=1 SV=1	Uncharacterized protein OS=Malus domestica OX=3750 GN=DVH24_021176 PE=3 SV=1	G	Carbohydrate transport and metabolism	hypothetical protein DVH24_021176 [Malus domestica]
						Eja0G005750	109773	117648	-	--	--	Biological Process: cell cycle checkpoint (GO:0000075);; Biological Process: DNA replication checkpoint (GO:0000076);; Cellular Component: chromatin (GO:0000785);; Biological Process: regulation of protein phosphorylation (GO:0001932);; Biological Process: positive regulation of protein phosphorylation (GO:0001934);; Molecular Function: molecular_function (GO:0003674);; Molecular Function: chroma…	K10728|0.0e+00|pxb:103937373|K10728 topoisomerase (DNA) II binding protein 1 | (RefSeq) DNA topoisomerase 2-binding protein 1-like isoform X1	[L]	Replication, recombination and repair	twin BRCT domain	--	Uncharacterized protein OS=Malus baccata OX=106549 GN=C1H46_012307 PE=4 SV=1	L	Replication, recombination and repair	hypothetical protein C1H46_012307 [Malus baccata]
Contig00195_ERROPOS914692	10001	770000	759999	2	2.48971
						Eja0G005790	646620	648917	-	--	--	Molecular Function: nucleic acid binding (GO:0003676);; Biological Process: DNA integration (GO:0015074);	K01303|2.1e-60|fve:101311565|K01303 acylaminoacyl-peptidase [EC:3.4.19.1] | (RefSeq) uncharacterized LOC101311565	[R]	General function prediction only	--	--	RNA-directed DNA polymerase OS=Pyrus ussuriensis x Pyrus communis OX=2448454 GN=D8674_006016 PE=4 SV=1	L	Replication, recombination and repair	S ribonuclease [Pyrus ussuriensis x Pyrus communis]
						Eja0G005800	668671	670808	-	--	--	Molecular Function: nucleic acid binding (GO:0003676);; Biological Process: DNA integration (GO:0015074);	K00696|1.2e-19|mesc:110604864|K00696 sucrose-phosphate synthase [EC:2.4.1.14] | (RefSeq) probable sucrose-phosphate synthase 1	[R]	General function prediction only	--	--	RNA-directed DNA polymerase OS=Pyrus ussuriensis x Pyrus communis OX=2448454 GN=D8674_006016 PE=4 SV=1	--	--	uncharacterized protein LOC114820345, partial [Malus domestica]
Contig00197	1	380000	379999	2	2.14466
						Eja0G005810	328243	329559	-	--	--	Molecular Function: nucleic acid binding (GO:0003676);; Biological Process: DNA integration (GO:0015074);	K03070|1.1e-73|mdm:103441922|K03070 preprotein translocase subunit SecA [EC:7.4.2.8] | (RefSeq) LOW QUALITY PROTEIN: protein translocase subunit SECA2, chloroplastic	[R]	General function prediction only	Integrase core domain	--	Integrase catalytic domain-containing protein OS=Malus baccata OX=106549 GN=C1H46_040222 PE=4 SV=1	L	Replication, recombination and repair	uncharacterized protein LOC114820444 [Malus domestica]
						Eja0G005820	376722	377948	+	--	--	--	K01303|4.8e-07|fve:101311565|K01303 acylaminoacyl-peptidase [EC:3.4.19.1] | (RefSeq) uncharacterized LOC101311565	--	--	--	--	S ribonuclease OS=Pyrus ussuriensis x Pyrus communis OX=2448454 GN=D8674_000260 PE=4 SV=1	L	Replication, recombination and repair	S ribonuclease [Pyrus ussuriensis x Pyrus communis]
Contig00201_ERROPOS419967	1	370000	369999	1	3.403
						Eja0G005830	86799	90629	+	--	--	Molecular Function: nucleic acid binding (GO:0003676);; Molecular Function: zinc ion binding (GO:0008270);; Biological Process: DNA integration (GO:0015074);	K12349|1.0e-57|ccaj:109806181|K12349 neutral ceramidase [EC:3.5.1.23] | (RefSeq) neutral ceramidase-like	[R]	General function prediction only	Retroviral aspartyl protease	RNA-directed DNA polymerase homolog OS=Oenothera berteroana OX=3950 PE=4 SV=1	Endonuclease OS=Malus baccata OX=106549 GN=C1H46_008983 PE=4 SV=1	H	Coenzyme transport and metabolism	hypothetical protein C1H46_008983 [Malus baccata]
Contig00211_ERROPOS411902	70001	420000	349999	12	1.76036
						Eja0G005940	72080	72799	+	--	--	Molecular Function: DNA binding (GO:0003677);; Molecular Function: DNA-binding transcription factor activity (GO:0003700);; Cellular Component: nucleus (GO:0005634);	K09286|6.1e-20|ppp:112279394|K09286 EREBP-like factor | (RefSeq) ethylene-responsive transcription factor ERF022-like	--	--	AP2 domain	Ethylene-responsive transcription factor ERF012 OS=Arabidopsis thaliana OX=3702 GN=ERF012 PE=2 SV=1	AP2/ERF domain-containing protein OS=Malus baccata OX=106549 GN=C1H46_032569 PE=4 SV=1	K	Transcription	hypothetical protein C1H46_032569 [Malus baccata]
						Eja0G005950	84869	88581	+	--	--	Molecular Function: aminoacyl-tRNA editing activity (GO:0002161);; Molecular Function: aminoacyl-tRNA ligase activity (GO:0004812);	--	--	--	--	--	Prolyl-tRNA synthetase associated domain-containing protein 1 OS=Pyrus ussuriensis x Pyrus communis OX=2448454 GN=D8674_033910 PE=4 SV=1	S	Function unknown	PREDICTED: uncharacterized protein LOC103932960 [Pyrus x bretschneideri]
						Eja0G005960	90327	92402	-	--	--	Molecular Function: ubiquitin protein ligase activity (GO:0061630);	K11982|1.6e-118|mdm:103451187|K11982 E3 ubiquitin-protein ligase RNF115/126 [EC:2.3.2.27] | (RefSeq) E3 ubiquitin-protein ligase RING1	[O]	Posttranslational modification, protein turnover, chaperones	Ring finger domain	Probable E3 ubiquitin-protein ligase RHC1A OS=Arabidopsis thaliana OX=3702 GN=RHC1A PE=2 SV=1	RING-type E3 ubiquitin transferase OS=Malus baccata OX=106549 GN=C1H46_032571 PE=4 SV=1	O	Posttranslational modification, protein turnover, chaperones	hypothetical protein C1H46_032571 [Malus baccata]
						Eja0G005970	115154	117386	-	--	--	Cellular Component: integral component of membrane (GO:0016021);	--	[R]	General function prediction only	MORN repeat	--	Uncharacterized protein OS=Malus baccata OX=106549 GN=C1H46_032572 PE=4 SV=1	S	Function unknown	hypothetical protein C1H46_032572 [Malus baccata]
						Eja0G005980	139458	145834	-	[GEPR]	--	Molecular Function: inorganic phosphate transmembrane transporter activity (GO:0005315);; Biological Process: phosphate ion transport (GO:0006817);; Cellular Component: integral component of membrane (GO:0016021);	K08176|2.9e-220|pxb:103932957|K08176 MFS transporter, PHS family, inorganic phosphate transporter | (RefSeq) probable inorganic phosphate transporter 1-4	[P]	Inorganic ion transport and metabolism	Sugar (and other) transporter	Probable inorganic phosphate transporter 1-4 OS=Oryza sativa subsp. japonica OX=39947 GN=PHT1-4 PE=2 SV=1	MFS domain-containing protein OS=Malus domestica OX=3750 GN=DVH24_006867 PE=3 SV=1	P	Inorganic ion transport and metabolism	hypothetical protein DVH24_006867 [Malus domestica]
						Eja0G005990	147110	150475	-	[E]	Amino acid transport and metabolism	Molecular Function: catalytic activity (GO:0003824);; Biological Process: biosynthetic process (GO:0009058);; Molecular Function: pyridoxal phosphate binding (GO:0030170);	K23977|2.0e-261|pxb:103932956|K23977 L-glutamine---4-(methylsulfanyl)-2-oxobutanoate aminotransferase [EC:2.6.1.117] | (RefSeq) uncharacterized protein LOC103932956	[E]	Amino acid transport and metabolism	Aminotransferase class I and II	Bifunctional aspartate aminotransferase and glutamate/aspartate-prephenate aminotransferase OS=Petunia hybrida OX=4102 PE=1 SV=1	Kynurenine--oxoglutarate transaminase-like OS=Pyrus ussuriensis x Pyrus communis OX=2448454 GN=D8674_033906 PE=4 SV=1	E	Amino acid transport and metabolism	PREDICTED: uncharacterized protein LOC103932956 [Pyrus x bretschneideri]
						Eja0G006000	200777	202318	-	--	--	Molecular Function: molecular_function (GO:0003674);; Molecular Function: nucleic acid binding (GO:0003676);; Molecular Function: DNA binding (GO:0003677);; Molecular Function: DNA-binding transcription factor activity (GO:0003700);; Molecular Function: binding (GO:0005488);; Cellular Component: cellular_component (GO:0005575);; Cellular Component: intracellular (GO:0005622);; Cellular Component:…	K14494|2.9e-51|boe:106343229|K14494 DELLA protein | (RefSeq) DELLA protein RGL2	--	--	GRAS domain family	Protein NODULATION SIGNALING PATHWAY 2 OS=Lotus japonicus OX=34305 GN=NSP2 PE=1 SV=1	GRAS domain-containing protein OS=Malus baccata OX=106549 GN=C1H46_005529 PE=3 SV=1	K	Transcription	hypothetical protein C1H46_005529 [Malus baccata]
						Eja0G006010	265100	266234	+	--	--	--	--	--	--	--	--	Uncharacterized protein OS=Malus baccata OX=106549 GN=C1H46_041151 PE=4 SV=1	--	--	hypothetical protein C1H46_041151 [Malus baccata]
						Eja0G006020	374308	376465	-	--	--	--	--	--	--	--	--	Uncharacterized protein OS=Pyrus ussuriensis x Pyrus communis OX=2448454 GN=D8674_033901 PE=4 SV=1	--	--	PREDICTED: uncharacterized protein LOC103941331 [Pyrus x bretschneideri]
						Eja0G006030	377070	378633	+	--	--	Cellular Component: integral component of membrane (GO:0016021);	--	--	--	--	--	Uncharacterized protein OS=Malus domestica OX=3750 GN=DVH24_006860 PE=4 SV=1	--	--	hypothetical protein DVH24_042721 [Malus domestica]
						Eja0G006040	378982	381528	-	--	--	--	--	--	--	--	--	Uncharacterized protein OS=Pyrus ussuriensis x Pyrus communis OX=2448454 GN=D8674_033899 PE=4 SV=1	--	--	hypothetical protein D8674_033899 [Pyrus ussuriensis x Pyrus communis]
						Eja0G006050	382295	387713	-	[K]	Transcription	Molecular Function: 3'-5'-exoribonuclease activity (GO:0000175);; Cellular Component: P-body (GO:0000932);; Molecular Function: RNA binding (GO:0003723);; Biological Process: nuclear-transcribed mRNA catabolic process, exonucleolytic, 3'-5' (GO:0034427);; Molecular Function: metal ion binding (GO:0046872);; Biological Process: polyuridylation-dependent mRNA catabolic process (GO:1990074);	K18758|0.0e+00|mdm:103448111|K18758 DIS3-like exonuclease 2 [EC:3.1.13.-] | (RefSeq) DIS3-like exonuclease 2 isoform X1	[J]	Translation, ribosomal structure and biogenesis	RNB domain	DIS3-like exonuclease 2 OS=Arabidopsis thaliana OX=3702 GN=SOV PE=1 SV=1	DIS3-like exonuclease 2 OS=Malus domestica OX=3750 GN=DVH24_006858 PE=3 SV=1	J	Translation, ribosomal structure and biogenesis	hypothetical protein DVH24_006858 [Malus domestica]
Contig00218	1	290000	289999	1	5.48436
						Eja0G006210	127557	129752	-	--	--	Molecular Function: nucleic acid binding (GO:0003676);; Biological Process: DNA integration (GO:0015074);	K01303|6.4e-161|fve:101311565|K01303 acylaminoacyl-peptidase [EC:3.4.19.1] | (RefSeq) uncharacterized LOC101311565	[R]	General function prediction only	RNase H-like domain found in reverse transcriptase	--	Endonuclease OS=Malus baccata OX=106549 GN=C1H46_001652 PE=4 SV=1	--	--	hypothetical protein C1H46_001652 [Malus baccata]
Contig00225	1	170000	169999	5	2.41814
						Eja0G006470	4077	8118	+	--	--	Molecular Function: DNA binding (GO:0003677);; Molecular Function: protein dimerization activity (GO:0046983);	K18878|1.2e-09|cann:107866053|K18878 BHLH transcription factor Upa20 | (RefSeq) Upa20; transcription factor bHLH137-like	--	--	Helix-loop-helix DNA-binding domain	Transcription factor bHLH80 OS=Arabidopsis thaliana OX=3702 GN=BHLH80 PE=2 SV=1	Basic helix-loop-helix DNA-binding superfamily protein 80 OS=Eriobotrya japonica OX=32224 GN=bHLH80 PE=2 SV=1	K	Transcription	basic helix-loop-helix DNA-binding superfamily protein 80 [Eriobotrya japonica]
						Eja0G006480	12218	12433	-	--	--	Molecular Function: UDP-glycosyltransferase activity (GO:0008194);	K22845|1.1e-25|pxb:103967800|K22845 phlorizin synthase [EC:2.4.1.357] | (RefSeq) UDP-glycosyltransferase 88F4-like	--	--	--	UDP-glycosyltransferase 88F4 OS=Malus domestica OX=3750 GN=UGT88F4 PE=2 SV=1	Glycosyltransferase OS=Pyrus ussuriensis x Pyrus communis OX=2448454 GN=D8674_033357 PE=3 SV=1	--	--	PREDICTED: UDP-glycosyltransferase 88F3-like isoform X2 [Pyrus x bretschneideri]
						Eja0G006490	14727	15422	+	--	--	Cellular Component: integral component of membrane (GO:0016021);	--	--	--	--	--	Uncharacterized protein OS=Malus domestica OX=3750 GN=DVH24_034745 PE=4 SV=1	--	--	hypothetical protein DVH24_034745 [Malus domestica]
						Eja0G006500	18419	19823	-	--	--	Molecular Function: UDP-glycosyltransferase activity (GO:0008194);	K22845|1.4e-194|pxb:103967813|K22845 phlorizin synthase [EC:2.4.1.357] | (RefSeq) UDP-glycosyltransferase 88F3-like	[GC]	--	UDP-glucoronosyl and UDP-glucosyl transferase	UDP-glycosyltransferase 88F4 OS=Malus domestica OX=3750 GN=UGT88F4 PE=2 SV=1	Glycosyltransferase OS=Pyrus ussuriensis x Pyrus communis OX=2448454 GN=D8674_033355 PE=3 SV=1	--	--	anthocyanidin 5,3-O-glucosyltransferase-like [Pyrus ussuriensis x Pyrus communis]
						Eja0G006510	44374	45963	-	--	--	Molecular Function: UDP-glycosyltransferase activity (GO:0008194);	K22845|1.6e-261|pxb:103967813|K22845 phlorizin synthase [EC:2.4.1.357] | (RefSeq) UDP-glycosyltransferase 88F3-like	[GC]	--	UDP-glucoronosyl and UDP-glucosyl transferase	UDP-glycosyltransferase 88F3 OS=Pyrus communis OX=23211 GN=UGT88F3 PE=2 SV=1	Glycosyltransferase OS=Pyrus ussuriensis x Pyrus communis OX=2448454 GN=D8674_033355 PE=3 SV=1	--	--	PREDICTED: UDP-glycosyltransferase 88F3-like [Pyrus x bretschneideri]
Contig00246	20001	180000	159999	4	2.46945
						Eja0G007160	63623	66215	+	[N]	Cell motility	Cellular Component: integral component of membrane (GO:0016021);	K20887|1.9e-249|egr:104419289|K20887 xyloglucan glycosyltransferase 4 [EC:2.4.1.-] | (RefSeq) xyloglucan glycosyltransferase 4	--	--	Glycosyl transferase family group 2	Probable xyloglucan glycosyltransferase 5 OS=Arabidopsis thaliana OX=3702 GN=CSLC5 PE=1 SV=1	Glyco_trans_2-like domain-containing protein OS=Malus domestica OX=3750 GN=DVH24_000659 PE=4 SV=1	M	Cell wall/membrane/envelope biogenesis	hypothetical protein DVH24_000659 [Malus domestica]
						Eja0G007170	70138	75331	-	--	--	--	--	--	--	--	--	Uncharacterized protein OS=Pyrus ussuriensis x Pyrus communis OX=2448454 GN=D8674_035588 PE=4 SV=1	--	--	PREDICTED: uncharacterized protein LOC103942017 [Pyrus x bretschneideri]
						Eja0G007180	80300	83644	+	--	--	Molecular Function: molecular_function (GO:0003674);; Molecular Function: binding (GO:0005488);; Molecular Function: protein binding (GO:0005515);; Cellular Component: cellular_component (GO:0005575);; Cellular Component: intracellular (GO:0005622);; Cellular Component: obsolete cell (GO:0005623);; Cellular Component: cytoplasm (GO:0005737);; Biological Process: generation of precursor metabolite…	--	--	--	--	Glutamyl-tRNA reductase-binding protein, chloroplastic OS=Arabidopsis thaliana OX=3702 GN=GLUTRBP PE=1 SV=1	DUF2470 domain-containing protein OS=Malus domestica OX=3750 GN=DVH24_000658 PE=3 SV=1	S	Function unknown	hypothetical protein C1H46_033791 [Malus baccata]
						Eja0G007190	84490	87224	+	[R]	General function prediction only	--	K24104|7.0e-137|pxb:103926825|K24104 GPN-loop GTPase | (RefSeq) GPN-loop GTPase 3-like isoform X1	[K]	Transcription	Conserved hypothetical ATP binding protein	GPN-loop GTPase QQT1 OS=Arabidopsis thaliana OX=3702 GN=QQT1 PE=1 SV=1	GPN-loop GTPase 3 OS=Malus domestica OX=3750 GN=DVH24_027802 PE=3 SV=1	K	Transcription	PREDICTED: GPN-loop GTPase 3-like isoform X1 [Pyrus x bretschneideri]
Contig00255_ERROPOS2100000_	220001	400000	179999	1	2.57377
						Eja0G007650	229678	232592	-	--	--	Molecular Function: DNA binding (GO:0003677);; Molecular Function: chromatin binding (GO:0003682);; Molecular Function: ATP binding (GO:0005524);; Cellular Component: nucleus (GO:0005634);; Biological Process: DNA replication (GO:0006260);; Molecular Function: metal ion binding (GO:0046872);	K02603|2.5e-63|mdm:103456394|K02603 origin recognition complex subunit 1 | (RefSeq) origin of replication complex subunit 1A-like	[L]	Replication, recombination and repair	ATPase family associated with various cellular activities (AAA)	Origin of replication complex subunit 1B OS=Arabidopsis thaliana OX=3702 GN=ORC1B PE=1 SV=1	Origin recognition complex subunit 1 OS=Malus domestica OX=3750 GN=DVH24_003907 PE=3 SV=1	L	Replication, recombination and repair	origin of replication complex subunit 1A-like [Malus domestica]
Contig00255_ERROPOS2100000_	30001	200000	169999	5	1.92039
						Eja0G007600	33100	35240	-	--	--	Cellular Component: integral component of membrane (GO:0016021);	--	--	--	Protein of unknown function (DUF4079)	--	Uncharacterized protein OS=Malus baccata OX=106549 GN=C1H46_007659 PE=4 SV=1	S	Function unknown	hypothetical protein C1H46_007659 [Malus baccata]
						Eja0G007610	36619	41356	-	--	--	--	--	--	--	Glycogen recognition site of AMP-activated protein kinase	Protein PTST homolog 3, chloroplastic OS=Arabidopsis thaliana OX=3702 GN=PTST PE=1 SV=1	AMPK1_CBM domain-containing protein OS=Pyrus ussuriensis x Pyrus communis OX=2448454 GN=D8674_024580 PE=4 SV=1	S	Function unknown	PREDICTED: uncharacterized protein LOC103937478 isoform X2 [Pyrus x bretschneideri]
						Eja0G007620	117055	118691	+	--	--	Molecular Function: DNA binding (GO:0003677);; Cellular Component: nucleus (GO:0005634);	K09422|7.4e-156|mdm:103433108|K09422 transcription factor MYB, plant | (RefSeq) transcription factor RAX2	[K]	Transcription	Myb-like DNA-binding domain	Transcription factor MYB36 OS=Arabidopsis thaliana OX=3702 GN=MYB36 PE=1 SV=1	Transcription factor RAX2 OS=Pyrus ussuriensis x Pyrus communis OX=2448454 GN=D8674_024578 PE=4 SV=1	--	--	transcription factor RAX2 [Pyrus ussuriensis x Pyrus communis]
						Eja0G007630	163063	163479	-	--	--	--	--	--	--	--	--	Uncharacterized protein OS=Pyrus ussuriensis x Pyrus communis OX=2448454 GN=D8674_024577 PE=4 SV=1	--	--	uncharacterized protein LOC103433109 isoform X2 [Malus domestica]
						Eja0G007640	172269	174701	-	--	--	Molecular Function: protein dimerization activity (GO:0046983);	K18757|1.7e-21|nta:107764024|K18757 la-related protein 1 | (RefSeq) la-related protein 1A-like	--	--	Domain of unknown function (DUF4371)	--	Zinc finger MYM-type protein 1-like OS=Pyrus ussuriensis x Pyrus communis OX=2448454 GN=D8674_013111 PE=4 SV=1	S	Function unknown	zinc finger MYM-type protein 1-like [Malus domestica]
Contig00260	90001	190000	99999	4	1.51893
						Eja0G007730	101728	104666	+	--	--	Cellular Component: integral component of membrane (GO:0016021);	K00924|4.0e-08|ccav:112522298|K00924 kinase [EC:2.7.1.-] | (RefSeq) receptor-like protein kinase HSL1	--	--	Leucine rich repeat	Tyrosine-sulfated glycopeptide receptor 1 OS=Arabidopsis thaliana OX=3702 GN=PSY1R PE=1 SV=1	Receptor-like protein 2 OS=Pyrus ussuriensis x Pyrus communis OX=2448454 GN=D8674_007156 PE=4 SV=1	T	Signal transduction mechanisms	receptor-like protein 2 [Pyrus ussuriensis x Pyrus communis]
						Eja0G007740	127841	130544	+	--	--	Cellular Component: integral component of membrane (GO:0016021);	K13466|6.7e-15|vvi:100246778|K13466 EIX receptor 1/2 | (RefSeq) receptor-like protein 12	--	--	Leucine rich repeat	Tyrosine-sulfated glycopeptide receptor 1 OS=Arabidopsis thaliana OX=3702 GN=PSY1R PE=1 SV=1	Uncharacterized protein OS=Malus baccata OX=106549 GN=C1H46_041353 PE=4 SV=1	T	Signal transduction mechanisms	receptor-like protein 2 [Malus domestica]
						Eja0G007750	157329	158220	+	--	--	Cellular Component: integral component of membrane (GO:0016021);	K13466|6.7e-15|vvi:100246778|K13466 EIX receptor 1/2 | (RefSeq) receptor-like protein 12	--	--	Leucine Rich repeats (2 copies)	--	Uncharacterized protein OS=Malus baccata OX=106549 GN=C1H46_041353 PE=4 SV=1	T	Signal transduction mechanisms	receptor-like protein 2 [Malus domestica]
						Eja0G007760	169156	170826	+	--	--	Cellular Component: integral component of membrane (GO:0016021);	K13466|1.5e-15|vvi:100246778|K13466 EIX receptor 1/2 | (RefSeq) receptor-like protein 12	[R]	General function prediction only	Leucine Rich repeats (2 copies)	Receptor-like protein 3 OS=Arabidopsis thaliana OX=3702 GN=RLP3 PE=2 SV=1	Uncharacterized protein OS=Malus domestica OX=3750 GN=DVH24_042023 PE=4 SV=1	T	Signal transduction mechanisms	hypothetical protein DVH24_042023 [Malus domestica]
Contig00275	280001	660000	379999	1	2.53008
						Eja0G008390	293730	295042	-	--	--	Molecular Function: nucleic acid binding (GO:0003676);; Biological Process: DNA integration (GO:0015074);	K03070|7.3e-64|mdm:103441922|K03070 preprotein translocase subunit SecA [EC:7.4.2.8] | (RefSeq) LOW QUALITY PROTEIN: protein translocase subunit SECA2, chloroplastic	[R]	General function prediction only	Integrase core domain	--	Endonuclease OS=Malus baccata OX=106549 GN=C1H46_001652 PE=4 SV=1	L	Replication, recombination and repair	uncharacterized protein LOC114820444 [Malus domestica]
Contig00276	1270001	1410000	139999	6	1.89501
						Eja0G008490	1277906	1287107	+	--	--	Biological Process: polysaccharide biosynthetic process (GO:0000271);; Biological Process: cell morphogenesis (GO:0000902);; Biological Process: regulation of immune system process (GO:0002682);; Biological Process: negative regulation of immune system process (GO:0002683);; Molecular Function: molecular_function (GO:0003674);; Molecular Function: catalytic activity (GO:0003824);; Molecular Funct…	--	[S]	Function unknown	Armadillo/beta-catenin-like repeat	Protein CELLULOSE SYNTHASE INTERACTIVE 3 OS=Arabidopsis thaliana OX=3702 GN=CSI3 PE=1 SV=1	C2 domain-containing protein OS=Malus domestica OX=3750 GN=DVH24_006924 PE=4 SV=1	S	Function unknown	PREDICTED: uncharacterized protein LOC103967507 [Pyrus x bretschneideri]
						Eja0G008500	1287682	1290798	-	[L]	Replication, recombination and repair	Molecular Function: DNA binding (GO:0003677);; Molecular Function: ATP binding (GO:0005524);; Biological Process: DNA replication (GO:0006260);	K10756|2.5e-198|mdm:103441543|K10756 replication factor C subunit 3/5 | (RefSeq) replication factor C subunit 3	[L]	Replication, recombination and repair	Replication factor C C-terminal domain	Replication factor C subunit 3 OS=Oryza sativa subsp. japonica OX=39947 GN=RFC3 PE=2 SV=1	Replication factor C subunit 3-like OS=Pyrus ussuriensis x Pyrus communis OX=2448454 GN=D8674_033967 PE=3 SV=1	L	Replication, recombination and repair	replication factor C subunit 3-like [Pyrus ussuriensis x Pyrus communis]
						Eja0G008510	1290831	1291911	-
						Eja0G008520	1297577	1309811	+	--	--	Molecular Function: microtubule motor activity (GO:0003777);; Molecular Function: ATP binding (GO:0005524);; Biological Process: protein folding (GO:0006457);; Biological Process: microtubule-based movement (GO:0007018);; Molecular Function: microtubule binding (GO:0008017);; Molecular Function: unfolded protein binding (GO:0051082);	K11498|0.0e+00|pxb:103967514|K11498 centromeric protein E | (RefSeq) kinesin-like protein KIN-7C, mitochondrial	[Z]	Cytoskeleton	Kinesin motor domain	Kinesin-like protein KIN-7E, chloroplastic OS=Oryza sativa subsp. japonica OX=39947 GN=KIN7E PE=3 SV=2	Kinesin heavy chain-like OS=Pyrus ussuriensis x Pyrus communis OX=2448454 GN=D8674_033966 PE=3 SV=1	Z	Cytoskeleton	kinesin heavy chain-like [Pyrus ussuriensis x Pyrus communis]
						Eja0G008530	1313170	1315604	+	[O]	Posttranslational modification, protein turnover, chaperones	Biological Process: protein folding (GO:0006457);; Molecular Function: unfolded protein binding (GO:0051082);	K09519|1.6e-189|pxb:103967523|K09519 DnaJ homolog subfamily B member 13 | (RefSeq) dnaJ homolog subfamily B member 13-like	[O]	Posttranslational modification, protein turnover, chaperones	DnaJ C terminal domain	--	DnaJ_C domain-containing protein OS=Malus baccata OX=106549 GN=C1H46_023587 PE=4 SV=1	O	Posttranslational modification, protein turnover, chaperones	PREDICTED: dnaJ homolog subfamily B member 13-like [Pyrus x bretschneideri]
						Eja0G008540	1315907	1321284	-	[C]	Energy production and conversion	Biological Process: cellular aldehyde metabolic process (GO:0006081);; Molecular Function: oxidoreductase activity, acting on the aldehyde or oxo group of donors, NAD or NADP as acceptor (GO:0016620);	K00128|1.1e-220|mdm:103428851|K00128 aldehyde dehydrogenase (NAD+) [EC:1.2.1.3] | (RefSeq) aldehyde dehydrogenase family 3 member H1-like isoform X1	[C]	Energy production and conversion	Aldehyde dehydrogenase family	Aldehyde dehydrogenase family 3 member H1 OS=Arabidopsis thaliana OX=3702 GN=ALDH3H1 PE=1 SV=2	Aldehyde dehydrogenase OS=Malus baccata OX=106549 GN=C1H46_023588 PE=3 SV=1	C	Energy production and conversion	hypothetical protein C1H46_023588 [Malus baccata]
Contig00276	610001	1200000	589999	6	1.91883
						Eja0G008400	724427	725530	+	--	--	--	--	--	--	--	--	Myelin transcription factor 1-like OS=Pyrus ussuriensis x Pyrus communis OX=2448454 GN=D8674_024647 PE=4 SV=1	--	--	myelin transcription factor 1-like [Pyrus ussuriensis x Pyrus communis]
						Eja0G008410	842100	847146	-	--	--	Cellular Component: host cell nucleus (GO:0042025);	K06627|4.3e-247|pxb:103933384|K06627 cyclin-A | (RefSeq) cyclin-A1-4-like	[D]	Cell cycle control, cell division, chromosome partitioning	Cyclin, N-terminal domain	Cyclin-A1-3 OS=Oryza sativa subsp. japonica OX=39947 GN=CYCA1-3 PE=2 SV=2	B-like cyclin OS=Malus domestica OX=3750 GN=DVH24_021189 PE=3 SV=1	D	Cell cycle control, cell division, chromosome partitioning	PREDICTED: cyclin-A1-4-like [Pyrus x bretschneideri]
						Eja0G008420	1080919	1081978	+	--	--	Molecular Function: ATP binding (GO:0005524);; Cellular Component: integral component of membrane (GO:0016021);; Molecular Function: ATPase activity (GO:0016887);	K05681|1.3e-07|var:108339626|K05681 ATP-binding cassette, subfamily G (WHITE), member 2 | (RefSeq) ABC transporter G family member 9-like	[Q]	Secondary metabolites biosynthesis, transport and catabolism	ABC transporter	Pleiotropic drug resistance protein 2 OS=Nicotiana plumbaginifolia OX=4092 GN=PDR2 PE=2 SV=1	Uncharacterized protein OS=Malus baccata OX=106549 GN=C1H46_010127 PE=3 SV=1	Q	Secondary metabolites biosynthesis, transport and catabolism	hypothetical protein C1H46_010127 [Malus baccata]
						Eja0G008430	1088443	1091424	+	--	--	--	--	--	--	--	--	Uncharacterized protein OS=Pyrus ussuriensis x Pyrus communis OX=2448454 GN=D8674_020275 PE=4 SV=1	S	Function unknown	PREDICTED: uncharacterized protein LOC103939935 [Pyrus x bretschneideri]
						Eja0G008440	1187366	1193881	+	[P]	Inorganic ion transport and metabolism	Cellular Component: integral component of membrane (GO:0016021);; Molecular Function: metal ion transmembrane transporter activity (GO:0046873);	K21398|1.9e-173|aip:107617647|K21398 natural resistance-associated macrophage protein 2 | (RefSeq) metal transporter Nramp6	[P]	Inorganic ion transport and metabolism	Natural resistance-associated macrophage protein	Metal transporter Nramp5 OS=Oryza sativa subsp. japonica OX=39947 GN=NRAMP5 PE=2 SV=1	Metal transporter Nramp1 OS=Pyrus betulifolia OX=436086 GN=Nramp1 PE=2 SV=1	P	Inorganic ion transport and metabolism	metal transporter Nramp5-like [Malus domestica]
						Eja0G008450	1194315	1202338	-	--	--	Molecular Function: DNA binding (GO:0003677);; Cellular Component: nucleus (GO:0005634);	K11649|0.0e+00|mdm:103424685|K11649 SWI/SNF related-matrix-associated actin-dependent regulator of chromatin subfamily C | (RefSeq) SWI/SNF complex subunit SWI3C-like isoform X1	[B]	Chromatin structure and dynamics	SWIRM domain	SWI/SNF complex subunit SWI3C OS=Arabidopsis thaliana OX=3702 GN=SWI3C PE=1 SV=1	Uncharacterized protein OS=Malus domestica OX=3750 GN=DVH24_006927 PE=4 SV=1	B	Chromatin structure and dynamics	SWI/SNF complex subunit SWI3C-like isoform X1 [Malus domestica]
Contig00280	40001	290000	249999	8	2.91615
						Eja0G008680	78677	80391	+	[QV]	--	Molecular Function: monooxygenase activity (GO:0004497);; Molecular Function: iron ion binding (GO:0005506);; Molecular Function: oxidoreductase activity, acting on paired donors, with incorporation or reduction of molecular oxygen (GO:0016705);; Molecular Function: heme binding (GO:0020037);	K20623|1.2e-177|nnu:104609273|K20623 typhasterol/6-deoxotyphasterol 2alpha-hydroxylase | (RefSeq) cytochrome P450 71A1-like	[Q]	Secondary metabolites biosynthesis, transport and catabolism	Cytochrome P450	Trimethyltridecatetraene synthase OS=Zea mays OX=4577 GN=CYP92C6 PE=1 SV=1	Flavonoid 3'-monooxygenase-like OS=Pyrus ussuriensis x Pyrus communis OX=2448454 GN=D8674_036631 PE=3 SV=1	Q	Secondary metabolites biosynthesis, transport and catabolism	flavonoid 3'-monooxygenase-like [Malus domestica]
						Eja0G008690	110863	112795	+	--	--	Cellular Component: integral component of membrane (GO:0016021);	K14300|1.6e-30|pda:103721930|K14300 nuclear pore complex protein Nup133 | (RefSeq) LOW QUALITY PROTEIN: nuclear pore complex protein NUP133	--	--	Domain of unknown function (DUF4218)	--	Uncharacterized protein OS=Pyrus ussuriensis x Pyrus communis OX=2448454 GN=D8674_041409 PE=4 SV=1	S	Function unknown	PREDICTED: uncharacterized protein LOC103957344 [Pyrus x bretschneideri]
						Eja0G008700	133589	135605	+	[QV]	--	Molecular Function: monooxygenase activity (GO:0004497);; Molecular Function: iron ion binding (GO:0005506);; Molecular Function: oxidoreductase activity, acting on paired donors, with incorporation or reduction of molecular oxygen (GO:0016705);; Molecular Function: heme binding (GO:0020037);	K20623|5.8e-185|nnu:104609273|K20623 typhasterol/6-deoxotyphasterol 2alpha-hydroxylase | (RefSeq) cytochrome P450 71A1-like	[Q]	Secondary metabolites biosynthesis, transport and catabolism	Cytochrome P450	Trimethyltridecatetraene synthase OS=Zea mays OX=4577 GN=CYP92C6 PE=1 SV=1	Flavonoid 3'-monooxygenase-like OS=Pyrus ussuriensis x Pyrus communis OX=2448454 GN=D8674_036631 PE=3 SV=1	Q	Secondary metabolites biosynthesis, transport and catabolism	flavonoid 3'-monooxygenase-like [Malus domestica]
						Eja0G008710	169748	171463	+	[QV]	--	Molecular Function: monooxygenase activity (GO:0004497);; Molecular Function: iron ion binding (GO:0005506);; Molecular Function: oxidoreductase activity, acting on paired donors, with incorporation or reduction of molecular oxygen (GO:0016705);; Molecular Function: heme binding (GO:0020037);	K20623|3.9e-178|nnu:104609273|K20623 typhasterol/6-deoxotyphasterol 2alpha-hydroxylase | (RefSeq) cytochrome P450 71A1-like	[Q]	Secondary metabolites biosynthesis, transport and catabolism	Cytochrome P450	Trimethyltridecatetraene synthase OS=Zea mays OX=4577 GN=CYP92C6 PE=1 SV=1	Flavonoid 3'-monooxygenase-like OS=Pyrus ussuriensis x Pyrus communis OX=2448454 GN=D8674_036631 PE=3 SV=1	Q	Secondary metabolites biosynthesis, transport and catabolism	flavonoid 3'-monooxygenase-like [Malus domestica]
						Eja0G008720	180747	183063	-	[T]	Signal transduction mechanisms	Molecular Function: protein kinase activity (GO:0004672);; Molecular Function: ATP binding (GO:0005524);	K00924|9.5e-94|csat:104712177|K00924 kinase [EC:2.7.1.-] | (RefSeq) probable receptor-like protein kinase At3g55450 isoform X1	[T]	Signal transduction mechanisms	Protein tyrosine and serine/threonine kinase	Serine/threonine-protein kinase RIPK OS=Arabidopsis thaliana OX=3702 GN=RIPK PE=1 SV=1	Serine/threonine-protein kinase OS=Pyrus ussuriensis x Pyrus communis OX=2448454 GN=D8674_036635 PE=4 SV=1	T	Signal transduction mechanisms	PREDICTED: serine/threonine-protein kinase At5g01020-like isoform X1 [Pyrus x bretschneideri]
						Eja0G008730	199826	202447	+	[O]	Posttranslational modification, protein turnover, chaperones	Molecular Function: cysteine-type peptidase activity (GO:0008234);	K01366|2.6e-181|pxb:103929718|K01366 cathepsin H [EC:3.4.22.16] | (RefSeq) thiol protease aleurain-like	[O]	Posttranslational modification, protein turnover, chaperones	Papain family cysteine protease	Thiol protease aleurain-like OS=Arabidopsis thaliana OX=3702 GN=At3g45310 PE=2 SV=1	Thiol protease aleurain-like OS=Pyrus ussuriensis x Pyrus communis OX=2448454 GN=D8674_036636 PE=3 SV=1	O	Posttranslational modification, protein turnover, chaperones	thiol protease aleurain-like [Pyrus ussuriensis x Pyrus communis]
						Eja0G008740	203433	205224	-	--	--	Molecular Function: molecular_function (GO:0003674);; Molecular Function: nucleic acid binding (GO:0003676);; Molecular Function: RNA binding (GO:0003723);; Molecular Function: catalytic activity (GO:0003824);; Molecular Function: nuclease activity (GO:0004518);; Molecular Function: endonuclease activity (GO:0004519);; Molecular Function: binding (GO:0005488);; Cellular Component: cellular_compon…	--	--	--	PPR repeat	--	Pentatricopeptide repeat-containing protein OS=Pyrus ussuriensis x Pyrus communis OX=2448454 GN=D8674_036637 PE=4 SV=1	Z	Cytoskeleton	LOW QUALITY PROTEIN: pentatricopeptide repeat-containing protein At2g06000-like [Malus domestica]
						Eja0G008750	206259	209379	+	--	--	Cellular Component: integral component of membrane (GO:0016021);	--	--	--	TMEM192 family	Protein FIP1 OS=Arabidopsis thaliana OX=3702 GN=FIP1 PE=1 SV=1	Uncharacterized protein OS=Pyrus ussuriensis x Pyrus communis OX=2448454 GN=D8674_040606 PE=3 SV=1	S	Function unknown	protein FIP1-like [Malus domestica]
Contig00293	1	330000	329999	6	1.78926
						Eja0G008880	171871	178397	+	--	--	Molecular Function: DNA binding (GO:0003677);; Cellular Component: nucleus (GO:0005634);; Biological Process: regulation of transcription, DNA-templated (GO:0006355);	K19589|1.7e-09|zma:100283871|K19589 release factor glutamine methyltransferase [EC:2.1.1.297] | (RefSeq) uncharacterized protein LOC100283871	[K]	Transcription	KNOX2 domain	Homeobox protein knotted-1-like 3 OS=Malus domestica OX=3750 PE=2 SV=1	Homeobox protein knotted-1-like 3 OS=Pyrus ussuriensis x Pyrus communis OX=2448454 GN=D8674_034049 PE=3 SV=1	K	Transcription	homeobox protein knotted-1-like 3 [Pyrus ussuriensis x Pyrus communis]
						Eja0G008890	178873	179323	-	--	--	--	--	--	--	--	--	Uncharacterized protein OS=Pyrus ussuriensis x Pyrus communis OX=2448454 GN=D8674_014890 PE=4 SV=1	--	--	hypothetical protein D8674_014890 [Pyrus ussuriensis x Pyrus communis]
						Eja0G008900	181023	181949	-	--	--	--	--	--	--	--	--	Uncharacterized protein OS=Pyrus ussuriensis x Pyrus communis OX=2448454 GN=D8674_034047 PE=4 SV=1	--	--	hypothetical protein D8674_034047 [Pyrus ussuriensis x Pyrus communis]
						Eja0G008910	219712	222468	+	--	--	Cellular Component: integral component of membrane (GO:0016021);	K20782|1.2e-213|pxb:103952465|K20782 hydroxyproline O-arabinosyltransferase [EC:2.4.2.58] | (RefSeq) uncharacterized protein LOC103952465	--	--	--	Hydroxyproline O-arabinosyltransferase 1 OS=Arabidopsis thaliana OX=3702 GN=HPAT1 PE=1 SV=1	Uncharacterized protein OS=Pyrus ussuriensis x Pyrus communis OX=2448454 GN=D8674_034046 PE=4 SV=1	S	Function unknown	PREDICTED: uncharacterized protein LOC103952465 [Pyrus x bretschneideri]
						Eja0G008920	223398	226904	-	--	--	Cellular Component: caveola (GO:0005901);	K07192|6.8e-51|mdm:103441334|K07192 flotillin | (RefSeq) flotillin-like protein 4	[UZ]	--	--	Flotillin-like protein 4 OS=Medicago truncatula OX=3880 GN=FLOT4 PE=2 SV=1	Flotillin-like OS=Malus baccata OX=106549 GN=C1H46_040612 PE=3 SV=1	--	--	hypothetical protein C1H46_040612 [Malus baccata]
						Eja0G008930	318311	319963	-	--	--	Molecular Function: structural constituent of ribosome (GO:0003735);; Biological Process: translation (GO:0006412);; Cellular Component: cytosolic small ribosomal subunit (GO:0022627);	K02949|5.8e-32|fve:101296703|K02949 small subunit ribosomal protein S11e | (RefSeq) 40S ribosomal protein S11-like	[J]	Translation, ribosomal structure and biogenesis	Ribosomal_S17 N-terminal	40S ribosomal protein S11 OS=Glycine max OX=3847 GN=RPS11 PE=2 SV=2	Ribosomal_S17_N domain-containing protein OS=Prunus persica OX=3760 GN=PRUPE_1G485300 PE=3 SV=1	J	Translation, ribosomal structure and biogenesis	PREDICTED: 40S ribosomal protein S11 [Prunus mume]
Contig00293	430001	630000	199999	3	1.76375
						Eja0G008970	432483	434787	+	--	--	Molecular Function: protein binding (GO:0005515);	K09527|3.4e-07|pvu:PHAVU_002G034200g|K09527 DnaJ homolog subfamily C member 7 | (RefSeq) hypothetical protein	[ODR]	--	PB1 domain	Protein PHOX1 OS=Arabidopsis thaliana OX=3702 GN=PHOX1 PE=1 SV=1	Uncharacterized protein OS=Malus baccata OX=106549 GN=C1H46_019668 PE=4 SV=1	--	--	PREDICTED: uncharacterized protein LOC103946735 [Pyrus x bretschneideri]
						Eja0G008980	451858	462993	-	--	--	Cellular Component: nuclear pore (GO:0005643);; Molecular Function: structural constituent of nuclear pore (GO:0017056);	K14303|1.9e-114|vvi:100250223|K14303 nuclear pore complex protein Nup160 | (RefSeq) nuclear pore complex protein NUP160	[YU]	--	Family of unknown function (DUF5311)	Nuclear pore complex protein NUP160 OS=Arabidopsis thaliana OX=3702 GN=NUP160 PE=1 SV=2	Uncharacterized protein OS=Prunus persica OX=3760 GN=PRUPE_5G022000 PE=4 SV=1	--	--	hypothetical protein PRUPE_5G022000 [Prunus persica]
						Eja0G008990	520257	521597	+	--	--	Molecular Function: molecular_function (GO:0003674);; Molecular Function: catalytic activity (GO:0003824);; Molecular Function: glycine hydroxymethyltransferase activity (GO:0004372);; Cellular Component: cellular_component (GO:0005575);; Cellular Component: intracellular (GO:0005622);; Cellular Component: obsolete cell (GO:0005623);; Cellular Component: nucleus (GO:0005634);; Cellular Component:…	--	--	--	--	--	Uncharacterized protein OS=Malus baccata OX=106549 GN=C1H46_043031 PE=4 SV=1	E	Amino acid transport and metabolism	hypothetical protein C1H46_043031 [Malus baccata]
Contig00295	210001	820000	609999	2	3.6834
						Eja0G009120	225786	226725	-	--	--	Molecular Function: nucleic acid binding (GO:0003676);; Biological Process: DNA integration (GO:0015074);	K03070|2.1e-43|mdm:103441922|K03070 preprotein translocase subunit SecA [EC:7.4.2.8] | (RefSeq) LOW QUALITY PROTEIN: protein translocase subunit SECA2, chloroplastic	[R]	General function prediction only	--	--	Integrase catalytic domain-containing protein OS=Malus baccata OX=106549 GN=C1H46_040222 PE=4 SV=1	L	Replication, recombination and repair	hypothetical protein C1H46_040222 [Malus baccata]
						Eja0G009130	577441	578328	-	[X]	Mobilome: prophages, transposons	Molecular Function: nucleic acid binding (GO:0003676);; Biological Process: DNA integration (GO:0015074);	K03070|2.7e-78|mdm:103441922|K03070 preprotein translocase subunit SecA [EC:7.4.2.8] | (RefSeq) LOW QUALITY PROTEIN: protein translocase subunit SECA2, chloroplastic	[R]	General function prediction only	Integrase core domain	--	Endonuclease OS=Malus baccata OX=106549 GN=C1H46_001652 PE=4 SV=1	L	Replication, recombination and repair	uncharacterized protein LOC114820444 [Malus domestica]
Contig00298	850001	950000	99999	1	1.61324
						Eja0G009170	945506	946390	+	--	--	Molecular Function: nucleic acid binding (GO:0003676);; Biological Process: DNA integration (GO:0015074);	K03070|3.8e-80|mdm:103441922|K03070 preprotein translocase subunit SecA [EC:7.4.2.8] | (RefSeq) LOW QUALITY PROTEIN: protein translocase subunit SECA2, chloroplastic	[R]	General function prediction only	Integrase core domain	--	Integrase catalytic domain-containing protein OS=Malus baccata OX=106549 GN=C1H46_040222 PE=4 SV=1	L	Replication, recombination and repair	uncharacterized protein LOC114820444 [Malus domestica]
Contig00303	150001	270000	119999	2	1.79084
						Eja0G009400	147775	166008	-	--	--	Molecular Function: protein binding (GO:0005515);; Biological Process: biological_process (GO:0008150);; Biological Process: tissue development (GO:0009888);; Biological Process: meristem maintenance (GO:0010073);; Biological Process: multicellular organismal process (GO:0032501);; Biological Process: developmental process (GO:0032502);; Biological Process: meristem development (GO:0048507);; Bio…	K13466|5.9e-18|nto:104118357|K13466 EIX receptor 1/2 | (RefSeq) leucine-rich repeat receptor protein kinase MSP1-like	[R]	General function prediction only	Leucine rich repeat	Receptor-like protein 6 OS=Arabidopsis thaliana OX=3702 GN=RLP6 PE=3 SV=1	LRRNT_2 domain-containing protein OS=Malus domestica OX=3750 GN=DVH24_014786 PE=4 SV=1	S	Function unknown	hypothetical protein DVH24_014786 [Malus domestica]
						Eja0G009410	172623	174825	+	--	--	Cellular Component: integral component of membrane (GO:0016021);	K23877|1.1e-40|vra:106754971|K23877 xyloglucan O-acetyltransferase | (RefSeq) protein ALTERED XYLOGLUCAN 4	--	--	GDSL/SGNH-like Acyl-Esterase family found in Pmr5 and Cas1p	Protein trichome birefringence-like 3 OS=Arabidopsis thaliana OX=3702 GN=TBL3 PE=2 SV=1	PMR5N domain-containing protein OS=Malus domestica OX=3750 GN=DVH24_014788 PE=3 SV=1	S	Function unknown	protein trichome birefringence-like 3 [Malus domestica]
Contig00305	1	290000	289999	1	3.75667
						Eja0G009420	196573	197514	+	--	--	Molecular Function: nucleic acid binding (GO:0003676);; Biological Process: DNA integration (GO:0015074);	K03070|1.9e-57|mdm:103441922|K03070 preprotein translocase subunit SecA [EC:7.4.2.8] | (RefSeq) LOW QUALITY PROTEIN: protein translocase subunit SECA2, chloroplastic	[R]	General function prediction only	--	--	Integrase catalytic domain-containing protein OS=Malus baccata OX=106549 GN=C1H46_040222 PE=4 SV=1	L	Replication, recombination and repair	uncharacterized protein LOC114820444 [Malus domestica]
Contig00314	30001	160000	129999	4	5.43097
						Eja0G009570	26308	30003	-	[HC]	--	Biological Process: carotenoid biosynthetic process (GO:0016117);; Molecular Function: oxidoreductase activity, acting on paired donors, with incorporation or reduction of molecular oxygen (GO:0016705);	K06443|1.7e-211|pxb:103933980|K06443 lycopene beta-cyclase [EC:5.5.1.19] | (RefSeq) lycopene beta cyclase, chloroplastic/chromoplastic isoform X1	--	--	Lycopene cyclase protein	Lycopene beta cyclase, chloroplastic/chromoplastic OS=Capsicum annuum OX=4072 GN=LCY1 PE=1 SV=2	Lycopene beta cyclase OS=Pyrus ussuriensis x Pyrus communis OX=2448454 GN=D8674_040833 PE=3 SV=1	S	Function unknown	lycopene beta cyclase [Pyrus ussuriensis x Pyrus communis]
						Eja0G009580	32782	38344	+	--	--	Molecular Function: nucleic acid binding (GO:0003676);; Molecular Function: zinc ion binding (GO:0008270);	--	--	--	--	--	Uncharacterized protein OS=Malus domestica OX=3750 GN=DVH24_004964 PE=4 SV=1	--	--	hypothetical protein DVH24_004964 [Malus domestica]
						Eja0G009590	54672	58598	+	[E]	Amino acid transport and metabolism	Molecular Function: pyrroline-5-carboxylate reductase activity (GO:0004735);; Biological Process: L-proline biosynthetic process (GO:0055129);	K00286|2.8e-116|pxb:103937888|K00286 pyrroline-5-carboxylate reductase [EC:1.5.1.2] | (RefSeq) pyrroline-5-carboxylate reductase-like	[E]	Amino acid transport and metabolism	Pyrroline-5-carboxylate reductase dimerisation	Pyrroline-5-carboxylate reductase OS=Actinidia chinensis var. chinensis OX=1590841 GN=CEY00_Acc23110 PE=2 SV=2	Pyrroline-5-carboxylate reductase OS=Pyrus ussuriensis x Pyrus communis OX=2448454 GN=D8674_008689 PE=3 SV=1	E	Amino acid transport and metabolism	PREDICTED: pyrroline-5-carboxylate reductase-like [Pyrus x bretschneideri]
						Eja0G009600	68358	72500	+	[E]	Amino acid transport and metabolism	Molecular Function: pyrroline-5-carboxylate reductase activity (GO:0004735);; Biological Process: L-proline biosynthetic process (GO:0055129);	K00286|8.3e-93|pxb:103937889|K00286 pyrroline-5-carboxylate reductase [EC:1.5.1.2] | (RefSeq) pyrroline-5-carboxylate reductase-like	[E]	Amino acid transport and metabolism	Pyrroline-5-carboxylate reductase dimerisation	Pyrroline-5-carboxylate reductase OS=Pisum sativum OX=3888 GN=PROC PE=2 SV=1	Pyrroline-5-carboxylate reductase OS=Pyrus ussuriensis x Pyrus communis OX=2448454 GN=D8674_008690 PE=3 SV=1	E	Amino acid transport and metabolism	pyrroline-5-carboxylate reductase-like [Pyrus ussuriensis x Pyrus communis]
Contig00316	180001	290000	109999	2	1.86839
						Eja0G009700	179067	181068	+	--	--	Molecular Function: protein dimerization activity (GO:0046983);	K13754|1.4e-20|mcha:111016630|K13754 solute carrier family 24 (sodium/potassium/calcium exchanger), member 6 | (RefSeq) cation/calcium exchanger 2-like	--	--	Domain of unknown function (DUF4371)	--	Zinc finger MYM-type protein 1-like OS=Pyrus ussuriensis x Pyrus communis OX=2448454 GN=D8674_013111 PE=4 SV=1	S	Function unknown	zinc finger MYM-type protein 1-like [Malus domestica]
						Eja0G009710	195543	195875	+	--	--	Molecular Function: ATP binding (GO:0005524);; Cellular Component: integral component of membrane (GO:0016021);; Molecular Function: ATPase activity (GO:0016887);	--	[Q]	Secondary metabolites biosynthesis, transport and catabolism	--	Pleiotropic drug resistance protein 1 OS=Petunia axillaris OX=33119 GN=PDR1 PE=2 SV=1	Uncharacterized protein OS=Malus baccata OX=106549 GN=C1H46_038340 PE=3 SV=1	Q	Secondary metabolites biosynthesis, transport and catabolism	hypothetical protein C1H46_038340 [Malus baccata]
Contig00317	210001	310000	99999	1	2.85809
						Eja0G009840	212620	217380	-	[R]	General function prediction only	Biological Process: signal transduction (GO:0007165);; Molecular Function: ADP binding (GO:0043531);	K00695|3.6e-98|mtr:MTR_6g478030|K00695 sucrose synthase [EC:2.4.1.13] | (RefSeq) sucrose synthase	--	--	TIR domain	Disease resistance protein RPV1 OS=Vitis rotundifolia OX=103349 GN=RPV1 PE=1 SV=1	ADP-ribosyl cyclase/cyclic ADP-ribose hydrolase OS=Pyrus ussuriensis x Pyrus communis OX=2448454 GN=D8674_021145 PE=4 SV=1	T	Signal transduction mechanisms	TMV resistance protein N-like [Malus domestica]
Contig00317	40001	140000	99999	3	1.56365
						Eja0G009750	66801	72811	-	--	--	Biological Process: signal transduction (GO:0007165);; Molecular Function: ADP binding (GO:0043531);	K00695|1.0e-110|mtr:MTR_6g478030|K00695 sucrose synthase [EC:2.4.1.13] | (RefSeq) sucrose synthase	--	--	TIR domain	Disease resistance protein RPV1 OS=Vitis rotundifolia OX=103349 GN=RPV1 PE=1 SV=1	ADP-ribosyl cyclase/cyclic ADP-ribose hydrolase OS=Pyrus ussuriensis x Pyrus communis OX=2448454 GN=D8674_021145 PE=4 SV=1	T	Signal transduction mechanisms	PREDICTED: TMV resistance protein N [Pyrus x bretschneideri]
						Eja0G009760	102074	105613	+	--	--	--	--	--	--	--	--	Uncharacterized protein OS=Pyrus ussuriensis x Pyrus communis OX=2448454 GN=D8674_012691 PE=4 SV=1	--	--	hypothetical protein D8674_012691 [Pyrus ussuriensis x Pyrus communis]
						Eja0G009770	117706	122667	+	[T]	Signal transduction mechanisms	--	K06207|2.5e-22|pavi:110744460|K06207 GTP-binding protein | (RefSeq) putative elongation factor TypA-like SVR3, chloroplastic	[J]	Translation, ribosomal structure and biogenesis	Elongation factor G C-terminus	Putative elongation factor TypA-like SVR3, chloroplastic OS=Arabidopsis thaliana OX=3702 GN=SVR3 PE=1 SV=1	Uncharacterized protein OS=Pyrus ussuriensis x Pyrus communis OX=2448454 GN=D8674_032779 PE=4 SV=1	S	Function unknown	hypothetical protein D8674_032779 [Pyrus ussuriensis x Pyrus communis]
Contig00321_ERROPOS2100000_	50001	670000	619999	4	3.20188
						Eja0G009860	463258	466342	-	--	--	Cellular Component: host cell nucleus (GO:0042025);	K21777|5.9e-191|pxb:103963600|K21777 G2/mitotic-specific cyclin-B, other | (RefSeq) G2/mitotic-specific cyclin S13-7-like	[D]	Cell cycle control, cell division, chromosome partitioning	Cyclin, N-terminal domain	G2/mitotic-specific cyclin-2 OS=Antirrhinum majus OX=4151 PE=2 SV=1	B-like cyclin OS=Pyrus ussuriensis x Pyrus communis OX=2448454 GN=D8674_039034 PE=3 SV=1	D	Cell cycle control, cell division, chromosome partitioning	PREDICTED: G2/mitotic-specific cyclin S13-7-like [Pyrus x bretschneideri]
						Eja0G009870	532562	535589	-	--	--	--	K21777|1.1e-48|pxb:103963600|K21777 G2/mitotic-specific cyclin-B, other | (RefSeq) G2/mitotic-specific cyclin S13-7-like	--	--	--	--	B-like cyclin OS=Pyrus ussuriensis x Pyrus communis OX=2448454 GN=D8674_038982 PE=3 SV=1	D	Cell cycle control, cell division, chromosome partitioning	PREDICTED: G2/mitotic-specific cyclin S13-7-like [Pyrus x bretschneideri]
						Eja0G009880	658842	659386	+	--	--	--	--	--	--	--	--	Uncharacterized protein OS=Malus domestica OX=3750 GN=DVH24_024766 PE=4 SV=1	--	--	--
						Eja0G009890	662204	663296	+	--	--	Molecular Function: nucleic acid binding (GO:0003676);; Molecular Function: zinc ion binding (GO:0008270);	K15803|9.1e-21|pmum:103326375|K15803 (-)-germacrene D synthase [EC:4.2.3.75] | (RefSeq) (-)-alpha-pinene synthase-like	[R]	General function prediction only	gag-polypeptide of LTR copia-type	Retrovirus-related Pol polyprotein from transposon RE1 OS=Arabidopsis thaliana OX=3702 GN=RE1 PE=2 SV=1	CCHC-type domain-containing protein OS=Pyrus ussuriensis x Pyrus communis OX=2448454 GN=D8674_033975 PE=4 SV=1	L	Replication, recombination and repair	PREDICTED: uncharacterized protein LOC103949209 [Pyrus x bretschneideri]
Contig00321_ERROPOS2100000_	750001	940000	189999	13	1.47235
						Eja0G009930	757074	758132	+	--	--	Molecular Function: monooxygenase activity (GO:0004497);; Molecular Function: iron ion binding (GO:0005506);; Cellular Component: integral component of membrane (GO:0016021);; Molecular Function: oxidoreductase activity, acting on paired donors, with incorporation or reduction of molecular oxygen (GO:0016705);; Molecular Function: heme binding (GO:0020037);	--	[QI]	--	--	--	Cytochrome P450 714C2-like OS=Pyrus ussuriensis x Pyrus communis OX=2448454 GN=D8674_032139 PE=3 SV=1	Q	Secondary metabolites biosynthesis, transport and catabolism	cytochrome P450 714C2-like [Pyrus ussuriensis x Pyrus communis]
						Eja0G009940	759575	761024	-	--	--	Molecular Function: molecular_function (GO:0003674);; Molecular Function: motor activity (GO:0003774);; Molecular Function: microtubule motor activity (GO:0003777);; Molecular Function: catalytic activity (GO:0003824);; Cellular Component: cellular_component (GO:0005575);; Cellular Component: intracellular (GO:0005622);; Cellular Component: obsolete cell (GO:0005623);; Cellular Component: cytopla…	K10403|2.1e-11|ghi:107947308|K10403 kinesin family member 22 | (RefSeq) kinesin-like protein KIF22 isoform X1	--	--	Helix-hairpin-helix motif	--	Uncharacterized protein OS=Malus domestica OX=3750 GN=DVH24_024766 PE=4 SV=1	Z	Cytoskeleton	hypothetical protein DVH24_024766 [Malus domestica]
						Eja0G009950	767522	770940	-	--	--	Molecular Function: serine-type endopeptidase activity (GO:0004252);; Molecular Function: tripeptidyl-peptidase activity (GO:0008240);	K01280|1.6e-71|mdm:103439777|K01280 tripeptidyl-peptidase II [EC:3.4.14.10] | (RefSeq) tripeptidyl-peptidase 2	[O]	Posttranslational modification, protein turnover, chaperones	--	Tripeptidyl-peptidase 2 OS=Arabidopsis thaliana OX=3702 GN=TPP2 PE=1 SV=1	Tripeptidyl-peptidase II OS=Malus domestica OX=3750 GN=DVH24_024769 PE=3 SV=1	O	Posttranslational modification, protein turnover, chaperones	hypothetical protein C1H46_010429 [Malus baccata]
						Eja0G009960	807081	809129	-	--	--	Molecular Function: molecular_function (GO:0003674);; Molecular Function: motor activity (GO:0003774);; Molecular Function: microtubule motor activity (GO:0003777);; Molecular Function: catalytic activity (GO:0003824);; Cellular Component: cellular_component (GO:0005575);; Cellular Component: intracellular (GO:0005622);; Cellular Component: obsolete cell (GO:0005623);; Cellular Component: cytopla…	--	--	--	--	--	Uncharacterized protein OS=Malus domestica OX=3750 GN=DVH24_024766 PE=4 SV=1	Z	Cytoskeleton	hypothetical protein DVH24_024766 [Malus domestica]
						Eja0G009970	814795	816009	-	--	--	Molecular Function: serine-type endopeptidase activity (GO:0004252);; Molecular Function: tripeptidyl-peptidase activity (GO:0008240);	K01280|6.3e-73|pxb:103934922|K01280 tripeptidyl-peptidase II [EC:3.4.14.10] | (RefSeq) tripeptidyl-peptidase 2-like	[O]	Posttranslational modification, protein turnover, chaperones	--	Tripeptidyl-peptidase 2 OS=Oryza sativa subsp. japonica OX=39947 GN=TPP2 PE=2 SV=1	Tripeptidyl-peptidase II OS=Pyrus ussuriensis x Pyrus communis OX=2448454 GN=D8674_032140 PE=3 SV=1	O	Posttranslational modification, protein turnover, chaperones	tripeptidyl-peptidase 2-like [Pyrus ussuriensis x Pyrus communis]
						Eja0G009980	816043	818823	-	--	--	Molecular Function: serine-type endopeptidase activity (GO:0004252);; Molecular Function: tripeptidyl-peptidase activity (GO:0008240);	K01280|1.0e-41|pxb:103934922|K01280 tripeptidyl-peptidase II [EC:3.4.14.10] | (RefSeq) tripeptidyl-peptidase 2-like	[O]	Posttranslational modification, protein turnover, chaperones	--	Tripeptidyl-peptidase 2 OS=Arabidopsis thaliana OX=3702 GN=TPP2 PE=1 SV=1	Tripeptidyl-peptidase II OS=Pyrus ussuriensis x Pyrus communis OX=2448454 GN=D8674_032140 PE=3 SV=1	O	Posttranslational modification, protein turnover, chaperones	PREDICTED: tripeptidyl-peptidase 2-like [Pyrus x bretschneideri]
						Eja0G009990	822034	822978	-	--	--	--	K03549|6.2e-97|qsu:111987200|K03549 KUP system potassium uptake protein | (RefSeq) LOW QUALITY PROTEIN: probable potassium transporter 17	[R]	General function prediction only	Reverse transcriptase (RNA-dependent DNA polymerase)	Retrovirus-related Pol polyprotein from transposon RE1 OS=Arabidopsis thaliana OX=3702 GN=RE1 PE=2 SV=1	Reverse transcriptase Ty1/copia-type domain-containing protein OS=Malus baccata OX=106549 GN=C1H46_018781 PE=4 SV=1	L	Replication, recombination and repair	hypothetical protein C1H46_018781 [Malus baccata]
						Eja0G010000	824951	826374	-	--	--	--	K12447|6.9e-47|csat:109127935|K12447 UDP-sugar pyrophosphorylase [EC:2.7.7.64] | (RefSeq) uncharacterized protein LOC109127935	[R]	General function prediction only	gag-polypeptide of LTR copia-type	--	Uncharacterized protein OS=Pyrus ussuriensis x Pyrus communis OX=2448454 GN=D8674_040044 PE=4 SV=1	L	Replication, recombination and repair	uncharacterized protein LOC103436820 [Malus domestica]
						Eja0G010010	827326	829405	-	--	--	Molecular Function: molecular_function (GO:0003674);; Molecular Function: motor activity (GO:0003774);; Molecular Function: microtubule motor activity (GO:0003777);; Molecular Function: catalytic activity (GO:0003824);; Cellular Component: cellular_component (GO:0005575);; Cellular Component: intracellular (GO:0005622);; Cellular Component: obsolete cell (GO:0005623);; Cellular Component: cytopla…	--	--	--	--	--	Uncharacterized protein OS=Malus domestica OX=3750 GN=DVH24_024766 PE=4 SV=1	Z	Cytoskeleton	hypothetical protein DVH24_024766 [Malus domestica]
						Eja0G010020	831027	844206	-	[O]	Posttranslational modification, protein turnover, chaperones	Molecular Function: serine-type endopeptidase activity (GO:0004252);; Molecular Function: tripeptidyl-peptidase activity (GO:0008240);	K01280|0.0e+00|pxb:103934922|K01280 tripeptidyl-peptidase II [EC:3.4.14.10] | (RefSeq) tripeptidyl-peptidase 2-like	[O]	Posttranslational modification, protein turnover, chaperones	Tripeptidyl peptidase II	Tripeptidyl-peptidase 2 OS=Arabidopsis thaliana OX=3702 GN=TPP2 PE=1 SV=1	Tripeptidyl-peptidase II OS=Pyrus ussuriensis x Pyrus communis OX=2448454 GN=D8674_032140 PE=3 SV=1	O	Posttranslational modification, protein turnover, chaperones	tripeptidyl-peptidase 2-like [Pyrus ussuriensis x Pyrus communis]
						Eja0G010030	858402	859657	-	--	--	Molecular Function: serine-type endopeptidase activity (GO:0004252);; Molecular Function: tripeptidyl-peptidase activity (GO:0008240);	K01280|4.6e-69|pxb:103934922|K01280 tripeptidyl-peptidase II [EC:3.4.14.10] | (RefSeq) tripeptidyl-peptidase 2-like	[O]	Posttranslational modification, protein turnover, chaperones	--	Tripeptidyl-peptidase 2 OS=Oryza sativa subsp. japonica OX=39947 GN=TPP2 PE=2 SV=1	Tripeptidyl-peptidase II OS=Pyrus ussuriensis x Pyrus communis OX=2448454 GN=D8674_032140 PE=3 SV=1	O	Posttranslational modification, protein turnover, chaperones	tripeptidyl-peptidase 2-like [Pyrus ussuriensis x Pyrus communis]
						Eja0G010040	869621	872047	-
						Eja0G010050	877225	888957	-	[O]	Posttranslational modification, protein turnover, chaperones	Molecular Function: serine-type endopeptidase activity (GO:0004252);; Molecular Function: tripeptidyl-peptidase activity (GO:0008240);	K01280|0.0e+00|pxb:103934922|K01280 tripeptidyl-peptidase II [EC:3.4.14.10] | (RefSeq) tripeptidyl-peptidase 2-like	[O]	Posttranslational modification, protein turnover, chaperones	Subtilase family	Tripeptidyl-peptidase 2 OS=Arabidopsis thaliana OX=3702 GN=TPP2 PE=1 SV=1	Tripeptidyl-peptidase II OS=Pyrus ussuriensis x Pyrus communis OX=2448454 GN=D8674_032140 PE=3 SV=1	O	Posttranslational modification, protein turnover, chaperones	tripeptidyl-peptidase 2-like [Pyrus ussuriensis x Pyrus communis]
Contig00334	310001	500000	189999	6	1.81806
						Eja0G010280	305550	320510	-	--	--	Molecular Function: kinase activity (GO:0016301);; Biological Process: phosphatidylinositol phosphorylation (GO:0046854);; Biological Process: phosphatidylinositol-mediated signaling (GO:0048015);	K19801|0.0e+00|mdm:103421893|K19801 phosphatidylinositol 4-kinase B [EC:2.7.1.67] | (RefSeq) phosphatidylinositol 4-kinase beta 1-like isoform X1	[TU]	--	Phosphatidylinositol 3- and 4-kinase	Phosphatidylinositol 4-kinase beta 1 OS=Arabidopsis thaliana OX=3702 GN=PI4KB1 PE=1 SV=1	Uncharacterized protein OS=Malus domestica OX=3750 GN=DVH24_035327 PE=4 SV=1	T	Signal transduction mechanisms	hypothetical protein DVH24_035327 [Malus domestica]
						Eja0G010290	378703	382601	-	--	--	--	--	--	--	--	--	Uncharacterized protein OS=Malus domestica OX=3750 GN=DVH24_026063 PE=4 SV=1	--	--	hypothetical protein DVH24_026063 [Malus domestica]
						Eja0G010300	386530	391902	+	--	--	Molecular Function: nucleic acid binding (GO:0003676);; Molecular Function: zinc ion binding (GO:0008270);; Biological Process: DNA integration (GO:0015074);	K03006|8.6e-273|adu:107466525|K03006 DNA-directed RNA polymerase II subunit RPB1 [EC:2.7.7.6] | (RefSeq) LOW QUALITY PROTEIN: DNA-directed RNA polymerase II subunit 1-like	[R]	General function prediction only	Reverse transcriptase (RNA-dependent DNA polymerase)	Retrovirus-related Pol polyprotein from transposon TNT 1-94 OS=Nicotiana tabacum OX=4097 PE=2 SV=1	Retrovirus-related Pol polyprotein from transposon TNT 1-94 OS=Vitis vinifera OX=29760 GN=POLX_2091 PE=4 SV=1	O	Posttranslational modification, protein turnover, chaperones	Retrovirus-related Pol polyprotein from transposon TNT 1-94 [Vitis vinifera]
						Eja0G010310	394329	396727	-	--	--	Molecular Function: DNA binding (GO:0003677);	K07466|5.6e-62|pper:18792188|K07466 replication factor A1 | (RefSeq) replication protein A 70 kDa DNA-binding subunit B	--	--	--	--	Replication protein A 70 kDa DNA-binding subunit C-like OS=Pyrus ussuriensis x Pyrus communis OX=2448454 GN=D8674_030515 PE=4 SV=1	L	Replication, recombination and repair	replication protein A 70 kDa DNA-binding subunit C-like [Pyrus ussuriensis x Pyrus communis]
						Eja0G010320	401340	404527	-	--	--	--	--	--	--	--	--	Uncharacterized protein OS=Pyrus ussuriensis x Pyrus communis OX=2448454 GN=D8674_004238 PE=4 SV=1	--	--	hypothetical protein D8674_004238 [Pyrus ussuriensis x Pyrus communis]
						Eja0G010330	464163	473140	-	[J]	Translation, ribosomal structure and biogenesis	Molecular Function: aminoacyl-tRNA editing activity (GO:0002161);; Molecular Function: valine-tRNA ligase activity (GO:0004832);; Molecular Function: ATP binding (GO:0005524);; Biological Process: valyl-tRNA aminoacylation (GO:0006438);	K01873|0.0e+00|mdm:103405984|K01873 valyl-tRNA synthetase [EC:6.1.1.9] | (RefSeq) valine--tRNA ligase, mitochondrial 1-like isoform X1	[J]	Translation, ribosomal structure and biogenesis	tRNA synthetases class I (I, L, M and V)	Valine--tRNA ligase, mitochondrial 1 OS=Arabidopsis thaliana OX=3702 GN=TWN2 PE=1 SV=2	Pro-apoptotic serine protease NMA111 OS=Malus domestica OX=3750 GN=DVH24_030921 PE=3 SV=1	J	Translation, ribosomal structure and biogenesis	valine--tRNA ligase, mitochondrial 1-like isoform X1 [Malus domestica]
Contig00344	310001	440000	129999	1	1.55963
						Eja0G010470	342029	342915	+	[X]	Mobilome: prophages, transposons	Molecular Function: nucleic acid binding (GO:0003676);; Biological Process: DNA integration (GO:0015074);	K03070|1.4e-60|mdm:103441922|K03070 preprotein translocase subunit SecA [EC:7.4.2.8] | (RefSeq) LOW QUALITY PROTEIN: protein translocase subunit SECA2, chloroplastic	[R]	General function prediction only	Integrase core domain	--	Endonuclease OS=Malus baccata OX=106549 GN=C1H46_001652 PE=4 SV=1	L	Replication, recombination and repair	hypothetical protein C1H46_001652 [Malus baccata]
Contig00349	100001	330000	229999	10	2.15133
						Eja0G010740	127280	128982	-	--	--	Biological Process: hematopoietic progenitor cell differentiation (GO:0002244);; Biological Process: immune system process (GO:0002376);; Biological Process: immune system development (GO:0002520);; Molecular Function: molecular_function (GO:0003674);; Molecular Function: nucleic acid binding (GO:0003676);; Molecular Function: RNA binding (GO:0003723);; Molecular Function: mRNA binding (GO:000372…	K12896|3.8e-44|mdm:103434525|K12896 splicing factor, arginine/serine-rich 7 | (RefSeq) serine/arginine-rich splicing factor RS2Z33-like isoform X2	[A]	RNA processing and modification	Zinc knuckle	Serine/arginine-rich splicing factor RS2Z33 OS=Arabidopsis thaliana OX=3702 GN=RS2Z33 PE=1 SV=1	Serine/arginine-rich splicing factor RS2Z32 OS=Hibiscus syriacus OX=106335 GN=F3Y22_tig00110933pilonHSYRG00137 PE=4 SV=1	A	RNA processing and modification	Serine/arginine-rich splicing factor RS2Z32 [Hibiscus syriacus]
						Eja0G010750	136077	144940	+	[T]	Signal transduction mechanisms	Molecular Function: protein kinase activity (GO:0004672);; Molecular Function: ion channel activity (GO:0005216);; Molecular Function: ATP binding (GO:0005524);; Cellular Component: integral component of membrane (GO:0016021);	K05391|7.6e-95|pavi:110744674|K05391 cyclic nucleotide gated channel, plant | (RefSeq) cyclic nucleotide-gated ion channel 1-like	--	--	Protein tyrosine and serine/threonine kinase	Wall-associated receptor kinase 5 OS=Arabidopsis thaliana OX=3702 GN=WAK5 PE=2 SV=1	Uncharacterized protein OS=Malus domestica OX=3750 GN=DVH24_023186 PE=4 SV=1	--	--	uncharacterized protein LOC103417728 isoform X2 [Malus domestica]
						Eja0G010760	149911	154368	-	--	--	--	K19199|4.2e-153|pxb:103936743|K19199 protein-histidine N-methyltransferase [EC:2.1.1.85] | (RefSeq) ribosomal lysine N-methyltransferase 4 isoform X1	[S]	Function unknown	Rubisco LSMT substrate-binding	--	Uncharacterized protein OS=Malus domestica OX=3750 GN=DVH24_023195 PE=4 SV=1	S	Function unknown	PREDICTED: ribosomal lysine N-methyltransferase 4 isoform X1 [Pyrus x bretschneideri]
						Eja0G010770	192740	193757	+	--	--	--	K12153|1.3e-11|vra:106778952|K12153 phenylalanine N-monooxygenase [EC:1.14.14.40] | (RefSeq) isoleucine N-monooxygenase 2-like	--	--	Domain of unknown function (DUF4218)	--	DUF4218 domain-containing protein OS=Pyrus ussuriensis x Pyrus communis OX=2448454 GN=D8674_006853 PE=4 SV=1	S	Function unknown	PREDICTED: uncharacterized protein LOC103942047 [Pyrus x bretschneideri]
						Eja0G010780	230788	240111	+	[T]	Signal transduction mechanisms	Molecular Function: protein kinase activity (GO:0004672);; Molecular Function: ion channel activity (GO:0005216);; Molecular Function: ATP binding (GO:0005524);; Cellular Component: integral component of membrane (GO:0016021);	K05391|1.1e-182|pavi:110744674|K05391 cyclic nucleotide gated channel, plant | (RefSeq) cyclic nucleotide-gated ion channel 1-like	[PT]	--	Protein kinase domain	Cyclic nucleotide-gated ion channel 1 OS=Arabidopsis thaliana OX=3702 GN=CNGC1 PE=1 SV=1	Uncharacterized protein OS=Malus baccata OX=106549 GN=C1H46_009512 PE=4 SV=1	--	--	hypothetical protein C1H46_009512 [Malus baccata]
						Eja0G010790	240710	242520	-	--	--	--	K19199|2.0e-51|pxb:103936743|K19199 protein-histidine N-methyltransferase [EC:2.1.1.85] | (RefSeq) ribosomal lysine N-methyltransferase 4 isoform X1	[S]	Function unknown	--	--	Uncharacterized protein OS=Malus domestica OX=3750 GN=DVH24_023195 PE=4 SV=1	S	Function unknown	hypothetical protein DVH24_023195 [Malus domestica]
						Eja0G010800	254961	260373	-	--	--	Cellular Component: integral component of membrane (GO:0016021);	--	--	--	--	--	Uncharacterized protein OS=Malus domestica OX=3750 GN=DVH24_012678 PE=4 SV=1	--	--	hypothetical protein DVH24_012678 [Malus domestica]
						Eja0G010810	307953	315469	+	--	--	Molecular Function: protein kinase activity (GO:0004672);; Molecular Function: ion channel activity (GO:0005216);; Molecular Function: ATP binding (GO:0005524);; Cellular Component: integral component of membrane (GO:0016021);	K05391|1.4e-151|mdm:103421313|K05391 cyclic nucleotide gated channel, plant | (RefSeq) cyclic nucleotide-gated ion channel 1-like isoform X1	[PT]	--	Ion transport protein	Cyclic nucleotide-gated ion channel 1 OS=Arabidopsis thaliana OX=3702 GN=CNGC1 PE=1 SV=1	Uncharacterized protein OS=Malus baccata OX=106549 GN=C1H46_009512 PE=4 SV=1	--	--	hypothetical protein C1H46_009512 [Malus baccata]
						Eja0G010820	319557	323568	-	--	--	Molecular Function: protein binding (GO:0005515);	K19199|4.4e-138|mdm:103406296|K19199 protein-histidine N-methyltransferase [EC:2.1.1.85] | (RefSeq) ribosomal lysine N-methyltransferase 4-like isoform X1	[S]	Function unknown	SET domain	--	Uncharacterized protein OS=Malus domestica OX=3750 GN=DVH24_023345 PE=4 SV=1	S	Function unknown	ribosomal lysine N-methyltransferase 4-like isoform X2 [Malus domestica]
						Eja0G010830	325037	329249	-	--	--	Molecular Function: nucleic acid binding (GO:0003676);; Biological Process: DNA integration (GO:0015074);	K12447|8.2e-169|thj:104808371|K12447 UDP-sugar pyrophosphorylase [EC:2.7.7.64] | (RefSeq) uncharacterized protein LOC104808371	[R]	General function prediction only	Reverse transcriptase (RNA-dependent DNA polymerase)	Retrovirus-related Pol polyprotein from transposon TNT 1-94 OS=Nicotiana tabacum OX=4097 PE=2 SV=1	Putative retroelement polyprotein OS=Malus domestica OX=3750 PE=4 SV=1	--	--	putative retroelement polyprotein [Malus domestica]
Contig00351	1	210000	209999	14	3.05943
						Eja0G010930	2184	2722	-	--	--	--	K14771|5.7e-26|egr:104415908|K14771 U3 small nucleolar RNA-associated protein 19 | (RefSeq) uncharacterized protein LOC104415908 isoform X1	--	--	Lytic transglycolase	--	Expansin-like EG45 domain-containing protein OS=Malus domestica OX=3750 GN=DVH24_029217 PE=4 SV=1	S	Function unknown	hypothetical protein DVH24_029217 [Malus domestica]
						Eja0G010940	5002	8822	+	[M]	Cell wall/membrane/envelope biogenesis	Molecular Function: protein binding (GO:0005515);; Biological Process: biological_process (GO:0008150);; Biological Process: regulation of signal transduction (GO:0009966);; Biological Process: negative regulation of signal transduction (GO:0009968);; Biological Process: regulation of cell communication (GO:0010646);; Biological Process: negative regulation of cell communication (GO:0010648);; Bi…	K13137|8.3e-207|mdm:103415755|K13137 serine-threonine kinase receptor-associated protein | (RefSeq) serine-threonine kinase receptor-associated protein-like	[I]	Lipid transport and metabolism	WD domain, G-beta repeat	--	WD_REPEATS_REGION domain-containing protein OS=Malus domestica OX=3750 GN=DVH24_029218 PE=4 SV=1	I	Lipid transport and metabolism	serine-threonine kinase receptor-associated protein-like [Malus domestica]
						Eja0G010950	10525	11444	+	--	--	Cellular Component: nucleosome (GO:0000786);; Molecular Function: DNA binding (GO:0003677);; Cellular Component: nucleus (GO:0005634);; Molecular Function: protein heterodimerization activity (GO:0046982);	K11251|2.9e-48|mdm:103448453|K11251 histone H2A | (RefSeq) probable histone H2A variant 3	[B]	Chromatin structure and dynamics	Core histone H2A/H2B/H3/H4	Probable histone H2A variant 3 OS=Oryza sativa subsp. japonica OX=39947 GN=Os03g0743400 PE=2 SV=1	Histone H2A OS=Malus domestica OX=3750 GN=DVH24_017844 PE=3 SV=1	B	Chromatin structure and dynamics	probable histone H2A variant 3 [Malus domestica]
						Eja0G010960	11872	14798	-	[Q]	Secondary metabolites biosynthesis, transport and catabolism	Biological Process: fatty acid biosynthetic process (GO:0006633);; Cellular Component: integral component of membrane (GO:0016021);; Molecular Function: transferase activity, transferring acyl groups other than amino-acyl groups (GO:0016747);	K15397|4.5e-294|pxb:103939811|K15397 3-ketoacyl-CoA synthase [EC:2.3.1.199] | (RefSeq) 3-ketoacyl-CoA synthase 11-like	--	--	FAE1/Type III polyketide synthase-like protein	3-ketoacyl-CoA synthase 11 OS=Arabidopsis thaliana OX=3702 GN=KCS11 PE=1 SV=1	Very-long-chain 3-oxoacyl-CoA synthase OS=Malus domestica OX=3750 GN=DVH24_017845 PE=3 SV=1	I	Lipid transport and metabolism	PREDICTED: 3-ketoacyl-CoA synthase 11-like [Pyrus x bretschneideri]
						Eja0G010970	17625	20500	-	[L]	Replication, recombination and repair	--	--	--	--	SOUL heme-binding protein	--	Uncharacterized protein OS=Pyrus ussuriensis x Pyrus communis OX=2448454 GN=D8674_036704 PE=3 SV=1	S	Function unknown	hypothetical protein D8674_036722 [Pyrus ussuriensis x Pyrus communis]
						Eja0G010980	22478	23129	+	--	--	--	--	--	--	--	--	Uncharacterized protein OS=Pyrus ussuriensis x Pyrus communis OX=2448454 GN=D8674_014568 PE=4 SV=1	--	--	hypothetical protein D8674_036703 [Pyrus ussuriensis x Pyrus communis]
						Eja0G010990	35792	36304	+	--	--	--	--	--	--	--	--	Uncharacterized protein OS=Pyrus ussuriensis x Pyrus communis OX=2448454 GN=D8674_014569 PE=4 SV=1	--	--	hypothetical protein D8674_014569 [Pyrus ussuriensis x Pyrus communis]
						Eja0G011000	46643	47155	+	--	--	Biological Process: signal transduction (GO:0007165);	K13459|2.9e-40|vvi:100265494|K13459 disease resistance protein RPS2 | (RefSeq) probable disease resistance protein At1g52660	--	--	TIR domain	Disease resistance protein RPV1 OS=Vitis rotundifolia OX=103349 GN=RPV1 PE=1 SV=1	TIR domain-containing protein OS=Malus baccata OX=106549 GN=C1H46_017209 PE=4 SV=1	T	Signal transduction mechanisms	hypothetical protein C1H46_017209 [Malus baccata]
						Eja0G011010	84207	86048	+	--	--	Biological Process: signal transduction (GO:0007165);	--	--	--	--	--	TIR-NBS-LRR-type disease resistance-like protein OS=Pyrus x bretschneideri OX=225117 PE=2 SV=1	T	Signal transduction mechanisms	PREDICTED: TMV resistance protein N-like [Pyrus x bretschneideri]
						Eja0G011020	97292	106715	+	[T]	Signal transduction mechanisms	Biological Process: signal transduction (GO:0007165);; Molecular Function: ADP binding (GO:0043531);	K00695|5.1e-127|mtr:MTR_6g478030|K00695 sucrose synthase [EC:2.4.1.13] | (RefSeq) sucrose synthase	--	--	TIR domain	Disease resistance protein RPV1 OS=Vitis rotundifolia OX=103349 GN=RPV1 PE=1 SV=1	ADP-ribosyl cyclase/cyclic ADP-ribose hydrolase OS=Pyrus ussuriensis x Pyrus communis OX=2448454 GN=D8674_036697 PE=4 SV=1	T	Signal transduction mechanisms	PREDICTED: TMV resistance protein N-like [Pyrus x bretschneideri]
						Eja0G011030	120285	122324	-	--	--	Molecular Function: molecular_function (GO:0003674);; Molecular Function: nucleic acid binding (GO:0003676);; Molecular Function: RNA binding (GO:0003723);; Molecular Function: catalytic activity (GO:0003824);; Molecular Function: nuclease activity (GO:0004518);; Molecular Function: endonuclease activity (GO:0004519);; Molecular Function: binding (GO:0005488);; Cellular Component: cellular_compon…	--	--	--	PPR repeat	Pentatricopeptide repeat-containing protein At3g49710 OS=Arabidopsis thaliana OX=3702 GN=PCMP-H79 PE=2 SV=1	Uncharacterized protein OS=Malus domestica OX=3750 GN=DVH24_029224 PE=4 SV=1	L	Replication, recombination and repair	hypothetical protein DVH24_029224 [Malus domestica]
						Eja0G011040	180084	190654	+	--	--	Biological Process: signal transduction (GO:0007165);; Molecular Function: ADP binding (GO:0043531);	K00695|1.5e-126|mtr:MTR_6g478030|K00695 sucrose synthase [EC:2.4.1.13] | (RefSeq) sucrose synthase	--	--	TIR domain	Disease resistance protein RUN1 OS=Vitis rotundifolia OX=103349 GN=RUN1 PE=1 SV=1	ADP-ribosyl cyclase/cyclic ADP-ribose hydrolase OS=Pyrus ussuriensis x Pyrus communis OX=2448454 GN=D8674_036697 PE=4 SV=1	T	Signal transduction mechanisms	TMV resistance protein N-like isoform X1 [Malus domestica]
						Eja0G011050	195354	196316	+	--	--	Molecular Function: GDP-fucose transmembrane transporter activity (GO:0005457);; Cellular Component: Golgi apparatus (GO:0005794);; Cellular Component: integral component of membrane (GO:0016021);	K15281|8.6e-70|sly:101261628|K15281 solute carrier family 35 | (RefSeq) GDP-mannose transporter GONST3	[GOU]	--	Triose-phosphate Transporter family	GDP-fucose transporter 1 OS=Arabidopsis thaliana OX=3702 GN=GFT1 PE=1 SV=1	GDP-mannose transporter GONST4 OS=Pyrus ussuriensis x Pyrus communis OX=2448454 GN=D8674_014564 PE=4 SV=1	--	--	GDP-fucose transporter 1-like [Malus domestica]
						Eja0G011060	196946	198469	-	--	--	Molecular Function: zinc ion binding (GO:0008270);	K23541|1.0e-60|vra:106758204|K23541 Ca2+/H+ antiporter, TMEM165/GDT1 family | (RefSeq) putative pentatricopeptide repeat-containing protein At3g23330	[R]	General function prediction only	DYW family of nucleic acid deaminases	Pentatricopeptide repeat-containing protein At1g08070, chloroplastic OS=Arabidopsis thaliana OX=3702 GN=PCMP-H12 PE=2 SV=1	DYW_deaminase domain-containing protein OS=Malus baccata OX=106549 GN=C1H46_030757 PE=3 SV=1	S	Function unknown	pentatricopeptide repeat-containing protein At1g08070, chloroplastic-like [Malus domestica]
Contig00353	1	170000	169999	8	13.3525
						Eja0G011080	3636	4954	-	--	--	--	--	--	--	--	--	F-box domain-containing protein OS=Malus domestica OX=3750 GN=DVH24_022747 PE=4 SV=1	S	Function unknown	PREDICTED: F-box/kelch-repeat protein At3g06240-like [Pyrus x bretschneideri]
						Eja0G011090	34950	40056	+	--	--	Molecular Function: microtubule motor activity (GO:0003777);; Molecular Function: ATP binding (GO:0005524);; Cellular Component: microtubule (GO:0005874);; Biological Process: microtubule-based movement (GO:0007018);; Molecular Function: microtubule binding (GO:0008017);	K10405|4.5e-147|pxb:103956359|K10405 kinesin family member C1 | (RefSeq) kinesin-1	[Z]	Cytoskeleton	Kinesin motor domain	Kinesin-like protein KIN-14C OS=Arabidopsis thaliana OX=3702 GN=KIN14C PE=2 SV=1	Kinesin-like protein OS=Malus domestica OX=3750 GN=DVH24_011660 PE=3 SV=1	Z	Cytoskeleton	PREDICTED: kinesin-1 [Pyrus x bretschneideri]
						Eja0G011100	42129	45031	-	[D]	Cell cycle control, cell division, chromosome partitioning	Molecular Function: ATP binding (GO:0005524);; Cellular Component: nucleus (GO:0005634);; Cellular Component: chromosome (GO:0005694);; Biological Process: chromosome organization (GO:0051276);	K06674|1.5e-62|mdm:103439618|K06674 structural maintenance of chromosome 2 | (RefSeq) structural maintenance of chromosomes protein 2-1	[BD]	--	RecF/RecN/SMC N terminal domain	Structural maintenance of chromosomes protein 2-1 OS=Arabidopsis thaliana OX=3702 GN=SMC2-1 PE=2 SV=2	Structural maintenance of chromosomes protein OS=Malus domestica OX=3750 GN=DVH24_024573 PE=3 SV=1	--	--	PREDICTED: structural maintenance of chromosomes protein 2-1-like [Pyrus x bretschneideri]
						Eja0G011110	53002	56620	-	[D]	Cell cycle control, cell division, chromosome partitioning	Molecular Function: ATP binding (GO:0005524);; Cellular Component: nucleus (GO:0005634);; Cellular Component: chromosome (GO:0005694);; Biological Process: chromosome organization (GO:0051276);	K06674|3.3e-176|mdm:103439618|K06674 structural maintenance of chromosome 2 | (RefSeq) structural maintenance of chromosomes protein 2-1	[BD]	--	RecF/RecN/SMC N terminal domain	Structural maintenance of chromosomes protein 2-2 OS=Arabidopsis thaliana OX=3702 GN=SMC2-2 PE=2 SV=1	Structural maintenance of chromosomes protein OS=Malus baccata OX=106549 GN=C1H46_015776 PE=3 SV=1	--	--	hypothetical protein C1H46_015776 [Malus baccata]
						Eja0G011120	59344	62603	-	--	--	Molecular Function: protein binding (GO:0005515);	--	--	--	F-box domain	Putative F-box protein At1g53370 OS=Arabidopsis thaliana OX=3702 GN=At1g53370 PE=4 SV=2	F-box domain-containing protein OS=Malus domestica OX=3750 GN=DVH24_022747 PE=4 SV=1	S	Function unknown	PREDICTED: F-box/kelch-repeat protein At3g06240-like [Pyrus x bretschneideri]
						Eja0G011130	92237	94700	+	--	--	Molecular Function: microtubule motor activity (GO:0003777);; Molecular Function: ATP binding (GO:0005524);; Cellular Component: kinesin complex (GO:0005871);; Cellular Component: microtubule (GO:0005874);; Biological Process: microtubule-based movement (GO:0007018);; Molecular Function: microtubule binding (GO:0008017);; Molecular Function: ATPase activity (GO:0016887);; Biological Process: spin…	K10405|1.9e-14|cpap:110812064|K10405 kinesin family member C1 | (RefSeq) kinesin-like protein KIN-14C	[Z]	Cytoskeleton	Microtubule binding	Kinesin-like protein KIN-14C OS=Arabidopsis thaliana OX=3702 GN=KIN14C PE=2 SV=1	Kinesin-like protein OS=Prunus persica OX=3760 GN=PRUPE_4G029200 PE=3 SV=1	Z	Cytoskeleton	kinesin-like protein KIN-14C [Carica papaya]
						Eja0G011140	97280	98759	-	--	--	Biological Process: cytokinesis by cell plate formation (GO:0000911);; Cellular Component: nuclear envelope (GO:0005635);; Cellular Component: plasma membrane (GO:0005886);; Cellular Component: cell plate (GO:0009504);; Cellular Component: cell division site (GO:0032153);	K00873|1.0e-09|jre:109001918|K00873 pyruvate kinase [EC:2.7.1.40] | (RefSeq) pyruvate kinase isozyme A, chloroplastic-like	[AYT]	--	--	RAN GTPase-activating protein 1 OS=Arabidopsis thaliana OX=3702 GN=RANGAP1 PE=1 SV=1	Uncharacterized protein OS=Malus domestica OX=3750 GN=DVH24_023258 PE=4 SV=1	E	Amino acid transport and metabolism	hypothetical protein DVH24_023258 [Malus domestica]
						Eja0G011150	104918	105544	+	[QV]	--	Molecular Function: monooxygenase activity (GO:0004497);; Molecular Function: iron ion binding (GO:0005506);; Cellular Component: integral component of membrane (GO:0016021);; Molecular Function: oxidoreductase activity, acting on paired donors, with incorporation or reduction of molecular oxygen (GO:0016705);; Molecular Function: heme binding (GO:0020037);	K07425|2.6e-43|nau:109241958|K07425 long-chain fatty acid omega-monooxygenase [EC:1.14.14.80] | (RefSeq) cytokinin hydroxylase-like	[QI]	--	Cytochrome P450	Cytokinin hydroxylase OS=Arabidopsis thaliana OX=3702 GN=CYP735A1 PE=1 SV=1	Uncharacterized protein OS=Prunus persica OX=3760 GN=PRUPE_2G295700 PE=3 SV=1	Q	Secondary metabolites biosynthesis, transport and catabolism	cytokinin hydroxylase [Prunus persica]
Contig00354_ERROPOS1000000	10001	1090000	1079999	7	2.14872
						Eja0G011160	98417	99793	-	--	--	Biological Process: rRNA modification (GO:0000154);; Biological Process: rRNA 2'-O-methylation (GO:0000451);; Biological Process: enzyme-directed rRNA 2'-O-methylation (GO:0000453);; Biological Process: RNA methylation (GO:0001510);; Molecular Function: molecular_function (GO:0003674);; Molecular Function: nucleic acid binding (GO:0003676);; Molecular Function: RNA binding (GO:0003723);; Molecula…	--	--	--	--	--	Uncharacterized protein OS=Malus baccata OX=106549 GN=C1H46_044946 PE=4 SV=1	A	RNA processing and modification	hypothetical protein C1H46_044946 [Malus baccata]
						Eja0G011170	636763	637650	+	--	--	Molecular Function: nucleic acid binding (GO:0003676);; Biological Process: DNA integration (GO:0015074);	K03070|2.8e-75|mdm:103441922|K03070 preprotein translocase subunit SecA [EC:7.4.2.8] | (RefSeq) LOW QUALITY PROTEIN: protein translocase subunit SECA2, chloroplastic	[R]	General function prediction only	Integrase core domain	--	Integrase catalytic domain-containing protein OS=Malus baccata OX=106549 GN=C1H46_040222 PE=4 SV=1	L	Replication, recombination and repair	LOW QUALITY PROTEIN: uncharacterized protein LOC103405291 [Malus domestica]
						Eja0G011180	756325	758357	+	--	--	Cellular Component: integral component of membrane (GO:0016021);	K15015|3.6e-06|cmos:111458399|K15015 solute carrier family 32 (vesicular inhibitory amino acid transporter) | (RefSeq) amino acid transporter AVT1C-like	[E]	Amino acid transport and metabolism	Transmembrane amino acid transporter protein	Amino acid permease 3 OS=Arabidopsis thaliana OX=3702 GN=AAP3 PE=1 SV=2	Aa_trans domain-containing protein OS=Malus domestica OX=3750 GN=DVH24_021185 PE=3 SV=1	E	Amino acid transport and metabolism	hypothetical protein DVH24_021185 [Malus domestica]
						Eja0G011190	873847	876927	+	--	--	Cellular Component: integral component of membrane (GO:0016021);	--	[E]	Amino acid transport and metabolism	Transmembrane amino acid transporter protein	Amino acid permease 3 OS=Arabidopsis thaliana OX=3702 GN=AAP3 PE=1 SV=2	Aa_trans domain-containing protein OS=Malus domestica OX=3750 GN=DVH24_021182 PE=3 SV=1	E	Amino acid transport and metabolism	amino acid permease 3-like [Malus domestica]
						Eja0G011200	904308	904641	+	--	--	Cellular Component: integral component of membrane (GO:0016021);	--	[S]	Function unknown	Keratinocyte-associated protein 2	--	Dolichyl-diphosphooligosaccharide--protein glycosyltransferase subunit KCP2 OS=Pyrus ussuriensis x Pyrus communis OX=2448454 GN=D8674_013139 PE=3 SV=1	S	Function unknown	PREDICTED: protein KRTCAP2 homolog [Pyrus x bretschneideri]
						Eja0G011210	955894	956562	+	--	--	Molecular Function: nucleic acid binding (GO:0003676);	K10638|1.9e-15|dcr:108192308|K10638 E3 ubiquitin-protein ligase UHRF1 [EC:2.3.2.27] | (RefSeq) E3 ubiquitin-protein ligase ORTHRUS 2-like	[R]	General function prediction only	Chromo (CHRromatin Organisation MOdifier) domain	--	RNA-directed DNA polymerase OS=Pyrus ussuriensis x Pyrus communis OX=2448454 GN=D8674_008564 PE=4 SV=1	O	Posttranslational modification, protein turnover, chaperones	hypothetical protein D8674_008564 [Pyrus ussuriensis x Pyrus communis]
						Eja0G011220	984266	991475	-	--	--	Cellular Component: nuclear chromosome (GO:0000228);; Cellular Component: chromatin (GO:0000785);; Cellular Component: nuclear chromatin (GO:0000790);; Cellular Component: cellular_component (GO:0005575);; Cellular Component: intracellular (GO:0005622);; Cellular Component: obsolete cell (GO:0005623);; Cellular Component: nucleus (GO:0005634);; Cellular Component: chromosome (GO:0005694);; Cellul…	K14570|2.5e-11|han:110919022|K14570 RNA exonuclease 1 [EC:3.1.-.-] | (RefSeq) small RNA degrading nuclease 5-like	--	--	HPC2 and ubinuclein domain	Ubinuclein-1 OS=Arabidopsis thaliana OX=3702 GN=UBN1 PE=1 SV=1	Ubinuclein-1-like OS=Pyrus ussuriensis x Pyrus communis OX=2448454 GN=D8674_034004 PE=4 SV=1	S	Function unknown	ubinuclein-1-like [Pyrus ussuriensis x Pyrus communis]
Contig00359	910001	1010000	99999	1	1.54087
						Eja0G011270	915109	915996	-	--	--	Molecular Function: nucleic acid binding (GO:0003676);; Biological Process: DNA integration (GO:0015074);	K03070|6.1e-78|mdm:103441922|K03070 preprotein translocase subunit SecA [EC:7.4.2.8] | (RefSeq) LOW QUALITY PROTEIN: protein translocase subunit SECA2, chloroplastic	[R]	General function prediction only	Integrase core domain	--	Endonuclease OS=Malus baccata OX=106549 GN=C1H46_001652 PE=4 SV=1	L	Replication, recombination and repair	hypothetical protein C1H46_001652 [Malus baccata]
Contig00373	10001	210000	199999	6	1.61402
						Eja0G011660	29684	36841	+	--	--	Biological Process: polysaccharide catabolic process (GO:0000272);; Cellular Component: cellular_component (GO:0005575);; Cellular Component: intracellular (GO:0005622);; Cellular Component: obsolete cell (GO:0005623);; Cellular Component: cytoplasm (GO:0005737);; Biological Process: carbohydrate metabolic process (GO:0005975);; Biological Process: polysaccharide metabolic process (GO:0005976);; …	K01177|3.1e-42|ppp:112293647|K01177 beta-amylase [EC:3.2.1.2] | (RefSeq) beta-amylase 3, chloroplastic-like	--	--	Glycosyl hydrolase family 14	Inactive beta-amylase 4, chloroplastic OS=Arabidopsis thaliana OX=3702 GN=BAM4 PE=2 SV=1	Beta-amylase OS=Pyrus ussuriensis x Pyrus communis OX=2448454 GN=D8674_005847 PE=3 SV=1	T	Signal transduction mechanisms	inactive beta-amylase 4 [Pyrus ussuriensis x Pyrus communis]
						Eja0G011670	83255	86338	+	--	--	Biological Process: polysaccharide catabolic process (GO:0000272);; Molecular Function: beta-amylase activity (GO:0016161);; Molecular Function: amylopectin maltohydrolase activity (GO:0102229);	K01177|1.6e-24|vcn:VOLCADRAFT_103220|K01177 beta-amylase [EC:3.2.1.2] | (RefSeq) hypothetical protein	--	--	Glycosyl hydrolase family 14	Inactive beta-amylase 4, chloroplastic OS=Arabidopsis thaliana OX=3702 GN=BAM4 PE=2 SV=1	Beta-amylase OS=Malus domestica OX=3750 GN=DVH24_002434 PE=3 SV=1	T	Signal transduction mechanisms	hypothetical protein DVH24_002434 [Malus domestica]
						Eja0G011680	90749	91387	-	--	--	Biological Process: polysaccharide catabolic process (GO:0000272);; Cellular Component: integral component of membrane (GO:0016021);; Molecular Function: beta-amylase activity (GO:0016161);; Molecular Function: amylopectin maltohydrolase activity (GO:0102229);	K13420|2.9e-53|pxb:103963906|K13420 LRR receptor-like serine/threonine-protein kinase FLS2 [EC:2.7.11.1] | (RefSeq) probable LRR receptor-like serine/threonine-protein kinase At3g47570	--	--	Leucine rich repeat	--	Beta-amylase (Fragment) OS=Malus domestica OX=3750 GN=DVH24_003963 PE=3 SV=1	T	Signal transduction mechanisms	hypothetical protein DVH24_003963, partial [Malus domestica]
						Eja0G011690	100131	105702	-	[M]	Cell wall/membrane/envelope biogenesis	Molecular Function: protein serine/threonine kinase activity (GO:0004674);; Molecular Function: ATP binding (GO:0005524);; Cellular Component: integral component of membrane (GO:0016021);	K13420|1.0e-306|pxb:103963906|K13420 LRR receptor-like serine/threonine-protein kinase FLS2 [EC:2.7.11.1] | (RefSeq) probable LRR receptor-like serine/threonine-protein kinase At3g47570	--	--	Leucine rich repeat	Receptor kinase-like protein Xa21 OS=Oryza sativa subsp. japonica OX=39947 GN=XA21 PE=1 SV=1	Protein kinase domain-containing protein OS=Malus domestica OX=3750 GN=DVH24_003975 PE=3 SV=1	T	Signal transduction mechanisms	PREDICTED: LRR receptor-like serine/threonine-protein kinase EFR isoform X2 [Pyrus x bretschneideri]
						Eja0G011700	131706	135512	+	--	--	Biological Process: polysaccharide catabolic process (GO:0000272);; Molecular Function: beta-amylase activity (GO:0016161);; Molecular Function: amylopectin maltohydrolase activity (GO:0102229);	K01177|2.4e-25|pvu:PHAVU_004G143600g|K01177 beta-amylase [EC:3.2.1.2] | (RefSeq) hypothetical protein	--	--	Glycosyl hydrolase family 14	Inactive beta-amylase 4, chloroplastic OS=Arabidopsis thaliana OX=3702 GN=BAM4 PE=2 SV=1	Beta-amylase OS=Malus baccata OX=106549 GN=C1H46_020053 PE=3 SV=1	T	Signal transduction mechanisms	hypothetical protein C1H46_020053 [Malus baccata]
						Eja0G011710	138206	139322	-	--	--	Molecular Function: protein kinase activity (GO:0004672);; Molecular Function: ATP binding (GO:0005524);; Cellular Component: integral component of membrane (GO:0016021);	K13420|2.9e-06|pavi:110748779|K13420 LRR receptor-like serine/threonine-protein kinase FLS2 [EC:2.7.11.1] | (RefSeq) receptor kinase-like protein Xa21	--	--	Leucine rich repeat	--	Protein kinase domain-containing protein OS=Malus baccata OX=106549 GN=C1H46_028266 PE=4 SV=1	T	Signal transduction mechanisms	hypothetical protein C1H46_028266 [Malus baccata]
Contig00378	10001	250000	239999	1	1.69329
						Eja0G011770	105074	105961	+	--	--	Molecular Function: nucleic acid binding (GO:0003676);; Biological Process: DNA integration (GO:0015074);	K03070|1.2e-78|mdm:103441922|K03070 preprotein translocase subunit SecA [EC:7.4.2.8] | (RefSeq) LOW QUALITY PROTEIN: protein translocase subunit SECA2, chloroplastic	[R]	General function prediction only	Integrase core domain	--	Integrase catalytic domain-containing protein OS=Malus baccata OX=106549 GN=C1H46_040222 PE=4 SV=1	L	Replication, recombination and repair	uncharacterized protein LOC114820444 [Malus domestica]
Contig00387	210001	310000	99999	2	7.25868
						Eja0G012150	213214	214250	-	--	--	Molecular Function: protein binding (GO:0005515);	--	--	--	F-box domain	F-box/LRR-repeat protein At5g63520 OS=Arabidopsis thaliana OX=3702 GN=At5g63520 PE=2 SV=1	F-box/LRR-repeat protein OS=Pyrus ussuriensis x Pyrus communis OX=2448454 GN=D8674_012277 PE=4 SV=1	S	Function unknown	F-box/LRR-repeat protein At5g63520-like [Malus domestica]
						Eja0G012160	224814	225970	+	--	--	Biological Process: reproduction (GO:0000003);; Biological Process: developmental process involved in reproduction (GO:0003006);; Molecular Function: molecular_function (GO:0003674);; Molecular Function: DNA-binding transcription factor activity (GO:0003700);; Cellular Component: cellular_component (GO:0005575);; Cellular Component: intracellular (GO:0005622);; Cellular Component: obsolete cell (…	--	--	--	--	--	Uncharacterized protein OS=Malus baccata OX=106549 GN=C1H46_028537 PE=4 SV=1	S	Function unknown	hypothetical protein C1H46_028537 [Malus baccata]
Contig00388	190001	470000	279999	2	4.22072
						Eja0G012170	343438	346339	+	--	--	Molecular Function: nucleic acid binding (GO:0003676);; Biological Process: DNA integration (GO:0015074);	K01303|4.8e-185|fve:101311565|K01303 acylaminoacyl-peptidase [EC:3.4.19.1] | (RefSeq) uncharacterized LOC101311565	[R]	General function prediction only	RNase H-like domain found in reverse transcriptase	--	Endonuclease OS=Malus baccata OX=106549 GN=C1H46_001652 PE=4 SV=1	L	Replication, recombination and repair	hypothetical protein C1H46_001652 [Malus baccata]
						Eja0G012180	407603	411921	+	[X]	Mobilome: prophages, transposons	Molecular Function: nucleic acid binding (GO:0003676);; Biological Process: DNA integration (GO:0015074);	K01303|9.9e-151|fve:101311565|K01303 acylaminoacyl-peptidase [EC:3.4.19.1] | (RefSeq) uncharacterized LOC101311565	[R]	General function prediction only	RNase H-like domain found in reverse transcriptase	--	Endonuclease OS=Malus baccata OX=106549 GN=C1H46_001652 PE=4 SV=1	L	Replication, recombination and repair	LOW QUALITY PROTEIN: uncharacterized protein LOC103405291 [Malus domestica]
Contig00390_ERROPOS1218565	390001	940000	549999	8	4.54873
						Eja0G012390	389015	390196	-	--	--	--	K08955|2.6e-28|mtr:MTR_5g074850|K08955 ATP-dependent metalloprotease [EC:3.4.24.-] | (RefSeq) FTSH protease	--	--	F-box associated	Putative F-box protein At5g15660 OS=Arabidopsis thaliana OX=3702 GN=At5g15660 PE=4 SV=1	MdFBX6 protein OS=Malus domestica OX=3750 GN=MdFBX6 PE=4 SV=1	S	Function unknown	F-box/kelch-repeat protein At3g06240-like [Malus domestica]
						Eja0G012400	399551	400735	-	--	--	--	K04079|4.8e-22|pvu:PHAVU_004G051500g|K04079 molecular chaperone HtpG | (RefSeq) hypothetical protein	--	--	F-box associated	F-box protein At1g30790 OS=Arabidopsis thaliana OX=3702 GN=At1g30790 PE=2 SV=2	F-box domain-containing protein OS=Malus baccata OX=106549 GN=C1H46_002812 PE=4 SV=1	S	Function unknown	hypothetical protein C1H46_002812 [Malus baccata]
						Eja0G012410	491979	493151	+	--	--	--	K04079|2.6e-20|pvu:PHAVU_004G051500g|K04079 molecular chaperone HtpG | (RefSeq) hypothetical protein	--	--	F-box associated	F-box/kelch-repeat protein At3g06240 OS=Arabidopsis thaliana OX=3702 GN=At3g06240 PE=2 SV=1	FBA_1 domain-containing protein OS=Malus baccata OX=106549 GN=C1H46_003880 PE=4 SV=1	S	Function unknown	hypothetical protein C1H46_003880 [Malus baccata]
						Eja0G012420	618807	622610	+	--	--	Molecular Function: nucleic acid binding (GO:0003676);; Molecular Function: zinc ion binding (GO:0008270);; Biological Process: DNA integration (GO:0015074);	K19525|7.6e-50|dct:110098611|K19525 vacuolar protein sorting-associated protein 13A/C | (RefSeq) uncharacterized protein LOC110098611	[R]	General function prediction only	RNase H-like domain found in reverse transcriptase	Uncharacterized mitochondrial protein AtMg00860 OS=Arabidopsis thaliana OX=3702 GN=AtMg00860 PE=4 SV=1	Endonuclease OS=Malus baccata OX=106549 GN=C1H46_008983 PE=4 SV=1	H	Coenzyme transport and metabolism	hypothetical protein C1H46_008983 [Malus baccata]
						Eja0G012430	643290	644290	+	--	--	Molecular Function: RNA binding (GO:0003723);; Molecular Function: ribonuclease T2 activity (GO:0033897);	K01166|5.7e-84|pxb:103939906|K01166 ribonuclease T2 [EC:4.6.1.19] | (RefSeq) ribonuclease S-7	--	--	Ribonuclease T2 family	Ribonuclease S-2 OS=Pyrus pyrifolia OX=3767 PE=1 SV=1	Ribonuclease T(2) OS=Pyrus ussuriensis OX=309349 GN=S PE=3 SV=1	S	Function unknown	S42-RNase [Pyrus ussuriensis]
						Eja0G012440	678574	679752	+	--	--	--	K04079|6.1e-25|pvu:PHAVU_004G051500g|K04079 molecular chaperone HtpG | (RefSeq) hypothetical protein	--	--	F-box associated	F-box/kelch-repeat protein At3g06240 OS=Arabidopsis thaliana OX=3702 GN=At3g06240 PE=2 SV=1	SFBB7 OS=Malus domestica OX=3750 PE=4 SV=1	S	Function unknown	SFBB7 [Malus domestica]
						Eja0G012450	687183	688361	+	--	--	--	K04079|6.9e-29|pvu:PHAVU_004G050400g|K04079 molecular chaperone HtpG | (RefSeq) hypothetical protein	--	--	F-box associated	F-box/kelch-repeat protein At3g06240 OS=Arabidopsis thaliana OX=3702 GN=At3g06240 PE=2 SV=1	Uncharacterized protein PpSFBB4-u2 OS=Pyrus pyrifolia OX=3767 GN=PpSFBB4-u2 PE=4 SV=1	S	Function unknown	hypothetical protein [Pyrus pyrifolia]
						Eja0G012460	817675	818853	-	--	--	--	K04079|9.4e-26|pvu:PHAVU_004G051500g|K04079 molecular chaperone HtpG | (RefSeq) hypothetical protein	--	--	F-box associated	F-box/kelch-repeat protein At3g06240 OS=Arabidopsis thaliana OX=3702 GN=At3g06240 PE=2 SV=1	Uncharacterized protein PpSFBB2-u2 OS=Pyrus pyrifolia OX=3767 GN=PpSFBB2-u2 PE=4 SV=1	S	Function unknown	hypothetical protein [Pyrus pyrifolia]
Contig00390_ERROPOS1218565	90001	380000	289999	10	2.34959
						Eja0G012290	99526	103588	+	[H]	Coenzyme transport and metabolism	Cellular Component: cytoplasm (GO:0005737);; Molecular Function: protein-lysine N-methyltransferase activity (GO:0016279);	K22856|4.2e-180|pxb:103950518|K22856 EEF1A lysine methyltransferase 2 [EC:2.1.1.-] | (RefSeq) protein-lysine N-methyltransferase Mettl10-like isoform X1	[R]	General function prediction only	Methyltransferase domain	--	Protein-lysine N-methyltransferase D8674_019716 OS=Pyrus ussuriensis x Pyrus communis OX=2448454 GN=D8674_019716 PE=3 SV=1	J	Translation, ribosomal structure and biogenesis	methyltransferase-like protein 10 [Pyrus ussuriensis x Pyrus communis]
						Eja0G012300	114932	116301	+	--	--	Molecular Function: catalytic activity (GO:0003824);; Biological Process: base-excision repair (GO:0006284);; Molecular Function: 4 iron, 4 sulfur cluster binding (GO:0051539);	--	--	--	--	--	Transcriptional activator DEMETER-like OS=Pyrus ussuriensis x Pyrus communis OX=2448454 GN=D8674_019717 PE=3 SV=1	L	Replication, recombination and repair	transcriptional activator DEMETER-like [Pyrus ussuriensis x Pyrus communis]
						Eja0G012310	120145	129315	+	--	--	Molecular Function: catalytic activity (GO:0003824);; Biological Process: base-excision repair (GO:0006284);; Molecular Function: 4 iron, 4 sulfur cluster binding (GO:0051539);	--	--	--	RRM in Demeter	Transcriptional activator DEMETER OS=Arabidopsis thaliana OX=3702 GN=DME PE=1 SV=2	Transcriptional activator DEMETER-like OS=Pyrus ussuriensis x Pyrus communis OX=2448454 GN=D8674_019717 PE=3 SV=1	L	Replication, recombination and repair	transcriptional activator DEMETER-like [Pyrus ussuriensis x Pyrus communis]
						Eja0G012320	153781	155121	+	--	--	--	K08955|3.3e-10|mtr:MTR_5g074850|K08955 ATP-dependent metalloprotease [EC:3.4.24.-] | (RefSeq) FTSH protease	--	--	F-box associated	F-box/kelch-repeat protein At3g06240 OS=Arabidopsis thaliana OX=3702 GN=At3g06240 PE=2 SV=1	MdFBX14 protein OS=Malus domestica OX=3750 GN=MdFBX14 PE=4 SV=1	S	Function unknown	F-box/kelch-repeat protein At3g06240-like [Malus domestica]
						Eja0G012330	208715	209899	+	--	--	--	K04079|1.1e-29|pvu:PHAVU_004G050400g|K04079 molecular chaperone HtpG | (RefSeq) hypothetical protein	--	--	F-box associated	F-box/kelch-repeat protein At3g06240 OS=Arabidopsis thaliana OX=3702 GN=At3g06240 PE=2 SV=1	FBA_1 domain-containing protein OS=Malus baccata OX=106549 GN=C1H46_002819 PE=4 SV=1	S	Function unknown	hypothetical protein C1H46_002819 [Malus baccata]
						Eja0G012340	238113	239306	+	--	--	--	K08955|4.0e-24|mtr:MTR_5g074850|K08955 ATP-dependent metalloprotease [EC:3.4.24.-] | (RefSeq) FTSH protease	--	--	F-box associated	F-box/kelch-repeat protein At3g06240 OS=Arabidopsis thaliana OX=3702 GN=At3g06240 PE=2 SV=1	F-box/kelch-repeat protein OS=Pyrus ussuriensis x Pyrus communis OX=2448454 GN=D8674_019868 PE=4 SV=1	S	Function unknown	PREDICTED: F-box protein CPR30-like [Pyrus x bretschneideri]
						Eja0G012350	300440	301642	+	--	--	--	K08955|1.7e-19|mtr:MTR_5g074850|K08955 ATP-dependent metalloprotease [EC:3.4.24.-] | (RefSeq) FTSH protease	--	--	F-box associated	F-box/kelch-repeat protein At3g06240 OS=Arabidopsis thaliana OX=3702 GN=At3g06240 PE=2 SV=1	SLF1-S34 OS=Pyrus x bretschneideri OX=225117 GN=SLF1-S34 PE=2 SV=1	S	Function unknown	SLF1-S34 [Pyrus x bretschneideri]
						Eja0G012360	308045	311592	+
						Eja0G012370	359803	361159	-	--	--	Cellular Component: integral component of membrane (GO:0016021);; Biological Process: transmembrane transport (GO:0055085);	K24139|8.1e-182|pxb:103956846|K24139 auxin efflux carrier family protein | (RefSeq) protein PIN-LIKES 2-like isoform X1	[S]	Function unknown	Membrane transport protein	Protein PIN-LIKES 2 OS=Arabidopsis thaliana OX=3702 GN=PILS2 PE=2 SV=1	Uncharacterized protein OS=Malus domestica OX=3750 GN=DVH24_030692 PE=4 SV=1	G	Carbohydrate transport and metabolism	PREDICTED: protein PIN-LIKES 2-like isoform X1 [Pyrus x bretschneideri]
						Eja0G012380	363981	366154	-	[L]	Replication, recombination and repair	--	K01669|1.6e-11|gsl:Gasu_26950|K01669 deoxyribodipyrimidine photo-lyase [EC:4.1.99.3] | (RefSeq) photolyase/blue-light receptor	[LT]	--	DNA photolyase	Blue-light photoreceptor PHR2 OS=Arabidopsis thaliana OX=3702 GN=PHR2 PE=2 SV=2	Photolyase/cryptochrome alpha/beta domain-containing protein OS=Malus domestica OX=3750 GN=DVH24_027279 PE=4 SV=1	--	--	PREDICTED: blue-light photoreceptor PHR2-like, partial [Pyrus x bretschneideri]
Contig00391_ERROPOS500000	250001	420000	169999	1	1.94312
						Eja0G012540	304716	305603	+	--	--	Molecular Function: nucleic acid binding (GO:0003676);; Biological Process: DNA integration (GO:0015074);	K03070|1.3e-80|mdm:103441922|K03070 preprotein translocase subunit SecA [EC:7.4.2.8] | (RefSeq) LOW QUALITY PROTEIN: protein translocase subunit SECA2, chloroplastic	[R]	General function prediction only	Integrase core domain	--	Integrase catalytic domain-containing protein OS=Malus baccata OX=106549 GN=C1H46_040222 PE=4 SV=1	--	--	uncharacterized protein LOC114820444 [Malus domestica]
LG01	11360001	11550000	189999	14	1.84118
						Eja01G012350	11360933	11365026	+	[T]	Signal transduction mechanisms	Molecular Function: protein kinase activity (GO:0004672);; Molecular Function: ATP binding (GO:0005524);; Cellular Component: integral component of membrane (GO:0016021);; Molecular Function: carbohydrate binding (GO:0030246);	K24104|8.6e-71|thj:104799061|K24104 GPN-loop GTPase | (RefSeq) LOW QUALITY PROTEIN: uncharacterized protein LOC104799061	--	--	Protein tyrosine and serine/threonine kinase	G-type lectin S-receptor-like serine/threonine-protein kinase CES101 OS=Arabidopsis thaliana OX=3702 GN=CES101 PE=2 SV=2	G-type lectin S-receptor-like serine/threonine-protein kinase CES101 OS=Pyrus ussuriensis x Pyrus communis OX=2448454 GN=D8674_027420 PE=4 SV=1	T	Signal transduction mechanisms	G-type lectin S-receptor-like serine/threonine-protein kinase CES101 [Pyrus ussuriensis x Pyrus communis]
						Eja01G012360	11369297	11374017	+	[T]	Signal transduction mechanisms	Molecular Function: protein kinase activity (GO:0004672);; Molecular Function: ATP binding (GO:0005524);; Cellular Component: integral component of membrane (GO:0016021);; Molecular Function: carbohydrate binding (GO:0030246);	K24104|4.7e-71|thj:104799061|K24104 GPN-loop GTPase | (RefSeq) LOW QUALITY PROTEIN: uncharacterized protein LOC104799061	--	--	Protein tyrosine and serine/threonine kinase	G-type lectin S-receptor-like serine/threonine-protein kinase CES101 OS=Arabidopsis thaliana OX=3702 GN=CES101 PE=2 SV=2	G-type lectin S-receptor-like serine/threonine-protein kinase CES101 OS=Pyrus ussuriensis x Pyrus communis OX=2448454 GN=D8674_027420 PE=4 SV=1	T	Signal transduction mechanisms	G-type lectin S-receptor-like serine/threonine-protein kinase CES101 [Pyrus ussuriensis x Pyrus communis]
						Eja01G012370	11381114	11384238	+	[T]	Signal transduction mechanisms	Molecular Function: protein serine/threonine kinase activity (GO:0004674);; Molecular Function: ATP binding (GO:0005524);; Cellular Component: integral component of membrane (GO:0016021);	K24104|2.4e-68|thj:104799061|K24104 GPN-loop GTPase | (RefSeq) LOW QUALITY PROTEIN: uncharacterized protein LOC104799061	--	--	Protein kinase domain	G-type lectin S-receptor-like serine/threonine-protein kinase CES101 OS=Arabidopsis thaliana OX=3702 GN=CES101 PE=2 SV=2	Receptor-like serine/threonine-protein kinase OS=Malus baccata OX=106549 GN=C1H46_005632 PE=3 SV=1	T	Signal transduction mechanisms	hypothetical protein C1H46_005632 [Malus baccata]
						Eja01G012380	11388053	11394297	+	[NW]	--	Molecular Function: protein serine/threonine kinase activity (GO:0004674);; Molecular Function: ATP binding (GO:0005524);; Cellular Component: integral component of membrane (GO:0016021);	K24104|9.4e-65|thj:104799061|K24104 GPN-loop GTPase | (RefSeq) LOW QUALITY PROTEIN: uncharacterized protein LOC104799061	--	--	Protein tyrosine and serine/threonine kinase	G-type lectin S-receptor-like serine/threonine-protein kinase CES101 OS=Arabidopsis thaliana OX=3702 GN=CES101 PE=2 SV=2	Receptor-like serine/threonine-protein kinase OS=Malus baccata OX=106549 GN=C1H46_005629 PE=3 SV=1	T	Signal transduction mechanisms	hypothetical protein C1H46_005629 [Malus baccata]
						Eja01G012390	11394997	11397822	+	[T]	Signal transduction mechanisms	Molecular Function: protein serine/threonine kinase activity (GO:0004674);; Molecular Function: ATP binding (GO:0005524);; Cellular Component: integral component of membrane (GO:0016021);	K24104|1.5e-69|thj:104799061|K24104 GPN-loop GTPase | (RefSeq) LOW QUALITY PROTEIN: uncharacterized protein LOC104799061	--	--	Protein tyrosine and serine/threonine kinase	G-type lectin S-receptor-like serine/threonine-protein kinase At1g67520 OS=Arabidopsis thaliana OX=3702 GN=At1g67520 PE=2 SV=3	Receptor-like serine/threonine-protein kinase OS=Prunus yedoensis var. nudiflora OX=2094558 GN=Pyn_13430 PE=3 SV=1	T	Signal transduction mechanisms	PREDICTED: G-type lectin S-receptor-like serine/threonine-protein kinase CES101 [Pyrus x bretschneideri]
						Eja01G012400	11412731	11417782	+	--	--	--	--	--	--	--	--	Uncharacterized protein OS=Malus domestica OX=3750 GN=DVH24_021190 PE=4 SV=1	--	--	hypothetical protein DVH24_021190 [Malus domestica]
						Eja01G012410	11418963	11422759	+	--	--	Molecular Function: ADP binding (GO:0043531);	K12818|2.2e-112|mtr:MTR_0267s0070|K12818 ATP-dependent RNA helicase DHX8/PRP22 [EC:3.6.4.13] | (RefSeq) NB-ARC domain disease resistance protein, putative	[T]	Signal transduction mechanisms	NB-ARC domain	Putative disease resistance RPP13-like protein 1 OS=Arabidopsis thaliana OX=3702 GN=RPPL1 PE=3 SV=1	Disease resistance RPP13-like protein 1 OS=Pyrus ussuriensis x Pyrus communis OX=2448454 GN=D8674_034280 PE=4 SV=1	T	Signal transduction mechanisms	disease resistance RPP13-like protein 1 [Pyrus ussuriensis x Pyrus communis]
						Eja01G012420	11459717	11460488	-	--	--	--	--	--	--	--	--	Uncharacterized protein OS=Pyrus ussuriensis x Pyrus communis OX=2448454 GN=D8674_039234 PE=4 SV=1	S	Function unknown	hypothetical protein D8674_039234 [Pyrus ussuriensis x Pyrus communis]
						Eja01G012430	11487407	11491100	+	[T]	Signal transduction mechanisms	Molecular Function: protein serine/threonine kinase activity (GO:0004674);; Molecular Function: ATP binding (GO:0005524);; Cellular Component: integral component of membrane (GO:0016021);	K24104|6.0e-69|thj:104799061|K24104 GPN-loop GTPase | (RefSeq) LOW QUALITY PROTEIN: uncharacterized protein LOC104799061	--	--	Protein tyrosine and serine/threonine kinase	G-type lectin S-receptor-like serine/threonine-protein kinase RLK1 OS=Arabidopsis thaliana OX=3702 GN=RLK1 PE=2 SV=2	Receptor-like serine/threonine-protein kinase OS=Malus baccata OX=106549 GN=C1H46_005626 PE=3 SV=1	T	Signal transduction mechanisms	PREDICTED: G-type lectin S-receptor-like serine/threonine-protein kinase At1g11330 isoform X2 [Pyrus x bretschneideri]
						Eja01G012440	11491844	11499854	+	--	--	--	--	--	--	--	--	Uncharacterized protein OS=Malus domestica OX=3750 GN=DVH24_038253 PE=4 SV=1	--	--	hypothetical protein DVH24_038253 [Malus domestica]
						Eja01G012450	11502072	11504097	+	--	--	Molecular Function: protein serine/threonine kinase activity (GO:0004674);; Molecular Function: ATP binding (GO:0005524);; Cellular Component: integral component of membrane (GO:0016021);	K13430|3.1e-18|nau:109218905|K13430 serine/threonine-protein kinase PBS1 [EC:2.7.11.1] | (RefSeq) serine/threonine-protein kinase CDL1-like	--	--	Protein tyrosine and serine/threonine kinase	G-type lectin S-receptor-like serine/threonine-protein kinase RLK1 OS=Arabidopsis thaliana OX=3702 GN=RLK1 PE=2 SV=2	Receptor-like serine/threonine-protein kinase OS=Malus baccata OX=106549 GN=C1H46_005626 PE=3 SV=1	T	Signal transduction mechanisms	receptor-like serine/threonine-protein kinase SD1-7 isoform X2 [Malus domestica]
						Eja01G012460	11515831	11516718	-	--	--	Molecular Function: nucleic acid binding (GO:0003676);; Biological Process: DNA integration (GO:0015074);	K03070|3.3e-76|mdm:103441922|K03070 preprotein translocase subunit SecA [EC:7.4.2.8] | (RefSeq) LOW QUALITY PROTEIN: protein translocase subunit SECA2, chloroplastic	[R]	General function prediction only	Integrase core domain	--	Integrase catalytic domain-containing protein OS=Malus baccata OX=106549 GN=C1H46_040222 PE=4 SV=1	L	Replication, recombination and repair	LOW QUALITY PROTEIN: uncharacterized protein LOC103405291 [Malus domestica]
						Eja01G012470	11529892	11533148	+	--	--	Molecular Function: protein serine/threonine kinase activity (GO:0004674);; Molecular Function: ATP binding (GO:0005524);; Cellular Component: integral component of membrane (GO:0016021);	K24104|8.3e-68|thj:104799061|K24104 GPN-loop GTPase | (RefSeq) LOW QUALITY PROTEIN: uncharacterized protein LOC104799061	--	--	Protein tyrosine and serine/threonine kinase	G-type lectin S-receptor-like serine/threonine-protein kinase RLK1 OS=Arabidopsis thaliana OX=3702 GN=RLK1 PE=2 SV=2	Receptor-like serine/threonine-protein kinase OS=Malus baccata OX=106549 GN=C1H46_005626 PE=3 SV=1	T	Signal transduction mechanisms	cysteine-rich receptor-like protein kinase 14 isoform X4 [Malus domestica]
						Eja01G012480	11541255	11552353	-	--	--	Molecular Function: nucleic acid binding (GO:0003676);; Molecular Function: RNA-directed DNA polymerase activity (GO:0003964);; Molecular Function: zinc ion binding (GO:0008270);	K13065|1.6e-21|oeu:111404589|K13065 shikimate O-hydroxycinnamoyltransferase [EC:2.3.1.133] | (RefSeq) spermidine hydroxycinnamoyl transferase-like	--	--	gag-polypeptide of LTR copia-type	--	Putative RNA-directed DNA polymerase OS=Rosa chinensis OX=74649 GN=RchiOBHm_Chr2g0171331 PE=4 SV=1	L	Replication, recombination and repair	PREDICTED: uncharacterized protein LOC103947871 [Pyrus x bretschneideri]
LG01	12000001	12110000	109999	4	1.50605
						Eja01G012790	12002983	12008816	-	--	--	--	K13944|2.4e-32|dzi:111314300|K13944 LOB domain-containing protein 16 | (RefSeq) LOB domain-containing protein 16-like	--	--	Lateral organ boundaries (LOB) domain	LOB domain-containing protein 4 OS=Arabidopsis thaliana OX=3702 GN=LBD4 PE=1 SV=1	LOB domain-containing protein 4 OS=Pyrus ussuriensis x Pyrus communis OX=2448454 GN=D8674_036505 PE=3 SV=1	S	Function unknown	PREDICTED: LOB domain-containing protein 4 [Pyrus x bretschneideri]
						Eja01G012800	12026248	12027991	+	[Q]	Secondary metabolites biosynthesis, transport and catabolism	Molecular Function: oxidoreductase activity (GO:0016491);; Molecular Function: metal ion binding (GO:0046872);	K23145|1.3e-202|pxb:103952012|K23145 scopoletin 8-hydroxylase [EC:1.14.11.60] | (RefSeq) feruloyl CoA ortho-hydroxylase 1-like	[QR]	--	2OG-Fe(II) oxygenase superfamily	Scopoletin 8-hydroxylase OS=Arabidopsis thaliana OX=3702 GN=S8H PE=1 SV=1	Fe2OG dioxygenase domain-containing protein OS=Malus baccata OX=106549 GN=C1H46_005594 PE=3 SV=1	Q	Secondary metabolites biosynthesis, transport and catabolism	hypothetical protein C1H46_005594 [Malus baccata]
						Eja01G012810	12032989	12038753	+	[E]	Amino acid transport and metabolism	Biological Process: Mo-molybdopterin cofactor biosynthetic process (GO:0006777);; Molecular Function: Mo-molybdopterin cofactor sulfurase activity (GO:0008265);; Molecular Function: lyase activity (GO:0016829);; Molecular Function: molybdenum ion binding (GO:0030151);; Molecular Function: pyridoxal phosphate binding (GO:0030170);; Molecular Function: molybdenum cofactor sulfurtransferase activity…	K15631|0.0e+00|mdm:103435418|K15631 molybdenum cofactor sulfurtransferase [EC:2.8.1.9] | (RefSeq) molybdenum cofactor sulfurase isoform X1	[H]	Coenzyme transport and metabolism	MOSC domain	Molybdenum cofactor sulfurase OS=Solanum lycopersicum OX=4081 GN=FLACCA PE=2 SV=1	Molybdenum cofactor sulfurase OS=Pyrus ussuriensis x Pyrus communis OX=2448454 GN=D8674_036503 PE=3 SV=1	H	Coenzyme transport and metabolism	molybdenum cofactor sulfurase isoform X1 [Malus domestica]
						Eja01G012820	12082105	12084784	+	--	--	Molecular Function: DNA binding (GO:0003677);; Cellular Component: nucleus (GO:0005634);; Biological Process: regulation of transcription, DNA-templated (GO:0006355);	K00521|3.2e-43|cmos:111447866|K00521 ferric-chelate reductase [EC:1.16.1.7] | (RefSeq) ferric reduction oxidase 7, chloroplastic-like	--	--	No apical meristem (NAM) protein	Transcription factor JUNGBRUNNEN 1 OS=Arabidopsis thaliana OX=3702 GN=JUB1 PE=1 SV=1	NAC domain-containing protein OS=Malus baccata OX=106549 GN=C1H46_005592 PE=4 SV=1	K	Transcription	hypothetical protein C1H46_005592 [Malus baccata]
LG01	12160001	12350000	189999	15	1.87821
						Eja01G012840	12169263	12172405	+	--	--	Molecular Function: DNA binding (GO:0003677);; Cellular Component: nucleus (GO:0005634);; Biological Process: regulation of transcription, DNA-templated (GO:0006355);	K00521|1.3e-29|cmos:111447866|K00521 ferric-chelate reductase [EC:1.16.1.7] | (RefSeq) ferric reduction oxidase 7, chloroplastic-like	--	--	No apical meristem (NAM) protein	Transcription factor JUNGBRUNNEN 1 OS=Arabidopsis thaliana OX=3702 GN=JUB1 PE=1 SV=1	NAC domain-containing protein OS=Malus baccata OX=106549 GN=C1H46_005592 PE=4 SV=1	K	Transcription	hypothetical protein C1H46_005592 [Malus baccata]
						Eja01G012850	12183356	12187301	+	[J]	Translation, ribosomal structure and biogenesis	Molecular Function: translation elongation factor activity (GO:0003746);; Molecular Function: GTPase activity (GO:0003924);; Molecular Function: GTP binding (GO:0005525);	K03234|0.0e+00|pxb:103952009|K03234 elongation factor 2 | (RefSeq) elongation factor 2	[J]	Translation, ribosomal structure and biogenesis	Elongation factor Tu GTP binding domain	Elongation factor 2 OS=Arabidopsis thaliana OX=3702 GN=LOS1 PE=1 SV=1	Elongation factor 2 OS=Pyrus ussuriensis x Pyrus communis OX=2448454 GN=D8674_002934 PE=3 SV=1	J	Translation, ribosomal structure and biogenesis	elongation factor 2 [Pyrus ussuriensis x Pyrus communis]
						Eja01G012860	12188778	12193501	+	[J]	Translation, ribosomal structure and biogenesis	Molecular Function: translation elongation factor activity (GO:0003746);; Molecular Function: GTPase activity (GO:0003924);; Molecular Function: GTP binding (GO:0005525);; Biological Process: translational elongation (GO:0006414);; Molecular Function: ribosome binding (GO:0043022);; Cellular Component: ribonucleoprotein complex (GO:1990904);	K03234|0.0e+00|mdm:103419852|K03234 elongation factor 2 | (RefSeq) elongation factor 2-like isoform X1	[J]	Translation, ribosomal structure and biogenesis	Elongation factor Tu GTP binding domain	Elongation factor 2 OS=Arabidopsis thaliana OX=3702 GN=LOS1 PE=1 SV=1	Translation elongation factor 2 OS=Prunus persica OX=3760 GN=TEF2 PE=2 SV=1	J	Translation, ribosomal structure and biogenesis	elongation factor 2-like isoform X1 [Malus domestica]
						Eja01G012870	12202950	12204365	+	--	--	--	K15111|2.0e-31|spen:107015750|K15111 solute carrier family 25 (mitochondrial S-adenosylmethionine transporter), member 26 | (RefSeq) LOW QUALITY PROTEIN: protein MITOFERRINLIKE 1, chloroplastic	--	--	Plant organelle RNA recognition domain	Protein WHAT'S THIS FACTOR 1 homolog, chloroplastic OS=Arabidopsis thaliana OX=3702 GN=At4g01037 PE=3 SV=1	PORR domain-containing protein OS=Malus baccata OX=106549 GN=C1H46_005589 PE=4 SV=1	S	Function unknown	protein WHAT'S THIS FACTOR 1 homolog, chloroplastic-like [Malus domestica]
						Eja01G012880	12217393	12219091	-	--	--	Molecular Function: molecular_function (GO:0003674);; Molecular Function: enzyme inhibitor activity (GO:0004857);; Molecular Function: endopeptidase inhibitor activity (GO:0004866);; Molecular Function: cysteine-type endopeptidase inhibitor activity (GO:0004869);; Cellular Component: cellular_component (GO:0005575);; Cellular Component: intracellular (GO:0005622);; Cellular Component: obsolete ce…	K19042|3.9e-180|mdm:103435422|K19042 E3 ubiquitin-protein ligase BOI and related proteins [EC:2.3.2.27] | (RefSeq) probable BOI-related E3 ubiquitin-protein ligase 3	[O]	Posttranslational modification, protein turnover, chaperones	Zinc finger, C3HC4 type (RING finger)	Probable BOI-related E3 ubiquitin-protein ligase 3 OS=Arabidopsis thaliana OX=3702 GN=BRG3 PE=1 SV=1	RING-type domain-containing protein OS=Malus baccata OX=106549 GN=C1H46_039224 PE=4 SV=1	O	Posttranslational modification, protein turnover, chaperones	hypothetical protein C1H46_039224 [Malus baccata]
						Eja01G012890	12234739	12235508	+	--	--	Molecular Function: molecular_function (GO:0003674);; Molecular Function: nucleic acid binding (GO:0003676);; Molecular Function: DNA binding (GO:0003677);; Molecular Function: DNA-binding transcription factor activity (GO:0003700);; Molecular Function: binding (GO:0005488);; Cellular Component: cellular_component (GO:0005575);; Cellular Component: intracellular (GO:0005622);; Cellular Component:…	K14431|2.7e-75|mdm:103414248|K14431 transcription factor TGA | (RefSeq) transcription factor TGA2.3-like	--	--	--	Transcription factor PERIANTHIA OS=Arabidopsis thaliana OX=3702 GN=PAN PE=1 SV=1	Uncharacterized protein OS=Malus baccata OX=106549 GN=C1H46_022992 PE=4 SV=1	K	Transcription	hypothetical protein C1H46_022992 [Malus baccata]
						Eja01G012900	12255907	12259363	+	[M]	Cell wall/membrane/envelope biogenesis	Molecular Function: protein serine/threonine kinase activity (GO:0004674);; Molecular Function: ATP binding (GO:0005524);; Cellular Component: integral component of membrane (GO:0016021);; Molecular Function: carbohydrate binding (GO:0030246);; Biological Process: recognition of pollen (GO:0048544);	K24104|3.9e-74|thj:104799061|K24104 GPN-loop GTPase | (RefSeq) LOW QUALITY PROTEIN: uncharacterized protein LOC104799061	--	--	Protein tyrosine and serine/threonine kinase	G-type lectin S-receptor-like serine/threonine-protein kinase At4g27290 OS=Arabidopsis thaliana OX=3702 GN=At4g27290 PE=3 SV=4	Receptor-like serine/threonine-protein kinase OS=Pyrus ussuriensis x Pyrus communis OX=2448454 GN=D8674_027396 PE=3 SV=1	T	Signal transduction mechanisms	G-type lectin S-receptor-like serine/threonine-protein kinase At4g27290 [Malus domestica]
						Eja01G012910	12262420	12262605	+
						Eja01G012920	12280569	12284181	+	[M]	Cell wall/membrane/envelope biogenesis	Molecular Function: protein serine/threonine kinase activity (GO:0004674);; Molecular Function: ATP binding (GO:0005524);; Cellular Component: integral component of membrane (GO:0016021);; Molecular Function: carbohydrate binding (GO:0030246);; Biological Process: recognition of pollen (GO:0048544);	K24104|9.0e-74|thj:104799061|K24104 GPN-loop GTPase | (RefSeq) LOW QUALITY PROTEIN: uncharacterized protein LOC104799061	--	--	Protein tyrosine and serine/threonine kinase	G-type lectin S-receptor-like serine/threonine-protein kinase At4g27290 OS=Arabidopsis thaliana OX=3702 GN=At4g27290 PE=3 SV=4	Receptor-like serine/threonine-protein kinase OS=Pyrus ussuriensis x Pyrus communis OX=2448454 GN=D8674_027400 PE=3 SV=1	T	Signal transduction mechanisms	PREDICTED: G-type lectin S-receptor-like serine/threonine-protein kinase At4g27290 isoform X2 [Pyrus x bretschneideri]
						Eja01G012930	12304696	12307886	+	--	--	Cellular Component: integral component of membrane (GO:0016021);; Biological Process: recognition of pollen (GO:0048544);	--	--	--	PAN-like domain	Receptor-like serine/threonine-protein kinase SD1-8 OS=Arabidopsis thaliana OX=3702 GN=SD18 PE=1 SV=1	S_locus_glycop domain-containing protein OS=Malus domestica OX=3750 GN=DVH24_010828 PE=4 SV=1	--	--	hypothetical protein DVH24_010828 [Malus domestica]
						Eja01G012940	12308838	12312268	+	--	--	Molecular Function: protein kinase activity (GO:0004672);; Molecular Function: ATP binding (GO:0005524);; Cellular Component: integral component of membrane (GO:0016021);; Biological Process: recognition of pollen (GO:0048544);	K03327|1.2e-21|cic:CICLE_v10018703mg|K03327 multidrug resistance protein, MATE family | (RefSeq) hypothetical protein	--	--	D-mannose binding lectin	G-type lectin S-receptor-like serine/threonine-protein kinase At4g27290 OS=Arabidopsis thaliana OX=3702 GN=At4g27290 PE=3 SV=4	Uncharacterized protein OS=Malus baccata OX=106549 GN=C1H46_039229 PE=4 SV=1	T	Signal transduction mechanisms	hypothetical protein C1H46_039229 [Malus baccata]
						Eja01G012950	12313620	12314027	+	--	--	--	--	--	--	D-mannose binding lectin	G-type lectin S-receptor-like serine/threonine-protein kinase At4g27290 OS=Arabidopsis thaliana OX=3702 GN=At4g27290 PE=3 SV=4	Bulb-type lectin domain-containing protein OS=Pyrus ussuriensis x Pyrus communis OX=2448454 GN=D8674_027403 PE=4 SV=1	T	Signal transduction mechanisms	PREDICTED: G-type lectin S-receptor-like serine/threonine-protein kinase At4g27290 [Pyrus x bretschneideri]
						Eja01G012960	12323083	12323959	+	--	--	Molecular Function: GTP binding (GO:0005525);; Cellular Component: endoplasmic reticulum membrane (GO:0005789);; Cellular Component: integral component of membrane (GO:0016021);; Molecular Function: hydrolase activity (GO:0016787);	K22698|4.7e-33|mdm:103419777|K22698 protein SEY1 [EC:3.6.5.-] | (RefSeq) protein ROOT HAIR DEFECTIVE 3 homolog 2-like isoform X1	[R]	General function prediction only	Root hair defective 3 GTP-binding protein (RHD3)	Protein ROOT HAIR DEFECTIVE 3 OS=Arabidopsis thaliana OX=3702 GN=RHD3 PE=1 SV=1	GB1/RHD3-type G domain-containing protein (Fragment) OS=Malus baccata OX=106549 GN=C1H46_034052 PE=4 SV=1	L	Replication, recombination and repair	hypothetical protein C1H46_034052, partial [Malus baccata]
						Eja01G012970	12324674	12329740	+	--	--	Cellular Component: integral component of membrane (GO:0016021);	K21888|3.4e-08|cmo:103500187|K21888 glutathione dehydrogenase/transferase [EC:1.8.5.1 2.5.1.18] | (RefSeq) glutathione S-transferase DHAR2-like	[P]	Inorganic ion transport and metabolism	--	Glutathione S-transferase DHAR1, mitochondrial OS=Arabidopsis thaliana OX=3702 GN=DHAR1 PE=1 SV=1	Uncharacterized protein OS=Malus domestica OX=3750 GN=DVH24_013150 PE=4 SV=1	--	--	uncharacterized protein LOC103422275 isoform X1 [Malus domestica]
						Eja01G012980	12330436	12350419	+	--	--	--	--	--	--	PDDEXK-like family of unknown function	--	Uncharacterized protein OS=Malus baccata OX=106549 GN=C1H46_029449 PE=4 SV=1	S	Function unknown	hypothetical protein C1H46_029449 [Malus baccata]
LG01	12830001	13000000	169999	10	1.65776
						Eja01G013400	12829911	12831740	-	--	--	--	--	--	--	--	--	Uncharacterized protein OS=Malus baccata OX=106549 GN=C1H46_000614 PE=4 SV=1	--	--	hypothetical protein C1H46_000614 [Malus baccata]
						Eja01G013410	12833146	12839241	+	--	--	--	K18213|9.3e-11|vvi:100242208|K18213 proteinaceous RNase P [EC:3.1.26.5] | (RefSeq) proteinaceous RNase P 1, chloroplastic/mitochondrial	[A]	RNA processing and modification	Methyltransferase domain	--	Methyltranfer_dom domain-containing protein OS=Malus baccata OX=106549 GN=C1H46_000616 PE=4 SV=1	A	RNA processing and modification	hypothetical protein C1H46_000616 [Malus baccata]
						Eja01G013420	12840184	12847225	+	--	--	--	--	--	--	Domain of unknown function (DUF2828)	--	Uncharacterized protein OS=Pyrus ussuriensis x Pyrus communis OX=2448454 GN=D8674_027350 PE=4 SV=1	S	Function unknown	hypothetical protein D8674_027350 [Pyrus ussuriensis x Pyrus communis]
						Eja01G013430	12864080	12869442	+	--	--	Molecular Function: DNA binding (GO:0003677);; Cellular Component: nucleus (GO:0005634);; Biological Process: regulation of transcription, DNA-templated (GO:0006355);	K00521|9.3e-32|cmos:111447866|K00521 ferric-chelate reductase [EC:1.16.1.7] | (RefSeq) ferric reduction oxidase 7, chloroplastic-like	--	--	No apical meristem (NAM) protein	NAC domain-containing protein 21/22 OS=Arabidopsis thaliana OX=3702 GN=NAC021 PE=1 SV=2	NAC domain-containing protein OS=Malus domestica OX=3750 GN=DVH24_010773 PE=4 SV=1	K	Transcription	hypothetical protein DVH24_010773 [Malus domestica]
						Eja01G013440	12897691	12901080	-	--	--	Cellular Component: photosystem II oxygen evolving complex (GO:0009654);; Biological Process: photosynthesis (GO:0015979);; Cellular Component: integral component of membrane (GO:0016021);	K03541|2.6e-63|mdm:103428089|K03541 photosystem II 10kDa protein | (RefSeq) photosystem II 10 kDa polypeptide, chloroplastic isoform X1	--	--	Photosystem II 10 kDa polypeptide PsbR	Photosystem II 10 kDa polypeptide, chloroplastic OS=Nicotiana tabacum OX=4097 GN=PSBR PE=2 SV=1	Photosystem II 10 kDa polypeptide, chloroplastic OS=Malus baccata OX=106549 GN=C1H46_000620 PE=3 SV=1	S	Function unknown	hypothetical protein C1H46_000620 [Malus baccata]
						Eja01G013450	12901793	12905648	-	[R]	General function prediction only	--	K18208|6.3e-206|mdm:103428088|K18208 renalase [EC:1.6.3.5] | (RefSeq) uncharacterized protein LOC103428088 isoform X1	--	--	NAD(P)-binding Rossmann-like domain	--	Uncharacterized protein (Fragment) OS=Malus domestica OX=3750 GN=DVH24_010770 PE=4 SV=1	S	Function unknown	hypothetical protein DVH24_010770, partial [Malus domestica]
						Eja01G013460	12920999	12925048	+	[M]	Cell wall/membrane/envelope biogenesis	Molecular Function: protein serine/threonine kinase activity (GO:0004674);; Molecular Function: ATP binding (GO:0005524);	K18873|6.3e-65|sly:101257866|K18873 pathogen-induced protein kinase | (RefSeq) probable serine/threonine-protein kinase PBL7 isoform X1	[T]	Signal transduction mechanisms	Protein kinase domain	Cold-responsive protein kinase 1 OS=Arabidopsis thaliana OX=3702 GN=CRPK1 PE=1 SV=1	Protein kinase domain-containing protein OS=Malus baccata OX=106549 GN=C1H46_000622 PE=3 SV=1	T	Signal transduction mechanisms	cold-responsive protein kinase 1 isoform X1 [Malus domestica]
						Eja01G013470	12927230	12934801	+	[O]	Posttranslational modification, protein turnover, chaperones	Cellular Component: integral component of membrane (GO:0016021);	K09534|0.0e+00|pxb:103945940|K09534 DnaJ homolog subfamily C member 14 | (RefSeq) uncharacterized protein LOC103945940	[O]	Posttranslational modification, protein turnover, chaperones	Cleavage inducing molecular chaperone	--	J domain-containing protein OS=Malus baccata OX=106549 GN=C1H46_000623 PE=4 SV=1	O	Posttranslational modification, protein turnover, chaperones	hypothetical protein C1H46_000623 [Malus baccata]
						Eja01G013480	12937563	12941607	+	--	--	Molecular Function: protein serine/threonine kinase activity (GO:0004674);; Molecular Function: ATP binding (GO:0005524);; Cellular Component: integral component of membrane (GO:0016021);; Biological Process: recognition of pollen (GO:0048544);	K24104|1.7e-11|thj:104799061|K24104 GPN-loop GTPase | (RefSeq) LOW QUALITY PROTEIN: uncharacterized protein LOC104799061	--	--	D-mannose binding lectin	G-type lectin S-receptor-like serine/threonine-protein kinase At4g27290 OS=Arabidopsis thaliana OX=3702 GN=At4g27290 PE=3 SV=4	Receptor-like serine/threonine-protein kinase OS=Pyrus ussuriensis x Pyrus communis OX=2448454 GN=D8674_027362 PE=3 SV=1	T	Signal transduction mechanisms	hypothetical protein D8674_027362 [Pyrus ussuriensis x Pyrus communis]
						Eja01G013490	12951271	12953284	+	--	--	Molecular Function: protein serine/threonine kinase activity (GO:0004674);; Molecular Function: ATP binding (GO:0005524);; Cellular Component: integral component of membrane (GO:0016021);; Biological Process: recognition of pollen (GO:0048544);	K03327|1.0e-17|cic:CICLE_v10018703mg|K03327 multidrug resistance protein, MATE family | (RefSeq) hypothetical protein	--	--	D-mannose binding lectin	G-type lectin S-receptor-like serine/threonine-protein kinase At4g27290 OS=Arabidopsis thaliana OX=3702 GN=At4g27290 PE=3 SV=4	Receptor-like serine/threonine-protein kinase OS=Malus baccata OX=106549 GN=C1H46_000627 PE=3 SV=1	T	Signal transduction mechanisms	hypothetical protein C1H46_000627 [Malus baccata]
LG01	13230001	13590000	359999	33	2.10374
						Eja01G013650	13229868	13236595	+	[D]	Cell cycle control, cell division, chromosome partitioning	Molecular Function: translation initiation factor activity (GO:0003743);; Molecular Function: GTPase activity (GO:0003924);; Molecular Function: GTP binding (GO:0005525);	K02519|0.0e+00|pxb:103945944|K02519 translation initiation factor IF-2 | (RefSeq) LOW QUALITY PROTEIN: translation initiation factor IF-2, chloroplastic	[J]	Translation, ribosomal structure and biogenesis	Elongation factor Tu GTP binding domain	Translation initiation factor IF-2, chloroplastic OS=Phaseolus vulgaris OX=3885 GN=IF2CP PE=2 SV=1	Tr-type G domain-containing protein OS=Malus baccata OX=106549 GN=C1H46_000637 PE=3 SV=1	J	Translation, ribosomal structure and biogenesis	PREDICTED: LOW QUALITY PROTEIN: translation initiation factor IF-2, chloroplastic [Pyrus x bretschneideri]
						Eja01G013660	13237331	13242689	+	--	--	Molecular Function: translation initiation factor activity (GO:0003743);; Molecular Function: microtubule motor activity (GO:0003777);; Molecular Function: GTPase activity (GO:0003924);; Molecular Function: ATP binding (GO:0005524);; Molecular Function: GTP binding (GO:0005525);; Biological Process: microtubule-based movement (GO:0007018);; Molecular Function: microtubule binding (GO:0008017);	K10406|0.0e+00|mdm:103401215|K10406 kinesin family member C2/C3 | (RefSeq) kinesin-like protein KIN-14Q isoform X1	[Z]	Cytoskeleton	Kinesin motor domain	Kinesin-like protein KIN-14Q OS=Arabidopsis thaliana OX=3702 GN=KIN14Q PE=3 SV=1	Uncharacterized protein OS=Malus domestica OX=3750 GN=DVH24_010762 PE=3 SV=1	Z	Cytoskeleton	kinesin-like protein KIN-14Q isoform X2 [Malus domestica]
						Eja01G013670	13248356	13255259	+	--	--	Cellular Component: integral component of membrane (GO:0016021);	K15503|3.6e-34|hbr:110673220|K15503 serine/threonine-protein phosphatase 6 regulatory ankyrin repeat subunit B | (RefSeq) uncharacterized protein LOC110673220	[R]	General function prediction only	Ankyrin repeats (3 copies)	Protein ACCELERATED CELL DEATH 6 OS=Arabidopsis thaliana OX=3702 GN=ACD6 PE=1 SV=1	ANK_REP_REGION domain-containing protein OS=Malus domestica OX=3750 GN=DVH24_010744 PE=4 SV=1	S	Function unknown	ankyrin repeat-containing protein ITN1-like [Malus domestica]
						Eja01G013680	13263598	13270424	+	--	--	Cellular Component: integral component of membrane (GO:0016021);	K15503|3.1e-36|hbr:110673220|K15503 serine/threonine-protein phosphatase 6 regulatory ankyrin repeat subunit B | (RefSeq) uncharacterized protein LOC110673220	[R]	General function prediction only	Ankyrin repeats (3 copies)	Protein ACCELERATED CELL DEATH 6 OS=Arabidopsis thaliana OX=3702 GN=ACD6 PE=1 SV=1	ANK_REP_REGION domain-containing protein OS=Malus domestica OX=3750 GN=DVH24_010744 PE=4 SV=1	S	Function unknown	ankyrin repeat-containing protein ITN1-like [Malus domestica]
						Eja01G013690	13293223	13294704	+	[M]	Cell wall/membrane/envelope biogenesis	Molecular Function: protein kinase activity (GO:0004672);; Molecular Function: ATP binding (GO:0005524);	K08286|3.1e-167|nta:107806798|K08286 protein-serine/threonine kinase [EC:2.7.11.-] | (RefSeq) serine/threonine-protein kinase WAG1-like	[R]	General function prediction only	Protein kinase domain	Serine/threonine-protein kinase WAG1 OS=Arabidopsis thaliana OX=3702 GN=WAG1 PE=2 SV=1	Protein kinase domain-containing protein OS=Malus baccata OX=106549 GN=C1H46_000651 PE=4 SV=1	T	Signal transduction mechanisms	hypothetical protein C1H46_000651 [Malus baccata]
						Eja01G013700	13296163	13301062	-	--	--	Molecular Function: protein kinase activity (GO:0004672);; Molecular Function: ATP binding (GO:0005524);; Cellular Component: integral component of membrane (GO:0016021);	K00924|8.7e-77|csat:104713234|K00924 kinase [EC:2.7.1.-] | (RefSeq) receptor protein kinase CLAVATA1-like	--	--	Protein kinase domain	Leucine-rich repeat receptor-like serine/threonine-protein kinase At1g17230 OS=Arabidopsis thaliana OX=3702 GN=At1g17230 PE=1 SV=2	Leucine-rich repeat receptor-like serine/threonine-protein kinase OS=Pyrus ussuriensis x Pyrus communis OX=2448454 GN=D8674_027336 PE=3 SV=1	T	Signal transduction mechanisms	leucine-rich repeat receptor-like serine/threonine-protein kinase At1g17230 isoform X1 [Malus domestica]
						Eja01G013710	13313747	13314681	-	[O]	Posttranslational modification, protein turnover, chaperones	Molecular Function: molecular_function (GO:0003674);; Molecular Function: catalytic activity (GO:0003824);; Molecular Function: glutathione transferase activity (GO:0004364);; Molecular Function: protein binding (GO:0005515);; Cellular Component: cellular_component (GO:0005575);; Cellular Component: intracellular (GO:0005622);; Cellular Component: obsolete cell (GO:0005623);; Cellular Component: …	K00799|1.4e-49|pxb:103945949|K00799 glutathione S-transferase [EC:2.5.1.18] | (RefSeq) probable glutathione S-transferase isoform X2	[O]	Posttranslational modification, protein turnover, chaperones	Glutathione S-transferase, N-terminal domain	Glutathione S-transferase U24 OS=Arabidopsis thaliana OX=3702 GN=GSTU24 PE=2 SV=1	GST N-terminal domain-containing protein OS=Malus domestica OX=3750 GN=DVH24_010736 PE=4 SV=1	O	Posttranslational modification, protein turnover, chaperones	PREDICTED: probable glutathione S-transferase isoform X2 [Pyrus x bretschneideri]
						Eja01G013720	13317643	13318992	-	[O]	Posttranslational modification, protein turnover, chaperones	Molecular Function: transferase activity (GO:0016740);	K00799|4.4e-68|pxb:103945949|K00799 glutathione S-transferase [EC:2.5.1.18] | (RefSeq) probable glutathione S-transferase isoform X2	[O]	Posttranslational modification, protein turnover, chaperones	Glutathione S-transferase, N-terminal domain	Probable glutathione S-transferase parC OS=Nicotiana tabacum OX=4097 GN=PARC PE=2 SV=1	Glutathione S-transferase OS=Pyrus ussuriensis x Pyrus communis OX=2448454 GN=D8674_027334 PE=4 SV=1	O	Posttranslational modification, protein turnover, chaperones	PREDICTED: probable glutathione S-transferase isoform X1 [Pyrus x bretschneideri]
						Eja01G013730	13320198	13320994	-
						Eja01G013740	13350073	13351660	-	[O]	Posttranslational modification, protein turnover, chaperones	Molecular Function: transferase activity (GO:0016740);	K00799|1.8e-119|mdm:103424010|K00799 glutathione S-transferase [EC:2.5.1.18] | (RefSeq) probable glutathione S-transferase	[O]	Posttranslational modification, protein turnover, chaperones	Glutathione S-transferase, N-terminal domain	Probable glutathione S-transferase parC OS=Nicotiana tabacum OX=4097 GN=PARC PE=2 SV=1	Glutathione S-transferase OS=Pyrus ussuriensis x Pyrus communis OX=2448454 GN=D8674_027332 PE=4 SV=1	O	Posttranslational modification, protein turnover, chaperones	glutathione S-transferase [Pyrus ussuriensis x Pyrus communis]
						Eja01G013750	13361083	13362062	-	[O]	Posttranslational modification, protein turnover, chaperones	Molecular Function: molecular_function (GO:0003674);; Molecular Function: catalytic activity (GO:0003824);; Molecular Function: glutathione transferase activity (GO:0004364);; Molecular Function: protein binding (GO:0005515);; Cellular Component: cellular_component (GO:0005575);; Cellular Component: intracellular (GO:0005622);; Cellular Component: obsolete cell (GO:0005623);; Cellular Component: …	K00799|6.9e-119|mdm:103435649|K00799 glutathione S-transferase [EC:2.5.1.18] | (RefSeq) probable glutathione S-transferase	[O]	Posttranslational modification, protein turnover, chaperones	Glutathione S-transferase, N-terminal domain	Probable glutathione S-transferase parC OS=Nicotiana tabacum OX=4097 GN=PARC PE=2 SV=1	Uncharacterized protein OS=Malus baccata OX=106549 GN=C1H46_000663 PE=4 SV=1	O	Posttranslational modification, protein turnover, chaperones	PREDICTED: probable glutathione S-transferase isoform X3 [Pyrus x bretschneideri]
						Eja01G013760	13369485	13370465	-	[O]	Posttranslational modification, protein turnover, chaperones	Molecular Function: molecular_function (GO:0003674);; Molecular Function: catalytic activity (GO:0003824);; Molecular Function: glutathione transferase activity (GO:0004364);; Molecular Function: protein binding (GO:0005515);; Cellular Component: cellular_component (GO:0005575);; Cellular Component: intracellular (GO:0005622);; Cellular Component: obsolete cell (GO:0005623);; Cellular Component: …	K00799|9.3e-116|mdm:103435649|K00799 glutathione S-transferase [EC:2.5.1.18] | (RefSeq) probable glutathione S-transferase	[O]	Posttranslational modification, protein turnover, chaperones	Glutathione S-transferase, N-terminal domain	Probable glutathione S-transferase parC OS=Nicotiana tabacum OX=4097 GN=PARC PE=2 SV=1	Uncharacterized protein OS=Malus baccata OX=106549 GN=C1H46_000663 PE=4 SV=1	O	Posttranslational modification, protein turnover, chaperones	PREDICTED: probable glutathione S-transferase isoform X3 [Pyrus x bretschneideri]
						Eja01G013770	13376837	13377721	+	--	--	--	K00284|3.2e-71|oeu:111379166|K00284 glutamate synthase (ferredoxin) [EC:1.4.7.1] | (RefSeq) ferredoxin-dependent glutamate synthase, chloroplastic-like	[R]	General function prediction only	--	Retrovirus-related Pol polyprotein from transposon RE1 OS=Arabidopsis thaliana OX=3702 GN=RE1 PE=2 SV=1	Reverse transcriptase Ty1/copia-type domain-containing protein OS=Malus baccata OX=106549 GN=C1H46_000780 PE=4 SV=1	L	Replication, recombination and repair	hypothetical protein C1H46_000780 [Malus baccata]
						Eja01G013780	13380831	13382118	-	[O]	Posttranslational modification, protein turnover, chaperones	Molecular Function: molecular_function (GO:0003674);; Molecular Function: catalytic activity (GO:0003824);; Molecular Function: glutathione transferase activity (GO:0004364);; Molecular Function: protein binding (GO:0005515);; Cellular Component: cellular_component (GO:0005575);; Cellular Component: intracellular (GO:0005622);; Cellular Component: obsolete cell (GO:0005623);; Cellular Component: …	K00799|2.8e-69|mdm:103435649|K00799 glutathione S-transferase [EC:2.5.1.18] | (RefSeq) probable glutathione S-transferase	[O]	Posttranslational modification, protein turnover, chaperones	Glutathione S-transferase, N-terminal domain	Probable glutathione S-transferase parC OS=Nicotiana tabacum OX=4097 GN=PARC PE=2 SV=1	Uncharacterized protein OS=Malus domestica OX=3750 GN=DVH24_010727 PE=4 SV=1	O	Posttranslational modification, protein turnover, chaperones	probable glutathione S-transferase [Malus domestica]
						Eja01G013790	13391228	13393143	-
						Eja01G013800	13393542	13396834	-	--	--	--	K19219|1.9e-208|mdm:103435650|K19219 peptidyl-lysine (3S)-dioxygenase / protease [EC:1.14.11.63 3.4.-.-] | (RefSeq) bifunctional peptidase and (3S)-lysyl hydroxylase Jmjd7 isoform X1	[I]	Lipid transport and metabolism	Cupin-like domain	--	JmjC domain-containing protein OS=Malus domestica OX=3750 GN=DVH24_010725 PE=4 SV=1	I	Lipid transport and metabolism	bifunctional peptidase and (3S)-lysyl hydroxylase Jmjd7 isoform X1 [Malus domestica]
						Eja01G013810	13397591	13400052	-	--	--	Molecular Function: RNA binding (GO:0003723);; Cellular Component: spliceosomal complex (GO:0005681);; Cellular Component: U6 snRNP (GO:0005688);; Biological Process: mRNA processing (GO:0006397);; Biological Process: RNA splicing (GO:0008380);; Cellular Component: U4/U6 x U5 tri-snRNP complex (GO:0046540);	K12621|1.8e-47|mdm:103435651|K12621 U6 snRNA-associated Sm-like protein LSm2 | (RefSeq) sm-like protein LSM2	[A]	RNA processing and modification	LSM domain	Sm-like protein LSM2 OS=Arabidopsis thaliana OX=3702 GN=LSM2 PE=1 SV=1	Sm-like protein LSM2 OS=Malus baccata OX=106549 GN=C1H46_000666 PE=3 SV=1	A	RNA processing and modification	sm-like protein LSM2 [Malus domestica]
						Eja01G013820	13401949	13402692	-	--	--	--	--	--	--	--	--	Uncharacterized protein OS=Malus baccata OX=106549 GN=C1H46_000667 PE=4 SV=1	--	--	hypothetical protein C1H46_000667 [Malus baccata]
						Eja01G013830	13408800	13410550	-	--	--	--	--	--	--	--	--	Uncharacterized protein OS=Malus baccata OX=106549 GN=C1H46_000667 PE=4 SV=1	--	--	hypothetical protein C1H46_000667 [Malus baccata]
						Eja01G013840	13446868	13447826	-	--	--	Molecular Function: transferase activity (GO:0016740);	K00799|3.0e-95|pxb:103945956|K00799 glutathione S-transferase [EC:2.5.1.18] | (RefSeq) probable glutathione S-transferase	[O]	Posttranslational modification, protein turnover, chaperones	Glutathione S-transferase, N-terminal domain	Probable glutathione S-transferase parA OS=Nicotiana tabacum OX=4097 GN=PARA PE=2 SV=1	Glutathione S-transferase OS=Pyrus ussuriensis x Pyrus communis OX=2448454 GN=D8674_027327 PE=4 SV=1	O	Posttranslational modification, protein turnover, chaperones	PREDICTED: probable glutathione S-transferase [Pyrus x bretschneideri]
						Eja01G013850	13467873	13469388	-	--	--	Molecular Function: transferase activity (GO:0016740);	K00799|3.9e-32|pxb:103945949|K00799 glutathione S-transferase [EC:2.5.1.18] | (RefSeq) probable glutathione S-transferase isoform X2	[O]	Posttranslational modification, protein turnover, chaperones	Glutathione S-transferase, N-terminal domain	Glutathione S-transferase U22 OS=Arabidopsis thaliana OX=3702 GN=GSTU22 PE=1 SV=1	Glutathione S-transferase OS=Pyrus ussuriensis x Pyrus communis OX=2448454 GN=D8674_027331 PE=4 SV=1	O	Posttranslational modification, protein turnover, chaperones	PREDICTED: probable glutathione S-transferase isoform X2 [Pyrus x bretschneideri]
						Eja01G013860	13472330	13473310	-	[O]	Posttranslational modification, protein turnover, chaperones	Molecular Function: molecular_function (GO:0003674);; Molecular Function: catalytic activity (GO:0003824);; Molecular Function: glutathione transferase activity (GO:0004364);; Molecular Function: protein binding (GO:0005515);; Cellular Component: cellular_component (GO:0005575);; Cellular Component: intracellular (GO:0005622);; Cellular Component: obsolete cell (GO:0005623);; Cellular Component: …	K00799|2.1e-120|mdm:103435649|K00799 glutathione S-transferase [EC:2.5.1.18] | (RefSeq) probable glutathione S-transferase	[O]	Posttranslational modification, protein turnover, chaperones	Glutathione S-transferase, N-terminal domain	Probable glutathione S-transferase parC OS=Nicotiana tabacum OX=4097 GN=PARC PE=2 SV=1	Uncharacterized protein OS=Malus baccata OX=106549 GN=C1H46_000660 PE=4 SV=1	O	Posttranslational modification, protein turnover, chaperones	PREDICTED: probable glutathione S-transferase isoform X3 [Pyrus x bretschneideri]
						Eja01G013870	13484058	13486028	-	[O]	Posttranslational modification, protein turnover, chaperones	Molecular Function: molecular_function (GO:0003674);; Molecular Function: catalytic activity (GO:0003824);; Molecular Function: glutathione transferase activity (GO:0004364);; Molecular Function: protein binding (GO:0005515);; Cellular Component: cellular_component (GO:0005575);; Cellular Component: intracellular (GO:0005622);; Cellular Component: obsolete cell (GO:0005623);; Cellular Component: …	K00799|4.2e-124|mdm:103435649|K00799 glutathione S-transferase [EC:2.5.1.18] | (RefSeq) probable glutathione S-transferase	[O]	Posttranslational modification, protein turnover, chaperones	Glutathione S-transferase, N-terminal domain	Probable glutathione S-transferase parC OS=Nicotiana tabacum OX=4097 GN=PARC PE=2 SV=1	Uncharacterized protein OS=Malus baccata OX=106549 GN=C1H46_000663 PE=4 SV=1	O	Posttranslational modification, protein turnover, chaperones	hypothetical protein C1H46_000663 [Malus baccata]
						Eja01G013880	13497771	13498975	-	--	--	--	K19219|2.2e-97|mdm:103435650|K19219 peptidyl-lysine (3S)-dioxygenase / protease [EC:1.14.11.63 3.4.-.-] | (RefSeq) bifunctional peptidase and (3S)-lysyl hydroxylase Jmjd7 isoform X1	[I]	Lipid transport and metabolism	Cupin-like domain	--	JmjC domain-containing protein OS=Malus domestica OX=3750 GN=DVH24_010725 PE=4 SV=1	I	Lipid transport and metabolism	bifunctional peptidase and (3S)-lysyl hydroxylase Jmjd7 isoform X1 [Malus domestica]
						Eja01G013890	13501041	13502946	-	--	--	Molecular Function: RNA binding (GO:0003723);; Cellular Component: spliceosomal complex (GO:0005681);; Cellular Component: U6 snRNP (GO:0005688);; Biological Process: mRNA processing (GO:0006397);; Biological Process: RNA splicing (GO:0008380);; Cellular Component: U4/U6 x U5 tri-snRNP complex (GO:0046540);	K12621|2.7e-30|mdm:103435651|K12621 U6 snRNA-associated Sm-like protein LSm2 | (RefSeq) sm-like protein LSM2	[A]	RNA processing and modification	LSM domain	Sm-like protein LSM2 OS=Arabidopsis thaliana OX=3702 GN=LSM2 PE=1 SV=1	Sm-like protein LSM2 OS=Gossypium tomentosum OX=34277 GN=ES332_D11G135900v1 PE=3 SV=1	A	RNA processing and modification	hypothetical protein GOBAR_DD32771 [Gossypium barbadense]
						Eja01G013900	13511875	13513671	-	--	--	Molecular Function: molecular_function (GO:0003674);; Molecular Function: catalytic activity (GO:0003824);; Molecular Function: glutathione transferase activity (GO:0004364);; Cellular Component: cellular_component (GO:0005575);; Cellular Component: intracellular (GO:0005622);; Cellular Component: obsolete cell (GO:0005623);; Cellular Component: cytoplasm (GO:0005737);; Biological Process: peptid…	K00799|1.1e-15|pxb:103945956|K00799 glutathione S-transferase [EC:2.5.1.18] | (RefSeq) probable glutathione S-transferase	[O]	Posttranslational modification, protein turnover, chaperones	--	Probable glutathione S-transferase OS=Nicotiana tabacum OX=4097 PE=2 SV=1	Uncharacterized protein OS=Malus baccata OX=106549 GN=C1H46_000667 PE=4 SV=1	O	Posttranslational modification, protein turnover, chaperones	hypothetical protein C1H46_000667 [Malus baccata]
						Eja01G013910	13546631	13549942	-	--	--	Molecular Function: transferase activity (GO:0016740);	K00799|5.9e-78|pxb:103945956|K00799 glutathione S-transferase [EC:2.5.1.18] | (RefSeq) probable glutathione S-transferase	[O]	Posttranslational modification, protein turnover, chaperones	Glutathione S-transferase, C-terminal domain	Glutathione S-transferase U28 OS=Arabidopsis thaliana OX=3702 GN=GSTU28 PE=3 SV=1	Glutathione S-transferase OS=Pyrus ussuriensis x Pyrus communis OX=2448454 GN=D8674_027327 PE=4 SV=1	O	Posttranslational modification, protein turnover, chaperones	glutathione S-transferase [Pyrus ussuriensis x Pyrus communis]
						Eja01G013920	13560317	13561198	-	--	--	--	--	--	--	--	--	Uncharacterized protein OS=Malus baccata OX=106549 GN=C1H46_000667 PE=4 SV=1	--	--	hypothetical protein C1H46_000667 [Malus baccata]
						Eja01G013930	13562991	13563897	-	[O]	Posttranslational modification, protein turnover, chaperones	Molecular Function: molecular_function (GO:0003674);; Molecular Function: catalytic activity (GO:0003824);; Molecular Function: glutathione transferase activity (GO:0004364);; Molecular Function: protein binding (GO:0005515);; Cellular Component: cellular_component (GO:0005575);; Cellular Component: intracellular (GO:0005622);; Cellular Component: obsolete cell (GO:0005623);; Cellular Component: …	K00799|9.5e-77|pxb:103945956|K00799 glutathione S-transferase [EC:2.5.1.18] | (RefSeq) probable glutathione S-transferase	[O]	Posttranslational modification, protein turnover, chaperones	Glutathione S-transferase, N-terminal domain	Glutathione S-transferase U22 OS=Arabidopsis thaliana OX=3702 GN=GSTU22 PE=1 SV=1	Uncharacterized protein OS=Malus domestica OX=3750 GN=DVH24_010723 PE=4 SV=1	O	Posttranslational modification, protein turnover, chaperones	PREDICTED: probable glutathione S-transferase [Pyrus x bretschneideri]
						Eja01G013940	13564497	13571711	-	--	--	Biological Process: ubiquitin-dependent protein catabolic process (GO:0006511);; Biological Process: protein deubiquitination (GO:0016579);; Molecular Function: thiol-dependent ubiquitinyl hydrolase activity (GO:0036459);	K11855|0.0e+00|mdm:103427991|K11855 ubiquitin carboxyl-terminal hydrolase 36/42 [EC:3.4.19.12] | (RefSeq) ubiquitin carboxyl-terminal hydrolase 25-like	[O]	Posttranslational modification, protein turnover, chaperones	Ubiquitin carboxyl-terminal hydrolase	Ubiquitin carboxyl-terminal hydrolase 25 OS=Arabidopsis thaliana OX=3702 GN=UBP25 PE=2 SV=1	Ubiquitin carboxyl-terminal hydrolase OS=Pyrus ussuriensis x Pyrus communis OX=2448454 GN=D8674_002982 PE=3 SV=1	O	Posttranslational modification, protein turnover, chaperones	ubiquitin carboxyl-terminal hydrolase 25-like [Malus domestica]
						Eja01G013950	13572485	13576807	-	--	--	Cellular Component: integral component of membrane (GO:0016021);	K15280|9.2e-22|mus:104000859|K15280 solute carrier family 35, member C2 | (RefSeq) probable sugar phosphate/phosphate translocator At1g06470	[GE]	--	Triose-phosphate Transporter family	Probable sugar phosphate/phosphate translocator At3g14410 OS=Arabidopsis thaliana OX=3702 GN=At3g14410 PE=2 SV=1	TPT domain-containing protein OS=Malus baccata OX=106549 GN=C1H46_000669 PE=4 SV=1	--	--	hypothetical protein C1H46_000669 [Malus baccata]
						Eja01G013960	13585036	13588620	-	[R]	General function prediction only	Molecular Function: O-methyltransferase activity (GO:0008171);	K18883|1.2e-41|obr:102700170|K18883 tricin synthase [EC:2.1.1.175] | (RefSeq) tricin synthase 1	[Q]	Secondary metabolites biosynthesis, transport and catabolism	O-methyltransferase	Tricin synthase 1 OS=Oryza sativa subsp. japonica OX=39947 GN=ROMT-15 PE=1 SV=1	Uncharacterized protein OS=Malus baccata OX=106549 GN=C1H46_000670 PE=4 SV=1	Q	Secondary metabolites biosynthesis, transport and catabolism	uncharacterized protein LOC103435666 [Malus domestica]
						Eja01G013970	13589410	13598894	+	[CIR]	--	Molecular Function: FMN binding (GO:0010181);; Molecular Function: oxidoreductase activity (GO:0016491);	K11517|2.6e-203|pxb:103945960|K11517 (S)-2-hydroxy-acid oxidase [EC:1.1.3.15] | (RefSeq) peroxisomal (S)-2-hydroxy-acid oxidase-like isoform X1	[C]	Energy production and conversion	FMN-dependent dehydrogenase	Peroxisomal (S)-2-hydroxy-acid oxidase OS=Spinacia oleracea OX=3562 PE=1 SV=1	(S)-2-hydroxy-acid oxidase OS=Malus baccata OX=106549 GN=C1H46_000671 PE=3 SV=1	C	Energy production and conversion	PREDICTED: peroxisomal (S)-2-hydroxy-acid oxidase-like isoform X1 [Pyrus x bretschneideri]
LG01	14600001	14720000	119999	7	1.47189
						Eja01G014670	14609936	14610961	-	--	--	Molecular Function: nucleic acid binding (GO:0003676);; Biological Process: DNA integration (GO:0015074);	K12447|1.3e-55|csat:109127935|K12447 UDP-sugar pyrophosphorylase [EC:2.7.7.64] | (RefSeq) uncharacterized protein LOC109127935	[R]	General function prediction only	gag-polypeptide of LTR copia-type	--	Retrovirus-related Pol polyprotein from transposon TNT 1-94 OS=Vitis vinifera OX=29760 GN=POLX_2770 PE=4 SV=1	L	Replication, recombination and repair	uncharacterized protein LOC114821401 [Malus domestica]
						Eja01G014680	14613879	14614100	+	--	--	--	--	--	--	--	--	Uncharacterized protein OS=Pyrus ussuriensis x Pyrus communis OX=2448454 GN=D8674_027232 PE=4 SV=1	--	--	hypothetical protein D8674_027232 [Pyrus ussuriensis x Pyrus communis]
						Eja01G014690	14621131	14621605	+	--	--	--	--	--	--	--	--	Uncharacterized protein OS=Malus baccata OX=106549 GN=C1H46_000746 PE=4 SV=1	--	--	hypothetical protein C1H46_000746 [Malus baccata]
						Eja01G014700	14637112	14638372	+	--	--	--	--	--	--	--	--	Uncharacterized protein OS=Pyrus ussuriensis x Pyrus communis OX=2448454 GN=D8674_027231 PE=4 SV=1	--	--	hypothetical protein D8674_027231 [Pyrus ussuriensis x Pyrus communis]
						Eja01G014710	14661490	14661933	+	--	--	--	--	--	--	--	--	Uncharacterized protein OS=Malus domestica OX=3750 GN=DVH24_010644 PE=4 SV=1	--	--	hypothetical protein DVH24_010644 [Malus domestica]
						Eja01G014720	14709418	14715204	-	[Q]	Secondary metabolites biosynthesis, transport and catabolism	Molecular Function: metal ion binding (GO:0046872);; Molecular Function: dioxygenase activity (GO:0051213);	K24028|1.9e-104|qsu:112007363|K24028 salicylic acid 3-hydroxylase [EC:1.14.11.-] | (RefSeq) hyoscyamine 6-dioxygenase-like	[QR]	--	2OG-Fe(II) oxygenase superfamily	Protein DOWNY MILDEW RESISTANCE 6 OS=Arabidopsis thaliana OX=3702 GN=DMR6 PE=1 SV=1	Hyoscyamine 6-dioxygenase-like OS=Pyrus ussuriensis x Pyrus communis OX=2448454 GN=D8674_027222 PE=3 SV=1	Q	Secondary metabolites biosynthesis, transport and catabolism	PREDICTED: protein DOWNY MILDEW RESISTANCE 6-like [Pyrus x bretschneideri]
						Eja01G014730	14716637	14719319	-	--	--	Cellular Component: ubiquitin ligase complex (GO:0000151);; Molecular Function: protein binding (GO:0005515);; Cellular Component: cellular_component (GO:0005575);; Cellular Component: intracellular (GO:0005622);; Cellular Component: obsolete cell (GO:0005623);; Cellular Component: cullin-RING ubiquitin ligase complex (GO:0031461);; Cellular Component: Cul3-RING ubiquitin ligase complex (GO:00314…	--	[R]	General function prediction only	Kelch motif	F-box/kelch-repeat protein OR23 OS=Arabidopsis thaliana OX=3702 GN=OR23 PE=2 SV=1	F-box/kelch-repeat protein OR23 OS=Pyrus ussuriensis x Pyrus communis OX=2448454 GN=D8674_027221 PE=4 SV=1	S	Function unknown	PREDICTED: F-box/kelch-repeat protein OR23 [Pyrus x bretschneideri]
LG01	17170001	17320000	149999	7	1.62506
						Eja01G016930	17168662	17172929	+	--	--	--	--	--	--	--	--	Uncharacterized protein OS=Pyrus ussuriensis x Pyrus communis OX=2448454 GN=D8674_002467 PE=4 SV=1	S	Function unknown	hypothetical protein D8674_002467 [Pyrus ussuriensis x Pyrus communis]
						Eja01G016940	17197728	17199925	-	--	--	Biological Process: polysaccharide catabolic process (GO:0000272);; Molecular Function: beta-amylase activity (GO:0016161);; Molecular Function: cyclin-dependent protein serine/threonine kinase regulator activity (GO:0016538);; Molecular Function: amylopectin maltohydrolase activity (GO:0102229);	--	[D]	Cell cycle control, cell division, chromosome partitioning	Cyclin-dependent kinase regulatory subunit	Cyclin-dependent kinases regulatory subunit 1 OS=Oryza sativa subsp. indica OX=39946 GN=CKS1 PE=2 SV=1	Beta-amylase OS=Malus baccata OX=106549 GN=C1H46_015411 PE=3 SV=1	--	--	uncharacterized protein LOC103452562 isoform X1 [Malus domestica]
						Eja01G016950	17204802	17206982	-
						Eja01G016960	17219587	17222034	-
						Eja01G016970	17273280	17273909	+	--	--	--	--	--	--	--	--	Uncharacterized protein OS=Malus baccata OX=106549 GN=C1H46_037645 PE=4 SV=1	--	--	uncharacterized protein LOC103418607 [Malus domestica]
						Eja01G016980	17279981	17280385	+	--	--	--	--	--	--	--	--	Uncharacterized protein OS=Malus domestica OX=3750 GN=DVH24_028641 PE=4 SV=1	--	--	hypothetical protein DVH24_028641 [Malus domestica]
						Eja01G016990	17298656	17299057	+	--	--	--	--	--	--	--	--	Uncharacterized protein OS=Pyrus ussuriensis x Pyrus communis OX=2448454 GN=D8674_027061 PE=4 SV=1	--	--	hypothetical protein D8674_027061 [Pyrus ussuriensis x Pyrus communis]
LG01	19910001	20070000	159999	12	2.54528
						Eja01G019290	19915960	19918379	+	--	--	Cellular Component: integral component of membrane (GO:0016021);	K15285|4.2e-75|pxb:103937290|K15285 solute carrier family 35, member E3 | (RefSeq) UDP-galactose transporter 2-like isoform X1	[GE]	--	Triose-phosphate Transporter family	UDP-rhamnose/UDP-galactose transporter 1 OS=Arabidopsis thaliana OX=3702 GN=URGT1 PE=1 SV=1	TPT domain-containing protein OS=Malus domestica OX=3750 GN=DVH24_010232 PE=4 SV=1	--	--	hypothetical protein DVH24_010232 [Malus domestica]
						Eja01G019300	19924684	19926709	+	--	--	Biological Process: signal transduction (GO:0007165);; Cellular Component: integral component of membrane (GO:0016021);	--	--	--	--	--	TIR domain-containing protein OS=Malus domestica OX=3750 GN=DVH24_010171 PE=4 SV=1	S	Function unknown	hypothetical protein DVH24_010171 [Malus domestica]
						Eja01G019310	19941681	19947086	+	[R]	General function prediction only	Biological Process: signal transduction (GO:0007165);; Molecular Function: ADP binding (GO:0043531);	K00695|1.0e-110|mtr:MTR_6g478030|K00695 sucrose synthase [EC:2.4.1.13] | (RefSeq) sucrose synthase	--	--	TIR domain	Disease resistance protein Roq1 OS=Nicotiana benthamiana OX=4100 GN=ROQ1 PE=1 SV=1	ADP-ribosyl cyclase/cyclic ADP-ribose hydrolase OS=Malus baccata OX=106549 GN=C1H46_000456 PE=4 SV=1	S	Function unknown	disease resistance-like protein DSC1 isoform X1 [Malus domestica]
						Eja01G019320	19966752	19970378	-	--	--	--	--	--	--	--	--	ATP-citrate synthase alpha chain protein 1 OS=Pyrus ussuriensis x Pyrus communis OX=2448454 GN=D8674_035447 PE=4 SV=1	S	Function unknown	receptor-like protein EIX1 isoform X1 [Malus domestica]
						Eja01G019330	19973730	19974954	-	--	--	--	--	--	--	--	--	Uncharacterized protein OS=Pyrus ussuriensis x Pyrus communis OX=2448454 GN=D8674_001399 PE=4 SV=1	--	--	hypothetical protein D8674_001399 [Pyrus ussuriensis x Pyrus communis]
						Eja01G019340	19992289	19993506	+	--	--	Cellular Component: integral component of membrane (GO:0016021);	--	--	--	--	--	Uncharacterized protein OS=Malus domestica OX=3750 GN=DVH24_010219 PE=4 SV=1	P	Inorganic ion transport and metabolism	hypothetical protein DVH24_010219 [Malus domestica]
						Eja01G019350	19995823	19997454	+	--	--	Biological Process: signal transduction (GO:0007165);; Molecular Function: ADP binding (GO:0043531);	K07466|4.1e-41|fve:101313743|K07466 replication factor A1 | (RefSeq) uncharacterized LOC101313743	--	--	TIR domain	Disease resistance protein RPV1 OS=Vitis rotundifolia OX=103349 GN=RPV1 PE=1 SV=1	ADP-ribosyl cyclase/cyclic ADP-ribose hydrolase OS=Malus baccata OX=106549 GN=C1H46_000444 PE=4 SV=1	S	Function unknown	hypothetical protein C1H46_000444 [Malus baccata]
						Eja01G019360	20002352	20003754	-	--	--	Molecular Function: calcium ion binding (GO:0005509);	K12472|6.0e-13|mdm:103409301|K12472 epidermal growth factor receptor substrate 15 | (RefSeq) epidermal growth factor receptor substrate 15-like 1 isoform X1	[TU]	--	--	--	EF-hand domain-containing protein OS=Malus domestica OX=3750 GN=DVH24_010196 PE=4 SV=1	S	Function unknown	hypothetical protein DVH24_010196 [Malus domestica]
						Eja01G019370	20015117	20016199	+	[T]	Signal transduction mechanisms	Molecular Function: voltage-gated chloride channel activity (GO:0005247);; Cellular Component: integral component of membrane (GO:0016021);	--	[P]	Inorganic ion transport and metabolism	Voltage gated chloride channel	Chloride channel protein CLC-e OS=Arabidopsis thaliana OX=3702 GN=CLC-E PE=2 SV=2	Uncharacterized protein (Fragment) OS=Malus domestica OX=3750 GN=DVH24_010195 PE=4 SV=1	P	Inorganic ion transport and metabolism	hypothetical protein DVH24_010195, partial [Malus domestica]
						Eja01G019380	20031382	20032809	+	[T]	Signal transduction mechanisms	Molecular Function: voltage-gated chloride channel activity (GO:0005247);; Cellular Component: integral component of membrane (GO:0016021);	--	[P]	Inorganic ion transport and metabolism	Voltage gated chloride channel	Chloride channel protein CLC-e OS=Arabidopsis thaliana OX=3702 GN=CLC-E PE=2 SV=2	Chloride channel protein OS=Malus domestica OX=3750 GN=DVH24_034734 PE=3 SV=1	P	Inorganic ion transport and metabolism	hypothetical protein DVH24_034734 [Malus domestica]
						Eja01G019390	20049195	20054478	+	[R]	General function prediction only	Biological Process: signal transduction (GO:0007165);; Molecular Function: ADP binding (GO:0043531);	K00695|1.4e-117|mtr:MTR_6g478030|K00695 sucrose synthase [EC:2.4.1.13] | (RefSeq) sucrose synthase	--	--	TIR domain	Disease resistance protein Roq1 OS=Nicotiana benthamiana OX=4100 GN=ROQ1 PE=1 SV=1	ADP-ribosyl cyclase/cyclic ADP-ribose hydrolase OS=Malus baccata OX=106549 GN=C1H46_000456 PE=4 SV=1	S	Function unknown	PREDICTED: TMV resistance protein N-like [Pyrus x bretschneideri]
						Eja01G019400	20054859	20056171	-	--	--	Biological Process: rDNA heterochromatin assembly (GO:0000183);; Cellular Component: phagophore assembly site (GO:0000407);; Molecular Function: molecular_function (GO:0003674);; Molecular Function: binding (GO:0005488);; Molecular Function: phospholipid binding (GO:0005543);; Molecular Function: phosphatidylinositol-4,5-bisphosphate binding (GO:0005546);; Cellular Component: cellular_component (…	--	--	--	--	--	Uncharacterized protein OS=Malus domestica OX=3750 GN=DVH24_010205 PE=4 SV=1	S	Function unknown	uncharacterized protein LOC103428046 isoform X2 [Malus domestica]
LG01	20140001	20420000	279999	15	2.05807
						Eja01G019450	20203860	20211488	-	[R]	General function prediction only	Biological Process: signal transduction (GO:0007165);; Molecular Function: ADP binding (GO:0043531);	K00695|5.2e-112|mtr:MTR_6g478030|K00695 sucrose synthase [EC:2.4.1.13] | (RefSeq) sucrose synthase	--	--	TIR domain	Disease resistance protein RPV1 OS=Vitis rotundifolia OX=103349 GN=RPV1 PE=1 SV=1	ADP-ribosyl cyclase/cyclic ADP-ribose hydrolase OS=Malus baccata OX=106549 GN=C1H46_000456 PE=4 SV=1	S	Function unknown	disease resistance protein TAO1-like isoform X4 [Malus domestica]
						Eja01G019460	20216736	20219342	-	--	--	--	--	--	--	--	--	Uncharacterized protein OS=Malus baccata OX=106549 GN=C1H46_000450 PE=4 SV=1	--	--	hypothetical protein C1H46_000450 [Malus baccata]
						Eja01G019470	20237503	20241797	-	[T]	Signal transduction mechanisms	Molecular Function: voltage-gated chloride channel activity (GO:0005247);; Cellular Component: integral component of membrane (GO:0016021);	--	[P]	Inorganic ion transport and metabolism	Voltage gated chloride channel	Chloride channel protein CLC-e OS=Arabidopsis thaliana OX=3702 GN=CLC-E PE=2 SV=2	Chloride channel protein OS=Malus domestica OX=3750 GN=DVH24_034734 PE=3 SV=1	P	Inorganic ion transport and metabolism	hypothetical protein DVH24_034734 [Malus domestica]
						Eja01G019480	20243532	20245201	+	--	--	Molecular Function: calcium ion binding (GO:0005509);	K12472|8.2e-29|mdm:103409301|K12472 epidermal growth factor receptor substrate 15 | (RefSeq) epidermal growth factor receptor substrate 15-like 1 isoform X1	[TU]	--	EF hand	--	Uncharacterized protein OS=Malus domestica OX=3750 GN=DVH24_034686 PE=4 SV=1	S	Function unknown	PREDICTED: EH domain-containing protein 1-like [Pyrus x bretschneideri]
						Eja01G019490	20274375	20275363	+	--	--	Molecular Function: nucleic acid binding (GO:0003676);; Molecular Function: zinc ion binding (GO:0008270);	K01904|8.8e-21|bna:106397021|K01904 4-coumarate--CoA ligase [EC:6.2.1.12] | (RefSeq) 4-coumarate--CoA ligase 2	--	--	gag-polypeptide of LTR copia-type	--	CCHC-type domain-containing protein OS=Malus baccata OX=106549 GN=C1H46_013961 PE=4 SV=1	S	Function unknown	hypothetical protein C1H46_013961 [Malus baccata]
						Eja01G019500	20280339	20284077	-	[K]	Transcription	Molecular Function: voltage-gated chloride channel activity (GO:0005247);; Cellular Component: integral component of membrane (GO:0016021);	--	[P]	Inorganic ion transport and metabolism	Voltage gated chloride channel	Chloride channel protein CLC-e OS=Arabidopsis thaliana OX=3702 GN=CLC-E PE=2 SV=2	Uncharacterized protein (Fragment) OS=Malus domestica OX=3750 GN=DVH24_010195 PE=4 SV=1	P	Inorganic ion transport and metabolism	hypothetical protein DVH24_010195, partial [Malus domestica]
						Eja01G019510	20289138	20290231	+	--	--	Molecular Function: calcium ion binding (GO:0005509);	K12472|2.0e-23|pxb:103962444|K12472 epidermal growth factor receptor substrate 15 | (RefSeq) epidermal growth factor receptor substrate 15-like 1	[TU]	--	--	--	EF-hand domain-containing protein OS=Malus baccata OX=106549 GN=C1H46_000437 PE=4 SV=1	S	Function unknown	hypothetical protein C1H46_000437 [Malus baccata]
						Eja01G019520	20291046	20299608	-	[R]	General function prediction only	Biological Process: signal transduction (GO:0007165);; Molecular Function: ADP binding (GO:0043531);	K00695|1.6e-109|mtr:MTR_6g478030|K00695 sucrose synthase [EC:2.4.1.13] | (RefSeq) sucrose synthase	--	--	TIR domain	TMV resistance protein N OS=Nicotiana glutinosa OX=35889 GN=N PE=1 SV=1	ADP-ribosyl cyclase/cyclic ADP-ribose hydrolase OS=Malus baccata OX=106549 GN=C1H46_000452 PE=4 SV=1	S	Function unknown	PREDICTED: TMV resistance protein N-like [Pyrus x bretschneideri]
						Eja01G019530	20324319	20325704	-	--	--	Molecular Function: isomerase activity (GO:0016853);	--	--	--	Myb/SANT-like DNA-binding domain	--	Peptidyl-prolyl cis-trans isomerase FKBP42-like OS=Pyrus ussuriensis x Pyrus communis OX=2448454 GN=D8674_024689 PE=4 SV=1	O	Posttranslational modification, protein turnover, chaperones	peptidyl-prolyl cis-trans isomerase FKBP42-like [Pyrus ussuriensis x Pyrus communis]
						Eja01G019540	20333837	20334946	-	--	--	Molecular Function: voltage-gated chloride channel activity (GO:0005247);; Cellular Component: integral component of membrane (GO:0016021);	--	--	--	--	--	Chloride channel protein OS=Pyrus ussuriensis x Pyrus communis OX=2448454 GN=D8674_003354 PE=3 SV=1	--	--	chloride channel protein CLC-e-like [Pyrus ussuriensis x Pyrus communis]
						Eja01G019550	20337052	20338641	+	--	--	Molecular Function: calcium ion binding (GO:0005509);	K12472|1.5e-27|mdm:103409301|K12472 epidermal growth factor receptor substrate 15 | (RefSeq) epidermal growth factor receptor substrate 15-like 1 isoform X1	[TU]	--	--	--	Uncharacterized protein OS=Malus domestica OX=3750 GN=DVH24_010121 PE=4 SV=1	S	Function unknown	PREDICTED: EH domain-containing protein 1-like [Pyrus x bretschneideri]
						Eja01G019560	20354589	20355754	-	[T]	Signal transduction mechanisms	Molecular Function: voltage-gated chloride channel activity (GO:0005247);; Cellular Component: membrane (GO:0016020);	--	[P]	Inorganic ion transport and metabolism	--	Chloride channel protein CLC-e OS=Arabidopsis thaliana OX=3702 GN=CLC-E PE=2 SV=2	Uncharacterized protein OS=Malus baccata OX=106549 GN=C1H46_000447 PE=4 SV=1	P	Inorganic ion transport and metabolism	hypothetical protein C1H46_000447 [Malus baccata]
						Eja01G019570	20366927	20369102	+	--	--	Biological Process: rDNA heterochromatin assembly (GO:0000183);; Cellular Component: phagophore assembly site (GO:0000407);; Molecular Function: molecular_function (GO:0003674);; Molecular Function: binding (GO:0005488);; Molecular Function: phospholipid binding (GO:0005543);; Molecular Function: phosphatidylinositol-4,5-bisphosphate binding (GO:0005546);; Cellular Component: cellular_component (…	K12472|3.2e-33|pxb:103962444|K12472 epidermal growth factor receptor substrate 15 | (RefSeq) epidermal growth factor receptor substrate 15-like 1	--	--	--	--	Uncharacterized protein OS=Malus baccata OX=106549 GN=C1H46_000440 PE=4 SV=1	S	Function unknown	hypothetical protein C1H46_000440 [Malus baccata]
						Eja01G019580	20369248	20375064	-	[R]	General function prediction only	Biological Process: signal transduction (GO:0007165);; Molecular Function: ADP binding (GO:0043531);	K00695|1.4e-114|mtr:MTR_6g478030|K00695 sucrose synthase [EC:2.4.1.13] | (RefSeq) sucrose synthase	--	--	TIR domain	Disease resistance protein Roq1 OS=Nicotiana benthamiana OX=4100 GN=ROQ1 PE=1 SV=1	ADP-ribosyl cyclase/cyclic ADP-ribose hydrolase OS=Malus baccata OX=106549 GN=C1H46_000446 PE=4 SV=1	S	Function unknown	hypothetical protein C1H46_000446 [Malus baccata]
						Eja01G019590	20397506	20403311	-	[R]	General function prediction only	Biological Process: signal transduction (GO:0007165);; Molecular Function: ADP binding (GO:0043531);	K00695|6.6e-111|mtr:MTR_6g478030|K00695 sucrose synthase [EC:2.4.1.13] | (RefSeq) sucrose synthase	--	--	TIR domain	TMV resistance protein N OS=Nicotiana glutinosa OX=35889 GN=N PE=1 SV=1	ADP-ribosyl cyclase/cyclic ADP-ribose hydrolase OS=Malus baccata OX=106549 GN=C1H46_000446 PE=4 SV=1	S	Function unknown	hypothetical protein C1H46_000446 [Malus baccata]
LG01	20480001	20640000	159999	15	1.72032
						Eja01G019640	20480977	20485321	+	[K]	Transcription	Biological Process: signal transduction (GO:0007165);; Molecular Function: ADP binding (GO:0043531);	K00695|1.4e-112|mtr:MTR_6g478030|K00695 sucrose synthase [EC:2.4.1.13] | (RefSeq) sucrose synthase	--	--	TIR domain	Disease resistance protein Roq1 OS=Nicotiana benthamiana OX=4100 GN=ROQ1 PE=1 SV=1	ADP-ribosyl cyclase/cyclic ADP-ribose hydrolase OS=Malus baccata OX=106549 GN=C1H46_000446 PE=4 SV=1	S	Function unknown	disease resistance-like protein DSC1 isoform X1 [Malus domestica]
						Eja01G019650	20496695	20497775	-	--	--	--	--	--	--	--	--	Uncharacterized protein OS=Malus domestica OX=3750 GN=DVH24_010205 PE=4 SV=1	--	--	PREDICTED: uncharacterized protein LOC103949531 [Pyrus x bretschneideri]
						Eja01G019660	20499699	20500937	+	[T]	Signal transduction mechanisms	Molecular Function: voltage-gated chloride channel activity (GO:0005247);; Cellular Component: integral component of membrane (GO:0016021);	--	[P]	Inorganic ion transport and metabolism	Voltage gated chloride channel	Chloride channel protein CLC-e OS=Arabidopsis thaliana OX=3702 GN=CLC-E PE=2 SV=2	Chloride channel protein OS=Malus domestica OX=3750 GN=DVH24_034734 PE=3 SV=1	P	Inorganic ion transport and metabolism	PREDICTED: LOW QUALITY PROTEIN: chloride channel protein CLC-e, partial [Pyrus x bretschneideri]
						Eja01G019670	20502251	20506493	-	--	--	Molecular Function: histone deacetylase activity (GO:0004407);	K06067|1.0e-31|mdm:103428059|K06067 histone deacetylase 1/2 [EC:3.5.1.98] | (RefSeq) histone deacetylase 19 isoform X1	--	--	--	--	Histone deacetylase OS=Malus domestica OX=3750 GN=DVH24_010214 PE=4 SV=1	B	Chromatin structure and dynamics	histone deacetylase 19 isoform X1 [Malus domestica]
						Eja01G019680	20522715	20524355	-	--	--	Molecular Function: calcium ion binding (GO:0005509);	K12472|5.3e-28|mdm:103409301|K12472 epidermal growth factor receptor substrate 15 | (RefSeq) epidermal growth factor receptor substrate 15-like 1 isoform X1	[TU]	--	--	--	Uncharacterized protein OS=Malus domestica OX=3750 GN=DVH24_034686 PE=4 SV=1	S	Function unknown	PREDICTED: EH domain-containing protein 1-like [Pyrus x bretschneideri]
						Eja01G019690	20526181	20529023	+	[T]	Signal transduction mechanisms	Molecular Function: voltage-gated chloride channel activity (GO:0005247);; Cellular Component: integral component of membrane (GO:0016021);	--	[P]	Inorganic ion transport and metabolism	Voltage gated chloride channel	Chloride channel protein CLC-e OS=Arabidopsis thaliana OX=3702 GN=CLC-E PE=2 SV=2	Chloride channel protein OS=Malus domestica OX=3750 GN=DVH24_034734 PE=3 SV=1	P	Inorganic ion transport and metabolism	hypothetical protein DVH24_034734 [Malus domestica]
						Eja01G019700	20530520	20541907	+	--	--	--	K13121|4.3e-10|pxb:103945883|K13121 protein FRA10AC1 | (RefSeq) protein FRA10AC1 isoform X1	--	--	Folate-sensitive fragile site protein Fra10Ac1	--	Uncharacterized protein OS=Malus domestica OX=3750 GN=DVH24_016140 PE=4 SV=1	S	Function unknown	hypothetical protein DVH24_016140 [Malus domestica]
						Eja01G019710	20560884	20561893	-	--	--	--	K12472|2.1e-13|pxb:103937709|K12472 epidermal growth factor receptor substrate 15 | (RefSeq) epidermal growth factor receptor substrate 15-like 1	--	--	--	--	Uncharacterized protein OS=Malus domestica OX=3750 GN=DVH24_010223 PE=4 SV=1	--	--	hypothetical protein DVH24_010223 [Malus domestica]
						Eja01G019720	20575863	20578410	+	--	--	Molecular Function: voltage-gated chloride channel activity (GO:0005247);; Cellular Component: integral component of membrane (GO:0016021);	--	--	--	--	--	Chloride channel protein OS=Malus domestica OX=3750 GN=DVH24_034734 PE=3 SV=1	P	Inorganic ion transport and metabolism	hypothetical protein DVH24_034734 [Malus domestica]
						Eja01G019730	20585972	20589102	+	--	--	--	K11665|3.3e-06|cmos:111432477|K11665 DNA helicase INO80 [EC:3.6.4.12] | (RefSeq) DNA helicase INO80-like isoform X1	--	--	--	--	Uncharacterized protein OS=Malus baccata OX=106549 GN=C1H46_000450 PE=4 SV=1	--	--	hypothetical protein C1H46_000450 [Malus baccata]
						Eja01G019740	20606608	20612192	+	[R]	General function prediction only	Biological Process: signal transduction (GO:0007165);; Molecular Function: ADP binding (GO:0043531);	K00695|4.2e-107|mtr:MTR_6g478030|K00695 sucrose synthase [EC:2.4.1.13] | (RefSeq) sucrose synthase	--	--	TIR domain	TMV resistance protein N OS=Nicotiana glutinosa OX=35889 GN=N PE=1 SV=1	ADP-ribosyl cyclase/cyclic ADP-ribose hydrolase OS=Malus baccata OX=106549 GN=C1H46_000456 PE=4 SV=1	S	Function unknown	PREDICTED: TMV resistance protein N-like [Pyrus x bretschneideri]
						Eja01G019750	20613592	20614092	-	--	--	Molecular Function: calcium ion binding (GO:0005509);	K12472|1.9e-16|mdm:103409301|K12472 epidermal growth factor receptor substrate 15 | (RefSeq) epidermal growth factor receptor substrate 15-like 1 isoform X1	[TU]	--	--	--	EF-hand domain-containing protein OS=Malus domestica OX=3750 GN=DVH24_010208 PE=4 SV=1	S	Function unknown	uncharacterized protein LOC103419956 isoform X4 [Malus domestica]
						Eja01G019760	20619059	20622690	+	[T]	Signal transduction mechanisms	Molecular Function: voltage-gated chloride channel activity (GO:0005247);; Cellular Component: integral component of membrane (GO:0016021);	--	[P]	Inorganic ion transport and metabolism	Voltage gated chloride channel	Chloride channel protein CLC-e OS=Arabidopsis thaliana OX=3702 GN=CLC-E PE=2 SV=2	Chloride channel protein OS=Malus baccata OX=106549 GN=C1H46_004949 PE=3 SV=1	P	Inorganic ion transport and metabolism	PREDICTED: LOW QUALITY PROTEIN: chloride channel protein CLC-e, partial [Pyrus x bretschneideri]
						Eja01G019770	20623077	20627151	-	[BQ]	--	Cellular Component: nucleus (GO:0005634);; Molecular Function: NAD-dependent histone deacetylase activity (H3-K14 specific) (GO:0032041);; Molecular Function: metal ion binding (GO:0046872);	K06067|1.0e-282|mdm:103428059|K06067 histone deacetylase 1/2 [EC:3.5.1.98] | (RefSeq) histone deacetylase 19 isoform X1	[B]	Chromatin structure and dynamics	Histone deacetylase domain	Histone deacetylase 19 OS=Arabidopsis thaliana OX=3702 GN=HDA19 PE=1 SV=2	Histone deacetylase OS=Malus domestica OX=3750 GN=DVH24_010194 PE=3 SV=1	B	Chromatin structure and dynamics	histone deacetylase 19 isoform X2 [Malus domestica]
						Eja01G019780	20628693	20630626	+	[M]	Cell wall/membrane/envelope biogenesis	Molecular Function: catalytic activity (GO:0003824);; Biological Process: sporopollenin biosynthetic process (GO:0080110);	K13082|2.4e-48|egu:105033295|K13082 bifunctional dihydroflavonol 4-reductase/flavanone 4-reductase [EC:1.1.1.219 1.1.1.234] | (RefSeq) bifunctional dihydroflavonol 4-reductase/flavanone 4-reductase	[V]	Defense mechanisms	NAD dependent epimerase/dehydratase family	Tetraketide alpha-pyrone reductase 1 OS=Arabidopsis thaliana OX=3702 GN=TKPR1 PE=1 SV=1	Tetraketide alpha-pyrone reductase 1-like isoform X2 OS=Prunus yedoensis var. nudiflora OX=2094558 GN=Pyn_03618 PE=4 SV=1	V	Defense mechanisms	tetraketide alpha-pyrone reductase 1 [Malus domestica]
LG01	21060001	21210000	149999	7	1.53599
						Eja01G020120	21063459	21067901	-	[R]	General function prediction only	Biological Process: signal transduction (GO:0007165);; Molecular Function: ADP binding (GO:0043531);	K00695|3.8e-121|mtr:MTR_6g478030|K00695 sucrose synthase [EC:2.4.1.13] | (RefSeq) sucrose synthase	--	--	TIR domain	Disease resistance protein Roq1 OS=Nicotiana benthamiana OX=4100 GN=ROQ1 PE=1 SV=1	ADP-ribosyl cyclase/cyclic ADP-ribose hydrolase OS=Malus baccata OX=106549 GN=C1H46_000456 PE=4 SV=1	S	Function unknown	PREDICTED: TMV resistance protein N-like isoform X1 [Pyrus x bretschneideri]
						Eja01G020130	21106870	21109035	-	--	--	Molecular Function: zinc ion binding (GO:0008270);	K22733|7.4e-110|cit:102612526|K22733 magnesium transporter | (RefSeq) uncharacterized protein LOC102612526	[R]	General function prediction only	PPR repeat	Pentatricopeptide repeat-containing protein At2g03880, mitochondrial OS=Arabidopsis thaliana OX=3702 GN=PCMP-H44 PE=2 SV=1	DYW_deaminase domain-containing protein OS=Malus domestica OX=3750 GN=DVH24_010173 PE=3 SV=1	S	Function unknown	hypothetical protein DVH24_010173 [Malus domestica]
						Eja01G020140	21110871	21114288	+	--	--	--	--	--	--	--	--	DUF89 domain-containing protein OS=Hevea brasiliensis OX=3981 GN=GH714_027875 PE=4 SV=1	--	--	uncharacterized protein LOC18768215 isoform X1 [Prunus persica]
						Eja01G020150	21123646	21127860	-	[R]	General function prediction only	Biological Process: signal transduction (GO:0007165);; Molecular Function: ADP binding (GO:0043531);	K00695|7.7e-127|mtr:MTR_6g478030|K00695 sucrose synthase [EC:2.4.1.13] | (RefSeq) sucrose synthase	--	--	TIR domain	TMV resistance protein N OS=Nicotiana glutinosa OX=35889 GN=N PE=1 SV=1	ADP-ribosyl cyclase/cyclic ADP-ribose hydrolase OS=Malus baccata OX=106549 GN=C1H46_000456 PE=4 SV=1	S	Function unknown	PREDICTED: TMV resistance protein N-like isoform X2 [Pyrus x bretschneideri]
						Eja01G020160	21137766	21138044	+	--	--	--	--	--	--	--	--	Uncharacterized protein OS=Malus baccata OX=106549 GN=C1H46_006289 PE=4 SV=1	--	--	hypothetical protein C1H46_006289 [Malus baccata]
						Eja01G020170	21139428	21143295	-	[R]	General function prediction only	Biological Process: signal transduction (GO:0007165);; Molecular Function: ADP binding (GO:0043531);	K00695|3.1e-123|mtr:MTR_6g478030|K00695 sucrose synthase [EC:2.4.1.13] | (RefSeq) sucrose synthase	--	--	TIR domain	Disease resistance protein RPV1 OS=Vitis rotundifolia OX=103349 GN=RPV1 PE=1 SV=1	ADP-ribosyl cyclase/cyclic ADP-ribose hydrolase OS=Malus baccata OX=106549 GN=C1H46_000456 PE=4 SV=1	S	Function unknown	disease resistance-like protein DSC1 isoform X1 [Malus domestica]
						Eja01G020180	21174864	21176384	+	--	--	--	--	--	--	--	--	Uncharacterized protein OS=Aquilegia coerulea OX=218851 GN=AQUCO_01500259v1 PE=4 SV=1	--	--	hypothetical protein AQUCO_01500259v1 [Aquilegia coerulea]
LG01	23030001	23160000	129999	6	1.60742
						Eja01G021490	23045956	23047688	+	[K]	Transcription	Molecular Function: O-methyltransferase activity (GO:0008171);; Biological Process: methylation (GO:0032259);; Molecular Function: protein dimerization activity (GO:0046983);	K22588|8.1e-93|boe:106329225|K22588 acetylserotonin O-methyltransferase, plant [EC:2.1.1.4] | (RefSeq) (R,S)-reticuline 7-O-methyltransferase-like isoform X1	[R]	General function prediction only	O-methyltransferase domain	Acetylserotonin O-methyltransferase OS=Arabidopsis thaliana OX=3702 GN=ASMT PE=1 SV=1	(RS)-norcoclaurine 6-O-methyltransferase-like OS=Pyrus ussuriensis x Pyrus communis OX=2448454 GN=D8674_026859 PE=3 SV=1	S	Function unknown	(RS)-norcoclaurine 6-O-methyltransferase-like [Pyrus ussuriensis x Pyrus communis]
						Eja01G021500	23068497	23069279	-	--	--	Molecular Function: nucleic acid binding (GO:0003676);; Molecular Function: RNA-DNA hybrid ribonuclease activity (GO:0004523);	--	--	--	Reverse transcriptase-like	--	zf-RVT domain-containing protein OS=Malus domestica OX=3750 GN=DVH24_010048 PE=4 SV=1	E	Amino acid transport and metabolism	hypothetical protein DVH24_010048 [Malus domestica]
						Eja01G021510	23106551	23109087	+	[H]	Coenzyme transport and metabolism	Molecular Function: O-methyltransferase activity (GO:0008171);; Biological Process: methylation (GO:0032259);; Molecular Function: protein dimerization activity (GO:0046983);	K22588|9.0e-108|crb:17880076|K22588 acetylserotonin O-methyltransferase, plant [EC:2.1.1.4] | (RefSeq) xanthohumol 4'-O-methyltransferase	[R]	General function prediction only	O-methyltransferase domain	Acetylserotonin O-methyltransferase OS=Arabidopsis thaliana OX=3702 GN=ASMT PE=1 SV=1	3'-hydroxy-N-methyl-(S)-coclaurine 4'-O-methyltransferase-like OS=Pyrus ussuriensis x Pyrus communis OX=2448454 GN=D8674_026856 PE=3 SV=1	S	Function unknown	LOW QUALITY PROTEIN: acetylserotonin O-methyltransferase-like [Malus domestica]
						Eja01G021520	23139224	23141275	+	[H]	Coenzyme transport and metabolism	Molecular Function: O-methyltransferase activity (GO:0008171);; Biological Process: methylation (GO:0032259);; Molecular Function: protein dimerization activity (GO:0046983);	K22588|7.6e-107|crb:17880076|K22588 acetylserotonin O-methyltransferase, plant [EC:2.1.1.4] | (RefSeq) xanthohumol 4'-O-methyltransferase	[R]	General function prediction only	O-methyltransferase domain	Acetylserotonin O-methyltransferase OS=Arabidopsis thaliana OX=3702 GN=ASMT PE=1 SV=1	3'-hydroxy-N-methyl-(S)-coclaurine 4'-O-methyltransferase-like OS=Pyrus ussuriensis x Pyrus communis OX=2448454 GN=D8674_026856 PE=3 SV=1	S	Function unknown	LOW QUALITY PROTEIN: acetylserotonin O-methyltransferase-like [Malus domestica]
						Eja01G021530	23152587	23155021	-	--	--	Molecular Function: glycolipid mannosyltransferase activity (GO:0004376);; Cellular Component: endoplasmic reticulum membrane (GO:0005789);; Biological Process: GPI anchor biosynthetic process (GO:0006506);; Cellular Component: integral component of membrane (GO:0016021);; Molecular Function: alpha-1,4-mannosyltransferase activity (GO:0051751);	K05284|1.7e-241|mdm:103445234|K05284 GPI mannosyltransferase 1 subunit M [EC:2.4.1.-] | (RefSeq) LOW QUALITY PROTEIN: GPI mannosyltransferase 1-like	[G]	Carbohydrate transport and metabolism	Mannosyltransferase (PIG-M)	GPI mannosyltransferase 1 OS=Arabidopsis thaliana OX=3702 GN=PIGM PE=2 SV=1	GPI mannosyltransferase 1 OS=Malus domestica OX=3750 GN=DVH24_010043 PE=3 SV=1	G	Carbohydrate transport and metabolism	LOW QUALITY PROTEIN: GPI mannosyltransferase 1-like [Malus domestica]
						Eja01G021540	23159892	23162805	+	[H]	Coenzyme transport and metabolism	Biological Process: isoprenoid biosynthetic process (GO:0008299);; Molecular Function: transferase activity (GO:0016740);	K13789|1.0e-185|mdm:103445233|K13789 geranylgeranyl diphosphate synthase, type II [EC:2.5.1.1 2.5.1.10 2.5.1.29] | (RefSeq) heterodimeric geranylgeranyl pyrophosphate synthase small subunit, chloroplastic	[H]	Coenzyme transport and metabolism	Polyprenyl synthetase	Heterodimeric geranylgeranyl pyrophosphate synthase small subunit, chloroplastic OS=Arabidopsis thaliana OX=3702 GN=GGR PE=1 SV=2	Uncharacterized protein OS=Malus domestica OX=3750 GN=DVH24_010042 PE=3 SV=1	H	Coenzyme transport and metabolism	hypothetical protein DVH24_010042 [Malus domestica]
LG01	23270001	23380000	109999	5	1.48753
						Eja01G021630	23282671	23285205	+	--	--	Molecular Function: zinc ion binding (GO:0008270);	K22262|2.6e-131|qsu:112034235|K22262 WD repeat and FYVE domain-containing protein 3 | (RefSeq) protein SPIRRIG	[R]	General function prediction only	PPR repeat	Pentatricopeptide repeat-containing protein At4g35130, chloroplastic OS=Arabidopsis thaliana OX=3702 GN=PCMP-H27 PE=3 SV=1	DYW_deaminase domain-containing protein OS=Malus domestica OX=3750 GN=DVH24_010030 PE=3 SV=1	S	Function unknown	pentatricopeptide repeat-containing protein At4g35130, chloroplastic [Malus domestica]
						Eja01G021640	23287835	23288457	+	--	--	Biological Process: signal transduction (GO:0007165);; Cellular Component: integral component of membrane (GO:0016021);; Molecular Function: ADP binding (GO:0043531);	K07466|9.4e-32|fve:101313743|K07466 replication factor A1 | (RefSeq) uncharacterized LOC101313743	--	--	TIR domain	Disease resistance protein Roq1 OS=Nicotiana benthamiana OX=4100 GN=ROQ1 PE=1 SV=1	ADP-ribosyl cyclase/cyclic ADP-ribose hydrolase OS=Pyrus ussuriensis x Pyrus communis OX=2448454 GN=D8674_026802 PE=4 SV=1	S	Function unknown	PREDICTED: TMV resistance protein N-like isoform X3 [Pyrus x bretschneideri]
						Eja01G021650	23312979	23317141	+	[K]	Transcription	Biological Process: signal transduction (GO:0007165);; Molecular Function: ADP binding (GO:0043531);	K00695|5.4e-113|mtr:MTR_6g478030|K00695 sucrose synthase [EC:2.4.1.13] | (RefSeq) sucrose synthase	--	--	TIR domain	Disease resistance protein RUN1 OS=Vitis rotundifolia OX=103349 GN=RUN1 PE=1 SV=1	ADP-ribosyl cyclase/cyclic ADP-ribose hydrolase OS=Pyrus ussuriensis x Pyrus communis OX=2448454 GN=D8674_026811 PE=4 SV=1	--	--	LOW QUALITY PROTEIN: disease resistance-like protein DSC1 [Malus domestica]
						Eja01G021660	23348211	23352368	+	[R]	General function prediction only	Biological Process: signal transduction (GO:0007165);; Molecular Function: ADP binding (GO:0043531);	K00695|1.5e-112|mtr:MTR_6g478030|K00695 sucrose synthase [EC:2.4.1.13] | (RefSeq) sucrose synthase	--	--	TIR domain	Disease resistance protein RUN1 OS=Vitis rotundifolia OX=103349 GN=RUN1 PE=1 SV=1	ADP-ribosyl cyclase/cyclic ADP-ribose hydrolase OS=Pyrus ussuriensis x Pyrus communis OX=2448454 GN=D8674_026811 PE=4 SV=1	--	--	LOW QUALITY PROTEIN: disease resistance-like protein DSC1 [Malus domestica]
						Eja01G021670	23378930	23382475	+	[R]	General function prediction only	Biological Process: signal transduction (GO:0007165);; Molecular Function: ADP binding (GO:0043531);	K00695|4.7e-114|mtr:MTR_6g478030|K00695 sucrose synthase [EC:2.4.1.13] | (RefSeq) sucrose synthase	--	--	TIR domain	Disease resistance protein RUN1 OS=Vitis rotundifolia OX=103349 GN=RUN1 PE=1 SV=1	ADP-ribosyl cyclase/cyclic ADP-ribose hydrolase OS=Pyrus ussuriensis x Pyrus communis OX=2448454 GN=D8674_026811 PE=4 SV=1	--	--	LOW QUALITY PROTEIN: disease resistance-like protein DSC1 [Malus domestica]
LG01	26340001	26440000	99999	4	1.46107
						Eja01G023460	26338981	26340754	-	--	--	Molecular Function: protein binding (GO:0005515);	K10293|2.2e-258|mdm:114825098|K10293 F-box protein 7 | (RefSeq) F-box protein SKIP22-like	--	--	F-box-like	F-box protein SKIP22 OS=Arabidopsis thaliana OX=3702 GN=SKIP22 PE=1 SV=1	F-box domain-containing protein OS=Malus baccata OX=106549 GN=C1H46_030736 PE=4 SV=1	S	Function unknown	hypothetical protein C1H46_030736 [Malus baccata]
						Eja01G023470	26395437	26399622	+	[G]	Carbohydrate transport and metabolism	Molecular Function: hydrolase activity, hydrolyzing O-glycosyl compounds (GO:0004553);; Biological Process: carbohydrate metabolic process (GO:0005975);	K13031|5.0e-158|pper:18770931|K13031 amygdalin beta-glucosidase [EC:3.2.1.117] | (RefSeq) beta-glucosidase 12 isoform X1	[G]	Carbohydrate transport and metabolism	Glycosyl hydrolase family 1	Beta-glucosidase 12 OS=Oryza sativa subsp. indica OX=39946 GN=BGLU12 PE=3 SV=1	Beta-glucosidase 12-like OS=Pyrus ussuriensis x Pyrus communis OX=2448454 GN=D8674_026550 PE=3 SV=1	G	Carbohydrate transport and metabolism	beta-glucosidase 12-like [Pyrus ussuriensis x Pyrus communis]
						Eja01G023480	26416320	26420573	+	[G]	Carbohydrate transport and metabolism	Molecular Function: hydrolase activity, hydrolyzing O-glycosyl compounds (GO:0004553);; Biological Process: carbohydrate metabolic process (GO:0005975);	K13031|1.3e-199|pper:18770931|K13031 amygdalin beta-glucosidase [EC:3.2.1.117] | (RefSeq) beta-glucosidase 12 isoform X1	[G]	Carbohydrate transport and metabolism	Glycosyl hydrolase family 1	Beta-glucosidase 12 OS=Oryza sativa subsp. indica OX=39946 GN=BGLU12 PE=3 SV=1	Beta-glucosidase 12-like OS=Pyrus ussuriensis x Pyrus communis OX=2448454 GN=D8674_026550 PE=3 SV=1	G	Carbohydrate transport and metabolism	beta-glucosidase 12-like [Pyrus ussuriensis x Pyrus communis]
						Eja01G023490	26437421	26439078	+	[G]	Carbohydrate transport and metabolism	Molecular Function: hydrolase activity, hydrolyzing O-glycosyl compounds (GO:0004553);; Biological Process: carbohydrate metabolic process (GO:0005975);	K01188|1.0e-66|fve:101306214|K01188 beta-glucosidase [EC:3.2.1.21] | (RefSeq) beta-glucosidase 12-like	[G]	Carbohydrate transport and metabolism	Glycosyl hydrolase family 1	Beta-glucosidase 12 OS=Oryza sativa subsp. indica OX=39946 GN=BGLU12 PE=3 SV=1	Beta-glucosidase 12-like OS=Pyrus ussuriensis x Pyrus communis OX=2448454 GN=D8674_026550 PE=3 SV=1	G	Carbohydrate transport and metabolism	PREDICTED: beta-glucosidase 12-like, partial [Pyrus x bretschneideri]
LG01	26660001	26810000	149999	9	1.67591
						Eja01G023590	26659678	26660231	+	--	--	--	--	--	--	--	--	Uncharacterized protein OS=Malus baccata OX=106549 GN=C1H46_042903 PE=4 SV=1	--	--	hypothetical protein C1H46_042903 [Malus baccata]
						Eja01G023600	26675950	26677377	-	--	--	--	K23280|5.8e-32|sly:101257103|K23280 rhamnogalacturonan I rhamnosyltransferase [EC:2.4.1.351] | (RefSeq) uncharacterized protein LOC101257103 isoform X1	[R]	General function prediction only	gag-polypeptide of LTR copia-type	--	Retrotran_gag_3 domain-containing protein OS=Pyrus ussuriensis x Pyrus communis OX=2448454 GN=D8674_009026 PE=4 SV=1	L	Replication, recombination and repair	hypothetical protein D8674_009026 [Pyrus ussuriensis x Pyrus communis]
						Eja01G023610	26687416	26689973	-	--	--	--	--	--	--	FBD	F-box/FBD/LRR-repeat protein At1g13570 OS=Arabidopsis thaliana OX=3702 GN=At1g13570 PE=2 SV=1	Uncharacterized protein OS=Malus domestica OX=3750 GN=DVH24_007777 PE=4 SV=1	S	Function unknown	hypothetical protein DVH24_007777 [Malus domestica]
						Eja01G023620	26697916	26700148	-	--	--	--	--	--	--	FBD	F-box/FBD/LRR-repeat protein At1g13570 OS=Arabidopsis thaliana OX=3702 GN=At1g13570 PE=2 SV=1	F-box/FBD/LRR-repeat protein (Fragment) OS=Pyrus ussuriensis x Pyrus communis OX=2448454 GN=D8674_026599 PE=4 SV=1	S	Function unknown	F-box/FBD/LRR-repeat protein, partial [Pyrus ussuriensis x Pyrus communis]
						Eja01G023630	26746144	26750782	+	--	--	Molecular Function: serine-type carboxypeptidase activity (GO:0004185);	K16296|1.1e-246|pxb:103935159|K16296 serine carboxypeptidase-like clade I [EC:3.4.16.-] | (RefSeq) serine carboxypeptidase-like 18	[OE]	--	Serine carboxypeptidase	Serine carboxypeptidase-like 18 OS=Arabidopsis thaliana OX=3702 GN=SCPL18 PE=2 SV=2	Serine carboxypeptidase-like 18 OS=Pyrus ussuriensis x Pyrus communis OX=2448454 GN=D8674_026596 PE=3 SV=1	--	--	serine carboxypeptidase-like 18 [Pyrus ussuriensis x Pyrus communis]
						Eja01G023640	26750829	26756408	+	--	--	Cellular Component: integral component of membrane (GO:0016021);	--	--	--	--	--	Uncharacterized protein OS=Malus domestica OX=3750 GN=DVH24_015549 PE=4 SV=1	--	--	hypothetical protein DVH24_015549 [Malus domestica]
						Eja01G023650	26773675	26777226	+	--	--	Molecular Function: serine-type carboxypeptidase activity (GO:0004185);	K16296|4.3e-139|mdm:103401929|K16296 serine carboxypeptidase-like clade I [EC:3.4.16.-] | (RefSeq) serine carboxypeptidase-like 1 isoform X1	[OE]	--	Serine carboxypeptidase	Serine carboxypeptidase-like 18 OS=Arabidopsis thaliana OX=3702 GN=SCPL18 PE=2 SV=2	Serine carboxypeptidase-like 1 OS=Pyrus ussuriensis x Pyrus communis OX=2448454 GN=D8674_026595 PE=3 SV=1	--	--	serine carboxypeptidase-like 1 isoform X1 [Malus domestica]
						Eja01G023660	26785935	26786852	-	--	--	Molecular Function: nucleic acid binding (GO:0003676);; Molecular Function: zinc ion binding (GO:0008270);; Biological Process: DNA integration (GO:0015074);	K05909|1.8e-80|ghi:107887550|K05909 laccase [EC:1.10.3.2] | (RefSeq) laccase-2-like	[R]	General function prediction only	Reverse transcriptase (RNA-dependent DNA polymerase)	Retrovirus-related Pol polyprotein from transposon RE1 OS=Arabidopsis thaliana OX=3702 GN=RE1 PE=2 SV=1	Integrase catalytic domain-containing protein OS=Pyrus ussuriensis x Pyrus communis OX=2448454 GN=D8674_004980 PE=4 SV=1	O	Posttranslational modification, protein turnover, chaperones	hypothetical protein D8674_004980 [Pyrus ussuriensis x Pyrus communis]
						Eja01G023670	26791025	26802292	+	--	--	Molecular Function: serine-type carboxypeptidase activity (GO:0004185);	K16296|3.7e-258|mdm:108170803|K16296 serine carboxypeptidase-like clade I [EC:3.4.16.-] | (RefSeq) serine carboxypeptidase-like 18 isoform X1	[OE]	--	Serine carboxypeptidase	Serine carboxypeptidase-like 18 OS=Arabidopsis thaliana OX=3702 GN=SCPL18 PE=2 SV=2	Serine carboxypeptidase-like 1 OS=Pyrus ussuriensis x Pyrus communis OX=2448454 GN=D8674_026595 PE=3 SV=1	--	--	serine carboxypeptidase-like 18 isoform X1 [Malus domestica]
LG01	27350001	27490000	139999	10	1.55313
						Eja01G023870	27352610	27353575	+	--	--	--	K03511|1.1e-74|dzi:111309021|K03511 DNA polymerase kappa [EC:2.7.7.7] | (RefSeq) DNA polymerase kappa isoform X1	[L]	Replication, recombination and repair	--	--	Uncharacterized protein OS=Malus domestica OX=3750 GN=DVH24_007814 PE=4 SV=1	L	Replication, recombination and repair	uncharacterized protein LOC114824825 [Malus domestica]
						Eja01G023880	27354162	27355665	-	--	--	Cellular Component: mitochondrial outer membrane (GO:0005741);; Molecular Function: voltage-gated anion channel activity (GO:0008308);	K15040|3.9e-133|mdm:108170367|K15040 voltage-dependent anion channel protein 2 | (RefSeq) mitochondrial outer membrane protein porin 2-like	[P]	Inorganic ion transport and metabolism	Eukaryotic porin	Mitochondrial outer membrane protein porin 5 OS=Oryza sativa subsp. japonica OX=39947 GN=VDAC5 PE=2 SV=1	Uncharacterized protein OS=Malus domestica OX=3750 GN=DVH24_007821 PE=3 SV=1	P	Inorganic ion transport and metabolism	hypothetical protein DVH24_007821 [Malus domestica]
						Eja01G023890	27366050	27369204	+	--	--	--	--	--	--	CASC3/Barentsz eIF4AIII binding	--	Uncharacterized protein OS=Malus baccata OX=106549 GN=C1H46_016157 PE=4 SV=1	--	--	hypothetical protein C1H46_016157 [Malus baccata]
						Eja01G023900	27370963	27372091	+	[M]	Cell wall/membrane/envelope biogenesis	Biological Process: nucleotide-sugar biosynthetic process (GO:0009226);; Molecular Function: oxidoreductase activity (GO:0016491);	K02377|1.8e-184|mdm:103427409|K02377 GDP-L-fucose synthase [EC:1.1.1.271] | (RefSeq) putative GDP-L-fucose synthase 2	[GO]	--	NAD dependent epimerase/dehydratase family	Putative GDP-L-fucose synthase 2 OS=Arabidopsis thaliana OX=3702 GN=GER2 PE=1 SV=1	GDP-L-fucose synthase OS=Malus domestica OX=3750 GN=DVH24_007824 PE=3 SV=1	--	--	putative GDP-L-fucose synthase 2 [Malus domestica]
						Eja01G023910	27373559	27375457	-	[J]	Translation, ribosomal structure and biogenesis	Molecular Function: RNA methyltransferase activity (GO:0008173);; Biological Process: tRNA methylation (GO:0030488);; Molecular Function: iron-sulfur cluster binding (GO:0051536);; Biological Process: rRNA base methylation (GO:0070475);	K06941|1.0e-42|soe:110794827|K06941 23S rRNA (adenine2503-C2)-methyltransferase [EC:2.1.1.192] | (RefSeq) uncharacterized protein LOC110794827	--	--	Radical SAM superfamily	--	Radical_SAM domain-containing protein OS=Pyrus ussuriensis x Pyrus communis OX=2448454 GN=D8674_026562 PE=4 SV=1	J	Translation, ribosomal structure and biogenesis	hypothetical protein D8674_026562 [Pyrus ussuriensis x Pyrus communis]
						Eja01G023920	27380414	27383955	-	[G]	Carbohydrate transport and metabolism	Molecular Function: hydrolase activity, hydrolyzing O-glycosyl compounds (GO:0004553);; Biological Process: carbohydrate metabolic process (GO:0005975);	K15920|0.0e+00|mdm:103447119|K15920 xylan 1,4-beta-xylosidase [EC:3.2.1.37] | (RefSeq) LOW QUALITY PROTEIN: probable beta-D-xylosidase 5	--	--	Glycosyl hydrolase family 3 C-terminal domain	Probable beta-D-xylosidase 5 OS=Arabidopsis thaliana OX=3702 GN=BXL5 PE=2 SV=2	Fn3_like domain-containing protein OS=Malus domestica OX=3750 GN=DVH24_007828 PE=3 SV=1	G	Carbohydrate transport and metabolism	LOW QUALITY PROTEIN: probable beta-D-xylosidase 5 [Malus domestica]
						Eja01G023930	27389110	27391571	+	--	--	Molecular Function: microtubule binding (GO:0008017);	--	--	--	Plant protein of unknown function (DUF936)	--	Uncharacterized protein OS=Prunus persica OX=3760 GN=PRUPE_ppa024815mg PE=4 SV=1	S	Function unknown	PREDICTED: uncharacterized protein LOC103335133 [Prunus mume]
						Eja01G023940	27394003	27399832	+	--	--	Molecular Function: calcium ion binding (GO:0005509);; Cellular Component: integral component of membrane (GO:0016021);	K01859|2.5e-283|sita:101771169|K01859 chalcone isomerase [EC:5.5.1.6] | (RefSeq) vacuolar-sorting receptor 1	--	--	PA domain	Vacuolar-sorting receptor 3 OS=Arabidopsis thaliana OX=3702 GN=VSR3 PE=2 SV=1	EGF_CA domain-containing protein OS=Malus domestica OX=3750 GN=DVH24_007833 PE=3 SV=1	T	Signal transduction mechanisms	hypothetical protein DVH24_007833 [Malus domestica]
						Eja01G023950	27451120	27452834	-	--	--	Molecular Function: protein dimerization activity (GO:0046983);	--	--	--	--	Transcription factor bHLH84 OS=Arabidopsis thaliana OX=3702 GN=BHLH84 PE=1 SV=1	BHLH domain-containing protein OS=Malus domestica OX=3750 GN=DVH24_007835 PE=4 SV=1	K	Transcription	hypothetical protein DVH24_007835 [Malus domestica]
						Eja01G023960	27485193	27490355	-	--	--	Cellular Component: integral component of membrane (GO:0016021);	K14318|1.0e-15|qsu:112031792|K14318 nuclear pore complex protein Nup88 | (RefSeq) nuclear pore complex protein NUP88-like isoform X1	--	--	--	--	Zinc finger protein-like 1 OS=Pyrus ussuriensis x Pyrus communis OX=2448454 GN=D8674_026554 PE=3 SV=1	O	Posttranslational modification, protein turnover, chaperones	PREDICTED: zinc finger protein-like 1 [Pyrus x bretschneideri]
LG01	27930001	28190000	259999	10	1.63545
						Eja01G024260	27933640	27936205	+	--	--	Molecular Function: protein serine/threonine phosphatase activity (GO:0004722);; Molecular Function: metal ion binding (GO:0046872);	K01102|4.3e-217|mdm:103434711|K01102 pyruvate dehydrogenase phosphatase [EC:3.1.3.43] | (RefSeq) probable protein phosphatase 2C 63	[T]	Signal transduction mechanisms	Protein phosphatase 2C	Probable protein phosphatase 2C 63 OS=Arabidopsis thaliana OX=3702 GN=At4g33920 PE=2 SV=1	Protein-serine/threonine phosphatase OS=Malus baccata OX=106549 GN=C1H46_016192 PE=3 SV=1	T	Signal transduction mechanisms	probable protein phosphatase 2C 63 [Malus domestica]
						Eja01G024270	27987020	27988384	+	--	--	Molecular Function: zinc ion binding (GO:0008270);	--	--	--	--	--	Zinc finger SWIM domain-containing protein 7-like OS=Pyrus ussuriensis x Pyrus communis OX=2448454 GN=D8674_026511 PE=4 SV=1	S	Function unknown	zinc finger SWIM domain-containing protein 7-like [Pyrus ussuriensis x Pyrus communis]
						Eja01G024280	27988649	27989914	-	[R]	General function prediction only	Molecular Function: catalytic activity (GO:0003824);	K22419|2.6e-176|mdm:103420085|K22419 Delta4-3-oxosteroid 5beta-reductase [EC:1.3.1.3] | (RefSeq) 3-oxo-Delta(4,5)-steroid 5-beta-reductase-like	--	--	--	(S)-8-oxocitronellyl enol synthase ISY1 OS=Nepeta cataria OX=39347 GN=ISY1 PE=1 SV=1	Epimerase domain-containing protein OS=Malus domestica OX=3750 GN=DVH24_007867 PE=4 SV=1	S	Function unknown	3-oxo-Delta(4,5)-steroid 5-beta-reductase-like [Malus domestica]
						Eja01G024290	27993482	27995568	-	--	--	Molecular Function: molecular_function (GO:0003674);; Molecular Function: nucleic acid binding (GO:0003676);; Molecular Function: RNA binding (GO:0003723);; Molecular Function: catalytic activity (GO:0003824);; Molecular Function: nuclease activity (GO:0004518);; Molecular Function: endonuclease activity (GO:0004519);; Molecular Function: binding (GO:0005488);; Cellular Component: cellular_compon…	K17710|8.3e-22|pda:103701530|K17710 pentatricopeptide repeat domain-containing protein 1 | (RefSeq) pentatricopeptide repeat-containing protein At2g18940, chloroplastic	[R]	General function prediction only	PPR repeat family	Pentatricopeptide repeat-containing protein At5g02860 OS=Arabidopsis thaliana OX=3702 GN=At5g02860 PE=2 SV=1	Uncharacterized protein OS=Malus domestica OX=3750 GN=DVH24_007868 PE=4 SV=1	S	Function unknown	pentatricopeptide repeat-containing protein At5g02860 [Malus domestica]
						Eja01G024300	28005347	28007980	-	[B]	Chromatin structure and dynamics	Cellular Component: RNA polymerase I transcription regulator complex (GO:0000120);; Cellular Component: RNA polymerase I upstream activating factor complex (GO:0000500);; Molecular Function: protein binding (GO:0005515);; Cellular Component: cellular_component (GO:0005575);; Cellular Component: intracellular (GO:0005622);; Cellular Component: obsolete cell (GO:0005623);; Cellular Component: nucle…	K15223|7.1e-40|mcha:111017291|K15223 upstream activation factor subunit UAF30 | (RefSeq) uncharacterized protein LOC111017291	[K]	Transcription	SWIB/MDM2 domain	--	SWIB domain-containing protein OS=Malus domestica OX=3750 GN=DVH24_007869 PE=4 SV=1	K	Transcription	uncharacterized protein LOC103428126 [Malus domestica]
						Eja01G024310	28038054	28040177	+	--	--	Cellular Component: cellular_component (GO:0005575);; Cellular Component: membrane (GO:0016020);; Cellular Component: intrinsic component of membrane (GO:0031224);; Cellular Component: anchored component of membrane (GO:0031225);; Cellular Component: obsolete membrane part (GO:0044425);	--	--	--	--	--	Uncharacterized protein OS=Malus domestica OX=3750 GN=DVH24_007870 PE=4 SV=1	S	Function unknown	classical arabinogalactan protein 9 [Prunus avium]
						Eja01G024320	28061590	28064905	-	--	--	--	--	--	--	Protein of unknown function (DUF620)	--	Uncharacterized protein OS=Malus baccata OX=106549 GN=C1H46_013113 PE=4 SV=1	S	Function unknown	uncharacterized protein LOC103436419 [Malus domestica]
						Eja01G024330	28123164	28123508	-	--	--	--	--	--	--	--	--	Uncharacterized protein OS=Pyrus ussuriensis x Pyrus communis OX=2448454 GN=D8674_026427 PE=4 SV=1	--	--	hypothetical protein D8674_026427 [Pyrus ussuriensis x Pyrus communis]
						Eja01G024340	28153462	28160641	+	--	--	Cellular Component: ubiquitin ligase complex (GO:0000151);; Biological Process: protein polyubiquitination (GO:0000209);; Biological Process: nucleotide-excision repair, DNA damage recognition (GO:0000715);; Molecular Function: molecular_function (GO:0003674);; Molecular Function: nucleic acid binding (GO:0003676);; Molecular Function: DNA binding (GO:0003677);; Molecular Function: damaged DNA bi…	--	[T]	Signal transduction mechanisms	WD domain, G-beta repeat	--	WD_REPEATS_REGION domain-containing protein OS=Pyrus ussuriensis x Pyrus communis OX=2448454 GN=D8674_026501 PE=4 SV=1	T	Signal transduction mechanisms	PREDICTED: uncharacterized protein LOC103931711 [Pyrus x bretschneideri]
						Eja01G024350	28163158	28163933	+	--	--	--	K03860|2.5e-11|nnu:104608881|K03860 phosphatidylinositol N-acetylglucosaminyltransferase subunit Q | (RefSeq) N-acetylglucosaminyl-phosphatidylinositol biosynthetic protein gpi1-like	--	--	Gibberellin regulated protein	Snakin-1 OS=Solanum tuberosum OX=4113 GN=SN1 PE=1 SV=1	Uncharacterized protein OS=Malus baccata OX=106549 GN=C1H46_013110 PE=3 SV=1	S	Function unknown	hypothetical protein C1H46_013110 [Malus baccata]
LG01	28490001	29250000	759999	24	3.56682
						Eja01G024460	28507347	28509226	+	--	--	Biological Process: regulation of phosphoprotein phosphatase activity (GO:0043666);	K17607|1.0e-91|mdm:103401314|K17607 type 2A phosphatase activator TIP41 | (RefSeq) TIP41-like protein	[S]	Function unknown	TIP41-like family	TIP41-like protein OS=Arabidopsis thaliana OX=3702 GN=TIP41L PE=2 SV=1	Uncharacterized protein OS=Malus domestica OX=3750 GN=DVH24_034321 PE=3 SV=1	S	Function unknown	hypothetical protein DVH24_034321 [Malus domestica]
						Eja01G024470	28511877	28513176	-	--	--	Molecular Function: molecular_function (GO:0003674);; Molecular Function: DNA-binding transcription factor activity (GO:0003700);; Cellular Component: cellular_component (GO:0005575);; Cellular Component: intracellular (GO:0005622);; Cellular Component: obsolete cell (GO:0005623);; Cellular Component: nucleus (GO:0005634);; Biological Process: regulation of transcription, DNA-templated (GO:000635…	--	--	--	--	Zinc finger protein 7 OS=Arabidopsis thaliana OX=3702 GN=ZFP7 PE=1 SV=1	C2H2-type domain-containing protein OS=Malus baccata OX=106549 GN=C1H46_013095 PE=4 SV=1	S	Function unknown	zinc finger protein 7-like [Malus domestica]
						Eja01G024480	28523288	28526054	-	--	--	--	--	--	--	--	--	Uncharacterized protein OS=Malus baccata OX=106549 GN=C1H46_013094 PE=4 SV=1	S	Function unknown	hypothetical protein C1H46_013094 [Malus baccata]
						Eja01G024490	28559099	28560913	-	--	--	--	--	--	--	--	--	Uncharacterized protein OS=Malus baccata OX=106549 GN=C1H46_013093 PE=4 SV=1	--	--	hypothetical protein C1H46_013093 [Malus baccata]
						Eja01G024500	28591196	28591556	+	--	--	--	--	--	--	--	LYR motif-containing protein At3g19508 OS=Arabidopsis thaliana OX=3702 GN=At3g19508 PE=3 SV=1	Uncharacterized protein OS=Malus domestica OX=3750 GN=DVH24_021728 PE=4 SV=1	S	Function unknown	LYR motif-containing protein At3g19508 [Malus domestica]
						Eja01G024510	28593967	28594911	-	--	--	Molecular Function: nucleic acid binding (GO:0003676);; Molecular Function: aspartic-type endopeptidase activity (GO:0004190);; Biological Process: DNA integration (GO:0015074);	K03686|2.1e-20|ghi:107900121|K03686 molecular chaperone DnaJ | (RefSeq) uncharacterized protein LOC107900121	[R]	General function prediction only	Retroviral aspartyl protease	--	Transposable element protein OS=Prunus dulcis OX=3755 GN=Prudu_013647 PE=4 SV=1	L	Replication, recombination and repair	uncharacterized protein LOC103416741 [Malus domestica]
						Eja01G024520	28611244	28614476	+	--	--	Molecular Function: protein dimerization activity (GO:0046983);	K05765|1.2e-16|gra:105781290|K05765 cofilin | (RefSeq) uncharacterized LOC105781290	--	--	--	Transcription factor bHLH113 OS=Arabidopsis thaliana OX=3702 GN=BHLH113 PE=2 SV=1	BHLH domain-containing protein OS=Malus domestica OX=3750 GN=DVH24_021727 PE=4 SV=1	K	Transcription	hypothetical protein DVH24_021727 [Malus domestica]
						Eja01G024530	28834660	28835680	+	--	--	--	--	--	--	Peptidase of plants and bacteria	Basic secretory protease (Fragments) OS=Boswellia serrata OX=613112 PE=1 SV=1	Uncharacterized protein OS=Pyrus ussuriensis x Pyrus communis OX=2448454 GN=D8674_026474 PE=4 SV=1	S	Function unknown	PREDICTED: uncharacterized protein LOC103938567 [Pyrus x bretschneideri]
						Eja01G024540	28864988	28865272	-	--	--	--	--	--	--	--	--	Uncharacterized protein OS=Pyrus ussuriensis x Pyrus communis OX=2448454 GN=D8674_038256 PE=4 SV=1	--	--	hypothetical protein D8674_038256 [Pyrus ussuriensis x Pyrus communis]
						Eja01G024550	28890845	28891132	+	--	--	--	--	--	--	--	--	Uncharacterized protein OS=Pyrus ussuriensis x Pyrus communis OX=2448454 GN=D8674_038254 PE=4 SV=1	--	--	hypothetical protein D8674_038254 [Pyrus ussuriensis x Pyrus communis]
						Eja01G024560	28948067	28951451	-	--	--	Biological Process: lipid catabolic process (GO:0016042);; Molecular Function: hydrolase activity, acting on ester bonds (GO:0016788);	K01052|3.4e-57|mdm:103401301|K01052 lysosomal acid lipase/cholesteryl ester hydrolase [EC:3.1.1.13] | (RefSeq) triacylglycerol lipase 1	[I]	Lipid transport and metabolism	--	Triacylglycerol lipase 1 OS=Arabidopsis thaliana OX=3702 GN=LIP1 PE=1 SV=1	Lipase OS=Malus baccata OX=106549 GN=C1H46_031423 PE=3 SV=1	I	Lipid transport and metabolism	hypothetical protein C1H46_031423 [Malus baccata]
						Eja01G024570	28998371	28999137	-	--	--	Molecular Function: kinase activity (GO:0016301);	--	--	--	Peptidase of plants and bacteria	Basic secretory protease (Fragments) OS=Boswellia serrata OX=613112 PE=1 SV=1	Proline-rich receptor-like protein kinase PERK14 OS=Pyrus ussuriensis x Pyrus communis OX=2448454 GN=D8674_026472 PE=4 SV=1	D	Cell cycle control, cell division, chromosome partitioning	proline-rich receptor-like protein kinase PERK14 [Pyrus ussuriensis x Pyrus communis]
						Eja01G024580	29027029	29030989	+	--	--	Cellular Component: integral component of membrane (GO:0016021);	--	--	--	--	--	Putative transcription factor C2H2 family OS=Rosa chinensis OX=74649 GN=RchiOBHm_Chr7g0181871 PE=4 SV=1	O	Posttranslational modification, protein turnover, chaperones	NEP1-interacting protein-like 2 isoform X1 [Rosa chinensis]
						Eja01G024590	29031447	29031707	+	--	--	Biological Process: pseudouridine synthesis (GO:0001522);; Molecular Function: molecular_function (GO:0003674);; Molecular Function: catalytic activity (GO:0003824);; Cellular Component: cellular_component (GO:0005575);; Cellular Component: intracellular (GO:0005622);; Cellular Component: obsolete cell (GO:0005623);; Cellular Component: cytoplasm (GO:0005737);; Cellular Component: mitochondrion (…	--	--	--	--	--	Uncharacterized protein OS=Malus domestica OX=3750 GN=DVH24_021713 PE=4 SV=1	A	RNA processing and modification	hypothetical protein DVH24_021713 [Malus domestica]
						Eja01G024600	29036525	29040717	-	--	--	Molecular Function: nucleic acid binding (GO:0003676);; Molecular Function: zinc ion binding (GO:0008270);; Biological Process: DNA integration (GO:0015074);	K04125|4.0e-37|boe:106319842|K04125 gibberellin 2beta-dioxygenase [EC:1.14.11.13] | (RefSeq) gibberellin 2-beta-dioxygenase 7	[R]	General function prediction only	Reverse transcriptase (RNA-dependent DNA polymerase)	RNA-directed DNA polymerase homolog OS=Oenothera berteroana OX=3950 PE=4 SV=1	Endonuclease OS=Malus baccata OX=106549 GN=C1H46_027665 PE=4 SV=1	H	Coenzyme transport and metabolism	hypothetical protein C1H46_019605 [Malus baccata]
						Eja01G024610	29091525	29092667	+	--	--	--	K01303|4.5e-29|fve:101311565|K01303 acylaminoacyl-peptidase [EC:3.4.19.1] | (RefSeq) uncharacterized LOC101311565	--	--	--	--	Uncharacterized protein OS=Malus baccata OX=106549 GN=C1H46_032887 PE=4 SV=1	L	Replication, recombination and repair	hypothetical protein C1H46_032887 [Malus baccata]
						Eja01G024620	29141569	29144003	+	[G]	Carbohydrate transport and metabolism	Molecular Function: zinc ion binding (GO:0008270);; Molecular Function: oxidoreductase activity (GO:0016491);	K00083|1.1e-201|mdm:103420099|K00083 cinnamyl-alcohol dehydrogenase [EC:1.1.1.195] | (RefSeq) cinnamyl alcohol dehydrogenase 1	[Q]	Secondary metabolites biosynthesis, transport and catabolism	Alcohol dehydrogenase GroES-like domain	Cinnamyl alcohol dehydrogenase 1 OS=Ocimum basilicum OX=39350 GN=CAD1 PE=1 SV=1	Cinnamyl alcohol dehydrogenase 5 OS=Eriobotrya japonica OX=32224 GN=CAD5 PE=2 SV=1	Q	Secondary metabolites biosynthesis, transport and catabolism	cinnamyl alcohol dehydrogenase 5 [Eriobotrya japonica]
						Eja01G024630	29147297	29152727	-	--	--	Cellular Component: integral component of membrane (GO:0016021);	--	[S]	Function unknown	UNC-50 family	--	Unc-50-like protein OS=Pyrus ussuriensis x Pyrus communis OX=2448454 GN=D8674_026456 PE=3 SV=1	S	Function unknown	unc-50-like protein [Pyrus ussuriensis x Pyrus communis]
						Eja01G024640	29178645	29180361	-	--	--	Molecular Function: DNA binding (GO:0003677);; Cellular Component: nucleus (GO:0005634);	K09422|8.0e-158|mdm:103436434|K09422 transcription factor MYB, plant | (RefSeq) transcription factor MYB44-like	[K]	Transcription	Myb-like DNA-binding domain	Transcription factor MYB44 OS=Arabidopsis thaliana OX=3702 GN=MYB44 PE=1 SV=1	Uncharacterized protein OS=Malus domestica OX=3750 GN=DVH24_021709 PE=4 SV=1	K	Transcription	hypothetical protein DVH24_021709 [Malus domestica]
						Eja01G024650	29191823	29194233	+	--	--	Molecular Function: double-stranded RNA binding (GO:0003725);	--	[S]	Function unknown	Protein of unknown function (DUF1168)	--	PRKR-interacting protein 1-like OS=Pyrus ussuriensis x Pyrus communis OX=2448454 GN=D8674_026453 PE=4 SV=1	S	Function unknown	hypothetical protein C1H46_018969 [Malus baccata]
						Eja01G024660	29196884	29200424	+	--	--	Cellular Component: endoplasmic reticulum membrane (GO:0005789);; Cellular Component: integral component of membrane (GO:0016021);	K20723|2.0e-107|mdm:103436444|K20723 reticulon-3 | (RefSeq) reticulon-like protein B11	[U]	Intracellular trafficking, secretion, and vesicular transport	Reticulon	Reticulon-like protein B11 OS=Arabidopsis thaliana OX=3702 GN=RTNLB11 PE=2 SV=1	Reticulon-like protein OS=Malus baccata OX=106549 GN=C1H46_018971 PE=4 SV=1	U	Intracellular trafficking, secretion, and vesicular transport	reticulon-like protein B11 [Malus domestica]
						Eja01G024670	29205409	29207660	-	--	--	Cellular Component: integral component of membrane (GO:0016021);	--	--	--	Protein of unknown function (DUF3611)	Protein TIC 21, chloroplastic OS=Arabidopsis thaliana OX=3702 GN=TIC21 PE=1 SV=1	Uncharacterized protein OS=Malus baccata OX=106549 GN=C1H46_018972 PE=4 SV=1	S	Function unknown	hypothetical protein C1H46_018972 [Malus baccata]
						Eja01G024680	29219822	29220062	-
						Eja01G024690	29238337	29242327	+	[U]	Intracellular trafficking, secretion, and vesicular transport	Molecular Function: protein kinase activity (GO:0004672);; Molecular Function: ATP binding (GO:0005524);; Cellular Component: integral component of membrane (GO:0016021);	K20718|3.3e-30|ppp:112272826|K20718 LRR receptor-like serine/threonine-protein kinase ERECTA [EC:2.7.11.1] | (RefSeq) LRR receptor-like serine/threonine-protein kinase ERL1	--	--	Protein kinase domain	Receptor protein kinase-like protein At4g34220 OS=Arabidopsis thaliana OX=3702 GN=At4g34220 PE=2 SV=1	Protein kinase domain-containing protein OS=Malus baccata OX=106549 GN=C1H46_018973 PE=4 SV=1	T	Signal transduction mechanisms	LOW QUALITY PROTEIN: receptor protein kinase-like protein At4g34220 [Malus domestica]
LG01	29440001	29550000	109999	1	1.46378
						Eja01G024780	29438942	29463142	-	[G]	Carbohydrate transport and metabolism	Molecular Function: hydrolase activity, hydrolyzing O-glycosyl compounds (GO:0004553);; Biological Process: carbohydrate metabolic process (GO:0005975);	K13031|3.2e-211|pper:18770931|K13031 amygdalin beta-glucosidase [EC:3.2.1.117] | (RefSeq) beta-glucosidase 12 isoform X1	[G]	Carbohydrate transport and metabolism	Glycosyl hydrolase family 1	Beta-glucosidase 12 OS=Oryza sativa subsp. indica OX=39946 GN=BGLU12 PE=3 SV=1	Beta glucosidase 12 OS=Prunus dulcis OX=3755 GN=Prudu_016577 PE=3 SV=1	G	Carbohydrate transport and metabolism	beta glucosidase 12 [Prunus dulcis]
LG01	30410001	30750000	339999	4	2.76319
						Eja01G024900	30601628	30604310	-	--	--	Molecular Function: nucleic acid binding (GO:0003676);; Biological Process: DNA integration (GO:0015074);	K03070|1.1e-37|mdm:103441922|K03070 preprotein translocase subunit SecA [EC:7.4.2.8] | (RefSeq) LOW QUALITY PROTEIN: protein translocase subunit SECA2, chloroplastic	[R]	General function prediction only	Integrase core domain	--	Integrase catalytic domain-containing protein OS=Malus baccata OX=106549 GN=C1H46_040222 PE=4 SV=1	L	Replication, recombination and repair	PREDICTED: uncharacterized protein LOC103328489 [Prunus mume]
						Eja01G024910	30639782	30641225	-	--	--	Molecular Function: UDP-glycosyltransferase activity (GO:0008194);	K23260|1.0e-200|mdm:103403124|K23260 scopoletin glucosyltransferase [EC:2.4.1.128] | (RefSeq) scopoletin glucosyltransferase-like	[GC]	--	--	Scopoletin glucosyltransferase OS=Nicotiana tabacum OX=4097 GN=TOGT1 PE=1 SV=1	Glycosyltransferase OS=Pyrus ussuriensis x Pyrus communis OX=2448454 GN=D8674_026419 PE=3 SV=1	--	--	scopoletin glucosyltransferase-like [Malus domestica]
						Eja01G024920	30676300	30677745	+	--	--	Molecular Function: UDP-glycosyltransferase activity (GO:0008194);	K23260|1.0e-211|mdm:103418352|K23260 scopoletin glucosyltransferase [EC:2.4.1.128] | (RefSeq) scopoletin glucosyltransferase-like	[GC]	--	UDP-glucoronosyl and UDP-glucosyl transferase	Scopoletin glucosyltransferase OS=Nicotiana tabacum OX=4097 GN=TOGT1 PE=1 SV=1	Glycosyltransferase OS=Malus baccata OX=106549 GN=C1H46_023109 PE=3 SV=1	--	--	scopoletin glucosyltransferase-like [Malus domestica]
						Eja01G024930	30749412	30749999	-	--	--	--	--	--	--	--	--	Uncharacterized protein OS=Pyrus ussuriensis x Pyrus communis OX=2448454 GN=D8674_037467 PE=4 SV=1	--	--	hypothetical protein D8674_037467 [Pyrus ussuriensis x Pyrus communis]
LG01	31790001	31960000	169999	11	1.81983
						Eja01G025180	31787335	31791221	-	--	--	Molecular Function: DNA-binding transcription factor activity (GO:0003700);; Biological Process: positive regulation of transcription, DNA-templated (GO:0045893);	K14432|3.5e-231|mdm:103436484|K14432 ABA responsive element binding factor | (RefSeq) bZIP transcription factor 23	--	--	bZIP transcription factor	ABSCISIC ACID-INSENSITIVE 5-like protein 6 OS=Arabidopsis thaliana OX=3702 GN=ABF3 PE=1 SV=1	BZIP domain-containing protein OS=Malus domestica OX=3750 GN=DVH24_021643 PE=4 SV=1	K	Transcription	bZIP transcription factor 23 [Malus domestica]
						Eja01G025190	31800364	31803790	+	--	--	Molecular Function: zinc ion binding (GO:0008270);	K22262|6.9e-164|qsu:112034235|K22262 WD repeat and FYVE domain-containing protein 3 | (RefSeq) protein SPIRRIG	[R]	General function prediction only	PPR repeat	Pentatricopeptide repeat-containing protein At4g33990 OS=Arabidopsis thaliana OX=3702 GN=EMB2758 PE=3 SV=2	Pentatricopeptide repeat-containing protein OS=Pyrus ussuriensis x Pyrus communis OX=2448454 GN=D8674_026385 PE=3 SV=1	J	Translation, ribosomal structure and biogenesis	PREDICTED: pentatricopeptide repeat-containing protein At4g33990 [Pyrus x bretschneideri]
						Eja01G025200	31818453	31818928	+	--	--	--	--	[R]	General function prediction only	Protein of unknown function (DUF1685)	--	Uncharacterized protein OS=Malus baccata OX=106549 GN=C1H46_009081 PE=4 SV=1	S	Function unknown	hypothetical protein C1H46_009081 [Malus baccata]
						Eja01G025210	31822733	31826592	+	--	--	--	--	--	--	--	Cold-regulated protein 27 OS=Arabidopsis thaliana OX=3702 GN=COR27 PE=1 SV=1	Uncharacterized protein OS=Malus baccata OX=106549 GN=C1H46_009080 PE=4 SV=1	--	--	hypothetical protein C1H46_009080 [Malus baccata]
						Eja01G025220	31827751	31832499	+	--	--	Biological Process: protein glycosylation (GO:0006486);; Molecular Function: fucosyltransferase activity (GO:0008417);; Cellular Component: integral component of membrane (GO:0016021);; Cellular Component: Golgi cisterna membrane (GO:0032580);	K00753|3.7e-285|pxb:103937988|K00753 glycoprotein 3-alpha-L-fucosyltransferase [EC:2.4.1.214] | (RefSeq) glycoprotein 3-alpha-L-fucosyltransferase A-like isoform X1	[GE]	--	Glycosyltransferase family 10 (fucosyltransferase) C-term	Glycoprotein 3-alpha-L-fucosyltransferase A OS=Arabidopsis thaliana OX=3702 GN=FUT11 PE=1 SV=1	Glycoprotein 3-alpha-L-fucosyltransferase A-like OS=Pyrus ussuriensis x Pyrus communis OX=2448454 GN=D8674_026382 PE=3 SV=1	--	--	glycoprotein 3-alpha-L-fucosyltransferase A-like [Pyrus ussuriensis x Pyrus communis]
						Eja01G025230	31841835	31844777	+	[C]	Energy production and conversion	Molecular Function: oxidoreductase activity (GO:0016491);; Molecular Function: heme binding (GO:0020037);; Molecular Function: iron-sulfur cluster binding (GO:0051536);	K00366|0.0e+00|pxb:103937987|K00366 ferredoxin-nitrite reductase [EC:1.7.7.1] | (RefSeq) ferredoxin--nitrite reductase, chloroplastic	[P]	Inorganic ion transport and metabolism	Nitrite and sulphite reductase 4Fe-4S domain	Ferredoxin--nitrite reductase, chloroplastic OS=Betula pendula OX=3505 GN=NIR1 PE=2 SV=1	Ferredoxin--nitrite reductase OS=Pyrus ussuriensis x Pyrus communis OX=2448454 GN=D8674_026381 PE=3 SV=1	P	Inorganic ion transport and metabolism	ferredoxin--nitrite reductase [Pyrus ussuriensis x Pyrus communis]
						Eja01G025240	31875778	31882015	+	--	--	Molecular Function: nucleic acid binding (GO:0003676);; Molecular Function: zinc ion binding (GO:0008270);; Biological Process: DNA integration (GO:0015074);	K12349|2.0e-38|ccaj:109806181|K12349 neutral ceramidase [EC:3.5.1.23] | (RefSeq) neutral ceramidase-like	[R]	General function prediction only	Reverse transcriptase (RNA-dependent DNA polymerase)	RNA-directed DNA polymerase homolog OS=Oenothera berteroana OX=3950 PE=4 SV=1	Endonuclease OS=Malus baccata OX=106549 GN=C1H46_008983 PE=4 SV=1	H	Coenzyme transport and metabolism	hypothetical protein C1H46_008983 [Malus baccata]
						Eja01G025250	31908294	31911589	+	[QV]	--	Molecular Function: monooxygenase activity (GO:0004497);; Molecular Function: iron ion binding (GO:0005506);; Molecular Function: oxidoreductase activity, acting on paired donors, with incorporation or reduction of molecular oxygen (GO:0016705);; Molecular Function: heme binding (GO:0020037);	K09843|3.3e-278|pxb:103941040|K09843 (+)-abscisic acid 8'-hydroxylase [EC:1.14.14.137] | (RefSeq) abscisic acid 8'-hydroxylase 4	[QI]	--	Cytochrome P450	Abscisic acid 8'-hydroxylase 4 OS=Arabidopsis thaliana OX=3702 GN=CYP707A4 PE=2 SV=2	Abscisic acid 8'-hydroxylase 4 OS=Pyrus ussuriensis x Pyrus communis OX=2448454 GN=D8674_026378 PE=3 SV=1	Q	Secondary metabolites biosynthesis, transport and catabolism	PREDICTED: abscisic acid 8'-hydroxylase 4 [Pyrus x bretschneideri]
						Eja01G025260	31946930	31951412	+	--	--	Cellular Component: integral component of membrane (GO:0016021);	K04709|3.0e-08|qsu:112026882|K04709 Acyl-CoA-dependent ceramide synthase [EC:2.3.1.24] | (RefSeq) sphingosine N-acyltransferase lag1-like	[U]	Intracellular trafficking, secretion, and vesicular transport	TLC domain	LAG1 longevity assurance homolog 2 OS=Arabidopsis thaliana OX=3702 GN=LAG2 PE=1 SV=1	LAG1 longevity assurance 2-like OS=Pyrus ussuriensis x Pyrus communis OX=2448454 GN=D8674_026375 PE=4 SV=1	U	Intracellular trafficking, secretion, and vesicular transport	LAG1 longevity assurance 2-like [Pyrus ussuriensis x Pyrus communis]
						Eja01G025270	31952128	31954989	+	[G]	Carbohydrate transport and metabolism	Molecular Function: alpha-amylase activity (GO:0004556);; Molecular Function: calcium ion binding (GO:0005509);; Biological Process: carbohydrate metabolic process (GO:0005975);; Molecular Function: alpha-amylase activity (releasing maltohexaose) (GO:0103025);	K01176|4.5e-87|mdm:103436492|K01176 alpha-amylase [EC:3.2.1.1] | (RefSeq) alpha-amylase	[G]	Carbohydrate transport and metabolism	Alpha-amylase C-terminal beta-sheet domain	Alpha-amylase isozyme 3C OS=Oryza sativa subsp. japonica OX=39947 GN=AMY1.7 PE=2 SV=2	Alpha-amylase OS=Malus baccata OX=106549 GN=C1H46_009074 PE=3 SV=1	G	Carbohydrate transport and metabolism	hypothetical protein C1H46_009074 [Malus baccata]
						Eja01G025280	31955431	31957736	+	[G]	Carbohydrate transport and metabolism	Molecular Function: alpha-amylase activity (GO:0004556);; Molecular Function: calcium ion binding (GO:0005509);; Biological Process: carbohydrate metabolic process (GO:0005975);; Molecular Function: alpha-amylase activity (releasing maltohexaose) (GO:0103025);	K01176|1.4e-245|pxb:103941903|K01176 alpha-amylase [EC:3.2.1.1] | (RefSeq) alpha-amylase-like	[G]	Carbohydrate transport and metabolism	Alpha-amylase C-terminal beta-sheet domain	Alpha-amylase OS=Vigna mungo OX=3915 GN=AMY1.1 PE=2 SV=1	Alpha-amylase OS=Malus baccata OX=106549 GN=C1H46_009073 PE=3 SV=1	G	Carbohydrate transport and metabolism	PREDICTED: alpha-amylase-like [Pyrus x bretschneideri]
LG01	33400001	33710000	309999	8	1.91652
						Eja01G025710	33405691	33407740	+	--	--	--	--	--	--	--	--	Uncharacterized protein OS=Pyrus ussuriensis x Pyrus communis OX=2448454 GN=D8674_038359 PE=4 SV=1	--	--	uncharacterized protein LOC114823988 [Malus domestica]
						Eja01G025720	33448328	33451216	-	--	--	Cellular Component: integral component of membrane (GO:0016021);	K09422|2.2e-15|vvi:100262671|K09422 transcription factor MYB, plant | (RefSeq) uncharacterized LOC100262671	--	--	--	--	Uncharacterized protein OS=Pyrus ussuriensis x Pyrus communis OX=2448454 GN=D8674_038195 PE=4 SV=1	--	--	PREDICTED: uncharacterized protein LOC103936968 [Pyrus x bretschneideri]
						Eja01G025730	33456320	33477122	-	[E]	Amino acid transport and metabolism	Molecular Function: microtubule motor activity (GO:0003777);; Molecular Function: N-acetyl-gamma-glutamyl-phosphate reductase activity (GO:0003942);; Molecular Function: ATP binding (GO:0005524);; Biological Process: arginine biosynthetic process (GO:0006526);; Biological Process: microtubule-based movement (GO:0007018);; Molecular Function: microtubule binding (GO:0008017);; Molecular Function: …	K10400|0.0e+00|pxb:103967987|K10400 kinesin family member 15 | (RefSeq) kinesin-like protein KIN-12D	[Z]	Cytoskeleton	Kinesin motor domain	Kinesin-like protein KIN-12D OS=Arabidopsis thaliana OX=3702 GN=KIN12D PE=2 SV=1	N-acetyl-glutamate semialdehyde dehydrogenase OS=Malus domestica OX=3750 GN=DVH24_042222 PE=3 SV=1	Z	Cytoskeleton	hypothetical protein DVH24_042222 [Malus domestica]
						Eja01G025740	33565302	33567022	-	[I]	Lipid transport and metabolism	--	K20802|2.7e-46|ath:AT5G10300|K20802 (R)-mandelonitrile lyase [EC:4.1.2.10] | (RefSeq) MES5; methyl esterase 5	--	--	Alpha/beta hydrolase family	Methylesterase 10 OS=Arabidopsis thaliana OX=3702 GN=MES10 PE=2 SV=1	Esterase PIR7B-like OS=Pyrus ussuriensis x Pyrus communis OX=2448454 GN=D8674_026297 PE=4 SV=1	S	Function unknown	esterase PIR7B-like [Pyrus ussuriensis x Pyrus communis]
						Eja01G025750	33600023	33614643	-	[HR]	--	--	K20802|2.2e-39|ath:AT5G10300|K20802 (R)-mandelonitrile lyase [EC:4.1.2.10] | (RefSeq) MES5; methyl esterase 5	--	--	Alpha/beta hydrolase family	Salicylic acid-binding protein 2 OS=Nicotiana tabacum OX=4097 GN=SABP2 PE=1 SV=1	Esterase PIR7B-like OS=Pyrus ussuriensis x Pyrus communis OX=2448454 GN=D8674_026296 PE=4 SV=1	S	Function unknown	esterase PIR7B-like [Pyrus ussuriensis x Pyrus communis]
						Eja01G025760	33617581	33619200	-	[Q]	Secondary metabolites biosynthesis, transport and catabolism	Molecular Function: oxidoreductase activity (GO:0016491);; Molecular Function: metal ion binding (GO:0046872);	K24028|1.7e-55|pda:103712793|K24028 salicylic acid 3-hydroxylase [EC:1.14.11.-] | (RefSeq) flavanone 3-dioxygenase 2-like	[QR]	--	non-haem dioxygenase in morphine synthesis N-terminal	Probable 2-oxoglutarate-dependent dioxygenase At5g05600 OS=Arabidopsis thaliana OX=3702 GN=At5g05600 PE=2 SV=1	Fe2OG dioxygenase domain-containing protein OS=Malus baccata OX=106549 GN=C1H46_014407 PE=3 SV=1	Q	Secondary metabolites biosynthesis, transport and catabolism	PREDICTED: flavonol synthase/flavanone 3-hydroxylase-like [Pyrus x bretschneideri]
						Eja01G025770	33629055	33630565	-	[Q]	Secondary metabolites biosynthesis, transport and catabolism	Molecular Function: oxidoreductase activity (GO:0016491);; Molecular Function: metal ion binding (GO:0046872);	K24028|3.6e-53|aof:109828012|K24028 salicylic acid 3-hydroxylase [EC:1.14.11.-] | (RefSeq) protein DMR6-LIKE OXYGENASE 2-like	[QR]	--	non-haem dioxygenase in morphine synthesis N-terminal	Probable 2-oxoglutarate-dependent dioxygenase At5g05600 OS=Arabidopsis thaliana OX=3702 GN=At5g05600 PE=2 SV=1	Flavonol synthase/flavanone 3-hydroxylase-like OS=Pyrus ussuriensis x Pyrus communis OX=2448454 GN=D8674_038200 PE=4 SV=1	Q	Secondary metabolites biosynthesis, transport and catabolism	PREDICTED: protein DMR6-LIKE OXYGENASE 2-like [Pyrus x bretschneideri]
						Eja01G025780	33696265	33696510	+	[C]	Energy production and conversion	Molecular Function: lipid binding (GO:0008289);; Molecular Function: proton transmembrane transporter activity (GO:0015078);; Biological Process: ATP synthesis coupled proton transport (GO:0015986);; Cellular Component: integral component of membrane (GO:0016021);; Cellular Component: proton-transporting ATP synthase complex, coupling factor F(o) (GO:0045263);	K02110|1.6e-15|aof:CCL56_pgp084|K02110 F-type H+-transporting ATPase subunit c | (RefSeq) atpH; ATP synthase CF0 subunit III	[C]	Energy production and conversion	ATP synthase subunit C	ATP synthase subunit c, chloroplastic OS=Ceratophyllum demersum OX=4428 GN=atpH PE=3 SV=1	ATP-synt_C domain-containing protein OS=Gossypium tomentosum OX=34277 GN=ES332_D10G272400v1 PE=3 SV=1	C	Energy production and conversion	uncharacterized protein LOC116121642 [Pistacia vera]
LG01	33810001	34020000	209999	2	1.98907
						Eja01G025810	33833024	33834542	-	--	--	Biological Process: pollen tube guidance (GO:0010183);; Molecular Function: mediator complex binding (GO:0036033);	--	--	--	--	CCG-binding protein 1 OS=Arabidopsis thaliana OX=3702 GN=MEE14 PE=1 SV=1	Uncharacterized protein OS=Malus domestica OX=3750 GN=DVH24_021566 PE=4 SV=1	--	--	CCG-binding protein 1-like [Malus domestica]
						Eja01G025820	33845588	33850212	+	--	--	--	--	--	--	--	--	Uncharacterized protein OS=Pyrus ussuriensis x Pyrus communis OX=2448454 GN=D8674_038359 PE=4 SV=1	--	--	uncharacterized protein LOC114823988 [Malus domestica]
LG01	34080001	34660000	579999	10	1.9477
						Eja01G025830	34153839	34163578	+	--	--	Cellular Component: integral component of membrane (GO:0016021);; Molecular Function: phosphatidylinositol binding (GO:0035091);	K17925|0.0e+00|mdm:103425866|K17925 sorting nexin-13 | (RefSeq) uncharacterized protein LOC103425866	[ZUD]	--	PXA domain	--	Uncharacterized protein OS=Pyrus ussuriensis x Pyrus communis OX=2448454 GN=D8674_038203 PE=3 SV=1	--	--	uncharacterized protein LOC103425866 [Malus domestica]
						Eja01G025840	34184169	34185928	-	--	--	Cellular Component: integral component of membrane (GO:0016021);	--	--	--	--	--	Uncharacterized protein OS=Malus domestica OX=3750 GN=DVH24_021563 PE=4 SV=1	--	--	uncharacterized protein LOC103437345 [Malus domestica]
						Eja01G025850	34197878	34208074	+	--	--	Molecular Function: DNA binding (GO:0003677);; Cellular Component: nucleus (GO:0005634);	--	--	--	B3 DNA binding domain	--	Uncharacterized protein OS=Malus domestica OX=3750 GN=DVH24_021560 PE=4 SV=1	--	--	hypothetical protein DVH24_021560 [Malus domestica]
						Eja01G025860	34208233	34210854	-	--	--	Biological Process: regulation of transcription, DNA-templated (GO:0006355);; Biological Process: cell division (GO:0051301);	K23408|2.0e-148|mdm:103425819|K23408 cell division cycle-associated protein 7 | (RefSeq) cell division cycle-associated protein 7-like	--	--	Zinc-finger domain of monoamine-oxidase A repressor R1	--	Cell division cycle-associated protein 7-like OS=Pyrus ussuriensis x Pyrus communis OX=2448454 GN=D8674_038206 PE=4 SV=1	S	Function unknown	cell division cycle-associated protein 7-like [Pyrus ussuriensis x Pyrus communis]
						Eja01G025870	34246435	34264203	-	--	--	Cellular Component: cellular_component (GO:0005575);; Cellular Component: intracellular (GO:0005622);; Cellular Component: obsolete cell (GO:0005623);; Cellular Component: cytoplasm (GO:0005737);; Cellular Component: cytosol (GO:0005829);; Cellular Component: plasma membrane (GO:0005886);; Cellular Component: membrane (GO:0016020);; Cellular Component: obsolete intracellular part (GO:0044424);; C…	--	--	--	--	--	Uncharacterized protein OS=Malus domestica OX=3750 GN=DVH24_011422 PE=4 SV=1	G	Carbohydrate transport and metabolism	hypothetical protein DVH24_011422 [Malus domestica]
						Eja01G025880	34398182	34401647	+	--	--	Molecular Function: DNA binding (GO:0003677);; Cellular Component: nucleus (GO:0005634);	--	--	--	B3 DNA binding domain	B3 domain-containing transcription factor VRN1 OS=Arabidopsis thaliana OX=3702 GN=VRN1 PE=1 SV=1	Uncharacterized protein OS=Malus domestica OX=3750 GN=DVH24_021557 PE=4 SV=1	K	Transcription	B3 domain-containing transcription factor VRN1-like isoform X1 [Malus domestica]
						Eja01G025890	34411610	34413674	-	--	--	--	--	--	--	--	--	S ribonuclease OS=Pyrus ussuriensis x Pyrus communis OX=2448454 GN=D8674_008437 PE=4 SV=1	--	--	S ribonuclease [Pyrus ussuriensis x Pyrus communis]
						Eja01G025900	34506051	34507017	+	--	--	Cellular Component: cytochrome b6f complex (GO:0009512);	--	--	--	PetM family of cytochrome b6f complex subunit 7	Cytochrome b6-f complex subunit 7 (Fragment) OS=Spinacia oleracea OX=3562 GN=petM PE=1 SV=1	Uncharacterized protein OS=Pyrus ussuriensis x Pyrus communis OX=2448454 GN=D8674_026292 PE=3 SV=1	S	Function unknown	hypothetical protein D8674_026292 [Pyrus ussuriensis x Pyrus communis]
						Eja01G025910	34508319	34509144	-	--	--	Cellular Component: integral component of membrane (GO:0016021);	--	--	--	Family of unknown function (DUF716)	--	Uncharacterized protein OS=Malus baccata OX=106549 GN=C1H46_034738 PE=3 SV=1	S	Function unknown	LOW QUALITY PROTEIN: uncharacterized protein LOC103431758 [Malus domestica]
						Eja01G025920	34510792	34512726	-	--	--	Molecular Function: molecular_function (GO:0003674);; Molecular Function: nucleic acid binding (GO:0003676);; Molecular Function: RNA binding (GO:0003723);; Molecular Function: catalytic activity (GO:0003824);; Molecular Function: nuclease activity (GO:0004518);; Molecular Function: endonuclease activity (GO:0004519);; Molecular Function: binding (GO:0005488);; Cellular Component: cellular_compon…	--	[R]	General function prediction only	PPR repeat family	Pentatricopeptide repeat-containing protein At2g15630, mitochondrial OS=Arabidopsis thaliana OX=3702 GN=At2g15630 PE=3 SV=1	Pentatricopeptide repeat-containing protein OS=Pyrus ussuriensis x Pyrus communis OX=2448454 GN=D8674_004005 PE=4 SV=1	J	Translation, ribosomal structure and biogenesis	pentatricopeptide repeat-containing protein [Pyrus ussuriensis x Pyrus communis]
LG01	36070001	37480000	1409999	21	4.01692
						Eja01G025940	36133090	36135336	-	--	--	Molecular Function: nucleic acid binding (GO:0003676);; Biological Process: DNA integration (GO:0015074);	K01303|5.4e-56|fve:101311565|K01303 acylaminoacyl-peptidase [EC:3.4.19.1] | (RefSeq) uncharacterized LOC101311565	[R]	General function prediction only	Retrotransposon gag protein	--	RNA-directed DNA polymerase OS=Pyrus ussuriensis x Pyrus communis OX=2448454 GN=D8674_006016 PE=4 SV=1	L	Replication, recombination and repair	uncharacterized protein LOC114822932 [Malus domestica]
						Eja01G025950	36233992	36240312	-	[I]	Lipid transport and metabolism	Molecular Function: catalytic activity (GO:0003824);; Biological Process: signal transduction (GO:0007165);; Molecular Function: ADP binding (GO:0043531);	K01897|4.3e-184|mdm:114824794|K01897 long-chain acyl-CoA synthetase [EC:6.2.1.3] | (RefSeq) long chain acyl-CoA synthetase 2 isoform X1	[I]	Lipid transport and metabolism	AMP-binding enzyme	Long chain acyl-CoA synthetase 2 OS=Arabidopsis thaliana OX=3702 GN=LACS2 PE=2 SV=1	ADP-ribosyl cyclase/cyclic ADP-ribose hydrolase OS=Prunus dulcis OX=3755 GN=ALMOND_2B008285 PE=4 SV=1	I	Lipid transport and metabolism	PREDICTED: long chain acyl-CoA synthetase [Prunus dulcis]
						Eja01G025960	36483877	36484973	+	--	--	Molecular Function: nucleic acid binding (GO:0003676);; Biological Process: DNA integration (GO:0015074);	K03070|4.9e-46|mdm:103441922|K03070 preprotein translocase subunit SecA [EC:7.4.2.8] | (RefSeq) LOW QUALITY PROTEIN: protein translocase subunit SECA2, chloroplastic	[R]	General function prediction only	--	--	Endonuclease OS=Malus baccata OX=106549 GN=C1H46_001652 PE=4 SV=1	L	Replication, recombination and repair	LOW QUALITY PROTEIN: uncharacterized protein LOC114823365, partial [Malus domestica]
						Eja01G025970	36514717	36515639	+	--	--	Biological Process: intracellular signal transduction (GO:0035556);	K03283|3.2e-40|zju:107413482|K03283 heat shock 70kDa protein 1/2/6/8 | (RefSeq) heat shock cognate 70 kDa protein 2-like isoform X1	--	--	C1 domain	--	Phorbol-ester/DAG-type domain-containing protein OS=Malus domestica OX=3750 GN=DVH24_021537 PE=4 SV=1	S	Function unknown	uncharacterized protein LOC103444922 [Malus domestica]
						Eja01G025980	36534286	36537093	-	--	--	--	K06630|4.9e-140|pxb:103941885|K06630 14-3-3 protein epsilon | (RefSeq) 14-3-3-like protein 16R	[O]	Posttranslational modification, protein turnover, chaperones	14-3-3 protein	14-3-3-like protein 16R OS=Solanum tuberosum OX=4113 PE=2 SV=1	14-3-3-like protein 16R OS=Pyrus ussuriensis x Pyrus communis OX=2448454 GN=D8674_026272 PE=3 SV=1	O	Posttranslational modification, protein turnover, chaperones	PREDICTED: 14-3-3-like protein 16R [Pyrus x bretschneideri]
						Eja01G025990	36574877	36576155	-	--	--	Molecular Function: oxygen carrier activity (GO:0005344);; Molecular Function: oxygen binding (GO:0019825);; Molecular Function: heme binding (GO:0020037);; Molecular Function: metal ion binding (GO:0046872);	K11968|1.2e-69|dzi:111298175|K11968 ariadne-1 [EC:2.3.2.31] | (RefSeq) probable E3 ubiquitin-protein ligase ARI2 isoform X1	[C]	Energy production and conversion	Globin	Non-symbiotic hemoglobin OS=Trema tomentosa OX=3480 GN=GLB1 PE=1 SV=1	Non-symbiotic hemoglobin class 1 OS=Malus domestica OX=3750 GN=GLB1 PE=2 SV=1	C	Energy production and conversion	beta-galactosidase [Malus domestica]
						Eja01G026000	36586931	36588959	-	--	--	Molecular Function: oxygen carrier activity (GO:0005344);; Molecular Function: oxygen binding (GO:0019825);; Molecular Function: heme binding (GO:0020037);; Molecular Function: metal ion binding (GO:0046872);	K11968|5.0e-55|dzi:111298175|K11968 ariadne-1 [EC:2.3.2.31] | (RefSeq) probable E3 ubiquitin-protein ligase ARI2 isoform X1	[C]	Energy production and conversion	Globin	Non-symbiotic hemoglobin 1 OS=Gossypium hirsutum OX=3635 GN=HB1 PE=2 SV=1	Non-symbiotic hemoglobin class 1 OS=Pyrus communis OX=23211 GN=GLB1 PE=2 SV=1	C	Energy production and conversion	non-symbiotic hemoglobin class 1 [Pyrus communis]
						Eja01G026010	36709743	36710913	+	--	--	--	--	--	--	C1 domain	--	Cysteine/Histidine-rich C1 domain family protein OS=Prunus dulcis OX=3755 GN=Prudu_021971 PE=4 SV=1	S	Function unknown	Cysteine/Histidine-rich C1 domain family protein [Prunus dulcis]
						Eja01G026020	36764724	36766063	+	--	--	--	K21866|4.6e-31|nta:107778701|K21866 ion channel POLLUX/CASTOR | (RefSeq) ion channel CASTOR-like	[R]	General function prediction only	zinc-binding in reverse transcriptase	--	Ribonuclease H protein OS=Pyrus ussuriensis x Pyrus communis OX=2448454 GN=D8674_025260 PE=4 SV=1	L	Replication, recombination and repair	ribonuclease H protein [Pyrus ussuriensis x Pyrus communis]
						Eja01G026030	36910842	36914770	+	--	--	Biological Process: chloroplast fission (GO:0010020);	--	--	--	--	Plastid division protein PDV2 OS=Arabidopsis thaliana OX=3702 GN=PDV2 PE=1 SV=1	Uncharacterized protein OS=Malus baccata OX=106549 GN=C1H46_031182 PE=4 SV=1	S	Function unknown	plastid division protein PDV2-like isoform X1 [Malus domestica]
						Eja01G026040	36973229	36975490	+	--	--	--	--	--	--	--	--	Uncharacterized protein OS=Pyrus ussuriensis x Pyrus communis OX=2448454 GN=D8674_000025 PE=4 SV=1	--	--	--
						Eja01G026050	36981380	36982864	-	--	--	--	--	--	--	--	--	Uncharacterized protein OS=Malus baccata OX=106549 GN=C1H46_031183 PE=4 SV=1	--	--	hypothetical protein C1H46_031183 [Malus baccata]
						Eja01G026060	36982948	36984438	-	--	--	--	--	--	--	--	--	Uncharacterized protein OS=Pyrus ussuriensis x Pyrus communis OX=2448454 GN=D8674_026254 PE=4 SV=1	--	--	hypothetical protein D8674_026254 [Pyrus ussuriensis x Pyrus communis]
						Eja01G026070	37113765	37119077	-	--	--	Molecular Function: ubiquitin-protein transferase activity (GO:0004842);; Molecular Function: metal ion binding (GO:0046872);	K11968|0.0e+00|mdm:103449809|K11968 ariadne-1 [EC:2.3.2.31] | (RefSeq) probable E3 ubiquitin-protein ligase ARI2 isoform X1	[O]	Posttranslational modification, protein turnover, chaperones	IBR domain, a half RING-finger domain	Probable E3 ubiquitin-protein ligase ARI1 OS=Arabidopsis thaliana OX=3702 GN=ARI1 PE=2 SV=1	E3 ubiquitin-protein ligase ARI1 OS=Pyrus ussuriensis x Pyrus communis OX=2448454 GN=D8674_026256 PE=3 SV=1	O	Posttranslational modification, protein turnover, chaperones	probable E3 ubiquitin-protein ligase ARI2 isoform X1 [Malus domestica]
						Eja01G026080	37124016	37124805	-	--	--	--	K11982|2.6e-08|peq:110036766|K11982 E3 ubiquitin-protein ligase RNF115/126 [EC:2.3.2.27] | (RefSeq) RING finger protein 44-like	[O]	Posttranslational modification, protein turnover, chaperones	Ring finger domain	--	RING-type domain-containing protein OS=Malus domestica OX=3750 GN=DVH24_021549 PE=4 SV=1	O	Posttranslational modification, protein turnover, chaperones	hypothetical protein DVH24_021549 [Malus domestica]
						Eja01G026090	37128911	37132557	+	[CO]	--	Cellular Component: integral component of membrane (GO:0016021);	K07399|0.0e+00|mdm:103425764|K07399 cytochrome c biogenesis protein | (RefSeq) cytochrome c biogenesis protein CCS1, chloroplastic	--	--	ResB-like family	Cytochrome c biogenesis protein CCS1, chloroplastic OS=Arabidopsis thaliana OX=3702 GN=CCS1 PE=1 SV=1	Cytochrome c biogenesis protein CCS1 OS=Pyrus ussuriensis x Pyrus communis OX=2448454 GN=D8674_026259 PE=3 SV=1	O	Posttranslational modification, protein turnover, chaperones	cytochrome c biogenesis protein CCS1, chloroplastic [Malus domestica]
						Eja01G026100	37139536	37144241	-	[I]	Lipid transport and metabolism	Biological Process: isopentenyl diphosphate biosynthetic process, methylerythritol 4-phosphate pathway (GO:0019288);; Molecular Function: metal ion binding (GO:0046872);; Biological Process: dimethylallyl diphosphate biosynthetic process (GO:0050992);; Molecular Function: 4-hydroxy-3-methylbut-2-en-1-yl diphosphate reductase activity (GO:0051745);	K03527|4.5e-261|mdm:103425754|K03527 4-hydroxy-3-methylbut-2-en-1-yl diphosphate reductase [EC:1.17.7.4] | (RefSeq) 4-hydroxy-3-methylbut-2-enyl diphosphate reductase, chloroplastic	--	--	LytB protein	4-hydroxy-3-methylbut-2-enyl diphosphate reductase, chloroplastic OS=Arabidopsis thaliana OX=3702 GN=ISPH PE=1 SV=1	4-hydroxy-3-methylbut-2-enyl diphosphate reductase OS=Pyrus ussuriensis x Pyrus communis OX=2448454 GN=D8674_026258 PE=3 SV=1	--	--	4-hydroxy-3-methylbut-2-enyl diphosphate reductase, chloroplastic [Malus domestica]
						Eja01G026110	37210383	37211023	-	--	--	Cellular Component: integral component of membrane (GO:0016021);	K10666|3.5e-21|peq:110023859|K10666 E3 ubiquitin-protein ligase RNF5 [EC:2.3.2.27] | (RefSeq) E3 ubiquitin-protein ligase RNF5	[O]	Posttranslational modification, protein turnover, chaperones	Zinc finger, C3HC4 type (RING finger)	E3 ubiquitin-protein ligase RMA3 OS=Arabidopsis thaliana OX=3702 GN=RMA3 PE=1 SV=1	Uncharacterized protein OS=Pyrus ussuriensis x Pyrus communis OX=2448454 GN=D8674_026267 PE=4 SV=1	O	Posttranslational modification, protein turnover, chaperones	hypothetical protein D8674_026267 [Pyrus ussuriensis x Pyrus communis]
						Eja01G026120	37415349	37423577	+	[R]	General function prediction only	Biological Process: signal transduction (GO:0007165);; Molecular Function: ADP binding (GO:0043531);	K00695|9.0e-162|mtr:MTR_6g478030|K00695 sucrose synthase [EC:2.4.1.13] | (RefSeq) sucrose synthase	--	--	TIR domain	TMV resistance protein N OS=Nicotiana glutinosa OX=35889 GN=N PE=1 SV=1	ADP-ribosyl cyclase/cyclic ADP-ribose hydrolase OS=Prunus persica OX=3760 GN=PRUPE_8G108500 PE=4 SV=1	T	Signal transduction mechanisms	TMV resistance protein N isoform X1 [Prunus persica]
						Eja01G026130	37423738	37426550	+	--	--	Molecular Function: cysteine-type peptidase activity (GO:0008234);	K15032|7.9e-30|pxb:108866358|K15032 mTERF domain-containing protein, mitochondrial | (RefSeq) LOW QUALITY PROTEIN: uncharacterized protein LOC108866358	--	--	--	--	ULP_PROTEASE domain-containing protein OS=Malus baccata OX=106549 GN=C1H46_012550 PE=3 SV=1	--	--	PREDICTED: LOW QUALITY PROTEIN: uncharacterized protein LOC108866358 [Pyrus x bretschneideri]
						Eja01G026140	37432063	37446473	-	--	--	Cellular Component: cytosol (GO:0005829);; Cellular Component: plasmodesma (GO:0009506);; Molecular Function: ubiquitin binding (GO:0043130);; Biological Process: proteasome-mediated ubiquitin-dependent protein catabolic process (GO:0043161);	K14018|2.5e-79|mdm:103420737|K14018 phospholipase A-2-activating protein | (RefSeq) phospholipase A-2-activating protein	[I]	Lipid transport and metabolism	PUL domain	--	Uncharacterized protein OS=Malus domestica OX=3750 GN=DVH24_042285 PE=4 SV=1	I	Lipid transport and metabolism	phospholipase A-2-activating protein [Malus domestica]
LG01	37730001	37930000	199999	8	2.1832
						Eja01G026160	37754396	37754820	+	--	--	Molecular Function: fatty acid binding (GO:0005504);; Biological Process: systemic acquired resistance (GO:0009627);	--	--	--	Probable lipid transfer	--	Lipid-transfer protein DIR1 OS=Pyrus ussuriensis x Pyrus communis OX=2448454 GN=D8674_026245 PE=3 SV=1	S	Function unknown	PREDICTED: putative lipid-transfer protein DIR1 [Pyrus x bretschneideri]
						Eja01G026170	37784385	37790432	-	--	--	Cellular Component: endoplasmic reticulum membrane (GO:0005789);; Cellular Component: integral component of membrane (GO:0016021);; Molecular Function: transferase activity (GO:0016740);; Biological Process: protein N-linked glycosylation via asparagine (GO:0018279);	K12670|1.5e-234|pxb:103940190|K12670 oligosaccharyltransferase complex subunit beta | (RefSeq) dolichyl-diphosphooligosaccharide--protein glycosyltransferase 48 kDa subunit-like	[O]	Posttranslational modification, protein turnover, chaperones	Oligosaccharyltransferase 48 kDa subunit beta	Dolichyl-diphosphooligosaccharide--protein glycosyltransferase 48 kDa subunit OS=Arabidopsis thaliana OX=3702 GN=OST48 PE=2 SV=1	Dolichyl-diphosphooligosaccharide--protein glycosyltransferase 48 kDa subunit OS=Pyrus ussuriensis x Pyrus communis OX=2448454 GN=D8674_026244 PE=3 SV=1	O	Posttranslational modification, protein turnover, chaperones	PREDICTED: dolichyl-diphosphooligosaccharide--protein glycosyltransferase 48 kDa subunit-like [Pyrus x bretschneideri]
						Eja01G026180	37795649	37799142	-	--	--	--	K22763|8.6e-118|dzi:111282102|K22763 deubiquitinase DESI2 [EC:3.4.19.12] | (RefSeq) deSI-like protein At4g17486	[S]	Function unknown	PPPDE putative peptidase domain	DeSI-like protein At4g17486 OS=Arabidopsis thaliana OX=3702 GN=At4g17486 PE=2 SV=1	DeSI-like protein OS=Pyrus ussuriensis x Pyrus communis OX=2448454 GN=D8674_026243 PE=3 SV=1	S	Function unknown	PREDICTED: deSI-like protein At4g17486 [Pyrus x bretschneideri]
						Eja01G026190	37811156	37811770	-	--	--	--	--	--	--	--	--	Uncharacterized protein OS=Malus baccata OX=106549 GN=C1H46_037645 PE=4 SV=1	--	--	uncharacterized protein LOC103418607 [Malus domestica]
						Eja01G026200	37840046	37850890	+	[G]	Carbohydrate transport and metabolism	Cellular Component: integral component of membrane (GO:0016021);; Molecular Function: transmembrane transporter activity (GO:0022857);	K08150|2.2e-46|ath:AT2G43330|K08150 MFS transporter, SP family, solute carrier family 2 (myo-inositol transporter), member 13 | (RefSeq) INT1; inositol transporter 1	[R]	General function prediction only	Sugar (and other) transporter	Polyol transporter 5 OS=Arabidopsis thaliana OX=3702 GN=PLT5 PE=1 SV=2	MFS domain-containing protein OS=Malus baccata OX=106549 GN=C1H46_005554 PE=3 SV=1	U	Intracellular trafficking, secretion, and vesicular transport	hypothetical protein C1H46_005554 [Malus baccata]
						Eja01G026210	37874419	37877420	+	[G]	Carbohydrate transport and metabolism	Cellular Component: integral component of membrane (GO:0016021);; Molecular Function: transmembrane transporter activity (GO:0022857);	K08150|6.8e-67|cqi:110718112|K08150 MFS transporter, SP family, solute carrier family 2 (myo-inositol transporter), member 13 | (RefSeq) inositol transporter 1-like	[R]	General function prediction only	Sugar (and other) transporter	Polyol transporter 5 OS=Arabidopsis thaliana OX=3702 GN=PLT5 PE=1 SV=2	Polyol transporter 1 OS=Pyrus ussuriensis x Pyrus communis OX=2448454 GN=D8674_026232 PE=3 SV=1	U	Intracellular trafficking, secretion, and vesicular transport	polyol transporter 1 [Pyrus ussuriensis x Pyrus communis]
						Eja01G026220	37879434	37881909	+	--	--	Biological Process: RNA processing (GO:0006396);	K13217|3.1e-39|mdm:103445474|K13217 pre-mRNA-processing factor 39 | (RefSeq) pre-mRNA-processing factor 39 isoform X1	[A]	RNA processing and modification	--	--	Pre-mRNA-processing factor 39-like OS=Pyrus ussuriensis x Pyrus communis OX=2448454 GN=D8674_038313 PE=4 SV=1	A	RNA processing and modification	pre-mRNA-processing factor 39-like [Pyrus ussuriensis x Pyrus communis]
						Eja01G026230	37910213	37911459	+	--	--	--	--	--	--	--	--	Uncharacterized protein OS=Malus domestica OX=3750 GN=DVH24_039262 PE=4 SV=1	--	--	--
LG01	38160001	38330000	169999	4	1.85157
						Eja01G026290	38184912	38186063	-	--	--	Biological Process: reproduction (GO:0000003);; Cellular Component: storage vacuole (GO:0000322);; Cellular Component: plant-type vacuole (GO:0000325);; Cellular Component: protein storage vacuole (GO:0000326);; Biological Process: developmental process involved in reproduction (GO:0003006);; Cellular Component: cellular_component (GO:0005575);; Cellular Component: intracellular (GO:0005622);; Ce…	--	--	--	BURP domain	BURP domain protein USPL1 OS=Arabidopsis thaliana OX=3702 GN=USPL1 PE=2 SV=1	BURP domain-containing protein OS=Malus domestica OX=3750 GN=DVH24_021493 PE=4 SV=1	S	Function unknown	BURP domain protein USPL1-like [Malus domestica]
						Eja01G026300	38215825	38223674	+	--	--	--	--	--	--	BURP domain	BURP domain protein USPL1 OS=Arabidopsis thaliana OX=3702 GN=USPL1 PE=2 SV=1	BURP domain-containing protein 3-like OS=Pyrus ussuriensis x Pyrus communis OX=2448454 GN=D8674_004099 PE=4 SV=1	S	Function unknown	PREDICTED: BURP domain protein USPL1-like [Pyrus x bretschneideri]
						Eja01G026310	38225883	38226626	-	--	--	--	--	--	--	Organ specific protein	--	Uncharacterized protein OS=Malus domestica OX=3750 GN=DVH24_021491 PE=4 SV=1	S	Function unknown	organ-specific protein S2-like [Malus domestica]
						Eja01G026320	38234496	38237008	+	--	--	--	--	--	--	--	--	Uncharacterized protein OS=Pyrus ussuriensis x Pyrus communis OX=2448454 GN=D8674_030653 PE=4 SV=1	--	--	hypothetical protein D8674_030653 [Pyrus ussuriensis x Pyrus communis]
LG01	38350001	38520000	169999	2	1.85308
						Eja01G026330	38488708	38494327	+	--	--	Molecular Function: DNA binding (GO:0003677);; Cellular Component: nucleus (GO:0005634);; Molecular Function: zinc ion binding (GO:0008270);	K11649|3.2e-243|mdm:114824789|K11649 SWI/SNF related-matrix-associated actin-dependent regulator of chromatin subfamily C | (RefSeq) SWI/SNF complex subunit SWI3D-like	[B]	Chromatin structure and dynamics	SWIRM-associated region 1	SWI/SNF complex subunit SWI3D OS=Arabidopsis thaliana OX=3702 GN=SWI3D PE=1 SV=3	SWI/SNF complex subunit SWI3D-like OS=Pyrus ussuriensis x Pyrus communis OX=2448454 GN=D8674_026214 PE=4 SV=1	B	Chromatin structure and dynamics	SWI/SNF complex subunit SWI3D-like [Pyrus ussuriensis x Pyrus communis]
						Eja01G026340	38494659	38498378	-	[R]	General function prediction only	Molecular Function: GTPase activity (GO:0003924);; Molecular Function: GTP binding (GO:0005525);	K07897|4.6e-117|mdm:114824790|K07897 Ras-related protein Rab-7A | (RefSeq) ras-related protein Rab7	[R]	General function prediction only	Ras family	Ras-related protein Rab7 OS=Pisum sativum OX=3888 PE=2 SV=1	Ras-related protein Rab7 OS=Pyrus ussuriensis x Pyrus communis OX=2448454 GN=D8674_026213 PE=4 SV=1	U	Intracellular trafficking, secretion, and vesicular transport	ras-related protein Rab7 [Malus domestica]
LG01	39220001	39320000	99999	3	1.56624
						Eja01G026550	39270071	39271227	-	--	--	--	--	--	--	--	--	Uncharacterized protein OS=Malus baccata OX=106549 GN=C1H46_018989 PE=4 SV=1	--	--	hypothetical protein C1H46_018989 [Malus baccata]
						Eja01G026560	39296432	39297950	+	--	--	--	--	--	--	--	--	Uncharacterized protein OS=Pyrus ussuriensis x Pyrus communis OX=2448454 GN=D8674_026182 PE=4 SV=1	--	--	hypothetical protein D8674_026182 [Pyrus ussuriensis x Pyrus communis]
						Eja01G026570	39305585	39319716	+	[I]	Lipid transport and metabolism	--	--	[R]	General function prediction only	alpha/beta hydrolase fold	--	AB hydrolase-1 domain-containing protein OS=Malus domestica OX=3750 GN=DVH24_021458 PE=4 SV=1	S	Function unknown	uncharacterized protein LOC103445011 [Malus domestica]
LG01	40750001	40920000	169999	9	1.78773
						Eja01G027100	40743491	40755207	+	[J]	Translation, ribosomal structure and biogenesis	Molecular Function: RNA binding (GO:0003723);	K14573|0.0e+00|pxb:103939481|K14573 nucleolar protein 4 | (RefSeq) RNA-binding protein 28-like isoform X1	[A]	RNA processing and modification	RNA recognition motif. (a.k.a. RRM, RBD, or RNP domain)	Polyadenylate-binding protein 2 OS=Arabidopsis thaliana OX=3702 GN=PAB2 PE=1 SV=1	Uncharacterized protein OS=Malus baccata OX=106549 GN=C1H46_008083 PE=4 SV=1	A	RNA processing and modification	hypothetical protein C1H46_008083 [Malus baccata]
						Eja01G027110	40755830	40758728	+	--	--	Molecular Function: chromatin binding (GO:0003682);; Molecular Function: metal ion binding (GO:0046872);	K03283|9.1e-23|mtr:MTR_5g097190|K03283 heat shock 70kDa protein 1/2/6/8 | (RefSeq) DnaK family protein	[K]	Transcription	BAH domain	Chromatin remodeling protein SHL OS=Arabidopsis thaliana OX=3702 GN=SHL PE=1 SV=1	Protein polybromo-1-like OS=Pyrus ussuriensis x Pyrus communis OX=2448454 GN=D8674_026094 PE=4 SV=1	K	Transcription	PREDICTED: chromatin remodeling protein SHL-like isoform X3 [Pyrus x bretschneideri]
						Eja01G027120	40775809	40781789	-	--	--	Molecular Function: protein binding (GO:0005515);	K14963|3.8e-16|ats:109752048|K14963 COMPASS component SWD3 | (RefSeq) LOC109752048; COMPASS-like H3K4 histone methylase component WDR5B	[S]	Function unknown	WD domain, G-beta repeat	Transcriptional corepressor LEUNIG OS=Arabidopsis thaliana OX=3702 GN=LUG PE=1 SV=2	Uncharacterized protein OS=Malus baccata OX=106549 GN=C1H46_008082 PE=4 SV=1	S	Function unknown	hypothetical protein C1H46_008082 [Malus baccata]
						Eja01G027130	40800437	40804059	-	[T]	Signal transduction mechanisms	Molecular Function: acid phosphatase activity (GO:0003993);; Molecular Function: metal ion binding (GO:0046872);	K22390|4.0e-273|mdm:103440369|K22390 acid phosphatase type 7 | (RefSeq) LOW QUALITY PROTEIN: purple acid phosphatase-like	[G]	Carbohydrate transport and metabolism	Calcineurin-like phosphoesterase	Purple acid phosphatase OS=Glycine max OX=3847 GN=PAP PE=1 SV=2	Purple acid phosphatase OS=Pyrus ussuriensis x Pyrus communis OX=2448454 GN=D8674_026091 PE=3 SV=1	G	Carbohydrate transport and metabolism	purple acid phosphatase-like [Pyrus ussuriensis x Pyrus communis]
						Eja01G027140	40826313	40828916	-	[T]	Signal transduction mechanisms	Molecular Function: acid phosphatase activity (GO:0003993);; Molecular Function: metal ion binding (GO:0046872);	K22390|1.3e-279|mdm:114824781|K22390 acid phosphatase type 7 | (RefSeq) purple acid phosphatase 2-like	[G]	Carbohydrate transport and metabolism	Calcineurin-like phosphoesterase	Purple acid phosphatase 2 OS=Ipomoea batatas OX=4120 GN=PAP2 PE=1 SV=1	Purple acid phosphatase OS=Malus baccata OX=106549 GN=C1H46_008078 PE=3 SV=1	G	Carbohydrate transport and metabolism	purple acid phosphatase 2-like [Malus domestica]
						Eja01G027150	40873790	40876032	+	[O]	Posttranslational modification, protein turnover, chaperones	Molecular Function: cysteine-type peptidase activity (GO:0008234);	K01373|7.9e-86|mdm:114827547|K01373 cathepsin F [EC:3.4.22.41] | (RefSeq) cysteine protease RD19A	[O]	Posttranslational modification, protein turnover, chaperones	Papain family cysteine protease	Cysteine protease RD19A OS=Arabidopsis thaliana OX=3702 GN=RD19A PE=1 SV=1	Uncharacterized protein OS=Malus domestica OX=3750 GN=DVH24_021399 PE=3 SV=1	O	Posttranslational modification, protein turnover, chaperones	hypothetical protein DVH24_021399 [Malus domestica]
						Eja01G027160	40887344	40897272	-	[C]	Energy production and conversion	Cellular Component: vacuolar proton-transporting V-type ATPase, V0 domain (GO:0000220);; Molecular Function: proton transmembrane transporter activity (GO:0015078);; Cellular Component: integral component of membrane (GO:0016021);	K02154|0.0e+00|mdm:114822918|K02154 V-type H+-transporting ATPase subunit a | (RefSeq) V-type proton ATPase subunit a3-like	[C]	Energy production and conversion	V-type ATPase 116kDa subunit family	V-type proton ATPase subunit a3 OS=Arabidopsis thaliana OX=3702 GN=VHA-a3 PE=1 SV=1	V-type proton ATPase subunit a OS=Pyrus ussuriensis x Pyrus communis OX=2448454 GN=D8674_026080 PE=3 SV=1	C	Energy production and conversion	V-type proton ATPase subunit a3-like [Malus domestica]
						Eja01G027170	40901470	40906932	-	--	--	Molecular Function: nucleic acid binding (GO:0003676);; Molecular Function: zinc ion binding (GO:0008270);; Biological Process: DNA integration (GO:0015074);	K15255|5.3e-47|mtr:MTR_0003s0410|K15255 ATP-dependent DNA helicase PIF1 [EC:3.6.4.12] | (RefSeq) PIF1-like helicase	[R]	General function prediction only	RNase H-like domain found in reverse transcriptase	Uncharacterized mitochondrial protein AtMg00860 OS=Arabidopsis thaliana OX=3702 GN=AtMg00860 PE=4 SV=1	Endonuclease OS=Malus baccata OX=106549 GN=C1H46_008983 PE=4 SV=1	H	Coenzyme transport and metabolism	hypothetical protein C1H46_008983 [Malus baccata]
						Eja01G027180	40910245	40915642	-	[L]	Replication, recombination and repair	Molecular Function: DNA binding (GO:0003677);; Molecular Function: DNA helicase activity (GO:0003678);; Molecular Function: ATP binding (GO:0005524);; Cellular Component: nucleus (GO:0005634);; Biological Process: DNA replication initiation (GO:0006270);; Cellular Component: MCM complex (GO:0042555);	K02212|0.0e+00|mdm:114827546|K02212 DNA replication licensing factor MCM4 [EC:3.6.4.12] | (RefSeq) DNA replication licensing factor MCM4-like	[L]	Replication, recombination and repair	MCM P-loop domain	DNA replication licensing factor MCM4 OS=Arabidopsis thaliana OX=3702 GN=MCM4 PE=1 SV=1	DNA helicase OS=Pyrus ussuriensis x Pyrus communis OX=2448454 GN=D8674_026079 PE=3 SV=1	L	Replication, recombination and repair	DNA replication licensing factor MCM4 [Pyrus ussuriensis x Pyrus communis]
LG01	41210001	41410000	199999	8	2.38141
						Eja01G027250	41206983	41210415	-	--	--	--	K11498|2.9e-20|csat:104715885|K11498 centromeric protein E | (RefSeq) kinesin-like protein KIN-7M, chloroplastic	--	--	--	--	Uncharacterized protein OS=Malus baccata OX=106549 GN=C1H46_014981 PE=4 SV=1	S	Function unknown	uncharacterized protein LOC103445120 isoform X3 [Malus domestica]
						Eja01G027260	41217173	41219120	+	--	--	Molecular Function: zinc ion binding (GO:0008270);	--	--	--	--	B-box zinc finger protein 20 OS=Arabidopsis thaliana OX=3702 GN=BBX20 PE=1 SV=1	B-box zinc finger protein 20-like OS=Pyrus ussuriensis x Pyrus communis OX=2448454 GN=D8674_004216 PE=4 SV=1	S	Function unknown	PREDICTED: B-box zinc finger protein 20-like [Pyrus x bretschneideri]
						Eja01G027270	41234270	41245684	-	--	--	Molecular Function: microtubule motor activity (GO:0003777);; Molecular Function: ATP binding (GO:0005524);; Biological Process: microtubule-based movement (GO:0007018);; Molecular Function: microtubule binding (GO:0008017);	K11498|0.0e+00|mdm:103417248|K11498 centromeric protein E | (RefSeq) LOW QUALITY PROTEIN: kinesin-like protein KIN-7D, mitochondrial	[Z]	Cytoskeleton	Kinesin motor domain	Kinesin-like protein KIN-7D, mitochondrial OS=Arabidopsis thaliana OX=3702 GN=KIN7D PE=2 SV=1	Kinesin-related protein 4-like OS=Pyrus ussuriensis x Pyrus communis OX=2448454 GN=D8674_026072 PE=3 SV=1	Z	Cytoskeleton	LOW QUALITY PROTEIN: kinesin-like protein KIN-7D, mitochondrial [Malus domestica]
						Eja01G027280	41260282	41267639	+	--	--	--	K22935|2.7e-20|pxb:103962075|K22935 D-ribulokinase [EC:2.7.1.47] | (RefSeq) uncharacterized protein LOC103962075 isoform X1	--	--	--	--	Uncharacterized protein OS=Malus baccata OX=106549 GN=C1H46_008067 PE=4 SV=1	--	--	hypothetical protein C1H46_008067 [Malus baccata]
						Eja01G027290	41276376	41278221	+	[J]	Translation, ribosomal structure and biogenesis	Molecular Function: RNA binding (GO:0003723);	K07574|4.3e-71|mdm:103445126|K07574 RNA-binding protein | (RefSeq) uncharacterized protein LOC103445126	--	--	CRS1 / YhbY (CRM) domain	--	CRM domain-containing protein OS=Pyrus ussuriensis x Pyrus communis OX=2448454 GN=D8674_004221 PE=4 SV=1	J	Translation, ribosomal structure and biogenesis	uncharacterized protein LOC114825068, partial [Malus domestica]
						Eja01G027300	41307197	41313946	-	[Q]	Secondary metabolites biosynthesis, transport and catabolism	Molecular Function: oxidoreductase activity, acting on single donors with incorporation of molecular oxygen, incorporation of two atoms of oxygen (GO:0016702);; Molecular Function: metal ion binding (GO:0046872);	K09840|4.9e-145|pxb:103965230|K09840 9-cis-epoxycarotenoid dioxygenase [EC:1.13.11.51] | (RefSeq) probable carotenoid cleavage dioxygenase 4, chloroplastic	[Q]	Secondary metabolites biosynthesis, transport and catabolism	Retinal pigment epithelial membrane protein	Probable carotenoid cleavage dioxygenase 4, chloroplastic OS=Arabidopsis thaliana OX=3702 GN=CCD4 PE=1 SV=1	Uncharacterized protein OS=Malus baccata OX=106549 GN=C1H46_008066 PE=3 SV=1	Q	Secondary metabolites biosynthesis, transport and catabolism	hypothetical protein C1H46_008066 [Malus baccata]
						Eja01G027310	41368363	41379009	-	--	--	Molecular Function: microtubule motor activity (GO:0003777);; Molecular Function: ATP binding (GO:0005524);; Biological Process: microtubule-based movement (GO:0007018);; Molecular Function: microtubule binding (GO:0008017);	K11498|0.0e+00|mdm:103417248|K11498 centromeric protein E | (RefSeq) LOW QUALITY PROTEIN: kinesin-like protein KIN-7D, mitochondrial	[Z]	Cytoskeleton	Kinesin motor domain	Kinesin-like protein KIN-7D, mitochondrial OS=Arabidopsis thaliana OX=3702 GN=KIN7D PE=2 SV=1	Kinesin-related protein 4-like OS=Pyrus ussuriensis x Pyrus communis OX=2448454 GN=D8674_026072 PE=3 SV=1	Z	Cytoskeleton	LOW QUALITY PROTEIN: kinesin-like protein KIN-7D, mitochondrial [Malus domestica]
						Eja01G027320	41393929	41401378	+	--	--	--	K22935|3.7e-20|pxb:103962075|K22935 D-ribulokinase [EC:2.7.1.47] | (RefSeq) uncharacterized protein LOC103962075 isoform X1	--	--	--	--	Uncharacterized protein OS=Malus baccata OX=106549 GN=C1H46_008067 PE=4 SV=1	--	--	hypothetical protein C1H46_008067 [Malus baccata]
LG01	41440001	41620000	179999	7	1.74129
						Eja01G027350	41447420	41455961	-	--	--	Biological Process: response to acid chemical (GO:0001101);; Biological Process: immune system process (GO:0002376);; Cellular Component: cellular_component (GO:0005575);; Cellular Component: intracellular (GO:0005622);; Cellular Component: obsolete cell (GO:0005623);; Cellular Component: cytoplasm (GO:0005737);; Cellular Component: mitochondrion (GO:0005739);; Biological Process: organic acid me…	K13457|5.7e-44|mdm:114825146|K13457 disease resistance protein RPM1 | (RefSeq) disease resistance protein RPM1-like	[R]	General function prediction only	--	Protein DETOXIFICATION 46, chloroplastic OS=Arabidopsis thaliana OX=3702 GN=DTX46 PE=2 SV=1	Protein DETOXIFICATION OS=Pyrus ussuriensis x Pyrus communis OX=2448454 GN=D8674_026068 PE=3 SV=1	V	Defense mechanisms	PREDICTED: protein DETOXIFICATION 46, chloroplastic-like [Pyrus x bretschneideri]
						Eja01G027360	41462145	41463239	+	--	--	Molecular Function: protein binding (GO:0005515);	K21596|7.7e-08|nta:107794376|K21596 calmodulin-binding transcription activator | (RefSeq) uncharacterized LOC107794376	--	--	F-box domain	F-box/kelch-repeat protein At3g23880 OS=Arabidopsis thaliana OX=3702 GN=At3g23880 PE=2 SV=1	F-box/kelch-repeat protein OS=Pyrus ussuriensis x Pyrus communis OX=2448454 GN=D8674_026067 PE=4 SV=1	--	--	F-box/kelch-repeat protein [Pyrus ussuriensis x Pyrus communis]
						Eja01G027370	41496280	41503975	+	[I]	Lipid transport and metabolism	Molecular Function: farnesyl-diphosphate farnesyltransferase activity (GO:0004310);; Biological Process: lipid biosynthetic process (GO:0008610);; Cellular Component: integral component of membrane (GO:0016021);; Molecular Function: squalene synthase activity (GO:0051996);	K00801|1.5e-231|pxb:103965221|K00801 farnesyl-diphosphate farnesyltransferase [EC:2.5.1.21] | (RefSeq) squalene synthase-like	[I]	Lipid transport and metabolism	Squalene/phytoene synthase	Squalene synthase 2 OS=Panax ginseng OX=4054 GN=SS2 PE=2 SV=1	Squalene synthase OS=Eriobotrya japonica OX=32224 PE=2 SV=3	I	Lipid transport and metabolism	squalene synthase [Eriobotrya japonica]
						Eja01G027380	41538342	41540868	-	--	--	Molecular Function: structural constituent of ribosome (GO:0003735);; Cellular Component: ribosome (GO:0005840);	K17427|3.5e-61|pxb:103966924|K17427 large subunit ribosomal protein L46 | (RefSeq) 39S ribosomal protein L46, mitochondrial-like	[J]	Translation, ribosomal structure and biogenesis	--	--	39S ribosomal protein L46 OS=Pyrus ussuriensis x Pyrus communis OX=2448454 GN=D8674_004228 PE=4 SV=1	J	Translation, ribosomal structure and biogenesis	PREDICTED: 39S ribosomal protein L46, mitochondrial-like [Pyrus x bretschneideri]
						Eja01G027390	41541982	41543899	+	--	--	--	K07466|4.4e-49|mdm:103449955|K07466 replication factor A1 | (RefSeq) replication protein A 70 kDa DNA-binding subunit isoform X1	--	--	Domain of unknown function DUF223	--	Uncharacterized protein OS=Malus baccata OX=106549 GN=C1H46_033885 PE=4 SV=1	L	Replication, recombination and repair	hypothetical protein C1H46_033885 [Malus baccata]
						Eja01G027400	41553865	41558376	-	--	--	Biological Process: mitotic cell cycle (GO:0000278);; Biological Process: nuclear division (GO:0000280);; Biological Process: mitotic cytokinesis (GO:0000281);; Biological Process: cytokinesis (GO:0000910);; Biological Process: cytokinesis by cell plate formation (GO:0000911);; Biological Process: cell plate assembly (GO:0000919);; Molecular Function: protein binding (GO:0005515);; Cellular Compo…	--	--	--	Variant SH3 domain	SH3 domain-containing protein 2 OS=Arabidopsis thaliana OX=3702 GN=SH3P2 PE=1 SV=1	SH3 domain-containing protein OS=Malus domestica OX=3750 GN=DVH24_021382 PE=4 SV=1	T	Signal transduction mechanisms	SH3 domain-containing protein 2-like isoform X1 [Malus domestica]
						Eja01G027410	41579693	41580448	+	--	--	Biological Process: response to acid chemical (GO:0001101);; Cellular Component: cellular_component (GO:0005575);; Cellular Component: cell wall (GO:0005618);; Cellular Component: intracellular (GO:0005622);; Cellular Component: obsolete cell (GO:0005623);; Cellular Component: cytoplasm (GO:0005737);; Cellular Component: vacuole (GO:0005773);; Biological Process: biological_process (GO:0008150);;…	--	--	--	Salt stress response/antifungal	Cysteine-rich repeat secretory protein 38 OS=Arabidopsis thaliana OX=3702 GN=CRRSP38 PE=2 SV=1	Cysteine-rich repeat secretory protein 38-like OS=Pyrus ussuriensis x Pyrus communis OX=2448454 GN=D8674_026060 PE=4 SV=1	S	Function unknown	cysteine-rich repeat secretory protein 38-like [Malus domestica]
LG01	41800001	41980000	179999	5	1.63377
						Eja01G027520	41825324	41826372	-	--	--	Cellular Component: integral component of membrane (GO:0016021);	--	--	--	--	--	Uncharacterized protein OS=Malus baccata OX=106549 GN=C1H46_044269 PE=4 SV=1	--	--	hypothetical protein C1H46_044269 [Malus baccata]
						Eja01G027530	41826904	41827243	-	--	--	Cellular Component: integral component of membrane (GO:0016021);	--	--	--	Cold acclimation protein WCOR413	Cold-regulated 413 plasma membrane protein 2 OS=Arabidopsis thaliana OX=3702 GN=COR413PM2 PE=2 SV=1	Cold-regulated 413 plasma membrane protein 2-like OS=Pyrus ussuriensis x Pyrus communis OX=2448454 GN=D8674_004023 PE=3 SV=1	S	Function unknown	cold-regulated 413 plasma membrane protein 1-like [Malus domestica]
						Eja01G027540	41844850	41845798	-	--	--	--	K00430|3.4e-31|soe:110791652|K00430 peroxidase [EC:1.11.1.7] | (RefSeq) peroxidase 17-like	--	--	--	--	Uncharacterized protein OS=Pyrus ussuriensis x Pyrus communis OX=2448454 GN=D8674_008018 PE=4 SV=1	D	Cell cycle control, cell division, chromosome partitioning	hypothetical protein D8674_008018 [Pyrus ussuriensis x Pyrus communis]
						Eja01G027550	41935876	41936763	-
						Eja01G027560	41945323	41950217	+	--	--	Molecular Function: microtubule motor activity (GO:0003777);; Molecular Function: ATP binding (GO:0005524);; Cellular Component: microtubule (GO:0005874);; Biological Process: microtubule-based movement (GO:0007018);; Molecular Function: microtubule binding (GO:0008017);	K11498|0.0e+00|mdm:114822923|K11498 centromeric protein E | (RefSeq) kinesin-like protein KIN-7E	[Z]	Cytoskeleton	Kinesin motor domain	Kinesin-like protein KIN-7E OS=Arabidopsis thaliana OX=3702 GN=KIN7E PE=2 SV=1	Kinesin-like protein OS=Pyrus ussuriensis x Pyrus communis OX=2448454 GN=D8674_026051 PE=3 SV=1	Z	Cytoskeleton	kinesin-like protein NACK1 [Pyrus ussuriensis x Pyrus communis]
LG01	42740001	42980000	239999	2	2.53395
						Eja01G027960	42730241	42741058	-	--	--	Molecular Function: ADP binding (GO:0043531);	K15078|2.2e-101|tcc:18614561|K15078 structure-specific endonuclease subunit SLX1 [EC:3.6.1.-] | (RefSeq) putative disease resistance protein RGA3	[T]	Signal transduction mechanisms	NB-ARC domain	Putative disease resistance protein RGA1 OS=Solanum bulbocastanum OX=147425 GN=RGA1 PE=2 SV=2	Uncharacterized protein OS=Malus baccata OX=106549 GN=C1H46_011815 PE=4 SV=1	T	Signal transduction mechanisms	hypothetical protein C1H46_011815 [Malus baccata]
						Eja01G027970	42808249	42809685	+	--	--	--	--	--	--	Agglutinin domain	--	Uncharacterized protein OS=Malus domestica OX=3750 GN=DVH24_023475 PE=4 SV=1	S	Function unknown	PREDICTED: uncharacterized protein LOC103935239 [Pyrus x bretschneideri]
LG01	49650001	49820000	169999	4	1.86976
						Eja01G031290	49677760	49681380	-
						Eja01G031300	49682252	49684326	-	--	--	Molecular Function: DNA binding (GO:0003677);	K07466|3.3e-72|mdm:103449955|K07466 replication factor A1 | (RefSeq) replication protein A 70 kDa DNA-binding subunit isoform X1	--	--	--	--	Replication protein A 70 kDa DNA-binding subunit B-like OS=Pyrus ussuriensis x Pyrus communis OX=2448454 GN=D8674_036578 PE=4 SV=1	L	Replication, recombination and repair	replication protein A 70 kDa DNA-binding subunit B-like [Pyrus ussuriensis x Pyrus communis]
						Eja01G031310	49757304	49764409	-	[I]	Lipid transport and metabolism	Molecular Function: lanosterol synthase activity (GO:0000250);; Cellular Component: lipid droplet (GO:0005811);; Biological Process: triterpenoid biosynthetic process (GO:0016104);; Molecular Function: beta-amyrin synthase activity (GO:0042300);	K15813|0.0e+00|mdm:103429285|K15813 beta-amyrin synthase [EC:5.4.99.39] | (RefSeq) beta-amyrin synthase isoform X1	[I]	Lipid transport and metabolism	Squalene-hopene cyclase C-terminal domain	Beta-amyrin synthase OS=Betula platyphylla OX=78630 GN=OSCBPY PE=1 SV=1	Terpene cyclase/mutase family member OS=Pyrus ussuriensis x Pyrus communis OX=2448454 GN=D8674_038435 PE=3 SV=1	I	Lipid transport and metabolism	beta-amyrin synthase-like [Pyrus ussuriensis x Pyrus communis]
						Eja01G031320	49782862	49786678	+	--	--	Molecular Function: nucleic acid binding (GO:0003676);; Molecular Function: zinc ion binding (GO:0008270);; Biological Process: DNA integration (GO:0015074);	K09338|6.9e-38|cit:102623619|K09338 homeobox-leucine zipper protein | (RefSeq) homeobox-leucine zipper protein ROC8-like	[R]	General function prediction only	Retroviral aspartyl protease	--	Endonuclease OS=Malus baccata OX=106549 GN=C1H46_008983 PE=4 SV=1	H	Coenzyme transport and metabolism	hypothetical protein C1H46_008983 [Malus baccata]
LG01	49960001	50090000	129999	5	1.99328
						Eja01G031450	49971394	49973993	+	--	--	Molecular Function: DNA binding (GO:0003677);; Cellular Component: nucleus (GO:0005634);	--	--	--	B3 DNA binding domain	B3 domain-containing protein At5g18090 OS=Arabidopsis thaliana OX=3702 GN=At5g18090 PE=2 SV=1	B3 domain-containing protein OS=Pyrus ussuriensis x Pyrus communis OX=2448454 GN=D8674_038205 PE=4 SV=1	--	--	B3 domain-containing protein [Pyrus ussuriensis x Pyrus communis]
						Eja01G031460	49976670	49980498	-	--	--	Biological Process: regulation of transcription, DNA-templated (GO:0006355);; Biological Process: cell division (GO:0051301);	K23408|2.2e-64|mdm:103425819|K23408 cell division cycle-associated protein 7 | (RefSeq) cell division cycle-associated protein 7-like	--	--	Zinc-finger domain of monoamine-oxidase A repressor R1	--	Cell division cycle-associated protein 7-like OS=Pyrus ussuriensis x Pyrus communis OX=2448454 GN=D8674_026294 PE=4 SV=1	S	Function unknown	cell division cycle-associated protein 7-like [Pyrus ussuriensis x Pyrus communis]
						Eja01G031470	50021873	50025737	+	[R]	General function prediction only	Biological Process: signal transduction (GO:0007165);; Molecular Function: ADP binding (GO:0043531);	K00695|8.8e-120|mtr:MTR_6g478030|K00695 sucrose synthase [EC:2.4.1.13] | (RefSeq) sucrose synthase	--	--	TIR domain	Disease resistance protein RPV1 OS=Vitis rotundifolia OX=103349 GN=RPV1 PE=1 SV=1	ADP-ribosyl cyclase/cyclic ADP-ribose hydrolase OS=Malus baccata OX=106549 GN=C1H46_014758 PE=4 SV=1	T	Signal transduction mechanisms	hypothetical protein C1H46_014758 [Malus baccata]
						Eja01G031480	50030057	50032650	-	--	--	Molecular Function: GTP binding (GO:0005525);	K07955|4.2e-29|pavi:110763708|K07955 ADP-ribosylation factor-like protein 8 | (RefSeq) ADP-ribosylation factor-like protein 8a	[R]	General function prediction only	--	ADP-ribosylation factor-like protein 8b OS=Arabidopsis thaliana OX=3702 GN=ARL8B PE=2 SV=1	Uncharacterized protein OS=Pyrus ussuriensis x Pyrus communis OX=2448454 GN=D8674_026579 PE=3 SV=1	U	Intracellular trafficking, secretion, and vesicular transport	hypothetical protein D8674_026579 [Pyrus ussuriensis x Pyrus communis]
						Eja01G031490	50039628	50040302	+
LG01	51110001	51350000	239999	12	1.56763
						Eja01G032080	51106423	51112216	-	[T]	Signal transduction mechanisms	Molecular Function: protein kinase activity (GO:0004672);; Molecular Function: ATP binding (GO:0005524);	K01180|4.5e-67|cmax:111487562|K01180 endo-1,3(4)-beta-glucanase [EC:3.2.1.6] | (RefSeq) uncharacterized protein LOC111487562	[T]	Signal transduction mechanisms	Protein kinase domain	Proline-rich receptor-like protein kinase PERK14 OS=Arabidopsis thaliana OX=3702 GN=PERK14 PE=2 SV=1	Protein kinase domain-containing protein OS=Malus domestica OX=3750 GN=DVH24_030506 PE=4 SV=1	T	Signal transduction mechanisms	hypothetical protein DVH24_030506 [Malus domestica]
						Eja01G032090	51118999	51154971	+	[J]	Translation, ribosomal structure and biogenesis	Biological Process: ribosomal large subunit assembly (GO:0000027);; Molecular Function: ATP binding (GO:0005524);; Cellular Component: nucleus (GO:0005634);; Molecular Function: ATPase activity (GO:0016887);	K14572|0.0e+00|mdm:103436637|K14572 midasin | (RefSeq) midasin	[R]	General function prediction only	AAA domain (dynein-related subfamily)	Midasin OS=Arabidopsis thaliana OX=3702 GN=MDN1 PE=1 SV=1	Midasin OS=Malus domestica OX=3750 GN=DVH24_030505 PE=3 SV=1	S	Function unknown	midasin [Malus domestica]
						Eja01G032100	51155111	51156227	-	--	--	Molecular Function: ADP binding (GO:0043531);	K13459|6.6e-52|pavi:110754014|K13459 disease resistance protein RPS2 | (RefSeq) disease resistance protein At4g27190-like	[T]	Signal transduction mechanisms	NB-ARC domain	Putative disease resistance protein At5g05400 OS=Arabidopsis thaliana OX=3702 GN=At5g05400 PE=3 SV=1	NB-ARC domain-containing protein OS=Malus baccata OX=106549 GN=C1H46_000908 PE=4 SV=1	T	Signal transduction mechanisms	hypothetical protein C1H46_000908 [Malus baccata]
						Eja01G032110	51161273	51163891	+	--	--	--	--	--	--	--	--	Uncharacterized protein OS=Pyrus ussuriensis x Pyrus communis OX=2448454 GN=D8674_025629 PE=4 SV=1	--	--	uncharacterized protein LOC103436624 [Malus domestica]
						Eja01G032120	51186437	51188108	-	[Q]	Secondary metabolites biosynthesis, transport and catabolism	Molecular Function: oxidoreductase activity (GO:0016491);; Molecular Function: metal ion binding (GO:0046872);	K24028|6.8e-31|ccaj:109797122|K24028 salicylic acid 3-hydroxylase [EC:1.14.11.-] | (RefSeq) protein DMR6-LIKE OXYGENASE 1-like	[QR]	--	non-haem dioxygenase in morphine synthesis N-terminal	2-oxoglutarate-dependent dioxygenase 19 OS=Oryza sativa subsp. japonica OX=39947 GN=2ODD19 PE=1 SV=1	Fe2OG dioxygenase domain-containing protein OS=Malus domestica OX=3750 GN=DVH24_030502 PE=3 SV=1	Q	Secondary metabolites biosynthesis, transport and catabolism	flavanone 3-dioxygenase 3-like isoform X2 [Malus domestica]
						Eja01G032130	51211881	51213581	+	--	--	--	--	--	--	--	--	Uncharacterized protein OS=Pyrus ussuriensis x Pyrus communis OX=2448454 GN=D8674_000762 PE=4 SV=1	--	--	uncharacterized protein LOC103406211 [Malus domestica]
						Eja01G032140	51256525	51260152	+	[Q]	Secondary metabolites biosynthesis, transport and catabolism	Molecular Function: oxidoreductase activity (GO:0016491);; Molecular Function: metal ion binding (GO:0046872);	K24028|1.5e-46|adu:107460505|K24028 salicylic acid 3-hydroxylase [EC:1.14.11.-] | (RefSeq) protein DMR6-LIKE OXYGENASE 1	[QR]	--	2OG-Fe(II) oxygenase superfamily	Protein DMR6-LIKE OXYGENASE 2 OS=Arabidopsis thaliana OX=3702 GN=DLO2 PE=2 SV=1	Fe2OG dioxygenase domain-containing protein OS=Malus baccata OX=106549 GN=C1H46_006497 PE=3 SV=1	Q	Secondary metabolites biosynthesis, transport and catabolism	PREDICTED: protein DMR6-LIKE OXYGENASE 2-like [Pyrus x bretschneideri]
						Eja01G032150	51272632	51276055	-	--	--	Molecular Function: protein binding (GO:0005515);	--	--	--	F-box-like	--	F-box domain-containing protein OS=Malus domestica OX=3750 GN=DVH24_030501 PE=4 SV=1	S	Function unknown	hypothetical protein DVH24_030501 [Malus domestica]
						Eja01G032160	51283668	51288828	-	[Q]	Secondary metabolites biosynthesis, transport and catabolism	Molecular Function: oxidoreductase activity (GO:0016491);; Molecular Function: metal ion binding (GO:0046872);	K24028|1.1e-49|adu:107460505|K24028 salicylic acid 3-hydroxylase [EC:1.14.11.-] | (RefSeq) protein DMR6-LIKE OXYGENASE 1	[QR]	--	2OG-Fe(II) oxygenase superfamily	2-oxoglutarate-dependent dioxygenase 19 OS=Oryza sativa subsp. japonica OX=39947 GN=2ODD19 PE=1 SV=1	Fe2OG dioxygenase domain-containing protein OS=Malus domestica OX=3750 GN=DVH24_030500 PE=3 SV=1	Q	Secondary metabolites biosynthesis, transport and catabolism	hypothetical protein DVH24_030500 [Malus domestica]
						Eja01G032170	51299903	51307167	-	--	--	Biological Process: intracellular protein transport (GO:0006886);	K13141|4.7e-81|csat:104745793|K13141 integrator complex subunit 4 | (RefSeq) protein SIEL-like	[U]	Intracellular trafficking, secretion, and vesicular transport	VHS domain	TOM1-like protein 3 OS=Arabidopsis thaliana OX=3702 GN=TOL3 PE=1 SV=1	Uncharacterized protein OS=Malus domestica OX=3750 GN=DVH24_030499 PE=3 SV=1	U	Intracellular trafficking, secretion, and vesicular transport	PREDICTED: target of Myb protein 1-like [Pyrus x bretschneideri]
						Eja01G032180	51326481	51329121	-	--	--	Biological Process: organelle organization (GO:0006996);; Biological Process: biological_process (GO:0008150);; Biological Process: plastid organization (GO:0009657);; Biological Process: chloroplast organization (GO:0009658);; Biological Process: cellular process (GO:0009987);; Biological Process: cellular component organization (GO:0016043);; Biological Process: cellular component organization …	K22013|8.6e-142|pxb:103956540|K22013 magnesium dechelatase [EC:4.99.1.10] | (RefSeq) protein STAY-GREEN LIKE, chloroplastic-like	--	--	Staygreen protein	Magnesium dechelatase SGRL, chloroplastic OS=Arabidopsis thaliana OX=3702 GN=SGRL PE=1 SV=1	Protein STAY-GREEN LIKE OS=Pyrus ussuriensis x Pyrus communis OX=2448454 GN=D8674_025621 PE=3 SV=1	S	Function unknown	PREDICTED: protein STAY-GREEN LIKE, chloroplastic-like [Pyrus x bretschneideri]
						Eja01G032190	51349114	51354507	+	[H]	Coenzyme transport and metabolism	Molecular Function: methyltransferase activity (GO:0008168);; Cellular Component: integral component of membrane (GO:0016021);; Biological Process: methylation (GO:0032259);	K15449|8.3e-162|gmx:100791920|K15449 tRNA wybutosine-synthesizing protein 1 [EC:4.1.3.44] | (RefSeq) probable methyltransferase PMT28	--	--	Putative S-adenosyl-L-methionine-dependent methyltransferase	Probable methyltransferase PMT25 OS=Arabidopsis thaliana OX=3702 GN=At2g34300 PE=2 SV=2	Methyltransferase PMT24 OS=Pyrus ussuriensis x Pyrus communis OX=2448454 GN=D8674_025620 PE=3 SV=1	S	Function unknown	methyltransferase PMT24 [Pyrus ussuriensis x Pyrus communis]
LG01	52690001	52810000	119999	2	2.7341
						Eja01G032720	52751492	52752003	+	--	--	--	--	--	--	--	--	Uncharacterized protein OS=Lupinus albus OX=3870 GN=Lal_00043021 PE=4 SV=1	--	--	hypothetical protein Lal_00043021 [Lupinus albus]
						Eja01G032730	52760291	52760535	+	--	--	--	--	--	--	--	--	Uncharacterized protein OS=Beta vulgaris subsp. vulgaris OX=3555 GN=BVRB_011870 PE=4 SV=1	--	--	hypothetical protein BVRB_011870 [Beta vulgaris subsp. vulgaris]
LG01	7660001	7770000	109999	6	1.58434
						Eja01G008920	7655333	7660409	-	--	--	Molecular Function: DNA-binding transcription factor activity (GO:0003700);; Cellular Component: nucleus (GO:0005634);; Molecular Function: sequence-specific DNA binding (GO:0043565);	K13425|1.1e-39|cann:107839265|K13425 WRKY transcription factor 22 | (RefSeq) WRKY transcription factor 22-like	--	--	WRKY DNA -binding domain	Probable WRKY transcription factor 14 OS=Arabidopsis thaliana OX=3702 GN=WRKY14 PE=2 SV=2	WRKY domain-containing protein OS=Malus domestica OX=3750 GN=DVH24_011170 PE=4 SV=1	K	Transcription	PREDICTED: probable WRKY transcription factor 14 [Pyrus x bretschneideri]
						Eja01G008930	7677402	7681345	-	[T]	Signal transduction mechanisms	Molecular Function: protein serine/threonine kinase activity (GO:0004674);; Molecular Function: ATP binding (GO:0005524);	K08790|1.5e-267|mdm:103454463|K08790 serine/threonine kinase 38 [EC:2.7.11.1] | (RefSeq) serine/threonine-protein kinase tricorner isoform X2	[R]	General function prediction only	Protein kinase domain	Probable serine/threonine protein kinase IRE4 OS=Arabidopsis thaliana OX=3702 GN=IRE4 PE=2 SV=1	Uncharacterized protein OS=Malus baccata OX=106549 GN=C1H46_027806 PE=4 SV=1	T	Signal transduction mechanisms	hypothetical protein C1H46_027806 [Malus baccata]
						Eja01G008940	7696683	7697102	-	--	--	Cellular Component: extracellular region (GO:0005576);; Biological Process: rejection of self pollen (GO:0060320);	--	--	--	Plant self-incompatibility protein S1	--	S-protein homolog OS=Prunus persica OX=3760 GN=PRUPE_1G060000 PE=3 SV=1	S	Function unknown	unnamed protein product [Prunus armeniaca]
						Eja01G008950	7718483	7718887	+	--	--	Cellular Component: extracellular region (GO:0005576);; Biological Process: rejection of self pollen (GO:0060320);	--	--	--	Plant self-incompatibility protein S1	S-protein homolog 4 OS=Arabidopsis thaliana OX=3702 GN=SPH4 PE=3 SV=1	S-protein homolog OS=Pyrus ussuriensis x Pyrus communis OX=2448454 GN=D8674_010191 PE=3 SV=1	S	Function unknown	PREDICTED: uncharacterized protein LOC103952414 [Pyrus x bretschneideri]
						Eja01G008960	7753885	7754988	-	--	--	--	K13413|1.7e-51|sbi:110435403|K13413 mitogen-activated protein kinase kinase 4/5 [EC:2.7.12.2] | (RefSeq) mitogen-activated protein kinase kinase 5-like	--	--	Protein of unknown function (DUF640)	Protein LIGHT-DEPENDENT SHORT HYPOCOTYLS 4 OS=Arabidopsis thaliana OX=3702 GN=LSH4 PE=1 SV=1	ALOG domain-containing protein OS=Malus baccata OX=106549 GN=C1H46_027808 PE=3 SV=1	S	Function unknown	protein G1-like1 [Malus domestica]
						Eja01G008970	7762883	7764381	-	--	--	--	K00764|8.7e-24|pxb:103967979|K00764 amidophosphoribosyltransferase [EC:2.4.2.14] | (RefSeq) amidophosphoribosyltransferase, chloroplastic-like	--	--	gag-polypeptide of LTR copia-type	--	Retrotran_gag_3 domain-containing protein OS=Pyrus ussuriensis x Pyrus communis OX=2448454 GN=D8674_005734 PE=4 SV=1	L	Replication, recombination and repair	PREDICTED: uncharacterized protein LOC108868128 [Pyrus x bretschneideri]
LG01	8100001	8320000	219999	15	1.64968
						Eja01G009330	8113790	8130365	+	[M]	Cell wall/membrane/envelope biogenesis	Molecular Function: protein kinase activity (GO:0004672);; Molecular Function: ATP binding (GO:0005524);; Cellular Component: integral component of membrane (GO:0016021);	K13418|3.9e-71|csv:101208905|K13418 somatic embryogenesis receptor kinase 1 [EC:2.7.10.1 2.7.11.1] | (RefSeq) LOW QUALITY PROTEIN: somatic embryogenesis receptor kinase 2	--	--	Protein kinase domain	Probable LRR receptor-like serine/threonine-protein kinase At1g56130 OS=Arabidopsis thaliana OX=3702 GN=At1g56130 PE=2 SV=2	Non-specific serine/threonine protein kinase OS=Pyrus ussuriensis x Pyrus communis OX=2448454 GN=D8674_027646 PE=4 SV=1	T	Signal transduction mechanisms	LRR receptor-like serine/threonine-protein kinase [Pyrus ussuriensis x Pyrus communis]
						Eja01G009340	8158864	8160438	-	--	--	Molecular Function: acyl-CoA hydrolase activity (GO:0047617);	K17362|1.1e-76|mdm:103435215|K17362 acyl-coenzyme A thioesterase 13 [EC:3.1.2.-] | (RefSeq) acyl-coenzyme A thioesterase 13-like	[R]	General function prediction only	Thioesterase superfamily	--	4HBT domain-containing protein OS=Malus domestica OX=3750 GN=DVH24_011138 PE=3 SV=1	Q	Secondary metabolites biosynthesis, transport and catabolism	acyl-coenzyme A thioesterase 13-like [Malus domestica]
						Eja01G009350	8165469	8172135	+	[R]	General function prediction only	Molecular Function: protein kinase activity (GO:0004672);; Molecular Function: ATP binding (GO:0005524);; Cellular Component: integral component of membrane (GO:0016021);	K13418|2.1e-72|mesc:110628076|K13418 somatic embryogenesis receptor kinase 1 [EC:2.7.10.1 2.7.11.1] | (RefSeq) somatic embryogenesis receptor kinase 2-like isoform X1	--	--	Protein kinase domain	Probable LRR receptor-like serine/threonine-protein kinase At1g56130 OS=Arabidopsis thaliana OX=3702 GN=At1g56130 PE=2 SV=2	Non-specific serine/threonine protein kinase OS=Malus domestica OX=3750 GN=DVH24_011137 PE=4 SV=1	T	Signal transduction mechanisms	hypothetical protein DVH24_011137 [Malus domestica]
						Eja01G009360	8175992	8176327	-	--	--	--	--	--	--	Domain of unknown function (DUF2828)	--	Uncharacterized protein OS=Malus baccata OX=106549 GN=C1H46_023163 PE=4 SV=1	S	Function unknown	hypothetical protein C1H46_023163 [Malus baccata]
						Eja01G009370	8195589	8197570	+	--	--	Cellular Component: transcription factor TFIIIB complex (GO:0000126);; Molecular Function: RNA polymerase III general transcription initiation factor activity (GO:0000995);; Biological Process: transcription preinitiation complex assembly (GO:0070897);	K15196|2.8e-06|psom:113361863|K15196 transcription factor IIIB 90 kDa subunit | (RefSeq) transcription factor IIIB 60 kDa subunit-like	--	--	Brf1-like TBP-binding domain	--	BRF1 domain-containing protein OS=Pyrus ussuriensis x Pyrus communis OX=2448454 GN=D8674_027547 PE=4 SV=1	S	Function unknown	hypothetical protein D8674_027547 [Pyrus ussuriensis x Pyrus communis]
						Eja01G009380	8197759	8199337	-	[Q]	Secondary metabolites biosynthesis, transport and catabolism	Molecular Function: acyl-CoA hydrolase activity (GO:0047617);	K17362|1.8e-79|mdm:103435215|K17362 acyl-coenzyme A thioesterase 13 [EC:3.1.2.-] | (RefSeq) acyl-coenzyme A thioesterase 13-like	[R]	General function prediction only	Thioesterase superfamily	--	Acyl-coenzyme A thioesterase 13-like OS=Pyrus ussuriensis x Pyrus communis OX=2448454 GN=D8674_027548 PE=3 SV=1	Q	Secondary metabolites biosynthesis, transport and catabolism	acyl-coenzyme A thioesterase 13-like [Malus domestica]
						Eja01G009390	8220208	8228136	+	[R]	General function prediction only	Molecular Function: protein kinase activity (GO:0004672);; Molecular Function: ATP binding (GO:0005524);; Cellular Component: integral component of membrane (GO:0016021);	K01180|2.4e-71|cmax:111487562|K01180 endo-1,3(4)-beta-glucanase [EC:3.2.1.6] | (RefSeq) uncharacterized protein LOC111487562	--	--	Protein kinase domain	Probable LRR receptor-like serine/threonine-protein kinase At1g56130 OS=Arabidopsis thaliana OX=3702 GN=At1g56130 PE=2 SV=2	Non-specific serine/threonine protein kinase OS=Pyrus ussuriensis x Pyrus communis OX=2448454 GN=D8674_027546 PE=4 SV=1	T	Signal transduction mechanisms	LRR receptor-like serine/threonine-protein kinase [Pyrus ussuriensis x Pyrus communis]
						Eja01G009400	8228880	8229396	+	--	--	Cellular Component: integral component of membrane (GO:0016021);	--	[OR]	--	--	--	Uncharacterized protein OS=Malus baccata OX=106549 GN=C1H46_023162 PE=4 SV=1	O	Posttranslational modification, protein turnover, chaperones	hypothetical protein C1H46_023162 [Malus baccata]
						Eja01G009410	8264057	8266747	+	--	--	Cellular Component: transcription factor TFIIIB complex (GO:0000126);; Molecular Function: RNA polymerase III general transcription initiation factor activity (GO:0000995);; Biological Process: transcription preinitiation complex assembly (GO:0070897);	K15196|9.3e-08|vvi:100263800|K15196 transcription factor IIIB 90 kDa subunit | (RefSeq) transcription factor IIIB 90 kDa subunit	--	--	Brf1-like TBP-binding domain	--	BRF1 domain-containing protein OS=Malus domestica OX=3750 GN=DVH24_011139 PE=4 SV=1	S	Function unknown	hypothetical protein DVH24_011139 [Malus domestica]
						Eja01G009420	8295103	8303331	+	[T]	Signal transduction mechanisms	Molecular Function: protein kinase activity (GO:0004672);; Molecular Function: ATP binding (GO:0005524);; Cellular Component: integral component of membrane (GO:0016021);	K13418|2.1e-70|hbr:110664195|K13418 somatic embryogenesis receptor kinase 1 [EC:2.7.10.1 2.7.11.1] | (RefSeq) somatic embryogenesis receptor kinase 2-like isoform X1	--	--	Protein kinase domain	Probable LRR receptor-like serine/threonine-protein kinase At1g56140 OS=Arabidopsis thaliana OX=3702 GN=At1g56140 PE=2 SV=2	Non-specific serine/threonine protein kinase OS=Pyrus ussuriensis x Pyrus communis OX=2448454 GN=D8674_027546 PE=4 SV=1	T	Signal transduction mechanisms	LRR receptor-like serine/threonine-protein kinase [Pyrus ussuriensis x Pyrus communis]
						Eja01G009430	8305589	8305924	-	--	--	--	--	--	--	Domain of unknown function (DUF2828)	--	Uncharacterized protein OS=Malus domestica OX=3750 GN=DVH24_011136 PE=4 SV=1	S	Function unknown	hypothetical protein DVH24_011136 [Malus domestica]
						Eja01G009440	8305925	8306709	-	--	--	--	--	--	--	Domain of unknown function (DUF2828)	--	Uncharacterized protein OS=Pyrus ussuriensis x Pyrus communis OX=2448454 GN=D8674_027541 PE=4 SV=1	S	Function unknown	hypothetical protein D8674_027541 [Pyrus ussuriensis x Pyrus communis]
						Eja01G009450	8312733	8314517	-	--	--	--	--	--	--	Domain of unknown function (DUF2828)	--	Uncharacterized protein OS=Pyrus ussuriensis x Pyrus communis OX=2448454 GN=D8674_027541 PE=4 SV=1	S	Function unknown	hypothetical protein D8674_027541 [Pyrus ussuriensis x Pyrus communis]
						Eja01G009460	8315630	8316380	-	--	--	--	--	--	--	--	--	Uncharacterized protein OS=Malus domestica OX=3750 GN=DVH24_026063 PE=4 SV=1	--	--	PREDICTED: uncharacterized protein LOC103933140 [Pyrus x bretschneideri]
						Eja01G009470	8316792	8318844	-	--	--	Cellular Component: cellular_component (GO:0005575);; Cellular Component: obsolete cell (GO:0005623);; Cellular Component: plasma membrane (GO:0005886);; Cellular Component: membrane (GO:0016020);; Cellular Component: integral component of membrane (GO:0016021);; Cellular Component: obsolete cell part (GO:0044464);; Cellular Component: cell periphery (GO:0071944);	--	[I]	Lipid transport and metabolism	--	Phosphatidylinositol-3-phosphatase SAC1 OS=Arabidopsis thaliana OX=3702 GN=SAC1 PE=1 SV=1	Uncharacterized protein OS=Malus domestica OX=3750 GN=DVH24_026062 PE=4 SV=1	T	Signal transduction mechanisms	hypothetical protein DVH24_026062 [Malus domestica]
LG01	8900001	9170000	269999	33	1.93105
						Eja01G009940	8899037	8903046	-	--	--	Molecular Function: single-stranded DNA binding (GO:0003697);; Biological Process: DNA replication (GO:0006260);	K01051|3.9e-09|dcr:108204017|K01051 pectinesterase [EC:3.1.1.11] | (RefSeq) pectinesterase 1-like	--	--	--	Protein OSB3, chloroplastic/mitochondrial OS=Arabidopsis thaliana OX=3702 GN=OSB3 PE=2 SV=1	Protein OSB4 OS=Pyrus ussuriensis x Pyrus communis OX=2448454 GN=D8674_027577 PE=4 SV=1	L	Replication, recombination and repair	PREDICTED: protein OSB4, chloroplastic-like isoform X2 [Pyrus x bretschneideri]
						Eja01G009950	8903486	8909443	+	[R]	General function prediction only	Molecular Function: zinc ion binding (GO:0008270);	K06874|8.0e-280|mdm:103435255|K06874 zinc finger protein | (RefSeq) zinc finger protein ZPR1 homolog	[R]	General function prediction only	ZPR1 zinc-finger domain	--	Uncharacterized protein OS=Malus domestica OX=3750 GN=DVH24_011064 PE=3 SV=1	--	--	zinc finger protein ZPR1 homolog [Malus domestica]
						Eja01G009960	8910045	8916231	+	--	--	Cellular Component: exocyst (GO:0000145);; Biological Process: exocytosis (GO:0006887);	K19986|0.0e+00|pxb:103948003|K19986 exocyst complex component 8 | (RefSeq) exocyst complex component EXO84C-like	[U]	Intracellular trafficking, secretion, and vesicular transport	Exocyst component 84 C-terminal	Exocyst complex component EXO84C OS=Arabidopsis thaliana OX=3702 GN=EXO84C PE=2 SV=1	Exocyst complex component EXO84C-like OS=Pyrus ussuriensis x Pyrus communis OX=2448454 GN=D8674_027575 PE=3 SV=1	U	Intracellular trafficking, secretion, and vesicular transport	PREDICTED: exocyst complex component EXO84C-like [Pyrus x bretschneideri]
						Eja01G009970	8917904	8920090	+	[F]	Nucleotide transport and metabolism	Molecular Function: phosphoribosylformylglycinamidine cyclo-ligase activity (GO:0004641);; Biological Process: 'de novo' IMP biosynthetic process (GO:0006189);	K01933|1.9e-226|pxb:103948002|K01933 phosphoribosylformylglycinamidine cyclo-ligase [EC:6.3.3.1] | (RefSeq) phosphoribosylformylglycinamidine cyclo-ligase, chloroplastic/mitochondrial-like	[F]	Nucleotide transport and metabolism	AIR synthase related protein, C-terminal domain	Phosphoribosylformylglycinamidine cyclo-ligase, chloroplastic/mitochondrial OS=Vigna unguiculata OX=3917 GN=PUR5 PE=2 SV=1	AIR synthase OS=Malus baccata OX=106549 GN=C1H46_016040 PE=3 SV=1	F	Nucleotide transport and metabolism	PREDICTED: phosphoribosylformylglycinamidine cyclo-ligase, chloroplastic/mitochondrial-like [Pyrus x bretschneideri]
						Eja01G009980	8921703	8922353	-	--	--	Molecular Function: protein binding (GO:0005515);	--	--	--	F-box domain	--	F-box protein OS=Pyrus ussuriensis x Pyrus communis OX=2448454 GN=D8674_027573 PE=4 SV=1	--	--	F-box protein [Pyrus ussuriensis x Pyrus communis]
						Eja01G009990	8924571	8927620	+	[A]	RNA processing and modification	Molecular Function: catalytic activity (GO:0003824);; Cellular Component: nucleolus (GO:0005730);; Biological Process: RNA processing (GO:0006396);; Biological Process: ribosome biogenesis (GO:0042254);	K11108|2.9e-210|pxb:103948001|K11108 RNA 3'-terminal phosphate cyclase-like protein | (RefSeq) probable RNA 3'-terminal phosphate cyclase-like protein	[A]	RNA processing and modification	RNA 3'-terminal phosphate cyclase	Probable RNA 3'-terminal phosphate cyclase-like protein OS=Arabidopsis thaliana OX=3702 GN=At5g22100 PE=2 SV=1	RNA 3'-terminal phosphate cyclase-like protein OS=Pyrus ussuriensis x Pyrus communis OX=2448454 GN=D8674_027572 PE=3 SV=1	A	RNA processing and modification	PREDICTED: probable RNA 3'-terminal phosphate cyclase-like protein [Pyrus x bretschneideri]
						Eja01G010000	8928017	8930292	+	--	--	Molecular Function: catalytic activity (GO:0003824);; Cellular Component: nucleolus (GO:0005730);; Biological Process: RNA processing (GO:0006396);; Biological Process: RNA catabolic process (GO:0006401);; Cellular Component: ribonuclease H2 complex (GO:0032299);; Biological Process: ribosome biogenesis (GO:0042254);	K10745|4.7e-91|mdm:103435267|K10745 ribonuclease H2 subunit C | (RefSeq) ribonuclease H2 subunit C-like isoform X1	--	--	Ribonuclease H2 non-catalytic subunit (Ylr154p-like)	--	Uncharacterized protein (Fragment) OS=Malus domestica OX=3750 GN=DVH24_011061 PE=3 SV=1	S	Function unknown	ribonuclease H2 subunit C-like isoform X1 [Malus domestica]
						Eja01G010010	8933424	8934753	+	--	--	Molecular Function: molecular_function (GO:0003674);; Molecular Function: binding (GO:0005488);; Molecular Function: carbohydrate binding (GO:0030246);	--	--	--	Phloem protein 2	Protein PHLOEM PROTEIN 2-LIKE A9 OS=Arabidopsis thaliana OX=3702 GN=PP2A9 PE=2 SV=1	Phloem protein 2 A9-like OS=Pyrus ussuriensis x Pyrus communis OX=2448454 GN=D8674_027570 PE=4 SV=1	S	Function unknown	phloem protein 2 A9-like [Pyrus ussuriensis x Pyrus communis]
						Eja01G010020	8944282	8945903	+	--	--	--	K03188|5.1e-16|dcr:108224146|K03188 urease accessory protein | (RefSeq) uncharacterized protein LOC108224146 isoform X1	--	--	Phloem protein 2	Protein PHLOEM PROTEIN 2-LIKE A1 OS=Arabidopsis thaliana OX=3702 GN=PP2A1 PE=2 SV=1	Phloem protein 2 A1-like OS=Pyrus ussuriensis x Pyrus communis OX=2448454 GN=D8674_027569 PE=4 SV=1	L	Replication, recombination and repair	phloem protein 2 A1-like [Pyrus ussuriensis x Pyrus communis]
						Eja01G010030	8953370	8954289	+	--	--	--	--	--	--	Phloem protein 2	Lectin OS=Luffa acutangula OX=56866 PE=1 SV=1	Phloem protein 2 A1-like OS=Pyrus ussuriensis x Pyrus communis OX=2448454 GN=D8674_027567 PE=4 SV=1	L	Replication, recombination and repair	phloem protein 2 A1-like [Pyrus ussuriensis x Pyrus communis]
						Eja01G010040	8957913	8959140	-	--	--	Biological Process: inositol biosynthetic process (GO:0006021);; Molecular Function: inositol monophosphate 1-phosphatase activity (GO:0008934);; Biological Process: phosphatidylinositol phosphorylation (GO:0046854);; Biological Process: inositol phosphate dephosphorylation (GO:0046855);; Molecular Function: metal ion binding (GO:0046872);; Molecular Function: inositol monophosphate 3-phosphatase…	K01092|1.5e-30|mdm:103419826|K01092 myo-inositol-1(or 4)-monophosphatase [EC:3.1.3.25] | (RefSeq) phosphatase IMPL1, chloroplastic isoform X1	[G]	Carbohydrate transport and metabolism	--	Phosphatase IMPL1, chloroplastic OS=Arabidopsis thaliana OX=3702 GN=IMPL1 PE=1 SV=2	Inositol-1-monophosphatase OS=Malus baccata OX=106549 GN=C1H46_016031 PE=3 SV=1	G	Carbohydrate transport and metabolism	phosphatase IMPL1, chloroplastic isoform X1 [Malus domestica]
						Eja01G010050	8960922	8961873	+	--	--	--	K03188|3.9e-10|dcr:108224146|K03188 urease accessory protein | (RefSeq) uncharacterized protein LOC108224146 isoform X1	--	--	Phloem protein 2	Uncharacterized protein PHLOEM PROTEIN 2-LIKE A4 OS=Arabidopsis thaliana OX=3702 GN=PP2A4 PE=4 SV=1	Phloem protein 2 A1-like OS=Pyrus ussuriensis x Pyrus communis OX=2448454 GN=D8674_027567 PE=4 SV=1	L	Replication, recombination and repair	phloem protein 2 A1-like [Pyrus ussuriensis x Pyrus communis]
						Eja01G010060	8962381	8966620	-	[G]	Carbohydrate transport and metabolism	Biological Process: inositol biosynthetic process (GO:0006021);; Molecular Function: inositol monophosphate 1-phosphatase activity (GO:0008934);; Biological Process: phosphatidylinositol phosphorylation (GO:0046854);; Biological Process: inositol phosphate dephosphorylation (GO:0046855);; Molecular Function: metal ion binding (GO:0046872);; Molecular Function: inositol monophosphate 3-phosphatase…	K01092|6.5e-183|mdm:103419826|K01092 myo-inositol-1(or 4)-monophosphatase [EC:3.1.3.25] | (RefSeq) phosphatase IMPL1, chloroplastic isoform X1	[G]	Carbohydrate transport and metabolism	Inositol monophosphatase family	Phosphatase IMPL1, chloroplastic OS=Arabidopsis thaliana OX=3702 GN=IMPL1 PE=1 SV=2	Inositol-1-monophosphatase OS=Malus baccata OX=106549 GN=C1H46_016031 PE=3 SV=1	G	Carbohydrate transport and metabolism	phosphatase IMPL1, chloroplastic isoform X2 [Malus domestica]
						Eja01G010070	8986466	8990800	+	--	--	Molecular Function: nucleic acid binding (GO:0003676);; Molecular Function: zinc ion binding (GO:0008270);; Biological Process: DNA integration (GO:0015074);	K12447|2.7e-72|thj:104808371|K12447 UDP-sugar pyrophosphorylase [EC:2.7.7.64] | (RefSeq) uncharacterized protein LOC104808371	[R]	General function prediction only	Reverse transcriptase (RNA-dependent DNA polymerase)	Retrovirus-related Pol polyprotein from transposon TNT 1-94 OS=Nicotiana tabacum OX=4097 PE=2 SV=1	Integrase catalytic domain-containing protein OS=Vitis vinifera OX=29760 GN=VITISV_010143 PE=4 SV=1	K	Transcription	hypothetical protein VITISV_010143 [Vitis vinifera]
						Eja01G010080	9014628	9015486	+	--	--	Molecular Function: structural constituent of ribosome (GO:0003735);; Cellular Component: ribosome (GO:0005840);; Biological Process: translation (GO:0006412);	--	--	--	Cysteine-rich TM module stress tolerance	--	CYSTM domain-containing protein OS=Malus domestica OX=3750 GN=DVH24_011053 PE=3 SV=1	--	--	cysteine-rich and transmembrane domain-containing protein WIH2-like [Malus domestica]
						Eja01G010090	9019481	9023499	-	--	--	Molecular Function: single-stranded DNA binding (GO:0003697);; Biological Process: DNA replication (GO:0006260);	K01051|3.9e-09|dcr:108204017|K01051 pectinesterase [EC:3.1.1.11] | (RefSeq) pectinesterase 1-like	--	--	--	Protein OSB3, chloroplastic/mitochondrial OS=Arabidopsis thaliana OX=3702 GN=OSB3 PE=2 SV=1	Protein OSB4 OS=Pyrus ussuriensis x Pyrus communis OX=2448454 GN=D8674_027577 PE=4 SV=1	L	Replication, recombination and repair	PREDICTED: protein OSB4, chloroplastic-like isoform X1 [Pyrus x bretschneideri]
						Eja01G010100	9024067	9029833	+	[R]	General function prediction only	Molecular Function: zinc ion binding (GO:0008270);	K06874|1.2e-280|mdm:103435255|K06874 zinc finger protein | (RefSeq) zinc finger protein ZPR1 homolog	[R]	General function prediction only	ZPR1 zinc-finger domain	--	Uncharacterized protein OS=Malus domestica OX=3750 GN=DVH24_011064 PE=3 SV=1	--	--	zinc finger protein ZPR1 homolog [Malus domestica]
						Eja01G010110	9030546	9036205	+	--	--	Cellular Component: exocyst (GO:0000145);; Biological Process: exocytosis (GO:0006887);	K19986|0.0e+00|pxb:103948003|K19986 exocyst complex component 8 | (RefSeq) exocyst complex component EXO84C-like	[U]	Intracellular trafficking, secretion, and vesicular transport	Exocyst component 84 C-terminal	Exocyst complex component EXO84C OS=Arabidopsis thaliana OX=3702 GN=EXO84C PE=2 SV=1	Exocyst complex component EXO84C-like OS=Pyrus ussuriensis x Pyrus communis OX=2448454 GN=D8674_027575 PE=3 SV=1	U	Intracellular trafficking, secretion, and vesicular transport	PREDICTED: exocyst complex component EXO84C-like [Pyrus x bretschneideri]
						Eja01G010120	9040997	9043185	+	[F]	Nucleotide transport and metabolism	Molecular Function: phosphoribosylformylglycinamidine cyclo-ligase activity (GO:0004641);; Biological Process: 'de novo' IMP biosynthetic process (GO:0006189);	K01933|1.7e-227|pxb:103948002|K01933 phosphoribosylformylglycinamidine cyclo-ligase [EC:6.3.3.1] | (RefSeq) phosphoribosylformylglycinamidine cyclo-ligase, chloroplastic/mitochondrial-like	[F]	Nucleotide transport and metabolism	AIR synthase related protein, C-terminal domain	Phosphoribosylformylglycinamidine cyclo-ligase, chloroplastic/mitochondrial OS=Vigna unguiculata OX=3917 GN=PUR5 PE=2 SV=1	AIR synthase OS=Malus baccata OX=106549 GN=C1H46_016040 PE=3 SV=1	F	Nucleotide transport and metabolism	hypothetical protein C1H46_016040 [Malus baccata]
						Eja01G010130	9044215	9045255	-	--	--	--	--	--	--	F-box associated domain	--	Uncharacterized protein OS=Malus baccata OX=106549 GN=C1H46_016039 PE=4 SV=1	S	Function unknown	hypothetical protein C1H46_016039 [Malus baccata]
						Eja01G010140	9047996	9050513	+	--	--	Molecular Function: catalytic activity (GO:0003824);; Cellular Component: nucleolus (GO:0005730);; Biological Process: RNA processing (GO:0006396);; Biological Process: ribosome biogenesis (GO:0042254);	K11108|2.2e-191|pxb:103948001|K11108 RNA 3'-terminal phosphate cyclase-like protein | (RefSeq) probable RNA 3'-terminal phosphate cyclase-like protein	[A]	RNA processing and modification	RNA 3'-terminal phosphate cyclase	Probable RNA 3'-terminal phosphate cyclase-like protein OS=Arabidopsis thaliana OX=3702 GN=At5g22100 PE=2 SV=1	RNA 3'-terminal phosphate cyclase-like protein OS=Pyrus ussuriensis x Pyrus communis OX=2448454 GN=D8674_027572 PE=3 SV=1	A	RNA processing and modification	PREDICTED: probable RNA 3'-terminal phosphate cyclase-like protein [Pyrus x bretschneideri]
						Eja01G010150	9069015	9071469	+	[A]	RNA processing and modification	Molecular Function: catalytic activity (GO:0003824);; Cellular Component: nucleolus (GO:0005730);; Biological Process: RNA processing (GO:0006396);; Biological Process: ribosome biogenesis (GO:0042254);	K11108|5.3e-172|pxb:103948001|K11108 RNA 3'-terminal phosphate cyclase-like protein | (RefSeq) probable RNA 3'-terminal phosphate cyclase-like protein	[A]	RNA processing and modification	RNA 3'-terminal phosphate cyclase	Probable RNA 3'-terminal phosphate cyclase-like protein OS=Arabidopsis thaliana OX=3702 GN=At5g22100 PE=2 SV=1	RNA 3'-terminal phosphate cyclase-like protein OS=Pyrus ussuriensis x Pyrus communis OX=2448454 GN=D8674_027572 PE=3 SV=1	A	RNA processing and modification	PREDICTED: probable RNA 3'-terminal phosphate cyclase-like protein [Pyrus x bretschneideri]
						Eja01G010160	9072423	9074705	+	--	--	Molecular Function: catalytic activity (GO:0003824);; Cellular Component: nucleolus (GO:0005730);; Biological Process: RNA processing (GO:0006396);; Biological Process: RNA catabolic process (GO:0006401);; Cellular Component: ribonuclease H2 complex (GO:0032299);; Biological Process: ribosome biogenesis (GO:0042254);	K10745|9.5e-92|mdm:103435267|K10745 ribonuclease H2 subunit C | (RefSeq) ribonuclease H2 subunit C-like isoform X1	--	--	Ribonuclease H2 non-catalytic subunit (Ylr154p-like)	--	Uncharacterized protein (Fragment) OS=Malus domestica OX=3750 GN=DVH24_011061 PE=3 SV=1	S	Function unknown	ribonuclease H2 subunit C-like isoform X1 [Malus domestica]
						Eja01G010170	9083837	9084150	+	--	--	--	--	--	--	--	--	Uncharacterized protein OS=Pyrus ussuriensis x Pyrus communis OX=2448454 GN=D8674_022605 PE=4 SV=1	--	--	hypothetical protein D8674_022605 [Pyrus ussuriensis x Pyrus communis]
						Eja01G010180	9085210	9086599	+	--	--	Molecular Function: molecular_function (GO:0003674);; Molecular Function: binding (GO:0005488);; Molecular Function: carbohydrate binding (GO:0030246);	--	--	--	Phloem protein 2	Protein PHLOEM PROTEIN 2-LIKE A9 OS=Arabidopsis thaliana OX=3702 GN=PP2A9 PE=2 SV=1	Phloem protein 2 A9-like OS=Pyrus ussuriensis x Pyrus communis OX=2448454 GN=D8674_027570 PE=4 SV=1	S	Function unknown	phloem protein 2 A9-like [Pyrus ussuriensis x Pyrus communis]
						Eja01G010190	9091421	9093095	+	--	--	--	K03188|2.3e-16|dcr:108224146|K03188 urease accessory protein | (RefSeq) uncharacterized protein LOC108224146 isoform X1	--	--	Phloem protein 2	Protein PHLOEM PROTEIN 2-LIKE A1 OS=Arabidopsis thaliana OX=3702 GN=PP2A1 PE=2 SV=1	Phloem protein 2 A1-like OS=Pyrus ussuriensis x Pyrus communis OX=2448454 GN=D8674_027569 PE=4 SV=1	L	Replication, recombination and repair	phloem protein 2 A1-like [Pyrus ussuriensis x Pyrus communis]
						Eja01G010200	9102957	9103908	+	--	--	--	K03188|7.2e-12|dcr:108224146|K03188 urease accessory protein | (RefSeq) uncharacterized protein LOC108224146 isoform X1	--	--	Phloem protein 2	Protein PHLOEM PROTEIN 2-LIKE A2 OS=Arabidopsis thaliana OX=3702 GN=PP2A2 PE=2 SV=1	Phloem protein 2 A1-like OS=Pyrus ussuriensis x Pyrus communis OX=2448454 GN=D8674_027567 PE=4 SV=1	L	Replication, recombination and repair	phloem protein 2 A1-like [Pyrus ussuriensis x Pyrus communis]
						Eja01G010210	9135416	9137245	+	--	--	--	--	--	--	Phloem protein 2	Lectin OS=Luffa acutangula OX=56866 PE=1 SV=1	Phloem protein 2 A1-like OS=Pyrus ussuriensis x Pyrus communis OX=2448454 GN=D8674_027567 PE=4 SV=1	L	Replication, recombination and repair	phloem protein 2 A1-like [Pyrus ussuriensis x Pyrus communis]
						Eja01G010220	9137255	9140697	-	[G]	Carbohydrate transport and metabolism	Biological Process: inositol biosynthetic process (GO:0006021);; Molecular Function: inositol monophosphate 1-phosphatase activity (GO:0008934);; Biological Process: phosphatidylinositol phosphorylation (GO:0046854);; Biological Process: inositol phosphate dephosphorylation (GO:0046855);; Molecular Function: metal ion binding (GO:0046872);; Molecular Function: inositol monophosphate 3-phosphatase…	K01092|4.5e-136|mdm:103419826|K01092 myo-inositol-1(or 4)-monophosphatase [EC:3.1.3.25] | (RefSeq) phosphatase IMPL1, chloroplastic isoform X1	[G]	Carbohydrate transport and metabolism	Inositol monophosphatase family	Phosphatase IMPL1, chloroplastic OS=Arabidopsis thaliana OX=3702 GN=IMPL1 PE=1 SV=2	Inositol-1-monophosphatase OS=Pyrus ussuriensis x Pyrus communis OX=2448454 GN=D8674_027565 PE=3 SV=1	G	Carbohydrate transport and metabolism	phosphatase IMPL1, chloroplastic isoform X1 [Malus domestica]
						Eja01G010230	9144051	9144681	+	--	--	Molecular Function: structural constituent of ribosome (GO:0003735);; Cellular Component: ribosome (GO:0005840);; Biological Process: translation (GO:0006412);	--	--	--	Cysteine-rich TM module stress tolerance	--	CYSTM domain-containing protein OS=Malus domestica OX=3750 GN=DVH24_011053 PE=3 SV=1	--	--	cysteine-rich and transmembrane domain-containing protein WIH2-like [Malus domestica]
						Eja01G010240	9147205	9151483	-	[I]	Lipid transport and metabolism	Biological Process: lipid metabolic process (GO:0006629);; Molecular Function: O-acyltransferase activity (GO:0008374);	K22389|3.9e-301|mdm:103435274|K22389 phospholipase A1 [EC:3.1.1.32] | (RefSeq) LOW QUALITY PROTEIN: lecithin-cholesterol acyltransferase-like 4	[I]	Lipid transport and metabolism	Lecithin:cholesterol acyltransferase	Lecithin-cholesterol acyltransferase-like 4 OS=Arabidopsis thaliana OX=3702 GN=LCAT4 PE=1 SV=1	Lecithin-cholesterol acyltransferase-like 4 OS=Pyrus ussuriensis x Pyrus communis OX=2448454 GN=D8674_027563 PE=4 SV=1	I	Lipid transport and metabolism	lecithin-cholesterol acyltransferase-like 4 [Pyrus ussuriensis x Pyrus communis]
						Eja01G010250	9152657	9154869	+	[C]	Energy production and conversion	Molecular Function: electron transfer activity (GO:0009055);; Molecular Function: heme binding (GO:0020037);; Molecular Function: metal ion binding (GO:0046872);	K08906|1.4e-86|mdm:114824972|K08906 cytochrome c6 | (RefSeq) cytochrome c6, chloroplastic-like isoform X1	--	--	Cytochrome C oxidase, cbb3-type, subunit III	Cytochrome c6, chloroplastic OS=Arabidopsis thaliana OX=3702 GN=PETJ PE=1 SV=1	Cytochrome c6 OS=Pyrus ussuriensis x Pyrus communis OX=2448454 GN=D8674_027562 PE=4 SV=1	C	Energy production and conversion	cytochrome c6 [Pyrus ussuriensis x Pyrus communis]
						Eja01G010260	9166801	9172706	-	--	--	--	--	--	--	--	Protein NARROW LEAF 1 OS=Oryza sativa subsp. japonica OX=39947 GN=NAL1 PE=1 SV=1	Uncharacterized protein OS=Pyrus ussuriensis x Pyrus communis OX=2448454 GN=D8674_027561 PE=4 SV=1	S	Function unknown	protein NARROW LEAF 1 isoform X1 [Malus domestica]
LG02	12480001	12670000	189999	16	1.78349
						Eja02G012600	12488148	12490380	-	[M]	Cell wall/membrane/envelope biogenesis	Molecular Function: protein serine/threonine kinase activity (GO:0004674);; Molecular Function: ATP binding (GO:0005524);; Cellular Component: integral component of membrane (GO:0016021);; Molecular Function: carbohydrate binding (GO:0030246);	K01183|1.4e-55|nsy:104241083|K01183 chitinase [EC:3.2.1.14] | (RefSeq) chitinase-3-like protein 2	--	--	Protein tyrosine and serine/threonine kinase	Receptor-like serine/threonine-protein kinase SD1-7 OS=Arabidopsis thaliana OX=3702 GN=SD17 PE=1 SV=1	Receptor-like serine/threonine-protein kinase OS=Pyrus ussuriensis x Pyrus communis OX=2448454 GN=D8674_002899 PE=3 SV=1	T	Signal transduction mechanisms	G-type lectin S-receptor-like serine/threonine-protein kinase CES101 [Pyrus ussuriensis x Pyrus communis]
						Eja02G012610	12503473	12504469	-	--	--	Molecular Function: protein serine/threonine kinase activity (GO:0004674);; Molecular Function: ATP binding (GO:0005524);; Cellular Component: integral component of membrane (GO:0016021);; Molecular Function: carbohydrate binding (GO:0030246);	--	--	--	--	Cysteine-rich receptor-like protein kinase 21 OS=Arabidopsis thaliana OX=3702 GN=CRK21 PE=2 SV=1	Receptor-like serine/threonine-protein kinase OS=Pyrus ussuriensis x Pyrus communis OX=2448454 GN=D8674_002899 PE=3 SV=1	T	Signal transduction mechanisms	G-type lectin S-receptor-like serine/threonine-protein kinase CES101 [Pyrus ussuriensis x Pyrus communis]
						Eja02G012620	12506433	12511306	-	--	--	Molecular Function: protein serine/threonine kinase activity (GO:0004674);; Molecular Function: ATP binding (GO:0005524);; Cellular Component: integral component of membrane (GO:0016021);	K24104|4.2e-47|thj:104799061|K24104 GPN-loop GTPase | (RefSeq) LOW QUALITY PROTEIN: uncharacterized protein LOC104799061	--	--	Protein kinase domain	G-type lectin S-receptor-like serine/threonine-protein kinase CES101 OS=Arabidopsis thaliana OX=3702 GN=CES101 PE=2 SV=2	Receptor-like serine/threonine-protein kinase OS=Malus baccata OX=106549 GN=C1H46_037182 PE=3 SV=1	T	Signal transduction mechanisms	G-type lectin S-receptor-like serine/threonine-protein kinase CES101 isoform X3 [Malus domestica]
						Eja02G012630	12521628	12523453	+	[J]	Translation, ribosomal structure and biogenesis	Molecular Function: threonine-tRNA ligase activity (GO:0004829);; Molecular Function: ATP binding (GO:0005524);; Cellular Component: cytoplasm (GO:0005737);; Biological Process: threonyl-tRNA aminoacylation (GO:0006435);	K01868|1.2e-70|mdm:103442966|K01868 threonyl-tRNA synthetase [EC:6.1.1.3] | (RefSeq) threonine--tRNA ligase, chloroplastic/mitochondrial 2-like	--	--	--	Threonine--tRNA ligase, chloroplastic/mitochondrial 2 OS=Arabidopsis thaliana OX=3702 GN=EMB2761 PE=2 SV=1	Threonyl-tRNA synthetase OS=Pyrus ussuriensis x Pyrus communis OX=2448454 GN=D8674_041663 PE=3 SV=1	J	Translation, ribosomal structure and biogenesis	threonine--tRNA ligase [Pyrus ussuriensis x Pyrus communis]
						Eja02G012640	12525837	12527551	-	--	--	Molecular Function: molecular_function (GO:0003674);; Molecular Function: nucleic acid binding (GO:0003676);; Molecular Function: RNA binding (GO:0003723);; Molecular Function: catalytic activity (GO:0003824);; Molecular Function: nuclease activity (GO:0004518);; Molecular Function: endonuclease activity (GO:0004519);; Molecular Function: binding (GO:0005488);; Cellular Component: cellular_compon…	K23541|3.4e-16|rcu:107260920|K23541 Ca2+/H+ antiporter, TMEM165/GDT1 family | (RefSeq) pentatricopeptide repeat-containing protein At4g21065-like	[R]	General function prediction only	PPR repeat family	Putative pentatricopeptide repeat-containing protein At5g13230, mitochondrial OS=Arabidopsis thaliana OX=3702 GN=PCMP-H89 PE=3 SV=1	Pentatricopeptide repeat-containing protein OS=Pyrus ussuriensis x Pyrus communis OX=2448454 GN=D8674_002898 PE=4 SV=1	S	Function unknown	pentatricopeptide repeat-containing protein [Pyrus ussuriensis x Pyrus communis]
						Eja02G012650	12528775	12532289	-	--	--	Molecular Function: protein serine/threonine kinase activity (GO:0004674);; Molecular Function: ATP binding (GO:0005524);; Cellular Component: integral component of membrane (GO:0016021);; Molecular Function: carbohydrate binding (GO:0030246);	--	--	--	D-mannose binding lectin	G-type lectin S-receptor-like serine/threonine-protein kinase CES101 OS=Arabidopsis thaliana OX=3702 GN=CES101 PE=2 SV=2	Receptor-like serine/threonine-protein kinase OS=Pyrus ussuriensis x Pyrus communis OX=2448454 GN=D8674_002899 PE=3 SV=1	T	Signal transduction mechanisms	G-type lectin S-receptor-like serine/threonine-protein kinase CES101 [Pyrus ussuriensis x Pyrus communis]
						Eja02G012660	12573235	12576241	-	--	--	Molecular Function: protein serine/threonine kinase activity (GO:0004674);; Molecular Function: ATP binding (GO:0005524);; Cellular Component: integral component of membrane (GO:0016021);	K01183|1.2e-36|nsy:104241083|K01183 chitinase [EC:3.2.1.14] | (RefSeq) chitinase-3-like protein 2	--	--	Protein tyrosine and serine/threonine kinase	G-type lectin S-receptor-like serine/threonine-protein kinase At1g11330 OS=Arabidopsis thaliana OX=3702 GN=At1g11330 PE=1 SV=3	Receptor-like serine/threonine-protein kinase OS=Malus baccata OX=106549 GN=C1H46_037182 PE=3 SV=1	T	Signal transduction mechanisms	hypothetical protein C1H46_037182 [Malus baccata]
						Eja02G012670	12585079	12586339	+	--	--	Molecular Function: structural constituent of ribosome (GO:0003735);; Cellular Component: ribosome (GO:0005840);; Biological Process: translational elongation (GO:0006414);	K02943|5.9e-29|mdm:103412279|K02943 large subunit ribosomal protein LP2 | (RefSeq) 60S acidic ribosomal protein P2-2-like	[J]	Translation, ribosomal structure and biogenesis	60s Acidic ribosomal protein	60S acidic ribosomal protein P2 OS=Parthenium argentatum OX=35935 PE=3 SV=1	Uncharacterized protein OS=Malus domestica OX=3750 GN=DVH24_021884 PE=3 SV=1	J	Translation, ribosomal structure and biogenesis	hypothetical protein DVH24_021884 [Malus domestica]
						Eja02G012680	12588499	12592459	+	[T]	Signal transduction mechanisms	Molecular Function: protein serine/threonine kinase activity (GO:0004674);; Molecular Function: ATP binding (GO:0005524);; Cellular Component: integral component of membrane (GO:0016021);; Molecular Function: carbohydrate binding (GO:0030246);	K24104|6.3e-72|thj:104799061|K24104 GPN-loop GTPase | (RefSeq) LOW QUALITY PROTEIN: uncharacterized protein LOC104799061	--	--	Protein tyrosine and serine/threonine kinase	G-type lectin S-receptor-like serine/threonine-protein kinase At1g67520 OS=Arabidopsis thaliana OX=3702 GN=At1g67520 PE=2 SV=3	Receptor-like serine/threonine-protein kinase OS=Pyrus ussuriensis x Pyrus communis OX=2448454 GN=D8674_002904 PE=3 SV=1	T	Signal transduction mechanisms	G-type lectin S-receptor-like serine/threonine-protein kinase CES101 [Pyrus ussuriensis x Pyrus communis]
						Eja02G012690	12612031	12620452	+	--	--	Molecular Function: protein serine/threonine kinase activity (GO:0004674);; Molecular Function: ATP binding (GO:0005524);; Cellular Component: integral component of membrane (GO:0016021);	K24104|2.9e-57|thj:104799061|K24104 GPN-loop GTPase | (RefSeq) LOW QUALITY PROTEIN: uncharacterized protein LOC104799061	--	--	Protein tyrosine and serine/threonine kinase	G-type lectin S-receptor-like serine/threonine-protein kinase At1g67520 OS=Arabidopsis thaliana OX=3702 GN=At1g67520 PE=2 SV=3	Receptor-like serine/threonine-protein kinase OS=Malus baccata OX=106549 GN=C1H46_037184 PE=3 SV=1	T	Signal transduction mechanisms	G-type lectin S-receptor-like serine/threonine-protein kinase CES101 [Malus domestica]
						Eja02G012700	12624607	12625697	-	--	--	--	K07478|3.5e-58|mdm:103449283|K07478 putative ATPase | (RefSeq) LOW QUALITY PROTEIN: ATPase WRNIP1	--	--	--	--	Uncharacterized protein OS=Malus domestica OX=3750 GN=DVH24_011102 PE=4 SV=1	--	--	uncharacterized protein LOC114826720 [Malus domestica]
						Eja02G012710	12633989	12647253	+	[S]	Function unknown	Molecular Function: ATP binding (GO:0005524);; Cellular Component: cell wall (GO:0005618);; Biological Process: defense response to bacterium (GO:0042742);; Biological Process: response to cadmium ion (GO:0046686);	K11320|1.4e-275|dosa:Os02t0689800-01|K11320 E1A-binding protein p400 [EC:3.6.4.-] | (RefSeq) Os02g0689800; Similar to DEAD/DEAH box helicase domain-containing protein PIE1.	[R]	General function prediction only	SNF2 family N-terminal domain	Protein PHOTOPERIOD-INDEPENDENT EARLY FLOWERING 1 OS=Arabidopsis thaliana OX=3702 GN=PIE1 PE=1 SV=1	Uncharacterized protein OS=Malus domestica OX=3750 GN=DVH24_021881 PE=4 SV=1	--	--	protein PHOTOPERIOD-INDEPENDENT EARLY FLOWERING 1 isoform X1 [Malus domestica]
						Eja02G012720	12647680	12653197	-	[L]	Replication, recombination and repair	Molecular Function: nucleic acid binding (GO:0003676);; Molecular Function: helicase activity (GO:0004386);; Molecular Function: ATP binding (GO:0005524);	K14777|1.3e-202|mdm:103445817|K14777 ATP-dependent RNA helicase DDX47/RRP3 [EC:3.6.4.13] | (RefSeq) DEAD-box ATP-dependent RNA helicase 10	[A]	RNA processing and modification	DEAD/DEAH box helicase	DEAD-box ATP-dependent RNA helicase 10 OS=Arabidopsis thaliana OX=3702 GN=RH10 PE=1 SV=2	Uncharacterized protein OS=Malus domestica OX=3750 GN=DVH24_021880 PE=3 SV=1	A	RNA processing and modification	DEAD-box ATP-dependent RNA helicase 10 [Malus domestica]
						Eja02G012730	12654905	12658144	+	--	--	Molecular Function: zinc ion binding (GO:0008270);	K22262|6.9e-168|qsu:112034235|K22262 WD repeat and FYVE domain-containing protein 3 | (RefSeq) protein SPIRRIG	[R]	General function prediction only	PPR repeat	Pentatricopeptide repeat-containing protein At4g13650 OS=Arabidopsis thaliana OX=3702 GN=PCMP-H42 PE=2 SV=2	Pentatricopeptide repeat-containing protein OS=Pyrus ussuriensis x Pyrus communis OX=2448454 GN=D8674_002907 PE=3 SV=1	C	Energy production and conversion	pentatricopeptide repeat-containing protein At3g24000, mitochondrial [Malus domestica]
						Eja02G012740	12658455	12664390	-	[O]	Posttranslational modification, protein turnover, chaperones	Molecular Function: threonine-type endopeptidase activity (GO:0004298);; Cellular Component: nucleus (GO:0005634);; Cellular Component: cytoplasm (GO:0005737);; Biological Process: ubiquitin-dependent protein catabolic process (GO:0006511);; Cellular Component: proteasome core complex, alpha-subunit complex (GO:0019773);	K02726|7.4e-127|mdm:103445819|K02726 20S proteasome subunit alpha 2 [EC:3.4.25.1] | (RefSeq) proteasome subunit alpha type-2-A-like	[O]	Posttranslational modification, protein turnover, chaperones	Proteasome subunit	Proteasome subunit alpha type-2-A OS=Arabidopsis thaliana OX=3702 GN=PAB1 PE=1 SV=1	Proteasome subunit alpha type OS=Pyrus ussuriensis x Pyrus communis OX=2448454 GN=D8674_002908 PE=3 SV=1	O	Posttranslational modification, protein turnover, chaperones	proteasome subunit alpha type-2-A-like [Malus domestica]
						Eja02G012750	12665319	12667765	-	--	--	--	--	--	--	--	Style cell-cycle inhibitor 1-A OS=Nicotiana tabacum OX=4097 GN=SCI1A PE=2 SV=2	Uncharacterized protein OS=Malus baccata OX=106549 GN=C1H46_025856 PE=4 SV=1	--	--	PREDICTED: protein PXR1 isoform X1 [Pyrus x bretschneideri]
LG02	20120001	20240000	119999	9	1.54348
						Eja02G018200	20141370	20144543	+	[M]	Cell wall/membrane/envelope biogenesis	Molecular Function: protein kinase activity (GO:0004672);; Molecular Function: ATP binding (GO:0005524);; Cellular Component: integral component of membrane (GO:0016021);	K13415|2.0e-70|dzi:111316100|K13415 protein brassinosteroid insensitive 1 [EC:2.7.10.1 2.7.11.1] | (RefSeq) protein BRASSINOSTEROID INSENSITIVE 1-like	--	--	Protein tyrosine and serine/threonine kinase	Probably inactive leucine-rich repeat receptor-like protein kinase At5g48380 OS=Arabidopsis thaliana OX=3702 GN=At5g48380 PE=1 SV=1	Inactive leucine-rich repeat receptor-like protein kinase OS=Pyrus ussuriensis x Pyrus communis OX=2448454 GN=D8674_038380 PE=4 SV=1	T	Signal transduction mechanisms	inactive leucine-rich repeat receptor-like protein kinase [Pyrus ussuriensis x Pyrus communis]
						Eja02G018210	20148100	20148930	+	--	--	Cellular Component: integral component of membrane (GO:0016021);; Molecular Function: kinase activity (GO:0016301);	K13420|2.0e-06|sind:105179504|K13420 LRR receptor-like serine/threonine-protein kinase FLS2 [EC:2.7.11.1] | (RefSeq) probable LRR receptor-like serine/threonine-protein kinase At3g47570	--	--	Leucine rich repeat N-terminal domain	Probably inactive leucine-rich repeat receptor-like protein kinase At5g48380 OS=Arabidopsis thaliana OX=3702 GN=At5g48380 PE=1 SV=1	Inactive leucine-rich repeat receptor-like protein kinase OS=Pyrus ussuriensis x Pyrus communis OX=2448454 GN=D8674_003446 PE=4 SV=1	T	Signal transduction mechanisms	inactive leucine-rich repeat receptor-like protein kinase [Pyrus ussuriensis x Pyrus communis]
						Eja02G018220	20151091	20154775	-
						Eja02G018230	20157417	20157884	+	--	--	Molecular Function: kinase activity (GO:0016301);	K13420|3.0e-07|sind:105179504|K13420 LRR receptor-like serine/threonine-protein kinase FLS2 [EC:2.7.11.1] | (RefSeq) probable LRR receptor-like serine/threonine-protein kinase At3g47570	--	--	Leucine rich repeat N-terminal domain	Probably inactive leucine-rich repeat receptor-like protein kinase At5g48380 OS=Arabidopsis thaliana OX=3702 GN=At5g48380 PE=1 SV=1	Inactive leucine-rich repeat receptor-like protein kinase OS=Pyrus ussuriensis x Pyrus communis OX=2448454 GN=D8674_003453 PE=4 SV=1	T	Signal transduction mechanisms	PREDICTED: probably inactive leucine-rich repeat receptor-like protein kinase At5g48380 [Pyrus x bretschneideri]
						Eja02G018240	20163678	20165248	-	--	--	--	K13691|1.5e-107|pper:18767225|K13691 pathogen-inducible salicylic acid glucosyltransferase [EC:2.4.1.-] | (RefSeq) UDP-glycosyltransferase 74G1	[GC]	--	--	UDP-glycosyltransferase 74G1 OS=Stevia rebaudiana OX=55670 GN=UGT74G1 PE=1 SV=1	Uncharacterized protein OS=Pyrus ussuriensis x Pyrus communis OX=2448454 GN=D8674_038375 PE=4 SV=1	--	--	hypothetical protein D8674_038375 [Pyrus ussuriensis x Pyrus communis]
						Eja02G018250	20186097	20187242	+	--	--	Molecular Function: ADP binding (GO:0043531);	K13459|5.7e-52|vvi:104880791|K13459 disease resistance protein RPS2 | (RefSeq) probable disease resistance protein At4g27220	--	--	NB-ARC domain	--	NB-ARC domain-containing protein OS=Malus domestica OX=3750 GN=DVH24_034755 PE=4 SV=1	T	Signal transduction mechanisms	hypothetical protein DVH24_034755 [Malus domestica]
						Eja02G018260	20189391	20190736	-	--	--	--	--	--	--	--	--	Uncharacterized protein OS=Malus baccata OX=106549 GN=C1H46_004932 PE=4 SV=1	--	--	hypothetical protein C1H46_004932 [Malus baccata]
						Eja02G018270	20218527	20219672	+	--	--	Molecular Function: ADP binding (GO:0043531);	K13459|6.3e-51|vvi:104880791|K13459 disease resistance protein RPS2 | (RefSeq) probable disease resistance protein At4g27220	--	--	NB-ARC domain	--	NB-ARC domain-containing protein OS=Malus domestica OX=3750 GN=DVH24_034755 PE=4 SV=1	T	Signal transduction mechanisms	hypothetical protein DVH24_034755 [Malus domestica]
						Eja02G018280	20231812	20236090	+	[I]	Lipid transport and metabolism	--	K17361|8.3e-252|mdm:103401296|K17361 acyl-coenzyme A thioesterase 9 [EC:3.1.2.-] | (RefSeq) acyl-coenzyme A thioesterase 9, mitochondrial-like	[I]	Lipid transport and metabolism	Thioesterase superfamily	--	Uncharacterized protein OS=Malus domestica OX=3750 GN=DVH24_016862 PE=4 SV=1	I	Lipid transport and metabolism	acyl-coenzyme A thioesterase 9, mitochondrial-like [Malus domestica]
LG02	21780001	21940000	159999	12	2.00045
						Eja02G019440	21783290	21789206	-	[V]	Defense mechanisms	Molecular Function: antiporter activity (GO:0015297);; Cellular Component: integral component of membrane (GO:0016021);; Molecular Function: xenobiotic transmembrane transporter activity (GO:0042910);	K20456|1.4e-86|smo:SELMODRAFT_417928|K20456 oxysterol-binding protein 1 | (RefSeq) hypothetical protein	[R]	General function prediction only	MatE	Protein DETOXIFICATION 45, chloroplastic OS=Arabidopsis thaliana OX=3702 GN=DTX45 PE=2 SV=2	Protein DETOXIFICATION OS=Pyrus ussuriensis x Pyrus communis OX=2448454 GN=D8674_003588 PE=3 SV=1	V	Defense mechanisms	protein DETOXIFICATION 45, chloroplastic-like isoform X2 [Malus domestica]
						Eja02G019450	21797301	21798136	+	--	--	Molecular Function: molecular_function (GO:0003674);; Molecular Function: binding (GO:0005488);; Molecular Function: protein binding (GO:0005515);; Cellular Component: cellular_component (GO:0005575);; Cellular Component: intracellular (GO:0005622);; Cellular Component: obsolete cell (GO:0005623);; Cellular Component: nucleus (GO:0005634);; Cellular Component: nucleoplasm (GO:0005654);; Cellular …	--	--	--	UBX domain	Plant UBX domain-containing protein 1 OS=Arabidopsis thaliana OX=3702 GN=PUX1 PE=1 SV=1	Tether containing UBX domain for GLUT4-like OS=Pyrus ussuriensis x Pyrus communis OX=2448454 GN=D8674_003577 PE=4 SV=1	O	Posttranslational modification, protein turnover, chaperones	tether containing UBX domain for GLUT4-like [Pyrus ussuriensis x Pyrus communis]
						Eja02G019460	21800672	21805984	-	--	--	Cellular Component: integral component of membrane (GO:0016021);; Molecular Function: transferase activity, transferring acyl groups (GO:0016746);	K13506|4.4e-222|pxb:103936673|K13506 glycerol-3-phosphate O-acyltransferase 3/4 [EC:2.3.1.15] | (RefSeq) glycerol-3-phosphate acyltransferase 3-like	[I]	Lipid transport and metabolism	Acyltransferase	Glycerol-3-phosphate acyltransferase 9 OS=Arabidopsis thaliana OX=3702 GN=GPAT9 PE=1 SV=1	Glycerol-3-phosphate acyltransferase 3-like OS=Pyrus ussuriensis x Pyrus communis OX=2448454 GN=D8674_003578 PE=4 SV=1	I	Lipid transport and metabolism	PREDICTED: glycerol-3-phosphate acyltransferase 3-like isoform X2 [Pyrus x bretschneideri]
						Eja02G019470	21824413	21828814	+	--	--	Biological Process: fucose metabolic process (GO:0006004);; Cellular Component: integral component of membrane (GO:0016021);; Molecular Function: transferase activity, transferring glycosyl groups (GO:0016757);	K23280|6.1e-88|egu:105057258|K23280 rhamnogalacturonan I rhamnosyltransferase [EC:2.4.1.351] | (RefSeq) uncharacterized protein At1g04910-like	--	--	GDP-fucose protein O-fucosyltransferase	Protein ROOT HAIR SPECIFIC 17 OS=Arabidopsis thaliana OX=3702 GN=RHS17 PE=2 SV=1	O-fucosyltransferase family protein OS=Pyrus ussuriensis x Pyrus communis OX=2448454 GN=D8674_003591 PE=3 SV=1	G	Carbohydrate transport and metabolism	LOW QUALITY PROTEIN: protein ROOT HAIR SPECIFIC 17-like [Malus domestica]
[truncated: 1,830 more rows]
