# Supplementary material for: Genome assembly of wild loquat (Eriobotrya japonica) and resequencing provide new insights into the genomic evolution and fruit domestication in loquat
Source: Hortic Res. 2022 Dec 2;10(2):uhac265. doi: 10.1093/hr/uhac265 (PMC9909508; doi:10.1093/hr/uhac265)
Supplement: Web_Material_uhac265 [file web_material_uhac265.zip › Supplemental Table S12 The identified transcription factors in wild and cultivated loquats during fruit development.xls]

## Sheet: Sheet1
Gene_ID	Symbol	Family	Description
Eja01G000030	Eja01G000030	G2-like	myb family transcription factor APL-like [Pyrus ussuriensis x Pyrus communis]
Eja01G000040	Eja01G000040	G2-like	transcription repressor KAN1-like [Pyrus ussuriensis x Pyrus communis]
Eja01G000290	Eja01G000290	NF-YB	nuclear transcription factor Y subunit B-3-like [Malus domestica]
Eja01G000340	Eja01G000340	NF-YB	PREDICTED: nuclear transcription factor Y subunit B-3-like [Pyrus x bretschneideri]
Eja01G000460	Eja01G000460	FAR1	PREDICTED: putative protein FAR1-RELATED SEQUENCE 10 [Pyrus x bretschneideri]
Eja01G000600	Eja01G000600	GRAS	scarecrow-like protein 13 [Malus domestica]
Eja01G001270	Eja01G001270	TALE	hypothetical protein DVH24_011759 [Malus domestica]
Eja01G001650	Eja01G001650	G2-like	PREDICTED: uncharacterized protein LOC103944062 [Pyrus x bretschneideri]
Eja01G002230	Eja01G002230	HD-ZIP	hypothetical protein DVH24_011701 [Malus domestica]
Eja01G002320	Eja01G002320	MYB_related	MYB-like transcription factor ETC1 [Malus domestica]
Eja01G002760	Eja01G002760	bHLH	transcription factor ILR3-like [Malus domestica]
Eja01G003410	Eja01G003410	MYB	transcription factor MYB4-like [Malus domestica]
Eja01G003460	Eja01G003460	GRF	PREDICTED: lysine-specific demethylase JMJ25 [Pyrus x bretschneideri]
Eja01G003480	Eja01G003480	MYB	protein ODORANT1-like [Malus domestica]
Eja01G004000	Eja01G004000	NAC	hypothetical protein C1H46_026152 [Malus baccata]
Eja01G004150	Eja01G004150	Dof	dof zinc finger protein DOF1.4b [Eriobotrya japonica]
Eja01G004490	Eja01G004490	HSF	PREDICTED: heat stress transcription factor B-2a-like [Pyrus x bretschneideri]
Eja01G004900	Eja01G004900	Dof	hypothetical protein C1H46_013379 [Malus baccata]
Eja01G004910	Eja01G004910	Dof	hypothetical protein DVH24_011496 [Malus domestica]
Eja01G004920	Eja01G004920	SBP	squamosa promoter-binding-like protein 3 [Pyrus ussuriensis x Pyrus communis]
Eja01G005000	Eja01G005000	ERF	transcription factor ERF11 [Eriobotrya japonica]
Eja01G005140	Eja01G005140	NAC	hypothetical protein C1H46_013355 [Malus baccata]
Eja01G005170	Eja01G005170	ARF	PREDICTED: auxin response factor 3-like [Pyrus x bretschneideri]
Eja01G005220	Eja01G005220	VOZ	uncharacterized protein LOC103434841 isoform X1 [Malus domestica]
Eja01G005310	Eja01G005310	WOX	WUSCHEL-related homeobox 9 [Malus domestica]
Eja01G005530	Eja01G005530	TCP	transcription factor TCP5-like [Malus domestica]
Eja01G005850	Eja01G005850	Dof	hypothetical protein C1H46_013289 [Malus baccata]
Eja01G005880	Eja01G005880	Trihelix	trihelix transcription factor ASIL2-like [Malus domestica]
Eja01G005980	Eja01G005980	G2-like	PREDICTED: myb-related protein 1-like [Pyrus x bretschneideri]
Eja01G006220	Eja01G006220	WRKY	PREDICTED: probable WRKY transcription factor 65 [Pyrus x bretschneideri]
Eja01G006400	Eja01G006400	BES1	BES1/BZR1 homolog protein 4-like [Malus domestica]
Eja01G006570	Eja01G006570	MIKC_MADS	floral homeotic protein AGAMOUS-like isoform X1 [Malus domestica]
Eja01G007820	Eja01G007820	ARF	auxin response factor 6-like [Malus domestica]
Eja01G007920	Eja01G007920	LBD	hypothetical protein C1H46_029102 [Malus baccata]
Eja01G008300	Eja01G008300	HD-ZIP	PREDICTED: homeobox-leucine zipper protein HOX32-like [Pyrus x bretschneideri]
Eja01G008310	Eja01G008310	NF-YA	hypothetical protein DVH24_011212 [Malus domestica]
Eja01G009070	Eja01G009070	LSD	protein LSD1-like [Malus domestica]
Eja01G009290	Eja01G009290	ARF	auxin response factor 2-like [Pyrus ussuriensis x Pyrus communis]
Eja01G009520	Eja01G009520	LBD	PREDICTED: LOB domain-containing protein 4-like [Pyrus x bretschneideri]
Eja01G009570	Eja01G009570	NAC	transcription factor JUNGBRUNNEN 1-like [Malus domestica]
Eja01G009740	Eja01G009740	Trihelix	hypothetical protein C1H46_010932 [Malus baccata]
Eja01G010490	Eja01G010490	MIKC_MADS	MADS-box protein FBP24-like [Malus domestica]
Eja01G010870	Eja01G010870	C2H2	FRIGIDA-like protein [Eriobotrya japonica]
Eja01G011100	Eja01G011100	MYB	PREDICTED: transcription factor MYB86-like [Pyrus x bretschneideri]
Eja01G011420	Eja01G011420	NAC	protein SOMBRERO [Malus domestica]
Eja01G011660	Eja01G011660	NAC	hypothetical protein C1H46_037797 [Malus baccata]
Eja01G011670	Eja01G011670	MYB	transcription factor MYB8-like isoform X1 [Malus domestica]
Eja01G011730	Eja01G011730	G2-like	PREDICTED: myb family transcription factor APL-like [Pyrus x bretschneideri]
Eja01G012250	Eja01G012250	NF-YC	nuclear transcription factor Y subunit C-2-like [Malus domestica]
Eja01G012620	Eja01G012620	MYB	PREDICTED: myb-related protein Myb4-like [Pyrus x bretschneideri]
Eja01G012790	Eja01G012790	LBD	PREDICTED: LOB domain-containing protein 4 [Pyrus x bretschneideri]
Eja01G013430	Eja01G013430	NAC	hypothetical protein DVH24_010773 [Malus domestica]
Eja01G013640	Eja01G013640	HSF	PREDICTED: heat stress transcription factor A-1-like [Pyrus x bretschneideri]
Eja01G014290	Eja01G014290	bHLH	hypothetical protein C1H46_000708 [Malus baccata]
Eja01G014450	Eja01G014450	WRKY	PREDICTED: probable WRKY transcription factor 21 [Pyrus x bretschneideri]
Eja01G014460	Eja01G014460	ERF	hypothetical protein DVH24_010669 [Malus domestica]
Eja01G014750	Eja01G014750	C2H2	PREDICTED: transcriptional regulator SUPERMAN-like [Pyrus x bretschneideri]
Eja01G014800	Eja01G014800	LBD	LOB domain-containing protein 16 [Malus domestica]
Eja01G014810	Eja01G014810	LBD	PREDICTED: LOB domain-containing protein 29-like [Pyrus x bretschneideri]
Eja01G014820	Eja01G014820	LBD	LOB domain-containing protein CRL1-like [Malus domestica]
Eja01G015020	Eja01G015020	ERF	hypothetical protein C1H46_000783 [Malus baccata]
Eja01G015040	Eja01G015040	ERF	ethylene-responsive transcription factor ERF098-like [Pyrus ussuriensis x Pyrus communis]
Eja01G015320	Eja01G015320	NAC	hypothetical protein DVH24_010587 [Malus domestica]
Eja01G015410	Eja01G015410	GRAS	protein SCARECROW-like [Malus domestica]
Eja01G016890	Eja01G016890	C2H2	hypothetical protein C1H46_018446 [Malus baccata]
Eja01G017740	Eja01G017740	ERF	ethylene-responsive transcription factor-like protein [Pyrus ussuriensis x Pyrus communis]
Eja01G018830	Eja01G018830	MYB	PREDICTED: dnaJ homolog subfamily C member 2-like [Pyrus x bretschneideri]
Eja01G018920	Eja01G018920	FAR1	PREDICTED: protein FAR-RED IMPAIRED RESPONSE 1-like isoform X1 [Pyrus x bretschneideri]
Eja01G018930	Eja01G018930	FAR1	protein FAR1-RELATED SEQUENCE 7-like [Pyrus ussuriensis x Pyrus communis]
Eja01G019890	Eja01G019890	FAR1	hypothetical protein C1H46_000468 [Malus baccata]
Eja01G019900	Eja01G019900	FAR1	PREDICTED: protein FAR1-RELATED SEQUENCE 5 [Pyrus x bretschneideri]
Eja01G020850	Eja01G020850	C2H2	hypothetical protein C1H46_000553 [Malus baccata]
Eja01G021210	Eja01G021210	NAC	NAC transcription factor 29-like [Pyrus ussuriensis x Pyrus communis]
Eja01G022190	Eja01G022190	MYB	MYB2 [Eriobotrya japonica]
Eja01G022530	Eja01G022530	bHLH	basic helix-loop-helix DNA-binding superfamily protein 121b [Eriobotrya japonica]
Eja01G022860	Eja01G022860	bHLH	basic helix-loop-helix DNA-binding superfamily protein 18b [Eriobotrya japonica]
Eja01G023370	Eja01G023370	M-type_MADS	agamous-like MADS-box protein AGL62 [Pyrus ussuriensis x Pyrus communis]
Eja01G023380	Eja01G023380	M-type_MADS	agamous-like MADS-box protein AGL62 [Pyrus ussuriensis x Pyrus communis]
Eja01G023780	Eja01G023780	MYB_related	PREDICTED: telomere repeat-binding factor 1-like [Pyrus x bretschneideri]
Eja01G024030	Eja01G024030	LBD	LOB domain-containing protein 37-like [Malus domestica]
Eja01G024520	Eja01G024520	bHLH	hypothetical protein DVH24_021727 [Malus domestica]
Eja01G024640	Eja01G024640	MYB	hypothetical protein DVH24_021709 [Malus domestica]
Eja01G025300	Eja01G025300	ERF	transcription factor ERF41 [Eriobotrya japonica]
Eja01G026530	Eja01G026530	MYB_related	transcription factor RADIALIS [Malus domestica]
Eja01G026620	Eja01G026620	bHLH	transcription factor bHLH63-like [Pyrus ussuriensis x Pyrus communis]
Eja01G027190	Eja01G027190	SRS	PREDICTED: protein SHI RELATED SEQUENCE 3-like [Pyrus x bretschneideri]
Eja01G027240	Eja01G027240	SRS	PREDICTED: protein SHI RELATED SEQUENCE 3-like [Pyrus x bretschneideri]
Eja01G027260	Eja01G027260	DBB	PREDICTED: B-box zinc finger protein 20-like [Pyrus x bretschneideri]
Eja01G027510	Eja01G027510	DBB	hypothetical protein C1H46_008012 [Malus baccata]
Eja01G027710	Eja01G027710	BBR-BPC	basic pentacysteine protein [Eriobotrya japonica]
Eja01G028100	Eja01G028100	MIKC_MADS	MADS-box transcription factor ANR1-like [Pyrus ussuriensis x Pyrus communis]
Eja01G028110	Eja01G028110	MIKC_MADS	PREDICTED: MADS-box transcription factor ANR1-like [Pyrus x bretschneideri]
Eja01G028120	Eja01G028120	MIKC_MADS	MADS-box transcription factor 23 [Pyrus ussuriensis x Pyrus communis]
Eja01G028130	Eja01G028130	MIKC_MADS	hypothetical protein DVH24_037950 [Malus domestica]
Eja01G028150	Eja01G028150	MIKC_MADS	MADS-box transcription factor 23 [Malus domestica]
Eja01G028190	Eja01G028190	MIKC_MADS	hypothetical protein DVH24_037950 [Malus domestica]
Eja01G028200	Eja01G028200	MIKC_MADS	MADS-box protein 12 [Prunus persica]
Eja01G028290	Eja01G028290	GATA	GATA transcription factor 24-like [Malus domestica]
Eja01G028660	Eja01G028660	CAMTA	calmodulin-binding transcription activator 2-like [Malus domestica]
Eja01G029060	Eja01G029060	C2H2	protein SENSITIVE TO PROTON RHIZOTOXICITY 1 [Malus domestica]
Eja01G029470	Eja01G029470	MIKC_MADS	FLC-like MADS-box protein [Pyrus pyrifolia]
Eja01G029600	Eja01G029600	TALE	sphingosine-1-phosphate lyase [Malus domestica]
Eja01G030020	Eja01G030020	ERF	ethylene-responsive transcription factor ABR1-like isoform X1 [Malus domestica]
Eja01G030570	Eja01G030570	Trihelix	hypothetical protein C1H46_018851 [Malus baccata]
Eja01G030580	Eja01G030580	Trihelix	PREDICTED: uncharacterized protein LOC103958014 [Pyrus x bretschneideri]
Eja01G031910	Eja01G031910	GRAS	PREDICTED: scarecrow-like protein 1 isoform X1 [Pyrus x bretschneideri]
Eja01G031960	Eja01G031960	MYB	hypothetical protein C1H46_000893 [Malus baccata]
Eja01G032580	Eja01G032580	Whirly	hypothetical protein C1H46_006439 [Malus baccata]
Eja01G032590	Eja01G032590	NAC	protein BEARSKIN2-like [Malus domestica]
Eja02G000070	Eja02G000070	G2-like	PREDICTED: myb family transcription factor PHL7 isoform X1 [Pyrus x bretschneideri]
Eja02G000080	Eja02G000080	G2-like	PREDICTED: protein PHR1-LIKE 2-like isoform X2 [Pyrus x bretschneideri]
Eja02G000360	Eja02G000360	NF-YB	nuclear transcription factor Y subunit B-3 [Malus domestica]
Eja02G000400	Eja02G000400	NF-YB	PREDICTED: nuclear transcription factor Y subunit B-3-like [Pyrus x bretschneideri]
Eja02G000660	Eja02G000660	FAR1	PREDICTED: putative protein FAR1-RELATED SEQUENCE 10 [Pyrus x bretschneideri]
Eja02G000750	Eja02G000750	GRAS	scarecrow-like protein 13 [Malus domestica]
Eja02G001680	Eja02G001680	TALE	homeobox protein SHOOT MERISTEMLESS-like [Pyrus ussuriensis x Pyrus communis]
Eja02G001980	Eja02G001980	G2-like	uncharacterized protein LOC103446871 isoform X2 [Malus domestica]
Eja02G002840	Eja02G002840	HD-ZIP	PREDICTED: homeobox-leucine zipper protein MERISTEM L1-like [Pyrus x bretschneideri]
Eja02G002930	Eja02G002930	MYB_related	MYB-like transcription factor ETC1 isoform X2 [Malus domestica]
Eja02G003580	Eja02G003580	bHLH	transcription factor ILR3-like [Malus domestica]
Eja02G003830	Eja02G003830	bHLH	PREDICTED: transcription factor DYT1 [Pyrus x bretschneideri]
Eja02G004090	Eja02G004090	MYB	myb-related protein Myb4-like [Pyrus ussuriensis x Pyrus communis]
Eja02G004200	Eja02G004200	GRF	hypothetical protein C1H46_042066 [Malus baccata]
Eja02G004220	Eja02G004220	MYB	MYB4 [Eriobotrya japonica]
Eja02G004780	Eja02G004780	Dof	hypothetical protein C1H46_022328 [Malus baccata]
Eja02G005090	Eja02G005090	HSF	heat stress transcription factor B-2a-like [Malus domestica]
Eja02G005120	Eja02G005120	LSD	PREDICTED: protein LOL2-like isoform X1 [Pyrus x bretschneideri]
Eja02G005480	Eja02G005480	Dof	dof zinc finger protein DOF5.3-like [Malus domestica]
Eja02G005490	Eja02G005490	Dof	dof zinc finger protein DOF1.4 [Pyrus ussuriensis x Pyrus communis]
Eja02G005500	Eja02G005500	SBP	SBP-box transcription factor [Malus domestica]
Eja02G005600	Eja02G005600	ERF	ethylene-responsive transcription factor 4-like [Pyrus ussuriensis x Pyrus communis]
Eja02G005710	Eja02G005710	HB-other	LOW QUALITY PROTEIN: homeobox-DDT domain protein RLT1 [Malus domestica]
Eja02G005770	Eja02G005770	NAC	NAC protein [Eriobotrya japonica]
Eja02G005810	Eja02G005810	ARF	auxin response factor 3 [Malus domestica]
Eja02G005870	Eja02G005870	VOZ	transcription factor VOZ1 [Malus domestica]
Eja02G006110	Eja02G006110	TCP	hypothetical protein DVH24_017302 [Malus domestica]
Eja02G006550	Eja02G006550	Dof	PREDICTED: dof zinc finger protein DOF1.5-like [Pyrus x bretschneideri]
Eja02G006630	Eja02G006630	G2-like	PREDICTED: two-component response regulator ORR24-like [Pyrus x bretschneideri]
Eja02G007030	Eja02G007030	HSF	heat shock factor 1 [Eriobotrya japonica]
Eja02G007040	Eja02G007040	BES1	BES1/BZR1 homolog protein 4-like [Malus domestica]
Eja02G007300	Eja02G007300	MIKC_MADS	AG MADS-box protein [Pyrus pyrifolia]
Eja02G007750	Eja02G007750	WRKY	WRKY transcription factor 71 [Malus domestica]
Eja02G008660	Eja02G008660	ARF	auxin response factor 6 [Pyrus ussuriensis x Pyrus communis]
Eja02G008790	Eja02G008790	LBD	hypothetical protein C1H46_041605 [Malus baccata]
Eja02G009110	Eja02G009110	HD-ZIP	homeobox-leucine zipper protein HOX32 [Malus domestica]
Eja02G009120	Eja02G009120	NF-YA	hypothetical protein DVH24_022207 [Malus domestica]
Eja02G009830	Eja02G009830	LSD	hypothetical protein C1H46_002394 [Malus baccata]
Eja02G010100	Eja02G010100	LBD	hypothetical protein C1H46_002374 [Malus baccata]
Eja02G010140	Eja02G010140	NAC	PREDICTED: transcription factor JUNGBRUNNEN 1-like [Pyrus x bretschneideri]
Eja02G011040	Eja02G011040	C2H2	PREDICTED: protein SUPPRESSOR OF FRI 4-like [Pyrus x bretschneideri]
Eja02G011210	Eja02G011210	MYB	PREDICTED: transcription factor MYB86-like [Pyrus x bretschneideri]
Eja02G011860	Eja02G011860	C3H	zinc finger CCCH domain-containing protein 37 [Pyrus ussuriensis x Pyrus communis]
Eja02G012050	Eja02G012050	MYB	hypothetical protein DVH24_021963 [Malus domestica]
Eja02G012100	Eja02G012100	G2-like	hypothetical protein DVH24_021959 [Malus domestica]
Eja02G012470	Eja02G012470	NF-YC	NF-YC1 [Eriobotrya japonica]
Eja02G012930	Eja02G012930	LBD	LOB domain-containing protein 4 isoform X2 [Malus domestica]
Eja02G013360	Eja02G013360	NAC	NAC domain-containing protein 21/22 [Pyrus ussuriensis x Pyrus communis]
Eja02G013820	Eja02G013820	bHLH	transcription factor UNE12-like [Malus domestica]
Eja02G013980	Eja02G013980	WRKY	PREDICTED: probable WRKY transcription factor 21 [Pyrus x bretschneideri]
Eja02G013990	Eja02G013990	ERF	hypothetical protein C1H46_027091 [Malus baccata]
Eja02G014090	Eja02G014090	bHLH	basic helix-loop-helix DNA-binding superfamily protein 3 [Eriobotrya japonica]
Eja02G014100	Eja02G014100	bHLH	basic helix-loop-helix DNA-binding superfamily protein 3 [Eriobotrya japonica]
Eja02G014230	Eja02G014230	C2H2	hypothetical protein DVH24_028826 [Malus domestica]
Eja02G014290	Eja02G014290	LBD	LOB domain-containing protein 14-like [Malus domestica]
Eja02G014310	Eja02G014310	LBD	LOB domain-containing protein CRL1-like [Malus domestica]
Eja02G014460	Eja02G014460	ERF	ethylene-responsive transcription factor ERF098-like [Pyrus ussuriensis x Pyrus communis]
Eja02G014470	Eja02G014470	ERF	hypothetical protein C1H46_032178 [Malus baccata]
Eja02G014660	Eja02G014660	NAC	hypothetical protein C1H46_035092 [Malus baccata]
Eja02G014760	Eja02G014760	NAC	unknown [Glycine max]
Eja02G014840	Eja02G014840	GRAS	protein SCARECROW 1-like [Malus domestica]
Eja02G017990	Eja02G017990	MYB	hypothetical protein DVH24_034780 [Malus domestica]
Eja02G018040	Eja02G018040	FAR1	PREDICTED: protein FAR-RED ELONGATED HYPOCOTYL 3-like [Pyrus x bretschneideri]
Eja02G018050	Eja02G018050	FAR1	protein FAR1-RELATED SEQUENCE 5 [Malus domestica]
Eja02G018580	Eja02G018580	FAR1	protein FAR1-RELATED SEQUENCE 9 [Malus domestica]
Eja02G018590	Eja02G018590	FAR1	protein FAR1-RELATED SEQUENCE 5 [Malus domestica]
Eja02G019340	Eja02G019340	C2H2	hypothetical protein C1H46_019315 [Malus baccata]
Eja02G019950	Eja02G019950	NAC	NAC domain-containing protein 22-like [Malus domestica]
Eja02G020630	Eja02G020630	bZIP	PREDICTED: basic leucine zipper 23-like [Pyrus x bretschneideri]
Eja02G020720	Eja02G020720	MYB	myb-related protein 308-like [Pyrus ussuriensis x Pyrus communis]
Eja02G021220	Eja02G021220	bHLH	transcription factor bHLH18-like [Malus domestica]
Eja02G021490	Eja02G021490	M-type_MADS	agamous-like MADS-box protein AGL62 [Pyrus ussuriensis x Pyrus communis]
Eja02G021500	Eja02G021500	M-type_MADS	agamous-like MADS-box protein AGL62 [Malus domestica]
Eja02G021920	Eja02G021920	bHLH	hypothetical protein C1H46_009038 [Malus baccata]
Eja02G022090	Eja02G022090	MYB_related	PREDICTED: telomere repeat-binding factor 1-like [Pyrus x bretschneideri]
Eja02G022100	Eja02G022100	MYB_related	PREDICTED: telomere repeat-binding factor 1-like [Pyrus x bretschneideri]
Eja02G022190	Eja02G022190	LBD	hypothetical protein C1H46_009028 [Malus baccata]
Eja02G024830	Eja02G024830	MYB_related	PREDICTED: protein RADIALIS-like 1 [Pyrus x bretschneideri]
Eja02G024890	Eja02G024890	MYB_related	PREDICTED: protein RADIALIS-like 3 [Pyrus x bretschneideri]
Eja02G024910	Eja02G024910	bHLH	hypothetical protein C1H46_035279 [Malus baccata]
Eja02G025520	Eja02G025520	SRS	hypothetical protein C1H46_014979 [Malus baccata]
Eja02G025550	Eja02G025550	DBB	PREDICTED: B-box zinc finger protein 20-like [Pyrus x bretschneideri]
Eja02G025850	Eja02G025850	DBB	PREDICTED: B-box zinc finger protein 18-like isoform X1 [Pyrus x bretschneideri]
Eja02G025960	Eja02G025960	BBR-BPC	protein BASIC PENTACYSTEINE4-like isoform X3 [Malus domestica]
Eja02G026370	Eja02G026370	GATA	hypothetical protein C1H46_008670 [Malus baccata]
Eja02G026450	Eja02G026450	MIKC_MADS	AGL17-like MADS-box protein [Pyrus pyrifolia]
Eja02G026460	Eja02G026460	MIKC_MADS	MADS-box transcription factor 23-like [Malus domestica]
Eja02G026520	Eja02G026520	GATA	PREDICTED: GATA transcription factor 18-like [Pyrus x bretschneideri]
Eja02G026840	Eja02G026840	CAMTA	PREDICTED: calmodulin-binding transcription activator 2 isoform X2 [Pyrus x bretschneideri]
Eja02G027170	Eja02G027170	NAC	NAC1 transcription factor [Eriobotrya japonica]
Eja02G027290	Eja02G027290	NAC	NAC1 transcription factor [Eriobotrya japonica]
Eja02G027450	Eja02G027450	C2H2	protein SENSITIVE TO PROTON RHIZOTOXICITY 1-like [Pyrus ussuriensis x Pyrus communis]
Eja02G027590	Eja02G027590	C2H2	protein SENSITIVE TO PROTON RHIZOTOXICITY 1-like [Pyrus ussuriensis x Pyrus communis]
Eja02G029200	Eja02G029200	ERF	hypothetical protein DVH24_009307 [Malus domestica]
Eja02G029410	Eja02G029410	NAC	NAC domain-containing protein 55-like [Pyrus ussuriensis x Pyrus communis]
Eja02G029580	Eja02G029580	WRKY	mitogen-activated protein kinase kinase kinase 1-like [Malus domestica]
Eja02G029640	Eja02G029640	bZIP	hypothetical protein C1H46_011488 [Malus baccata]
Eja02G029710	Eja02G029710	bZIP	hypothetical protein C1H46_011488 [Malus baccata]
Eja02G029840	Eja02G029840	Trihelix	hypothetical protein DVH24_009370 [Malus domestica]
Eja02G029850	Eja02G029850	Trihelix	hypothetical protein C1H46_011478 [Malus baccata]
Eja02G031780	Eja02G031780	GRAS	PREDICTED: scarecrow-like protein 1 isoform X1 [Pyrus x bretschneideri]
Eja02G031790	Eja02G031790	MYB	transcription factor MYB122-like [Pyrus ussuriensis x Pyrus communis]
Eja02G032610	Eja02G032610	NAC	protein BEARSKIN2 [Malus domestica]
Eja03G000130	Eja03G000130	NAC	NAC domain-containing protein 35 [Malus domestica]
Eja03G000290	Eja03G000290	C3H	zinc finger CCCH domain-containing protein 5-like [Pyrus ussuriensis x Pyrus communis]
Eja03G000420	Eja03G000420	EIL	hypothetical protein C1H46_006983 [Malus baccata]
Eja03G001250	Eja03G001250	C2H2	zinc finger transcription factor YY1-like isoform X1 [Malus domestica]
Eja03G002910	Eja03G002910	WRKY	hypothetical protein C1H46_016765 [Malus baccata]
Eja03G003050	Eja03G003050	bZIP	bZIP transcription factor 12-like [Malus domestica]
Eja03G003310	Eja03G003310	NAC	PREDICTED: NAC domain-containing protein 104-like isoform X1 [Pyrus x bretschneideri]
Eja03G003600	Eja03G003600	MYB	transcription repressor MYB6-like [Malus domestica]
Eja03G004020	Eja03G004020	MIKC_MADS	PREDICTED: agamous-like MADS-box protein AGL11 [Pyrus x bretschneideri]
Eja03G004250	Eja03G004250	MIKC_MADS	agamous-like MADS-box protein AGL12 [Malus domestica]
Eja03G004450	Eja03G004450	ERF	hypothetical protein C1H46_016733 [Malus baccata]
Eja03G004480	Eja03G004480	ERF	ethylene-responsive transcription factor ERF021 [Malus domestica]
Eja03G004510	Eja03G004510	ERF	ethylene-responsive transcription factor ERF022-like [Pyrus ussuriensis x Pyrus communis]
Eja03G004870	Eja03G004870	bHLH	basic helix-loop-helix DNA-binding superfamily protein 93b [Eriobotrya japonica]
Eja03G005160	Eja03G005160	MIKC_MADS	hypothetical protein C1H46_045411 [Malus baccata]
Eja03G005170	Eja03G005170	MIKC_MADS	hypothetical protein PRUPE_1G538700 [Prunus persica]
Eja03G005310	Eja03G005310	GATA	GATA transcription factor 24-like isoform X2 [Malus domestica]
Eja03G005320	Eja03G005320	GATA	GATA domain class transcription factor [Malus domestica]
Eja03G005360	Eja03G005360	M-type_MADS	agamous-like MADS-box protein AGL80 [Malus domestica]
Eja03G005560	Eja03G005560	MIKC_MADS	dormancy-associated MADS-box transcription factor [Pyrus pyrifolia]
Eja03G006220	Eja03G006220	bHLH	transcription factor bHLH96-like [Malus domestica]
Eja03G006420	Eja03G006420	HD-ZIP	hypothetical protein C1H46_001684 [Malus baccata]
Eja03G006680	Eja03G006680	C2H2	protein TRANSPARENT TESTA 1 [Pyrus ussuriensis x Pyrus communis]
Eja03G006830	Eja03G006830	MYB	PREDICTED: transcription factor MYB39-like [Pyrus x bretschneideri]
Eja03G007280	Eja03G007280	ERF	DREB6.2 [Malus sieversii]
Eja03G007480	Eja03G007480	MIKC_MADS	PREDICTED: agamous-like MADS-box protein AGL104 isoform X2 [Pyrus x bretschneideri]
Eja03G007770	Eja03G007770	bZIP	hypothetical protein DVH24_006811 [Malus domestica]
Eja03G007780	Eja03G007780	bZIP	transcription factor TGA7 [Malus domestica]
Eja03G007980	Eja03G007980	WRKY	PREDICTED: mitogen-activated protein kinase kinase kinase 1-like [Pyrus x bretschneideri]
Eja03G008470	Eja03G008470	GRAS	PREDICTED: nodulation-signaling pathway 2 protein [Pyrus x bretschneideri]
Eja03G008530	Eja03G008530	ERF	hypothetical protein DVH24_042737 [Malus domestica]
Eja03G009130	Eja03G009130	NAC	hypothetical protein C1H46_038724 [Malus baccata]
Eja03G009480	Eja03G009480	MYB_related	hypothetical protein C1H46_025191 [Malus baccata]
Eja03G009610	Eja03G009610	Trihelix	hypothetical protein D8674_013187 [Pyrus ussuriensis x Pyrus communis]
Eja03G009690	Eja03G009690	WRKY	PREDICTED: probable WRKY transcription factor 13 [Pyrus x bretschneideri]
Eja03G009830	Eja03G009830	ERF	hypothetical protein C1H46_005069 [Malus baccata]
Eja03G009890	Eja03G009890	NF-YB	nuclear transcription factor Y subunit B-1-like [Malus domestica]
Eja03G010200	Eja03G010200	bZIP	hypothetical protein DVH24_039376 [Malus domestica]
Eja03G010990	Eja03G010990	MYB	hypothetical protein C1H46_000054 [Malus baccata]
Eja03G011000	Eja03G011000	C2H2	hypothetical protein DVH24_039277 [Malus domestica]
Eja03G011440	Eja03G011440	HD-ZIP	homeobox-leucine zipper protein ATHB-6-like isoform X1 [Malus domestica]
Eja03G011860	Eja03G011860	MIKC_MADS	PREDICTED: MADS-box protein JOINTLESS isoform X2 [Pyrus x bretschneideri]
Eja03G012040	Eja03G012040	AP2	hypothetical protein C1H46_000173 [Malus baccata]
Eja03G012250	Eja03G012250	MIKC_MADS	PREDICTED: agamous-like MADS-box protein AGL21 [Theobroma cacao]
Eja03G012260	Eja03G012260	MIKC_MADS	agamous-like MADS-box protein AGL21 [Malus domestica]
Eja03G012330	Eja03G012330	bHLH	transcription factor bHLH93-like [Pyrus ussuriensis x Pyrus communis]
Eja03G012680	Eja03G012680	HD-ZIP	homeobox-leucine zipper protein HAT22-like [Pyrus ussuriensis x Pyrus communis]
Eja03G013150	Eja03G013150	MYB_related	uncharacterized protein LOC103404300 [Malus domestica]
Eja03G013200	Eja03G013200	GRAS	hypothetical protein C1H46_021516 [Malus baccata]
Eja03G013380	Eja03G013380	LBD	hypothetical protein C1H46_002256 [Malus baccata]
Eja03G013390	Eja03G013390	GRAS	scarecrow-like protein 32 [Malus domestica]
Eja03G014000	Eja03G014000	WRKY	WRKY transcription factor 15 [Pyrus ussuriensis x Pyrus communis]
Eja03G014070	Eja03G014070	ERF	ethylene-responsive transcription factor ERF008 [Malus domestica]
Eja03G014090	Eja03G014090	AP2	floral homeotic protein APETALA 2-like [Pyrus ussuriensis x Pyrus communis]
Eja03G014180	Eja03G014180	bHLH	transcription factor SPATULA isoform X1 [Malus domestica]
Eja03G014260	Eja03G014260	bHLH	transcription factor HEC2-like [Malus domestica]
Eja03G014370	Eja03G014370	HSF	heat shock factor 3 [Eriobotrya japonica]
Eja03G014770	Eja03G014770	LBD	LOB domain-containing protein 36 [Malus domestica]
Eja03G014970	Eja03G014970	Dof	dof zinc finger protein DOF2.4-like [Malus domestica]
Eja03G015260	Eja03G015260	AP2	topless-related protein 4-like isoform X4 [Malus domestica]
Eja03G015470	Eja03G015470	TALE	BEL1-like homeodomain protein 2 [Malus domestica]
Eja03G015690	Eja03G015690	BES1	PREDICTED: BES1/BZR1 homolog protein 2 [Pyrus x bretschneideri]
Eja03G015760	Eja03G015760	HD-ZIP	PREDICTED: homeobox-leucine zipper protein ATHB-40 [Pyrus x bretschneideri]
Eja03G015790	Eja03G015790	bZIP	G-box-binding factor 1 [Pyrus ussuriensis x Pyrus communis]
Eja03G015800	Eja03G015800	GRAS	hypothetical protein C1H46_021759 [Malus baccata]
Eja03G015830	Eja03G015830	C2H2	C2H2L domain class transcription factor [Malus domestica]
Eja03G016040	Eja03G016040	GRAS	PREDICTED: scarecrow-like protein 4 [Pyrus x bretschneideri]
Eja03G016150	Eja03G016150	MYB_related	PREDICTED: protein RADIALIS-like 4 [Pyrus x bretschneideri]
Eja03G016210	Eja03G016210	ZF-HD	zinc-finger homeodomain protein 6-like [Malus domestica]
Eja03G016240	Eja03G016240	MYB_related	protein RADIALIS-like 4 [Malus domestica]
Eja03G016760	Eja03G016760	NAC	NAC domain-containing protein 7-like [Malus domestica]
Eja03G016830	Eja03G016830	DBB	PREDICTED: B-box zinc finger protein 19-like [Pyrus x bretschneideri]
Eja03G016910	Eja03G016910	GATA	hypothetical protein C1H46_044857 [Malus baccata]
Eja03G017440	Eja03G017440	bHLH	PREDICTED: transcription factor bHLH121-like [Pyrus x bretschneideri]
Eja03G018500	Eja03G018500	WOX	hypothetical protein C1H46_008213 [Malus baccata]
Eja03G018810	Eja03G018810	FAR1	protein FAR1-RELATED SEQUENCE 5-like [Pyrus ussuriensis x Pyrus communis]
Eja03G019080	Eja03G019080	bHLH	hypothetical protein DVH24_018289 [Malus domestica]
Eja03G019340	Eja03G019340	ARF	hypothetical protein DVH24_029555 [Malus domestica]
Eja03G019360	Eja03G019360	ERF	ethylene-responsive transcription factor ERF017 isoform X1 [Malus domestica]
Eja03G019840	Eja03G019840	GRF	growth-regulating factor 1-like isoform X1 [Malus domestica]
Eja03G019890	Eja03G019890	MYB	PREDICTED: myb-related protein 308-like [Pyrus x bretschneideri]
Eja03G019920	Eja03G019920	MYB	transcription factor MYB114-like [Pyrus ussuriensis x Pyrus communis]
Eja03G019960	Eja03G019960	C3H	PREDICTED: zinc finger CCCH domain-containing protein 43-like [Pyrus x bretschneideri]
Eja03G019970	Eja03G019970	C3H	hypothetical protein C1H46_035421 [Malus baccata]
Eja03G019980	Eja03G019980	C2H2	hypothetical protein C1H46_035422 [Malus baccata]
Eja03G020640	Eja03G020640	MYB	hypothetical protein DVH24_039658 [Malus domestica]
Eja03G020770	Eja03G020770	LBD	protein LATERAL ORGAN BOUNDARIES [Pyrus ussuriensis x Pyrus communis]
Eja03G021000	Eja03G021000	TALE	hypothetical protein C1H46_041783 [Malus baccata]
Eja03G021270	Eja03G021270	MYB	transcription factor WER-like [Pyrus ussuriensis x Pyrus communis]
Eja03G021290	Eja03G021290	MYB	hypothetical protein DVH24_039595 [Malus domestica]
Eja03G021830	Eja03G021830	E2F/DP	E2F transcription factor-like E2FE isoform X3 [Malus domestica]
Eja03G022000	Eja03G022000	MYB_related	transcription factor MYB1R1-like [Malus domestica]
Eja03G022210	Eja03G022210	bHLH	transcription factor bHLH79 [Malus domestica]
Eja03G022240	Eja03G022240	MYB	hypothetical protein C1H46_038079 [Malus baccata]
Eja03G022380	Eja03G022380	LBD	hypothetical protein C1H46_038090 [Malus baccata]
Eja03G022520	Eja03G022520	HD-ZIP	homeobox-leucine zipper protein HAT5-like [Pyrus ussuriensis x Pyrus communis]
Eja03G022760	Eja03G022760	bHLH	transcription factor PRE3-like [Malus domestica]
Eja03G022850	Eja03G022850	TCP	hypothetical protein C1H46_022424 [Malus baccata]
Eja03G022980	Eja03G022980	ZF-HD	hypothetical protein C1H46_034490 [Malus baccata]
Eja03G023040	Eja03G023040	Nin-like	protein RKD2-like [Pyrus ussuriensis x Pyrus communis]
Eja03G023230	Eja03G023230	NAC	NAC domain-containing protein 100-like [Malus domestica]
Eja03G023240	Eja03G023240	MYB	hypothetical protein DVH24_023776 [Malus domestica]
Eja03G024130	Eja03G024130	SBP	hypothetical protein DVH24_006145 [Malus domestica]
Eja03G024140	Eja03G024140	MIKC_MADS	MADS-box protein CMB1-like [Malus domestica]
Eja03G024150	Eja03G024150	MIKC_MADS	AP1 MADS-box protein [Pyrus pyrifolia]
Eja03G024250	Eja03G024250	Dof	dof zinc finger protein DOF5.4 [Malus domestica]
Eja03G024510	Eja03G024510	ERF	hypothetical protein C1H46_028804 [Malus baccata]
Eja03G024560	Eja03G024560	NF-YB	PREDICTED: protein Dr1 homolog [Pyrus x bretschneideri]
Eja03G024730	Eja03G024730	TCP	transcription factor TCP18-like [Malus domestica]
Eja03G025140	Eja03G025140	NAC	hypothetical protein C1H46_023784 [Malus baccata]
Eja03G025210	Eja03G025210	MYB	transcription factor MYB62-like [Malus domestica]
Eja03G025810	Eja03G025810	Dof	dof zinc finger protein DOF3.5-like [Malus domestica]
Eja03G026140	Eja03G026140	E2F/DP	hypothetical protein C1H46_027267 [Malus baccata]
Eja03G026460	Eja03G026460	B3	hypothetical protein DVH24_019240 [Malus domestica]
Eja03G026600	Eja03G026600	NAC	hypothetical protein DVH24_019226 [Malus domestica]
Eja03G027660	Eja03G027660	GRF	growth-regulating factor 3-like [Malus domestica]
Eja03G027700	Eja03G027700	ERF	hypothetical protein DVH24_019127 [Malus domestica]
Eja03G027730	Eja03G027730	ERF	hypothetical protein C1H46_044162 [Malus baccata]
Eja03G027910	Eja03G027910	C2H2	PREDICTED: histone deacetylase HDT1-like [Pyrus x bretschneideri]
Eja03G028090	Eja03G028090	FAR1	hypothetical protein DVH24_019091 [Malus domestica]
Eja03G028210	Eja03G028210	MYB	transcription factor MYB60-like [Malus domestica]
Eja03G028270	Eja03G028270	MYB	myb-related protein Zm38-like [Pyrus ussuriensis x Pyrus communis]
Eja03G028280	Eja03G028280	WOX	hypothetical protein DVH24_019077 [Malus domestica]
Eja03G028490	Eja03G028490	LBD	hypothetical protein DVH24_019045 [Malus domestica]
Eja03G029060	Eja03G029060	NAC	hypothetical protein C1H46_042473 [Malus baccata]
Eja03G029080	Eja03G029080	NAC	NAC domain protein [Malus hupehensis]
Eja04G000180	Eja04G000180	MYB	hypothetical protein DVH24_002579 [Malus domestica]
Eja04G000370	Eja04G000370	bZIP	bZIP transcription factor 53-like [Malus domestica]
Eja04G000490	Eja04G000490	WRKY	hypothetical protein C1H46_014047 [Malus baccata]
Eja04G000580	Eja04G000580	ERF	ethylene-responsive transcription factor ERF073-like [Pyrus ussuriensis x Pyrus communis]
Eja04G001250	Eja04G001250	C2H2	zinc finger protein NUTCRACKER-like [Pyrus ussuriensis x Pyrus communis]
Eja04G001270	Eja04G001270	NF-YB	nuclear transcription factor Y subunit B-5 [Malus domestica]
Eja04G001480	Eja04G001480	C3H	hypothetical protein C1H46_029822 [Malus baccata]
Eja04G002610	Eja04G002610	BES1	beta-amylase 2, chloroplastic-like [Malus domestica]
Eja04G003460	Eja04G003460	HSF	hypothetical protein C1H46_035942 [Malus baccata]
Eja04G004350	Eja04G004350	BES1	hypothetical protein DVH24_002994 [Malus domestica]
Eja04G005590	Eja04G005590	TCP	transcription factor TCP4-like [Pyrus ussuriensis x Pyrus communis]
Eja04G005760	Eja04G005760	HB-other	protein SAWADEE HOMEODOMAIN HOMOLOG 2-like isoform X4 [Malus domestica]
Eja04G006140	Eja04G006140	NAC	hypothetical protein C1H46_009424 [Malus baccata]
Eja04G006280	Eja04G006280	SBP	squamosa promoter-binding protein 1-like [Pyrus ussuriensis x Pyrus communis]
Eja04G007010	Eja04G007010	NAC	hypothetical protein DVH24_003183 [Malus domestica]
Eja04G007890	Eja04G007890	GRAS	hypothetical protein DVH24_004273 [Malus domestica]
Eja04G007940	Eja04G007940	C2H2	PREDICTED: uncharacterized protein LOC103938197 [Pyrus x bretschneideri]
Eja04G008060	Eja04G008060	bHLH	transcription factor ILR3 [Malus domestica]
Eja04G010180	Eja04G010180	WRKY	hypothetical protein DVH24_004035 [Malus domestica]
Eja04G010190	Eja04G010190	GRAS	scarecrow-like protein 21 [Malus domestica]
Eja04G010640	Eja04G010640	NF-YB	nuclear transcription factor Y subunit B-3-like [Malus domestica]
Eja04G010800	Eja04G010800	NF-YB	nuclear transcription factor Y subunit B-3-like [Malus domestica]
Eja04G011070	Eja04G011070	NF-YB	nuclear transcription factor Y subunit B-9-like [Pyrus ussuriensis x Pyrus communis]
Eja04G011140	Eja04G011140	Trihelix	hypothetical protein D8674_022034 [Pyrus ussuriensis x Pyrus communis]
Eja04G011470	Eja04G011470	NF-YA	nuclear transcription factor Y subunit A-1-like [Pyrus ussuriensis x Pyrus communis]
Eja04G011660	Eja04G011660	NAC	NAC domain-containing protein 1-like [Malus domestica]
Eja04G011970	Eja04G011970	GRAS	PREDICTED: scarecrow-like protein 3 [Pyrus x bretschneideri]
Eja04G012150	Eja04G012150	SRS	protein LATERAL ROOT PRIMORDIUM 1 [Pyrus ussuriensis x Pyrus communis]
Eja04G012650	Eja04G012650	M-type_MADS	MADS-box transcription factor 50-like [Pyrus ussuriensis x Pyrus communis]
Eja04G013320	Eja04G013320	E2F/DP	transcription factor E2FB [Pyrus ussuriensis x Pyrus communis]
Eja04G013420	Eja04G013420	NAC	hypothetical protein C1H46_015490 [Malus baccata]
Eja04G013590	Eja04G013590	NAC	NAC domain-containing protein 90-like [Malus domestica]
Eja04G013900	Eja04G013900	bZIP	PREDICTED: transcription factor TGA2.2-like isoform X1 [Pyrus x bretschneideri]
Eja04G013980	Eja04G013980	C2H2	protein TRANSPARENT TESTA 1-like [Pyrus ussuriensis x Pyrus communis]
Eja04G015370	Eja04G015370	MYB	hypothetical protein C1H46_007177 [Malus baccata]
Eja04G015380	Eja04G015380	bHLH	transcription factor FER-LIKE IRON DEFICIENCY-INDUCED TRANSCRIPTION FACTOR-like [Malus domestica]
Eja04G015430	Eja04G015430	bHLH	PREDICTED: transcription factor FER-LIKE IRON DEFICIENCY-INDUCED TRANSCRIPTION FACTOR-like [Pyrus x bretschneideri]
Eja04G015470	Eja04G015470	bHLH	hypothetical protein C1H46_010401 [Malus baccata]
Eja04G015650	Eja04G015650	MYB	hypothetical protein C1H46_010423 [Malus baccata]
Eja04G016220	Eja04G016220	ARF	hypothetical protein DVH24_038862 [Malus domestica]
Eja04G016260	Eja04G016260	HD-ZIP	homeobox-leucine zipper protein REVOLUTA [Pyrus ussuriensis x Pyrus communis]
Eja04G016420	Eja04G016420	C3H	hypothetical protein DVH24_038842 [Malus domestica]
Eja04G016490	Eja04G016490	ARF	auxin response factor 4-like isoform X1 [Malus domestica]
Eja04G016550	Eja04G016550	NAC	hypothetical protein DVH24_038821 [Malus domestica]
Eja04G016560	Eja04G016560	C2H2	zinc finger protein JACKDAW-like [Pyrus ussuriensis x Pyrus communis]
Eja04G016600	Eja04G016600	NF-YC	hypothetical protein D8674_021391 [Pyrus ussuriensis x Pyrus communis]
Eja04G016900	Eja04G016900	LBD	LOB domain-containing protein 1-like [Malus domestica]
Eja04G016930	Eja04G016930	C2H2	hypothetical protein D8674_021420 [Pyrus ussuriensis x Pyrus communis]
Eja04G017140	Eja04G017140	AP2	ethylene-responsive transcription factor RAP2-7-like [Pyrus ussuriensis x Pyrus communis]
Eja04G017350	Eja04G017350	WOX	WUSCHEL-related homeobox 3-like [Pyrus ussuriensis x Pyrus communis]
Eja04G017720	Eja04G017720	MYB	MYB domain protein 48 [Malus domestica]
Eja04G018200	Eja04G018200	C2H2	PREDICTED: uncharacterized protein LOC103935759 [Pyrus x bretschneideri]
Eja04G018620	Eja04G018620	GRAS	scarecrow-like protein 14 [Malus domestica]
Eja04G018880	Eja04G018880	G2-like	hypothetical protein DVH24_038606 [Malus domestica]
Eja04G018970	Eja04G018970	C2H2	PREDICTED: transcriptional regulator SUPERMAN-like [Pyrus x bretschneideri]
Eja04G019790	Eja04G019790	MYB	hypothetical protein C1H46_020384 [Malus baccata]
Eja04G019960	Eja04G019960	C2H2	uncharacterized protein LOC103418759 [Malus domestica]
Eja04G021120	Eja04G021120	LBD	LOB domain-containing protein 12 [Pyrus ussuriensis x Pyrus communis]
Eja04G021180	Eja04G021180	LBD	LOB domain-containing protein 15-like [Malus domestica]
Eja04G021330	Eja04G021330	WRKY	probable WRKY transcription factor 26 [Malus domestica]
Eja04G022350	Eja04G022350	B3	hypothetical protein C1H46_017364 [Malus baccata]
Eja04G022790	Eja04G022790	B3	PREDICTED: putative B3 domain-containing protein At5g58280 isoform X2 [Pyrus x bretschneideri]
Eja04G023070	Eja04G023070	GRAS	hypothetical protein C1H46_009808 [Malus baccata]
Eja04G023470	Eja04G023470	MYB	transcription factor MYB80 [Malus domestica]
Eja04G023980	Eja04G023980	bHLH	mediator of RNA polymerase II transcription subunit 15a-like [Pyrus ussuriensis x Pyrus communis]
Eja04G024740	Eja04G024740	C2H2	PREDICTED: zinc finger protein WIP2-like [Pyrus x bretschneideri]
Eja04G024800	Eja04G024800	AP2	AP2-like ethylene-responsive transcription factor PLT2 [Pyrus ussuriensis x Pyrus communis]
Eja04G025040	Eja04G025040	EIL	ETHYLENE INSENSITIVE 3-like 3 protein [Pyrus ussuriensis x Pyrus communis]
Eja04G026110	Eja04G026110	MYB	MYB12b protein [Malus hybrid cultivar]
Eja05G001070	Eja05G001070	bHLH	transcription factor bHLH66-like [Malus domestica]
Eja05G001420	Eja05G001420	TALE	homeobox protein knotted-1-like 3 [Pyrus ussuriensis x Pyrus communis]
Eja05G002550	Eja05G002550	MYB	trichome differentiation protein GL1-like [Pyrus ussuriensis x Pyrus communis]
Eja05G002780	Eja05G002780	YABBY	hypothetical protein C1H46_012074 [Malus baccata]
Eja05G002900	Eja05G002900	ERF	PREDICTED: ethylene-responsive transcription factor WIN1-like [Pyrus x bretschneideri]
Eja05G004160	Eja05G004160	BES1	hypothetical protein C1H46_025974 [Malus baccata]
Eja05G004600	Eja05G004600	CPP	protein tesmin/TSO1-like CXC 5 isoform X1 [Malus domestica]
Eja05G004700	Eja05G004700	G2-like	MYB13 [Eriobotrya japonica]
Eja05G004970	Eja05G004970	CPP	protein tesmin/TSO1-like CXC 5 isoform X1 [Malus domestica]
Eja05G005380	Eja05G005380	HSF	heat stress transcription factor C-1 [Malus domestica]
Eja05G006320	Eja05G006320	bHLH	hypothetical protein C1H46_009526 [Malus baccata]
Eja05G006550	Eja05G006550	ERF	ethylene-responsive transcription factor TINY-like [Malus domestica]
Eja05G007140	Eja05G007140	NAC	NAC domain-containing protein 75-like [Malus domestica]
Eja05G007210	Eja05G007210	C3H	hypothetical protein C1H46_033268 [Malus baccata]
Eja05G008140	Eja05G008140	MYB_related	hypothetical protein C1H46_029971, partial [Malus baccata]
Eja05G008450	Eja05G008450	GATA	hypothetical protein DVH24_018110 [Malus domestica]
Eja05G009290	Eja05G009290	MYB	transcription factor WER-like [Malus domestica]
Eja05G009320	Eja05G009320	MYB	hypothetical protein C1H46_030613 [Malus baccata]
Eja05G009380	Eja05G009380	GRF	growth-regulating factor 1-like isoform X1 [Malus domestica]
Eja05G009910	Eja05G009910	ERF	transcription factor ERF22 [Eriobotrya japonica]
Eja05G009930	Eja05G009930	ARF	hypothetical protein DVH24_018245 [Malus domestica]
Eja05G013450	Eja05G013450	bHLH	basic helix-loop-helix DNA-binding superfamily protein 121a [Eriobotrya japonica]
Eja05G013670	Eja05G013670	NAC	hypothetical protein C1H46_033514 [Malus baccata]
Eja05G013720	Eja05G013720	DBB	B-box zinc finger protein 19-like isoform X1 [Malus domestica]
Eja05G013830	Eja05G013830	GATA	GATA transcription factor 5 [Malus domestica]
Eja05G013870	Eja05G013870	MIKC_MADS	hypothetical protein DVH24_026549 [Malus domestica]
Eja05G014610	Eja05G014610	MYB_related	protein RADIALIS-like 4 [Malus domestica]
Eja05G014680	Eja05G014680	GATA	PREDICTED: GATA transcription factor 19-like [Pyrus x bretschneideri]
Eja05G014700	Eja05G014700	MYB_related	hypothetical protein DVH24_026483 [Malus domestica]
Eja05G014810	Eja05G014810	GRAS	PREDICTED: scarecrow-like protein 4 [Pyrus x bretschneideri]
Eja05G015090	Eja05G015090	C2H2	zinc finger protein GAI-ASSOCIATED FACTOR 1-like [Malus domestica]
Eja05G015130	Eja05G015130	GRAS	hypothetical protein C1H46_005260 [Malus baccata]
Eja05G015150	Eja05G015150	bZIP	G-box-binding factor 1-like [Malus domestica]
Eja05G015220	Eja05G015220	HD-ZIP	hypothetical protein C1H46_005266 [Malus baccata]
Eja05G015300	Eja05G015300	BES1	hypothetical protein C1H46_005274 [Malus baccata]
Eja05G015490	Eja05G015490	TALE	BEL1-like homeodomain protein 2 [Malus domestica]
Eja05G016100	Eja05G016100	Dof	PREDICTED: dof zinc finger protein DOF2.4-like [Pyrus x bretschneideri]
Eja05G016400	Eja05G016400	LBD	PREDICTED: LOB domain-containing protein 36-like [Pyrus x bretschneideri]
Eja05G016900	Eja05G016900	bHLH	transcription factor HEC2 [Malus domestica]
Eja05G017000	Eja05G017000	bHLH	transcription factor SPATULA-like isoform X5 [Malus domestica]
Eja05G017100	Eja05G017100	AP2	floral homeotic protein APETALA 2 [Malus domestica]
Eja05G017120	Eja05G017120	ERF	ethylene-responsive transcription factor ERF010 [Malus domestica]
Eja05G017210	Eja05G017210	WRKY	WRKY domain class transcription factor [Malus domestica]
Eja05G017350	Eja05G017350	MYB	hypothetical protein DVH24_026249 [Malus domestica]
Eja05G017740	Eja05G017740	GRAS	hypothetical protein C1H46_007136 [Malus baccata]
Eja05G017780	Eja05G017780	LBD	hypothetical protein C1H46_007134 [Malus baccata]
Eja05G018020	Eja05G018020	GRAS	protein SHORT-ROOT [Malus domestica]
Eja05G018100	Eja05G018100	MYB_related	telomere repeat-binding factor 2 isoform X1 [Malus domestica]
Eja05G018590	Eja05G018590	HD-ZIP	homeobox-leucine zipper protein HAT22-like [Malus domestica]
Eja05G018970	Eja05G018970	C3H	hypothetical protein C1H46_041989 [Malus baccata]
Eja05G019160	Eja05G019160	MIKC_MADS	SOC1-1 [Eriobotrya japonica]
Eja05G019180	Eja05G019180	MIKC_MADS	MADS-box protein [Pyrus pyrifolia var. culta]
Eja05G019750	Eja05G019750	LBD	PREDICTED: LOB domain-containing protein 18-like [Pyrus x bretschneideri]
Eja05G019760	Eja05G019760	LBD	PREDICTED: LOB domain-containing protein 19 [Pyrus x bretschneideri]
Eja05G020160	Eja05G020160	YABBY	hypothetical protein DVH24_025986 [Malus domestica]
Eja05G020310	Eja05G020310	GRAS	PREDICTED: scarecrow-like protein 27 [Pyrus x bretschneideri]
Eja05G020570	Eja05G020570	GATA	hypothetical protein C1H46_007333 [Malus baccata]
Eja05G020730	Eja05G020730	ERF	PREDICTED: ethylene-responsive transcription factor 2-like [Pyrus x bretschneideri]
Eja05G020840	Eja05G020840	HD-ZIP	hypothetical protein DVH24_025904 [Malus domestica]
Eja05G020970	Eja05G020970	MYB	hypothetical protein DVH24_025889 [Malus domestica]
Eja05G021000	Eja05G021000	ERF	AP2 domain class transcription factor [Pyrus ussuriensis x Pyrus communis]
Eja05G021010	Eja05G021010	ERF	transcription factor ERF25 [Eriobotrya japonica]
Eja05G022930	Eja05G022930	NAC	PREDICTED: uncharacterized protein LOC103938368 isoform X4 [Pyrus x bretschneideri]
Eja05G022990	Eja05G022990	Trihelix	hypothetical protein DVH24_025693 [Malus domestica]
Eja05G023900	Eja05G023900	MYB	hypothetical protein C1H46_034532 [Malus baccata]
Eja05G024500	Eja05G024500	AP2	ethylene-responsive transcription factor WRI1-like [Pyrus ussuriensis x Pyrus communis]
Eja05G024550	Eja05G024550	EIL	hypothetical protein C1H46_041422 [Malus baccata]
Eja05G024560	Eja05G024560	EIL	PREDICTED: protein ETHYLENE INSENSITIVE 3-like [Pyrus x bretschneideri]
Eja05G025100	Eja05G025100	NF-YC	dr1-associated corepressor-like [Pyrus ussuriensis x Pyrus communis]
Eja05G025400	Eja05G025400	NF-YC	dr1-associated corepressor-like [Pyrus ussuriensis x Pyrus communis]
Eja05G025950	Eja05G025950	bZIP	PREDICTED: transcription factor TGA2.2-like [Pyrus x bretschneideri]
Eja05G026570	Eja05G026570	B3	F-box protein At3g54460 [Malus domestica]
Eja05G027140	Eja05G027140	GRAS	hypothetical protein DVH24_006558 [Malus domestica]
Eja05G028660	Eja05G028660	C2H2	PREDICTED: zinc finger protein WIP2-like [Pyrus x bretschneideri]
Eja05G028690	Eja05G028690	C3H	putative RING-type E3 ubiquitin transferase C3H69 isoform X2 [Malus domestica]
Eja05G029160	Eja05G029160	HD-ZIP	homeobox-leucine zipper protein HOX11-like [Malus domestica]
Eja06G000550	Eja06G000550	NAC	NAC domain-containing protein 86-like [Malus domestica]
Eja06G000580	Eja06G000580	HD-ZIP	homeobox-leucine zipper protein HDG11 [Pyrus ussuriensis x Pyrus communis]
Eja06G000720	Eja06G000720	MYB	transcriptional activator Myb-like [Pyrus ussuriensis x Pyrus communis]
Eja06G000880	Eja06G000880	G2-like	PREDICTED: transcription repressor KAN1-like [Pyrus x bretschneideri]
Eja06G001070	Eja06G001070	NF-X1	PREDICTED: NF-X1-type zinc finger protein NFXL1-like [Pyrus x bretschneideri]
Eja06G001520	Eja06G001520	MYB	hypothetical protein DVH24_023514 [Malus domestica]
Eja06G001560	Eja06G001560	MYB	PREDICTED: uncharacterized protein LOC103950593 [Pyrus x bretschneideri]
Eja06G002640	Eja06G002640	C2H2	hypothetical protein D8674_011061 [Pyrus ussuriensis x Pyrus communis]
Eja06G002920	Eja06G002920	HD-ZIP	homeobox-leucine zipper protein HOX11-like [Malus domestica]
Eja06G002940	Eja06G002940	HD-ZIP	homeobox-leucine zipper protein HOX11-like [Pyrus ussuriensis x Pyrus communis]
Eja06G003110	Eja06G003110	C3H	zinc finger CCCH domain-containing protein 14-like [Malus domestica]
Eja06G003170	Eja06G003170	G2-like	myb family transcription factor PHL5 isoform X1 [Malus domestica]
Eja06G003440	Eja06G003440	bZIP	bZIP transcription factor TGA10-like [Malus domestica]
Eja06G003630	Eja06G003630	bHLH	hypothetical protein C1H46_035557 [Malus baccata]
Eja06G003730	Eja06G003730	AP2	AP2-like ethylene-responsive transcription factor PLT2 [Pyrus ussuriensis x Pyrus communis]
Eja06G003860	Eja06G003860	C2H2	zinc finger protein WIP2-like [Malus domestica]
Eja06G004030	Eja06G004030	C3H	zinc finger CCCH domain-containing protein 30 [Malus domestica]
Eja06G004190	Eja06G004190	C2H2	zinc finger AN1 and C2H2 domain-containing stress-associated protein 11-like [Malus domestica]
Eja06G004490	Eja06G004490	HSF	hypothetical protein DVH24_019615 [Malus domestica]
Eja06G004550	Eja06G004550	AP2	transcription factor AP2-2 [Eriobotrya japonica]
Eja06G005850	Eja06G005850	bZIP	hypothetical protein D8674_011580 [Pyrus ussuriensis x Pyrus communis]
Eja06G006050	Eja06G006050	bHLH	transcription factor bHLH106-like [Malus domestica]
Eja06G006210	Eja06G006210	G2-like	myb family transcription factor PHL7-like [Malus domestica]
Eja06G006350	Eja06G006350	Trihelix	uncharacterized protein LOC103454716 [Malus domestica]
Eja06G006370	Eja06G006370	Trihelix	hypothetical protein D8674_011691 [Pyrus ussuriensis x Pyrus communis]
Eja06G006950	Eja06G006950	C2H2	lysine-specific demethylase 5D-like [Pyrus ussuriensis x Pyrus communis]
Eja06G007060	Eja06G007060	bHLH	hypothetical protein DVH24_019906, partial [Malus domestica]
Eja06G007490	Eja06G007490	MYB	myb-related protein 308-like [Malus domestica]
Eja06G007500	Eja06G007500	MYB	hypothetical protein DVH24_019955 [Malus domestica]
Eja06G007890	Eja06G007890	WRKY	hypothetical protein D8674_039388 [Pyrus ussuriensis x Pyrus communis]
Eja06G008820	Eja06G008820	ARF	auxin response factor 9 [Malus domestica]
Eja06G008920	Eja06G008920	Nin-like	protein NLP6-like isoform X1 [Malus domestica]
Eja06G009090	Eja06G009090	Dof	dof zinc finger protein DOF4.6-like [Malus domestica]
Eja06G009500	Eja06G009500	NAC	NAC domain-containing protein 43-like [Malus domestica]
Eja06G009820	Eja06G009820	B3	B3 domain-containing protein [Pyrus ussuriensis x Pyrus communis]
Eja06G009860	Eja06G009860	NAC	hypothetical protein D8674_012158 [Pyrus ussuriensis x Pyrus communis]
Eja06G009930	Eja06G009930	ERF	hypothetical protein C1H46_001465 [Malus baccata]
Eja06G010060	Eja06G010060	Trihelix	hypothetical protein DVH24_039905 [Malus domestica]
Eja06G010290	Eja06G010290	LFY	LEAFY protein [Eriobotrya japonica]
Eja06G010340	Eja06G010340	ERF	hypothetical protein DVH24_039875 [Malus domestica]
Eja06G010460	Eja06G010460	ARF	hypothetical protein DVH24_039861 [Malus domestica]
Eja06G010470	Eja06G010470	bHLH	hypothetical protein C1H46_001527 [Malus baccata]
Eja06G010590	Eja06G010590	bHLH	hypothetical protein DVH24_039853 [Malus domestica]
Eja06G010690	Eja06G010690	NAC	NAC transcription factor 29-like [Pyrus ussuriensis x Pyrus communis]
Eja06G010970	Eja06G010970	WRKY	WRKY transcription factor 75 [Pyrus ussuriensis x Pyrus communis]
Eja06G011110	Eja06G011110	NF-YC	nuclear transcription factor Y subunit C-1 [Malus domestica]
Eja06G011360	Eja06G011360	Trihelix	hypothetical protein D8674_012308 [Pyrus ussuriensis x Pyrus communis]
Eja06G011750	Eja06G011750	C2H2	uncharacterized protein LOC103437623 [Malus domestica]
Eja06G012750	Eja06G012750	MYB_related	transcription factor MYBS3-like [Malus domestica]
Eja06G013050	Eja06G013050	MYB	transcription factor MYB36-like [Malus domestica]
Eja06G013060	Eja06G013060	C3H	hypothetical protein C1H46_026846 [Malus baccata]
Eja06G013120	Eja06G013120	NAC	PREDICTED: uncharacterized protein LOC103943930 isoform X1 [Pyrus x bretschneideri]
Eja06G013630	Eja06G013630	ERF	PREDICTED: ethylene-responsive transcription factor TINY [Pyrus x bretschneideri]
Eja06G013840	Eja06G013840	bHLH	PREDICTED: transcription factor bHLH68-like [Pyrus x bretschneideri]
Eja06G014260	Eja06G014260	C2H2	transcription factor IIIA-like isoform X3 [Malus domestica]
Eja06G014360	Eja06G014360	HSF	heat stress transcription factor C-1-like [Malus domestica]
Eja06G014610	Eja06G014610	CPP	protein tesmin/TSO1-like CXC 5 [Pyrus ussuriensis x Pyrus communis]
Eja06G014790	Eja06G014790	G2-like	myb family transcription factor EFM-like [Malus domestica]
Eja06G015520	Eja06G015520	ERF	ethylene-responsive transcription factor WIN1-like [Malus domestica]
Eja06G015650	Eja06G015650	YABBY	PREDICTED: axial regulator YABBY 5-like [Pyrus x bretschneideri]
Eja06G015890	Eja06G015890	MYB	transcription factor MYB82 [Pyrus ussuriensis x Pyrus communis]
Eja06G016680	Eja06G016680	TALE	PREDICTED: homeobox protein knotted-1-like LET12 isoform X2 [Pyrus x bretschneideri]
Eja06G017280	Eja06G017280	bHLH	transcription factor bHLH66-like [Pyrus ussuriensis x Pyrus communis]
Eja06G018920	Eja06G018920	NAC	hypothetical protein DVH24_012010 [Malus domestica]
Eja06G019270	Eja06G019270	NF-YB	hypothetical protein DVH24_012028 [Malus domestica]
Eja06G019630	Eja06G019630	TALE	hypothetical protein DVH24_012057 [Malus domestica]
Eja06G020230	Eja06G020230	ERF	ethylene-responsive transcription factor SHINE 2-like [Pyrus ussuriensis x Pyrus communis]
Eja06G020380	Eja06G020380	bZIP	transcription factor HY5, partial [Pyrus x bretschneideri]
Eja06G020400	Eja06G020400	HB-other	hypothetical protein C1H46_026011 [Malus baccata]
Eja06G020560	Eja06G020560	HB-other	PREDICTED: protein OVEREXPRESSOR OF CATIONIC PEROXIDASE 3-like [Pyrus x bretschneideri]
Eja06G022170	Eja06G022170	WRKY	hypothetical protein DVH24_012264 [Malus domestica]
Eja06G022430	Eja06G022430	NAC	PREDICTED: uncharacterized protein LOC103957566 [Pyrus x bretschneideri]
Eja06G023010	Eja06G023010	CPP	PREDICTED: protein tesmin/TSO1-like CXC 5 [Pyrus x bretschneideri]
Eja06G023300	Eja06G023300	GATA	hypothetical protein C1H46_035332 [Malus baccata]
Eja06G023320	Eja06G023320	HD-ZIP	homeobox-leucine zipper protein ATHB-15 [Pyrus ussuriensis x Pyrus communis]
Eja06G023730	Eja06G023730	MYB	PREDICTED: transcriptional activator Myb-like [Pyrus x bretschneideri]
Eja06G024040	Eja06G024040	B3	B3 domain-containing protein At3g19184-like isoform X1 [Malus domestica]
Eja06G024050	Eja06G024050	B3	PREDICTED: B3 domain-containing protein At5g42700-like [Pyrus x bretschneideri]
Eja06G024260	Eja06G024260	bZIP	hypothetical protein DVH24_012462 [Malus domestica]
Eja06G024360	Eja06G024360	bHLH	transcription factor HEC2-like [Malus domestica]
Eja06G024460	Eja06G024460	bHLH	transcription factor SPATULA-like isoform X2 [Malus domestica]
Eja06G024530	Eja06G024530	WOX	WUSCHEL-related homeobox 4-like [Malus domestica]
Eja06G024540	Eja06G024540	ERF	transcription factor ERF7 [Eriobotrya japonica]
Eja06G024550	Eja06G024550	C2H2	LOW QUALITY PROTEIN: uncharacterized protein LOC103400157 [Malus domestica]
Eja06G024590	Eja06G024590	WRKY	hypothetical protein DVH24_012487 [Malus domestica]
Eja06G025230	Eja06G025230	LBD	LOB domain-containing protein 37-like [Pyrus ussuriensis x Pyrus communis]
Eja06G025240	Eja06G025240	C2H2	hypothetical protein DVH24_012539 [Malus domestica]
Eja06G025280	Eja06G025280	bHLH	transcription factor bHLH85-like [Malus domestica]
Eja06G025780	Eja06G025780	AP2	AP2 domain class transcription factor [Malus domestica]
Eja06G025900	Eja06G025900	MYB	PREDICTED: transcription factor MYB36-like [Pyrus x bretschneideri]
Eja06G025950	Eja06G025950	TALE	homeobox protein knotted-1-like 2 [Malus domestica]
Eja06G025970	Eja06G025970	C3H	PREDICTED: zinc finger CCCH domain-containing protein 23-like [Pyrus x bretschneideri]
Eja06G025980	Eja06G025980	MYB	hypothetical protein C1H46_038109 [Malus baccata]
Eja06G026170	Eja06G026170	TALE	homeobox protein ATH1-like [Malus domestica]
Eja06G026480	Eja06G026480	C2H2	PREDICTED: protein indeterminate-domain 7-like [Pyrus x bretschneideri]
Eja06G026510	Eja06G026510	HSF	PREDICTED: heat shock factor protein HSF30 isoform X1 [Pyrus x bretschneideri]
Eja06G026780	Eja06G026780	WRKY	PREDICTED: probable WRKY transcription factor 50 [Pyrus x bretschneideri]
Eja06G026990	Eja06G026990	MYB	transcription repressor MYB6-like [Malus domestica]
Eja06G027010	Eja06G027010	MYB	transcription repressor MYB5-like [Malus domestica]
Eja06G027020	Eja06G027020	MYB	PREDICTED: transcription factor WER-like [Pyrus x bretschneideri]
Eja06G027080	Eja06G027080	MYB	PREDICTED: transcription factor MYB114-like [Pyrus x bretschneideri]
Eja06G027720	Eja06G027720	CO-like	PREDICTED: zinc finger protein CONSTANS-LIKE 4-like [Pyrus x bretschneideri]
Eja06G028430	Eja06G028430	ERF	ethylene-responsive transcription factor ERF003-like [Malus domestica]
Eja06G029020	Eja06G029020	BES1	PREDICTED: protein BRASSINAZOLE-RESISTANT 1-like [Pyrus x bretschneideri]
Eja06G029430	Eja06G029430	MYB_related	hypothetical protein C1H46_024286 [Malus baccata]
Eja06G029520	Eja06G029520	MYB_related	protein RADIALIS-like 6 [Malus domestica]
Eja06G029890	Eja06G029890	TALE	PREDICTED: BEL1-like homeodomain protein 11 [Pyrus x bretschneideri]
Eja06G029900	Eja06G029900	TALE	hypothetical protein C1H46_043291 [Malus baccata]
Eja06G030010	Eja06G030010	ERF	dehydration-responsive element-binding protein 2D-like [Malus domestica]
Eja06G030120	Eja06G030120	DBB	B-box zinc finger protein 21-like [Malus domestica]
Eja06G030430	Eja06G030430	BBR-BPC	PREDICTED: protein BASIC PENTACYSTEINE6-like [Pyrus x bretschneideri]
Eja06G030490	Eja06G030490	ARF	hypothetical protein C1H46_016480 [Malus baccata]
Eja06G030620	Eja06G030620	C2H2	hypothetical protein DVH24_012992 [Malus domestica]
Eja07G000160	Eja07G000160	SBP	PREDICTED: squamosa promoter-binding-like protein 14 [Pyrus x bretschneideri]
Eja07G000280	Eja07G000280	NAC	hypothetical protein C1H46_037105 [Malus baccata]
Eja07G000400	Eja07G000400	FAR1	protein FAR1-RELATED SEQUENCE 3-like [Pyrus ussuriensis x Pyrus communis]
Eja07G000910	Eja07G000910	GRF	GRF domain class transcription factor [Pyrus ussuriensis x Pyrus communis]
Eja07G000960	Eja07G000960	G2-like	hypothetical protein C1H46_013980 [Malus baccata]
Eja07G001180	Eja07G001180	G2-like	transcription factor KAN2 [Pyrus ussuriensis x Pyrus communis]
Eja07G001220	Eja07G001220	bZIP	bZIP protein [Pyrus pyrifolia]
Eja07G001380	Eja07G001380	NAC	PREDICTED: NAC domain-containing protein 86-like [Pyrus x bretschneideri]
Eja07G001600	Eja07G001600	bHLH	hypothetical protein C1H46_018879 [Malus baccata]
Eja07G001750	Eja07G001750	C3H	zinc finger CCCH domain-containing protein 56-like [Pyrus ussuriensis x Pyrus communis]
Eja07G001870	Eja07G001870	HSF	hypothetical protein C1H46_028111 [Malus baccata]
Eja07G002030	Eja07G002030	MYB_related	dnaJ subfamily C member 2-like [Pyrus ussuriensis x Pyrus communis]
Eja07G002280	Eja07G002280	MYB	transcription factor RAX3-like [Pyrus ussuriensis x Pyrus communis]
Eja07G002830	Eja07G002830	AP2	hypothetical protein C1H46_011652 [Malus baccata]
Eja07G002900	Eja07G002900	ERF	ethylene-responsive transcription factor ERF027-like [Malus domestica]
Eja07G002920	Eja07G002920	AP2	PREDICTED: AP2-like ethylene-responsive transcription factor AIL5, partial [Pyrus x bretschneideri]
Eja07G003010	Eja07G003010	C2H2	hypothetical protein C1H46_008592 [Malus baccata]
Eja07G003710	Eja07G003710	HB-PHD	pathogenesis-related homeodomain protein [Pyrus ussuriensis x Pyrus communis]
Eja07G003790	Eja07G003790	bHLH	PREDICTED: transcription factor bHLH35 [Pyrus x bretschneideri]
Eja07G003970	Eja07G003970	WRKY	PREDICTED: probable WRKY transcription factor 11 [Pyrus x bretschneideri]
Eja07G004050	Eja07G004050	TCP	transcription factor TCP7 [Pyrus ussuriensis x Pyrus communis]
Eja07G004440	Eja07G004440	ARF	auxin response factor 19-like [Malus domestica]
Eja07G004940	Eja07G004940	GATA	GATA transcription factor [Trema orientale]
Eja07G005280	Eja07G005280	MYB	transcription factor MYB21-like [Pyrus ussuriensis x Pyrus communis]
Eja07G005290	Eja07G005290	MYB	myb-related protein 305-like [Malus domestica]
Eja07G005350	Eja07G005350	MYB	transcription factor MYB24-like [Malus domestica]
Eja07G006160	Eja07G006160	MYB	myb-related protein Myb4-like [Pyrus ussuriensis x Pyrus communis]
Eja07G006310	Eja07G006310	bHLH	transcription factor bHLH104-like [Malus domestica]
Eja07G006500	Eja07G006500	C2H2	PREDICTED: transcriptional regulator SUPERMAN-like [Pyrus x bretschneideri]
Eja07G006510	Eja07G006510	C2H2	transcriptional regulator SUPERMAN-like [Malus domestica]
Eja07G007320	Eja07G007320	HSF	heat stress transcription factor A-6b [Malus domestica]
Eja07G008500	Eja07G008500	NF-YC	nuclear transcription factor Y subunit C-3-like [Pyrus ussuriensis x Pyrus communis]
Eja07G008550	Eja07G008550	bHLH	hypothetical protein DVH24_013242 [Malus domestica]
Eja07G008790	Eja07G008790	FAR1	protein FAR1-RELATED SEQUENCE 7-like [Malus domestica]
Eja07G009450	Eja07G009450	ERF	hypothetical protein C1H46_034418 [Malus baccata]
Eja07G009460	Eja07G009460	C3H	hypothetical protein DVH24_025541 [Malus domestica]
Eja07G010100	Eja07G010100	ERF	ethylene-responsive transcription factor RAP2-3 [Malus domestica]
Eja07G010390	Eja07G010390	ARR-B	type-b response regulator (sensor histidine kinase) [Pyrus ussuriensis x Pyrus communis]
Eja07G010410	Eja07G010410	GATA	hypothetical protein C1H46_028850 [Malus baccata]
Eja07G010450	Eja07G010450	MYB	myb-related protein P-like [Pyrus ussuriensis x Pyrus communis]
Eja07G010520	Eja07G010520	CAMTA	calmodulin-binding transcription activator 5 isoform X1 [Malus domestica]
Eja07G010960	Eja07G010960	bHLH	hypothetical protein C1H46_011212 [Malus baccata]
Eja07G011270	Eja07G011270	MYB	transcription factor MYB108-like [Pyrus ussuriensis x Pyrus communis]
Eja07G012190	Eja07G012190	bZIP	transcription factor HY5-like isoform X1 [Malus domestica]
Eja07G012730	Eja07G012730	ERF	transcription factor ERF17 [Eriobotrya japonica]
Eja07G013130	Eja07G013130	NAC	hypothetical protein DVH24_025145 [Malus domestica]
Eja07G013400	Eja07G013400	WRKY	WRKY75 [Malus baccata]
Eja07G013430	Eja07G013430	SBP	PREDICTED: teosinte glume architecture 1-like [Pyrus x bretschneideri]
Eja07G013440	Eja07G013440	MIKC_MADS	PREDICTED: agamous-like MADS-box protein AGL9 homolog isoform X1 [Pyrus x bretschneideri]
Eja07G013720	Eja07G013720	NF-YC	transcription regulator complex subunit bur6-like [Malus domestica]
Eja07G014200	Eja07G014200	GeBP	TLC domain-containing protein At5g14285-like [Malus domestica]
Eja07G014360	Eja07G014360	Trihelix	trihelix transcription factor GT-1 [Pyrus ussuriensis x Pyrus communis]
Eja07G014480	Eja07G014480	ARR-B	PREDICTED: two-component response regulator ARR11 isoform X1 [Pyrus x bretschneideri]
Eja07G015070	Eja07G015070	ERF	early bud-break [Pyrus pyrifolia var. culta]
Eja07G015400	Eja07G015400	TALE	homeobox protein knotted-1-like 6 [Malus domestica]
Eja07G015480	Eja07G015480	YABBY	axial regulator YABBY 4-like [Malus domestica]
Eja07G015740	Eja07G015740	MYB	hypothetical protein DVH24_007018 [Malus domestica]
Eja07G016510	Eja07G016510	MYB_related	hypothetical protein DVH24_007090 [Malus domestica]
Eja07G016610	Eja07G016610	bHLH	basic helix-loop-helix transcription factor 1 [Eriobotrya japonica]
Eja07G016840	Eja07G016840	HD-ZIP	homeobox-leucine zipper protein HAT5-like [Malus domestica]
Eja07G016970	Eja07G016970	AP2	AP2-like ethylene-responsive transcription factor [Pyrus ussuriensis x Pyrus communis]
Eja07G017000	Eja07G017000	Whirly	single-stranded DNA-binding protein WHY1, chloroplastic [Malus domestica]
Eja07G017110	Eja07G017110	MYB	hypothetical protein D8674_016236 [Pyrus ussuriensis x Pyrus communis]
Eja07G017120	Eja07G017120	HD-ZIP	homeobox-leucine zipper protein ATHB-13-like [Malus domestica]
Eja07G017150	Eja07G017150	bHLH	transcription factor PRE6-like [Malus domestica]
Eja07G017230	Eja07G017230	TCP	transcription factor TCP15-like [Malus domestica]
Eja07G017340	Eja07G017340	NAC	protein FEZ-like [Malus domestica]
Eja07G017370	Eja07G017370	ZF-HD	hypothetical protein DVH24_007182 [Malus domestica]
Eja07G017520	Eja07G017520	G2-like	MYB11 [Eriobotrya japonica]
Eja07G017540	Eja07G017540	MYB	hypothetical protein DVH24_007193 [Malus domestica]
Eja07G017600	Eja07G017600	M-type_MADS	MADS-box protein FLOWERING [Pyrus ussuriensis x Pyrus communis]
Eja07G017680	Eja07G017680	NAC	hypothetical protein C1H46_027064 [Malus baccata]
Eja07G017740	Eja07G017740	MYB	transcription factor MYB28-like [Pyrus ussuriensis x Pyrus communis]
Eja07G017990	Eja07G017990	WRKY	probable WRKY transcription factor 3 [Malus domestica]
Eja07G018240	Eja07G018240	WRKY	hypothetical protein C1H46_027237 [Malus baccata]
Eja07G018630	Eja07G018630	YABBY	protein CRABS CLAW-like [Pyrus ussuriensis x Pyrus communis]
Eja07G018660	Eja07G018660	MIKC_MADS	MADS-box protein CMB1-like [Pyrus ussuriensis x Pyrus communis]
Eja07G018670	Eja07G018670	MIKC_MADS	apetala1 [Eriobotrya japonica]
Eja07G018950	Eja07G018950	bHLH	PREDICTED: transcription factor BIM2-like isoform X1 [Pyrus x bretschneideri]
Eja07G019160	Eja07G019160	bZIP	PREDICTED: basic leucine zipper 63 [Pyrus x bretschneideri]
Eja07G019520	Eja07G019520	TCP	transcription factor TCP18-like [Pyrus ussuriensis x Pyrus communis]
Eja07G019540	Eja07G019540	bHLH	hypothetical protein DVH24_007362 [Malus domestica]
Eja07G019580	Eja07G019580	NAC	hypothetical protein C1H46_036457 [Malus baccata]
Eja07G019620	Eja07G019620	RAV	transcription factor RAV1 [Eriobotrya japonica]
Eja07G019650	Eja07G019650	C2H2	PREDICTED: zinc finger protein WIP6-like [Pyrus x bretschneideri]
Eja07G019660	Eja07G019660	G2-like	hypothetical protein C1H46_036465 [Malus baccata]
Eja07G019750	Eja07G019750	bZIP	PREDICTED: transcription factor TGA2.3-like isoform X1 [Pyrus x bretschneideri]
Eja07G020080	Eja07G020080	LBD	PREDICTED: LOB domain-containing protein 42-like [Pyrus x bretschneideri]
Eja07G020160	Eja07G020160	C2H2	PREDICTED: zinc finger protein JAGGED-like [Pyrus x bretschneideri]
Eja07G020270	Eja07G020270	bHLH	transcription factor bHLH75-like [Malus domestica]
Eja07G020280	Eja07G020280	MYB	MYB5 [Eriobotrya japonica]
Eja07G021220	Eja07G021220	MYB	PREDICTED: myb-related protein 308-like [Pyrus x bretschneideri]
Eja07G021330	Eja07G021330	HD-ZIP	PREDICTED: homeobox-leucine zipper protein HOX3-like [Pyrus x bretschneideri]
Eja07G021610	Eja07G021610	GRAS	PREDICTED: DELLA protein GAI-like [Pyrus x bretschneideri]
Eja07G022060	Eja07G022060	ARR-B	PREDICTED: two-component response regulator ORR21 isoform X3 [Pyrus x bretschneideri]
Eja07G022500	Eja07G022500	BBR-BPC	protein BASIC PENTACYSTEINE2-like [Pyrus ussuriensis x Pyrus communis]
Eja07G022520	Eja07G022520	C2H2	protein SHOOT GRAVITROPISM 5 isoform X1 [Malus domestica]
Eja07G022560	Eja07G022560	AP2	hypothetical protein C1H46_004877 [Malus baccata]
Eja07G022700	Eja07G022700	G2-like	hypothetical protein DVH24_007666 [Malus domestica]
Eja07G022750	Eja07G022750	C2H2	protein indeterminate-domain 5, chloroplastic-like [Malus domestica]
Eja07G022760	Eja07G022760	C2H2	zinc finger protein MAGPIE-like [Pyrus ussuriensis x Pyrus communis]
Eja07G023530	Eja07G023530	MYB	transcription factor DIVARICATA [Malus domestica]
Eja08G000250	Eja08G000250	G2-like	myb family transcription factor APL [Malus domestica]
Eja08G000690	Eja08G000690	HSF	heat shock factor 2 [Eriobotrya japonica]
Eja08G001070	Eja08G001070	MYB_related	RNA polymerase I termination factor [Malus domestica]
Eja08G001370	Eja08G001370	FAR1	protein FAR1-RELATED SEQUENCE 5-like [Malus domestica]
Eja08G001420	Eja08G001420	bZIP	hypothetical protein D8674_010572 [Pyrus ussuriensis x Pyrus communis]
Eja08G002050	Eja08G002050	AP2	AP2-like ethylene-responsive transcription factor [Pyrus ussuriensis x Pyrus communis]
Eja08G002550	Eja08G002550	AP2	hypothetical protein C1H46_019442 [Malus baccata]
Eja08G002570	Eja08G002570	ERF	dehydration-responsive element-binding protein 2B-like [Malus domestica]
Eja08G003070	Eja08G003070	HB-PHD	PREDICTED: pathogenesis-related homeodomain protein-like [Pyrus x bretschneideri]
Eja08G003140	Eja08G003140	bHLH	PREDICTED: transcription factor bHLH35-like [Pyrus x bretschneideri]
Eja08G003390	Eja08G003390	TCP	TCP domain class transcription factor [Pyrus ussuriensis x Pyrus communis]
Eja08G003550	Eja08G003550	HD-ZIP	hypothetical protein DVH24_002058 [Malus domestica]
Eja08G003790	Eja08G003790	ARF	PREDICTED: auxin response factor 19-like [Pyrus x bretschneideri]
Eja08G004550	Eja08G004550	MYB	hypothetical protein C1H46_035599 [Malus baccata]
Eja08G005510	Eja08G005510	ERF	transcription factor ERF39 [Eriobotrya japonica]
Eja08G005520	Eja08G005520	ERF	PREDICTED: ethylene-responsive transcription factor ERF098-like [Pyrus x bretschneideri]
Eja08G005530	Eja08G005530	ERF	ethylene-responsive transcription factor ERF095-like [Malus domestica]
Eja08G005580	Eja08G005580	bHLH	hypothetical protein C1H46_013255 [Malus baccata]
Eja08G005880	Eja08G005880	C2H2	transcriptional regulator SUPERMAN-like [Malus domestica]
Eja08G006740	Eja08G006740	HSF	heat stress transcription factor A-6b-like [Pyrus ussuriensis x Pyrus communis]
Eja08G007850	Eja08G007850	NF-YC	NF-YC2 [Eriobotrya japonica]
Eja08G007920	Eja08G007920	bHLH	PREDICTED: transcription factor MUTE [Pyrus x bretschneideri]
Eja08G008220	Eja08G008220	FAR1	protein FAR1-RELATED SEQUENCE 7-like [Pyrus ussuriensis x Pyrus communis]
Eja08G008990	Eja08G008990	ERF	ethylene-responsive transcription factor ERF086-like [Malus domestica]
Eja08G009000	Eja08G009000	C3H	hypothetical protein C1H46_011696 [Malus baccata]
Eja08G009070	Eja08G009070	NF-YB	PREDICTED: nuclear transcription factor Y subunit B-4-like [Pyrus x bretschneideri]
Eja08G009850	Eja08G009850	ERF	ethylene response factor ERF1 [Eriobotrya japonica]
Eja08G010130	Eja08G010130	ARR-B	hypothetical protein C1H46_007786 [Malus baccata]
Eja08G010210	Eja08G010210	GATA	GATA transcription factor 15-like [Malus domestica]
Eja08G010240	Eja08G010240	FAR1	hypothetical protein C1H46_007778 [Malus baccata]
Eja08G010250	Eja08G010250	C2H2	zinc finger protein GIS2-like [Malus domestica]
Eja08G010260	Eja08G010260	C2H2	zinc finger protein GIS2-like [Malus domestica]
Eja08G010370	Eja08G010370	CAMTA	PREDICTED: calmodulin-binding transcription activator 5-like isoform X2 [Pyrus x bretschneideri]
Eja08G010830	Eja08G010830	WRKY	PREDICTED: probable WRKY transcription factor 48 isoform X1 [Pyrus x bretschneideri]
Eja08G011100	Eja08G011100	MYB	hypothetical protein DVH24_041249 [Malus domestica]
Eja08G011550	Eja08G011550	SBP	PREDICTED: squamosa promoter-binding-like protein 1 [Pyrus x bretschneideri]
Eja08G011930	Eja08G011930	bZIP	hypothetical protein C1H46_043404 [Malus baccata]
Eja08G012320	Eja08G012320	ERF	hypothetical protein C1H46_036294 [Malus baccata]
Eja08G012490	Eja08G012490	ERF	PREDICTED: ethylene-responsive transcription factor ERF113-like [Pyrus x bretschneideri]
Eja08G012680	Eja08G012680	bHLH	hypothetical protein C1H46_042044 [Malus baccata]
Eja08G012930	Eja08G012930	NAC	NAC domain-containing protein 83-like [Malus domestica]
Eja08G013160	Eja08G013160	WRKY	WRKY transcription factor 75 [Pyrus ussuriensis x Pyrus communis]
Eja08G013190	Eja08G013190	MIKC_MADS	hypothetical protein C1H46_005151 [Malus baccata]
Eja08G013480	Eja08G013480	NF-YC	DNA polymerase epsilon subunit C [Pyrus ussuriensis x Pyrus communis]
Eja08G014120	Eja08G014120	Trihelix	hypothetical protein C1H46_025221 [Malus baccata]
Eja08G014270	Eja08G014270	ARR-B	hypothetical protein C1H46_025207 [Malus baccata]
Eja08G015500	Eja08G015500	TALE	homeobox protein knotted-1-like 6 [Malus domestica]
Eja08G015570	Eja08G015570	YABBY	axial regulator YABBY 4 [Malus domestica]
Eja08G015800	Eja08G015800	MYB	PREDICTED: transcription factor WER-like [Pyrus x bretschneideri]
Eja08G016730	Eja08G016730	MYB_related	transcription factor MYB1R1-like [Malus domestica]
Eja08G016790	Eja08G016790	bHLH	transcription factor bHLH79 [Pyrus ussuriensis x Pyrus communis]
Eja08G017050	Eja08G017050	HD-ZIP	hypothetical protein DVH24_040752 [Malus domestica]
Eja08G017160	Eja08G017160	AP2	hypothetical protein C1H46_033924 [Malus baccata]
Eja08G017310	Eja08G017310	MYB	transcription factor MYB51 [Malus domestica]
Eja08G017330	Eja08G017330	HD-ZIP	PREDICTED: homeobox-leucine zipper protein ATHB-13 [Pyrus x bretschneideri]
Eja08G017360	Eja08G017360	bHLH	transcription factor PRE6-like [Malus domestica]
Eja08G017520	Eja08G017520	NAC	protein FEZ [Pyrus ussuriensis x Pyrus communis]
Eja08G017680	Eja08G017680	G2-like	myb family transcription factor PHL8-like [Malus domestica]
Eja08G017710	Eja08G017710	MYB	myb-related protein Hv33-like [Pyrus ussuriensis x Pyrus communis]
Eja08G017720	Eja08G017720	M-type_MADS	agamous-like MADS-box protein AGL30 isoform X3 [Malus domestica]
Eja08G017810	Eja08G017810	NAC	NAC transcription factor 29-like [Malus domestica]
Eja08G017850	Eja08G017850	MYB	hypothetical protein DVH24_040672 [Malus domestica]
Eja08G018060	Eja08G018060	WRKY	hypothetical protein DVH24_040659 [Malus domestica]
Eja08G018300	Eja08G018300	WRKY	PREDICTED: probable WRKY transcription factor 57 isoform X1 [Pyrus x bretschneideri]
Eja08G018680	Eja08G018680	YABBY	hypothetical protein DVH24_040591 [Malus domestica]
Eja08G018710	Eja08G018710	MIKC_MADS	MADS-box protein CMB1-like [Malus domestica]
Eja08G018720	Eja08G018720	MIKC_MADS	truncated transcription factor CAULIFLOWER A [Malus domestica]
Eja08G019030	Eja08G019030	bHLH	hypothetical protein DVH24_040573 [Malus domestica]
Eja08G019280	Eja08G019280	bZIP	basic leucine zipper 10-like [Pyrus ussuriensis x Pyrus communis]
Eja08G019870	Eja08G019870	TCP	transcription factor TCP18 [Malus domestica]
Eja08G019890	Eja08G019890	bHLH	PREDICTED: transcription factor bHLH30 [Pyrus x bretschneideri]
Eja08G019930	Eja08G019930	NAC	hypothetical protein C1H46_021935 [Malus baccata]
Eja08G019980	Eja08G019980	RAV	transcription factor RAV2 [Eriobotrya japonica]
Eja08G020010	Eja08G020010	C2H2	zinc finger protein WIP6 [Malus domestica]
Eja08G020020	Eja08G020020	G2-like	transcription factor HHO3-like [Malus domestica]
Eja08G020090	Eja08G020090	bZIP	transcription factor TGA2.3-like [Malus domestica]
Eja08G020510	Eja08G020510	C2H2	zinc finger protein JAGGED-like isoform X1 [Malus domestica]
Eja08G020620	Eja08G020620	bHLH	transcription factor bHLH75-like [Malus domestica]
Eja08G020630	Eja08G020630	MYB	hypothetical protein C1H46_021994, partial [Malus baccata]
Eja08G021040	Eja08G021040	C3H	zinc finger CCCH domain-containing protein 15-like [Pyrus ussuriensis x Pyrus communis]
Eja08G021570	Eja08G021570	MYB	myb-related protein 308-like [Pyrus ussuriensis x Pyrus communis]
Eja08G021700	Eja08G021700	HD-ZIP	PREDICTED: homeobox-leucine zipper protein HOX3-like [Pyrus x bretschneideri]
Eja08G021970	Eja08G021970	GRAS	DELLA protein GAIP-B [Malus domestica]
Eja08G022360	Eja08G022360	ARR-B	two-component response regulator ORR21-like isoform X1 [Malus domestica]
Eja08G022720	Eja08G022720	BBR-BPC	protein BASIC PENTACYSTEINE2-like [Pyrus ussuriensis x Pyrus communis]
Eja08G022880	Eja08G022880	G2-like	MYB12 [Eriobotrya japonica]
Eja08G022900	Eja08G022900	C2H2	zinc finger protein MAGPIE-like [Pyrus ussuriensis x Pyrus communis]
Eja08G022910	Eja08G022910	C2H2	zinc finger protein MAGPIE-like [Pyrus ussuriensis x Pyrus communis]
Eja08G023800	Eja08G023800	MYB	transcription factor DIVARICATA-like isoform X1 [Malus domestica]
Eja09G000490	Eja09G000490	MYB	PREDICTED: transcription repressor MYB5-like [Pyrus x bretschneideri]
Eja09G000670	Eja09G000670	MYB	PREDICTED: transcription repressor MYB5-like [Pyrus x bretschneideri]
Eja09G001550	Eja09G001550	RAV	PREDICTED: AP2/ERF and B3 domain-containing transcription factor At1g51120-like [Pyrus x bretschneideri]
Eja09G002910	Eja09G002910	bHLH	hypothetical protein C1H46_024597 [Malus baccata]
Eja09G002930	Eja09G002930	ARF	hypothetical protein DVH24_023748 [Malus domestica]
Eja09G003000	Eja09G003000	AP2	AP2-like ethylene-responsive transcription factor PLT2 [Pyrus ussuriensis x Pyrus communis]
Eja09G003100	Eja09G003100	C2H2	hypothetical protein DVH24_041938 [Malus domestica]
Eja09G004860	Eja09G004860	GRAS	PREDICTED: scarecrow-like protein 18 [Pyrus x bretschneideri]
Eja09G005330	Eja09G005330	B3	B3 domain-containing transcription repressor VAL1-like [Pyrus ussuriensis x Pyrus communis]
Eja09G005890	Eja09G005890	WRKY	probable WRKY transcription factor 26 [Malus domestica]
Eja09G006190	Eja09G006190	LBD	hypothetical protein DVH24_041701 [Malus domestica]
Eja09G006370	Eja09G006370	LBD	hypothetical protein DVH24_041692 [Malus domestica]
Eja09G006550	Eja09G006550	LBD	hypothetical protein DVH24_041692 [Malus domestica]
Eja09G007390	Eja09G007390	C3H	zinc finger CCCH domain-containing protein 66-like [Malus domestica]
Eja09G008110	Eja09G008110	C2H2	uncharacterized protein LOC103429889 [Malus domestica]
Eja09G008220	Eja09G008220	MYB	transcription factor DIVARICATA-like [Malus domestica]
Eja09G008280	Eja09G008280	BES1	beta-amylase 2 [Pyrus ussuriensis x Pyrus communis]
Eja09G009500	Eja09G009500	G2-like	PREDICTED: transcription factor PCL1-like [Pyrus x bretschneideri]
Eja09G009550	Eja09G009550	G2-like	PREDICTED: transcription factor PCL1-like [Pyrus x bretschneideri]
Eja09G009790	Eja09G009790	GRAS	uncharacterized protein LOC103422728 [Malus domestica]
Eja09G011240	Eja09G011240	MYB_related	transcription factor MYB59-like [Pyrus ussuriensis x Pyrus communis]
Eja09G011580	Eja09G011580	CO-like	zinc finger protein CONSTANS-LIKE 3 [Malus domestica]
Eja09G011880	Eja09G011880	AP2	AP2 domain class transcription factor [Malus domestica]
Eja09G012000	Eja09G012000	AP2	AP2 domain class transcription factor [Malus domestica]
Eja09G012340	Eja09G012340	C2H2	hypothetical protein DVH24_005986 [Malus domestica]
Eja09G012380	Eja09G012380	LBD	LOB domain-containing protein 1-like [Pyrus ussuriensis x Pyrus communis]
Eja09G012730	Eja09G012730	ARF	auxin response factor 4 [Malus domestica]
Eja09G012790	Eja09G012790	NAC	hypothetical protein C1H46_044920 [Malus baccata]
Eja09G012800	Eja09G012800	C2H2	zinc finger protein BALDIBIS [Malus domestica]
Eja09G012940	Eja09G012940	C3H	zinc finger CCCH domain-containing protein 24-like [Malus domestica]
Eja09G013140	Eja09G013140	HD-ZIP	homeobox-leucine zipper protein REVOLUTA-like [Malus domestica]
Eja09G013170	Eja09G013170	ARF	hypothetical protein DVH24_005901 [Malus domestica]
Eja09G013760	Eja09G013760	MYB	hypothetical protein DVH24_005850 [Malus domestica]
Eja09G014450	Eja09G014450	C2H2	histone deacetylase HDT1 [Malus domestica]
Eja09G015080	Eja09G015080	C2H2	PREDICTED: zinc finger protein WIP3-like [Pyrus x bretschneideri]
Eja09G015150	Eja09G015150	C2H2	PREDICTED: zinc finger protein WIP3-like [Pyrus x bretschneideri]
Eja09G015230	Eja09G015230	bZIP	PREDICTED: ABSCISIC ACID-INSENSITIVE 5-like protein 1 [Pyrus x bretschneideri]
Eja09G015250	Eja09G015250	bZIP	PREDICTED: transcription factor TGA2.2-like [Pyrus x bretschneideri]
Eja09G015330	Eja09G015330	NF-YB	DNA polymerase epsilon subunit 3 [Malus domestica]
Eja09G015700	Eja09G015700	NAC	NAC domain class transcription factor [Malus domestica]
Eja09G015910	Eja09G015910	NAC	NAC domain-containing protein 40-like [Malus domestica]
Eja09G016140	Eja09G016140	E2F/DP	transcription factor E2FB-like isoform X2 [Malus domestica]
Eja09G016470	Eja09G016470	YABBY	putative axial regulator YABBY 2 isoform X2 [Malus domestica]
Eja09G016790	Eja09G016790	M-type_MADS	hypothetical protein C1H46_028925 [Malus baccata]
Eja09G017410	Eja09G017410	MYB	transcription factor RAX2 [Pyrus ussuriensis x Pyrus communis]
Eja09G017820	Eja09G017820	ARF	PREDICTED: auxin response factor 18-like isoform X1 [Pyrus x bretschneideri]
Eja09G018080	Eja09G018080	NAC	NAC transcription factor 29-like [Pyrus ussuriensis x Pyrus communis]
Eja09G018190	Eja09G018190	S1Fa-like	DNA-binding protein S1FA [Pyrus ussuriensis x Pyrus communis]
Eja09G018430	Eja09G018430	NF-YB	nuclear transcription factor Y subunit B-1-like isoform X2 [Malus domestica]
Eja09G018460	Eja09G018460	AP2	floral homeotic protein APETALA 2-like [Pyrus ussuriensis x Pyrus communis]
Eja09G018490	Eja09G018490	MYB_related	protein REVEILLE 8-like [Pyrus ussuriensis x Pyrus communis]
Eja09G018510	Eja09G018510	C3H	hypothetical protein C1H46_001289 [Malus baccata]
Eja09G019540	Eja09G019540	Dof	hypothetical protein C1H46_011546 [Malus baccata]
Eja09G019810	Eja09G019810	MYB	hypothetical protein C1H46_011575 [Malus baccata]
Eja09G019890	Eja09G019890	GRAS	scarecrow-like protein 9 [Pyrus ussuriensis x Pyrus communis]
Eja09G019930	Eja09G019930	WRKY	PREDICTED: probable WRKY transcription factor 49 [Pyrus x bretschneideri]
Eja09G021120	Eja09G021120	MYB	MYB10 [Eriobotrya japonica]
Eja09G021620	Eja09G021620	G2-like	protein PHR1-LIKE 1-like [Pyrus ussuriensis x Pyrus communis]
Eja09G021650	Eja09G021650	Trihelix	hypothetical protein DVH24_014758 [Malus domestica]
Eja09G021940	Eja09G021940	bHLH	transcription factor bHLH140 [Malus domestica]
Eja09G022060	Eja09G022060	bHLH	transcription factor LAX PANICLE 1-like [Malus domestica]
Eja09G022130	Eja09G022130	G2-like	two-component response regulator ARR18-like [Malus domestica]
Eja09G022350	Eja09G022350	ERF	transcription factor ERF27 [Eriobotrya japonica]
Eja09G022580	Eja09G022580	WRKY	probable WRKY transcription factor 33 [Malus domestica]
Eja09G022780	Eja09G022780	C3H	PREDICTED: zinc finger CCCH domain-containing protein 1-like [Pyrus x bretschneideri]
Eja09G025090	Eja09G025090	HSF	PREDICTED: heat stress transcription factor A-5 [Pyrus x bretschneideri]
Eja09G026140	Eja09G026140	G2-like	myb family transcription factor APL-like [Pyrus ussuriensis x Pyrus communis]
Eja09G026180	Eja09G026180	bHLH	transcription factor FAMA [Pyrus ussuriensis x Pyrus communis]
Eja10G000220	Eja10G000220	HD-ZIP	homeobox-leucine zipper protein HOX11-like [Malus domestica]
Eja10G000260	Eja10G000260	MYB_related	PREDICTED: uncharacterized protein LOC103947152 [Pyrus x bretschneideri]
Eja10G000510	Eja10G000510	M-type_MADS	uncharacterized protein LOC103438381 [Malus domestica]
Eja10G000720	Eja10G000720	C3H	putative RING-type E3 ubiquitin transferase C3H69 isoform X2 [Malus domestica]
Eja10G000740	Eja10G000740	C2H2	hypothetical protein DVH24_016155 [Malus domestica]
Eja10G001490	Eja10G001490	G2-like	hypothetical protein DVH24_024923 [Malus domestica]
Eja10G002280	Eja10G002280	MIKC_MADS	agamous-like MADS-box protein AGL15 [Pyrus ussuriensis x Pyrus communis]
Eja10G002590	Eja10G002590	bZIP	hypothetical protein DVH24_016048 [Malus domestica]
Eja10G002830	Eja10G002830	GRAS	scarecrow-like protein 3 [Malus domestica]
Eja10G003540	Eja10G003540	B3	hypothetical protein DVH24_015949 [Malus domestica]
Eja10G004440	Eja10G004440	bZIP	transcription factor TGA2.2-like [Malus domestica]
Eja10G004560	Eja10G004560	Trihelix	hypothetical protein DVH24_015871 [Malus domestica]
Eja10G004960	Eja10G004960	bZIP	ABSCISIC ACID-INSENSITIVE 5-like protein 2 [Malus domestica]
Eja10G005030	Eja10G005030	EIL	hypothetical protein DVH24_015817 [Malus domestica]
Eja10G005050	Eja10G005050	FAR1	protein FAR1-RELATED SEQUENCE 3-like [Malus domestica]
Eja10G005060	Eja10G005060	AP2	ethylene-responsive transcription factor WRI1-like [Malus domestica]
Eja10G005440	Eja10G005440	ERF	dehydration-responsive element-binding protein 2D-like [Pyrus ussuriensis x Pyrus communis]
Eja10G005730	Eja10G005730	MYB	transcription factor DIVARICATA-like [Pyrus ussuriensis x Pyrus communis]
Eja10G006810	Eja10G006810	NAC	hypothetical protein C1H46_005332 [Malus baccata]
Eja10G008690	Eja10G008690	LSD	metacaspase-1-like [Malus domestica]
Eja10G009080	Eja10G009080	ERF	ethylene-responsive transcription factor ERF034-like [Pyrus ussuriensis x Pyrus communis]
Eja10G009690	Eja10G009690	ERF	ethylene-responsive transcription factor 1-like [Pyrus ussuriensis x Pyrus communis]
Eja10G009700	Eja10G009700	ERF	ethylene-responsive transcription factor 2-like [Pyrus ussuriensis x Pyrus communis]
Eja10G009710	Eja10G009710	ERF	PREDICTED: ethylene-responsive transcription factor 2-like [Pyrus x bretschneideri]
Eja10G009950	Eja10G009950	WRKY	PREDICTED: probable WRKY transcription factor 12 isoform X1 [Pyrus x bretschneideri]
Eja10G010070	Eja10G010070	SBP	hypothetical protein C1H46_007327 [Malus baccata]
Eja10G010160	Eja10G010160	GATA	hypothetical protein C1H46_007333 [Malus baccata]
Eja10G010220	Eja10G010220	bHLH	transcription factor UNE10 isoform X1 [Malus domestica]
Eja10G010390	Eja10G010390	GRAS	hypothetical protein C1H46_003567 [Malus baccata]
Eja10G010490	Eja10G010490	YABBY	hypothetical protein DVH24_014060 [Malus domestica]
Eja10G011390	Eja10G011390	HD-ZIP	homeobox-leucine zipper protein ANTHOCYANINLESS 2 isoform X1 [Malus domestica]
Eja10G011770	Eja10G011770	WRKY	PREDICTED: probable WRKY transcription factor 24 [Pyrus x bretschneideri]
Eja10G011880	Eja10G011880	MYB_related	hypothetical protein C1H46_043142 [Malus baccata]
Eja10G012390	Eja10G012390	BES1	beta-amylase 2, chloroplastic isoform X1 [Malus domestica]
Eja10G012420	Eja10G012420	BES1	beta-amylase 7 isoform X1 [Malus domestica]
Eja10G012700	Eja10G012700	MYB	transcription factor MYB41 [Malus domestica]
Eja10G012750	Eja10G012750	MYB_related	hypothetical protein DVH24_038118 [Malus domestica]
Eja10G013300	Eja10G013300	MYB_related	transcription factor CPC-like [Malus domestica]
Eja10G013380	Eja10G013380	C3H	hypothetical protein C1H46_020620 [Malus baccata]
Eja10G013630	Eja10G013630	bHLH	transcription factor bHLH13 [Pyrus ussuriensis x Pyrus communis]
Eja10G013730	Eja10G013730	ERF	ethylene-responsive transcription factor ERF023-like [Pyrus ussuriensis x Pyrus communis]
Eja10G013750	Eja10G013750	ARF	ADP-ribosylation factor 1 [Pyrus ussuriensis x Pyrus communis]
Eja10G013800	Eja10G013800	LBD	PREDICTED: LOB domain-containing protein 1-like [Pyrus x bretschneideri]
Eja10G013830	Eja10G013830	MYB	PREDICTED: myb-related protein 308-like [Pyrus x bretschneideri]
Eja10G014300	Eja10G014300	NAC	hypothetical protein C1H46_019575 [Malus baccata]
Eja10G014850	Eja10G014850	C2H2	zinc finger protein ZAT5-like [Malus domestica]
Eja10G014920	Eja10G014920	HD-ZIP	homeobox-leucine zipper protein ATHB-15 [Pyrus ussuriensis x Pyrus communis]
Eja10G015550	Eja10G015550	ARF	auxin response factor 18-like [Malus domestica]
Eja10G016010	Eja10G016010	LBD	LOB domain-containing protein 1-like [Malus domestica]
Eja10G016110	Eja10G016110	NF-YB	hypothetical protein C1H46_010607 [Malus baccata]
Eja10G016200	Eja10G016200	C3H	zinc finger CCCH domain-containing protein 11-like isoform X1 [Malus domestica]
Eja10G017150	Eja10G017150	bHLH	transcription factor bHLH111-like isoform X2 [Malus domestica]
Eja10G017910	Eja10G017910	MYB	hypothetical protein C1H46_019973 [Malus baccata]
Eja10G017940	Eja10G017940	LBD	hypothetical protein C1H46_037824 [Malus baccata]
Eja10G018210	Eja10G018210	TALE	BEL1-like homeodomain protein 9 [Malus domestica]
Eja10G018700	Eja10G018700	MYB	transcription factor DIVARICATA-like [Pyrus ussuriensis x Pyrus communis]
Eja10G019200	Eja10G019200	NF-X1	PREDICTED: NF-X1-type zinc finger protein NFXL2 [Pyrus x bretschneideri]
Eja10G019280	Eja10G019280	C3H	PREDICTED: zinc finger CCCH domain-containing protein 29-like [Pyrus x bretschneideri]
Eja10G019400	Eja10G019400	MYB	transcription factor bHLH51-like [Pyrus ussuriensis x Pyrus communis]
Eja10G019410	Eja10G019410	ERF	hypothetical protein C1H46_030508 [Malus baccata]
Eja10G019450	Eja10G019450	LBD	LOB domain-containing protein 21-like [Malus domestica]
Eja10G019490	Eja10G019490	G2-like	two-component response regulator ORR23-like [Malus domestica]
Eja10G019690	Eja10G019690	LBD	LOB domain-containing protein 12-like [Pyrus ussuriensis x Pyrus communis]
Eja10G019770	Eja10G019770	ERF	dehydration-responsive element-binding protein 2A [Malus domestica]
Eja10G020060	Eja10G020060	LBD	hypothetical protein C1H46_040555 [Malus baccata]
Eja10G020290	Eja10G020290	bZIP	PREDICTED: transcription factor RF2b-like [Pyrus x bretschneideri]
Eja10G021290	Eja10G021290	C3H	hypothetical protein DVH24_024536 [Malus domestica]
Eja10G021910	Eja10G021910	NAC	NAC domain-containing protein 7-like [Malus domestica]
Eja10G022000	Eja10G022000	MYB	ODORANT1 [Eriobotrya japonica]
Eja10G022980	Eja10G022980	MIKC_MADS	MADS-box protein SOC1-like [Pyrus ussuriensis x Pyrus communis]
Eja10G023140	Eja10G023140	C3H	zinc finger CCCH domain-containing protein 63-like [Malus domestica]
Eja10G023200	Eja10G023200	ERF	DREB protein [Pyrus pyrifolia]
Eja10G023210	Eja10G023210	ERF	ethylene-responsive transcription factor ERF027-like [Malus domestica]
Eja10G023230	Eja10G023230	ARR-B	hypothetical protein DVH24_024684 [Malus domestica]
Eja10G023240	Eja10G023240	LBD	LOB domain-containing protein 24-like [Pyrus ussuriensis x Pyrus communis]
Eja10G023410	Eja10G023410	HD-ZIP	homeobox-leucine zipper protein ANTHOCYANINLESS 2 [Pyrus ussuriensis x Pyrus communis]
Eja10G024480	Eja10G024480	GRAS	scarecrow-like protein 8 [Pyrus ussuriensis x Pyrus communis]
Eja10G024630	Eja10G024630	MYB_related	PREDICTED: protein REVEILLE 6-like isoform X1 [Pyrus x bretschneideri]
Eja10G024720	Eja10G024720	WRKY	PREDICTED: probable WRKY transcription factor 27 [Pyrus x bretschneideri]
Eja10G025210	Eja10G025210	bHLH	hypothetical protein DVH24_024866 [Malus domestica]
Eja10G025240	Eja10G025240	MYB_related	PREDICTED: MYB-like transcription factor TCL1 [Pyrus x bretschneideri]
Eja10G025330	Eja10G025330	Nin-like	PREDICTED: uncharacterized protein LOC103948099 [Pyrus x bretschneideri]
Eja10G026500	Eja10G026500	HD-ZIP	PREDICTED: homeobox-leucine zipper protein ATHB-12-like [Pyrus x bretschneideri]
Eja10G027320	Eja10G027320	LBD	LOB domain-containing protein 2-like [Malus domestica]
Eja10G027580	Eja10G027580	E2F/DP	PREDICTED: transcription factor-like protein DPB isoform X1 [Pyrus x bretschneideri]
Eja10G027700	Eja10G027700	FAR1	hypothetical protein C1H46_034279 [Malus baccata]
Eja11G000310	Eja11G000310	bHLH	hypothetical protein C1H46_038973 [Malus baccata]
Eja11G000380	Eja11G000380	B3	hypothetical protein DVH24_031553 [Malus domestica]
Eja11G000480	Eja11G000480	C2H2	zinc finger protein 3-like [Malus domestica]
Eja11G000710	Eja11G000710	TCP	transcription factor TCP20-like [Pyrus ussuriensis x Pyrus communis]
Eja11G000740	Eja11G000740	WRKY	WRKY transcription factor 75 [Pyrus ussuriensis x Pyrus communis]
Eja11G000750	Eja11G000750	SBP	squamosa promoter-binding-like protein 18 [Malus domestica]
Eja11G000860	Eja11G000860	C2H2	hypothetical protein DVH24_031605 [Malus domestica]
Eja11G001370	Eja11G001370	GeBP	hypothetical protein D8674_036380 [Pyrus ussuriensis x Pyrus communis]
Eja11G001530	Eja11G001530	MYB	hypothetical protein C1H46_014866 [Malus baccata]
Eja11G001550	Eja11G001550	C2H2	uncharacterized protein LOC103442174 isoform X1 [Malus domestica]
Eja11G002600	Eja11G002600	MYB	hypothetical protein DVH24_031756 [Malus domestica]
Eja11G002670	Eja11G002670	MYB	myb-related protein 305-like isoform X1 [Malus domestica]
Eja11G003700	Eja11G003700	WRKY	paired amphipathic helix protein Sin3-like 2 [Malus domestica]
Eja11G003710	Eja11G003710	WRKY	paired amphipathic helix protein Sin3-like 4 [Malus domestica]
Eja11G004110	Eja11G004110	AP2	hypothetical protein DVH24_031875 [Malus domestica]
Eja11G004130	Eja11G004130	AP2	AP2-like ethylene-responsive transcription factor At1g16060 [Malus domestica]
Eja11G004220	Eja11G004220	HD-ZIP	homeobox-leucine zipper protein HAT7-like [Pyrus ussuriensis x Pyrus communis]
Eja11G004250	Eja11G004250	bHLH	transcription factor PRE1 [Malus domestica]
Eja11G004350	Eja11G004350	NAC	hypothetical protein C1H46_037294 [Malus baccata]
Eja11G004390	Eja11G004390	MYB	myb-related protein 306 [Malus domestica]
Eja11G004400	Eja11G004400	ZF-HD	mini zinc finger protein 2 [Malus domestica]
Eja11G004410	Eja11G004410	ZF-HD	zinc-finger homeodomain protein 9-like [Malus domestica]
Eja11G004540	Eja11G004540	Dof	dof zinc finger DOF2a-c-like protein [Eriobotrya japonica]
Eja11G004650	Eja11G004650	NAC	NAC domain protein [Malus domestica]
Eja11G004670	Eja11G004670	MYB	PREDICTED: transcription factor MYB34 [Pyrus x bretschneideri]
Eja11G004830	Eja11G004830	ERF	ethylene-responsive transcription factor RAP2-2-like [Pyrus ussuriensis x Pyrus communis]
Eja11G004880	Eja11G004880	WRKY	hypothetical protein DVH24_031948 [Malus domestica]
Eja11G006130	Eja11G006130	TCP	PREDICTED: transcription factor TCP13-like [Pyrus x bretschneideri]
Eja11G006380	Eja11G006380	MYB	hypothetical protein C1H46_030402 [Malus baccata]
Eja11G006400	Eja11G006400	MIKC_MADS	developmental protein SEPALLATA 1-like [Pyrus ussuriensis x Pyrus communis]
Eja11G006410	Eja11G006410	MIKC_MADS	MADS box protein [Malus domestica]
Eja11G006540	Eja11G006540	G2-like	transcription factor HHO6-like [Malus domestica]
Eja11G006860	Eja11G006860	CO-like	zinc finger protein CONSTANS-LIKE 2 [Malus domestica]
Eja11G007240	Eja11G007240	TCP	transcription factor TCP2-like [Malus domestica]
Eja11G007280	Eja11G007280	RAV	AP2/ERF and B3 domain-containing transcription repressor RAV2-like [Malus domestica]
Eja11G007620	Eja11G007620	LBD	LOB domain-containing protein 41-like [Pyrus ussuriensis x Pyrus communis]
Eja11G008440	Eja11G008440	MYB	hypothetical protein C1H46_036041 [Malus baccata]
Eja11G008490	Eja11G008490	MYB	PREDICTED: myb-related protein Myb4-like [Pyrus x bretschneideri]
Eja11G008560	Eja11G008560	CO-like	PREDICTED: zinc finger protein CONSTANS-LIKE 2-like [Pyrus x bretschneideri]
Eja11G008890	Eja11G008890	CO-like	hypothetical protein C1H46_024467 [Malus baccata]
Eja11G009010	Eja11G009010	MYB_related	transcription factor CPC-like [Malus domestica]
Eja11G009060	Eja11G009060	HD-ZIP	PREDICTED: homeobox-leucine zipper protein HDG2-like [Pyrus x bretschneideri]
Eja11G009570	Eja11G009570	RAV	AP2/ERF and B3 domain-containing transcription repressor RAV2-like [Malus domestica]
Eja11G009620	Eja11G009620	RAV	AP2/ERF and B3 domain-containing transcription repressor RAV2-like [Malus domestica]
Eja11G009710	Eja11G009710	RAV	AP2/ERF and B3 domain-containing transcription repressor RAV2-like [Malus domestica]
Eja11G009720	Eja11G009720	RAV	AP2/ERF and B3 domain-containing transcription repressor RAV2-like [Malus domestica]
Eja11G009860	Eja11G009860	TALE	hypothetical protein C1H46_035126 [Malus baccata]
Eja11G010690	Eja11G010690	WRKY	PREDICTED: WRKY transcription factor 1 [Pyrus x bretschneideri]
Eja11G010700	Eja11G010700	GRAS	scarecrow-like transcription factor PAT1 [Malus domestica]
Eja11G010960	Eja11G010960	SAP	transcriptional regulator STERILE APETALA [Pyrus ussuriensis x Pyrus communis]
Eja11G010990	Eja11G010990	FAR1	putative protein FAR1-RELATED SEQUENCE 10 [Malus domestica]
Eja11G011070	Eja11G011070	NF-YB	nuclear transcription factor Y subunit B-3-like [Malus domestica]
Eja11G011360	Eja11G011360	CO-like	zinc finger protein CONSTANS-LIKE 9-like [Malus domestica]
Eja11G011990	Eja11G011990	GRAS	hypothetical protein C1H46_007721 [Malus baccata]
Eja11G012060	Eja11G012060	FAR1	protein FAR-RED ELONGATED HYPOCOTYL 3 isoform X1 [Malus domestica]
Eja11G012070	Eja11G012070	FAR1	PREDICTED: protein FAR-RED IMPAIRED RESPONSE 1 isoform X1 [Pyrus x bretschneideri]
Eja11G012490	Eja11G012490	G2-like	hypothetical protein C1H46_031330 [Malus baccata]
Eja11G012540	Eja11G012540	NAC	transcription factor JUNGBRUNNEN 1-like [Pyrus ussuriensis x Pyrus communis]
Eja11G012720	Eja11G012720	WRKY	PREDICTED: probable WRKY transcription factor 71 [Pyrus x bretschneideri]
Eja11G013070	Eja11G013070	MIKC_MADS	agamous-like MADS-box protein AGL1 [Malus domestica]
Eja11G013490	Eja11G013490	LBD	LOB domain-containing protein 24-like [Malus domestica]
Eja11G013560	Eja11G013560	GATA	PREDICTED: GATA transcription factor 24-like isoform X1 [Pyrus x bretschneideri]
Eja11G014060	Eja11G014060	G2-like	hypothetical protein DVH24_000576 [Malus domestica]
Eja11G015390	Eja11G015390	GRF	GRF5, partial [Eriobotrya japonica]
Eja11G015410	Eja11G015410	MYB	transcription factor MYB114-like [Pyrus ussuriensis x Pyrus communis]
Eja11G015430	Eja11G015430	MYB	PREDICTED: transcription factor TT2-like [Pyrus x bretschneideri]
Eja11G015930	Eja11G015930	MYB	myb-related protein B-like [Pyrus ussuriensis x Pyrus communis]
Eja11G016100	Eja11G016100	C2H2	PREDICTED: protein indeterminate-domain 7 isoform X1 [Pyrus x bretschneideri]
Eja11G016130	Eja11G016130	LBD	hypothetical protein DVH24_000369 [Malus domestica]
Eja11G016390	Eja11G016390	Dof	dof zinc finger protein DOF3.1 [Malus domestica]
Eja11G016580	Eja11G016580	bHLH	hypothetical protein C1H46_036010 [Malus baccata]
Eja11G016960	Eja11G016960	MYB_related	uncharacterized protein LOC103443746 [Malus domestica]
Eja11G017120	Eja11G017120	HD-ZIP	homeobox-leucine zipper protein ATHB-15 [Malus domestica]
Eja11G017220	Eja11G017220	ERF	PREDICTED: ethylene-responsive transcription factor TINY [Pyrus x bretschneideri]
Eja11G017360	Eja11G017360	bHLH	transcription factor bHLH68-like isoform X3 [Malus domestica]
Eja11G017450	Eja11G017450	HD-ZIP	hypothetical protein C1H46_002188 [Malus baccata]
Eja11G017780	Eja11G017780	Trihelix	hypothetical protein D8674_041820 [Pyrus ussuriensis x Pyrus communis]
Eja11G018970	Eja11G018970	WRKY	PREDICTED: probable WRKY transcription factor 40 [Pyrus x bretschneideri]
Eja11G019120	Eja11G019120	AP2	hypothetical protein DVH24_006044 [Malus domestica]
Eja11G019330	Eja11G019330	LBD	hypothetical protein DVH24_035068 [Malus domestica]
Eja11G019560	Eja11G019560	WRKY	hypothetical protein C1H46_008873 [Malus baccata]
Eja11G019990	Eja11G019990	TCP	hypothetical protein DVH24_035155 [Malus domestica]
Eja11G020020	Eja11G020020	bZIP	hypothetical protein DVH24_035159 [Malus domestica]
Eja11G020070	Eja11G020070	G2-like	hypothetical protein C1H46_010553 [Malus baccata]
Eja11G020210	Eja11G020210	C3H	zinc finger CCCH domain-containing protein 2 [Pyrus ussuriensis x Pyrus communis]
Eja11G020260	Eja11G020260	SBP	hypothetical protein DVH24_035190 [Malus domestica]
Eja11G020770	Eja11G020770	DBB	B-box zinc finger protein 24-like [Malus domestica]
Eja11G021780	Eja11G021780	MYB	PREDICTED: transcription repressor MYB6-like [Pyrus x bretschneideri]
Eja11G022090	Eja11G022090	GRAS	hypothetical protein DVH24_035349 [Malus domestica]
Eja11G022520	Eja11G022520	FAR1	protein FAR1-RELATED SEQUENCE 11 [Malus domestica]
Eja11G022640	Eja11G022640	MYB	hypothetical protein C1H46_019973 [Malus baccata]
Eja11G023080	Eja11G023080	HD-ZIP	homeobox-leucine zipper protein HDG11-like [Pyrus ussuriensis x Pyrus communis]
Eja11G023380	Eja11G023380	ARF	PREDICTED: auxin response factor 8-like isoform X2 [Pyrus x bretschneideri]
Eja11G023490	Eja11G023490	G2-like	uncharacterized protein LOC108171426 [Malus domestica]
Eja11G023580	Eja11G023580	C2H2	PREDICTED: uncharacterized protein LOC103941458 isoform X1 [Pyrus x bretschneideri]
Eja11G023720	Eja11G023720	WRKY	WRKY transcription factor 23 [Malus domestica]
Eja12G000130	Eja12G000130	FAR1	protein FAR1-RELATED SEQUENCE 12-like isoform X1 [Malus domestica]
Eja12G000140	Eja12G000140	AP2	AP2-like ethylene-responsive transcription factor BBM1 isoform X2 [Malus domestica]
Eja12G000470	Eja12G000470	C3H	PREDICTED: zinc finger CCCH domain-containing protein ZFN-like isoform X2 [Pyrus x bretschneideri]
Eja12G001200	Eja12G001200	MYB	myb-related protein 308-like isoform X1 [Malus domestica]
Eja12G001740	Eja12G001740	MYB	cell division cycle 5-like protein [Malus domestica]
Eja12G001750	Eja12G001750	MYB	transcription factor MYB4-like [Malus domestica]
Eja12G002320	Eja12G002320	bHLH	transcription factor UNE12 isoform X2 [Malus domestica]
Eja12G003480	Eja12G003480	bHLH	hypothetical protein DVH24_015229 [Malus domestica]
Eja12G003620	Eja12G003620	NF-YC	hypothetical protein DVH24_015223 [Malus domestica]
Eja12G003940	Eja12G003940	NF-YB	hypothetical protein C1H46_009271 [Malus baccata]
Eja12G003970	Eja12G003970	C2H2	zinc finger protein GAI-ASSOCIATED FACTOR 1-like [Malus domestica]
Eja12G004780	Eja12G004780	TALE	hypothetical protein C1H46_043284 [Malus baccata]
Eja12G005720	Eja12G005720	GRAS	hypothetical protein C1H46_029511 [Malus baccata]
Eja12G005760	Eja12G005760	AP2	hypothetical protein DVH24_032886 [Malus domestica]
Eja12G006420	Eja12G006420	MYB_related	RNA polymerase I termination factor [Malus domestica]
Eja12G006920	Eja12G006920	FAR1	protein FAR1-RELATED SEQUENCE 5-like [Pyrus ussuriensis x Pyrus communis]
Eja12G006930	Eja12G006930	FAR1	protein FAR1-RELATED SEQUENCE 5-like isoform X1 [Malus domestica]
Eja12G006940	Eja12G006940	FAR1	PREDICTED: protein FAR1-RELATED SEQUENCE 5 [Pyrus x bretschneideri]
Eja12G007020	Eja12G007020	DBB	COL domain class transcription factor [Pyrus ussuriensis x Pyrus communis]
Eja12G007060	Eja12G007060	bZIP	probable transcription factor PosF21 isoform X1 [Malus domestica]
Eja12G007070	Eja12G007070	NAC	NAC domain-containing protein 78-like [Pyrus ussuriensis x Pyrus communis]
Eja12G007250	Eja12G007250	GRAS	protein SHORT-ROOT-like isoform X1 [Malus domestica]
Eja12G007610	Eja12G007610	bHLH	basic helix-loop-helix DNA-binding superfamily protein 113b [Eriobotrya japonica]
Eja12G007950	Eja12G007950	GATA	GATA transcription factor 26-like [Malus domestica]
Eja12G008440	Eja12G008440	ERF	transcription factor ERF36 [Eriobotrya japonica]
Eja12G008590	Eja12G008590	MYB	transcription factor MYB114-like [Malus domestica]
Eja12G008610	Eja12G008610	ERF	transcription factor ERF24 [Eriobotrya japonica]
Eja12G008650	Eja12G008650	MYB_related	transcription factor KUA1-like [Malus domestica]
Eja12G008700	Eja12G008700	HD-ZIP	PREDICTED: homeobox-leucine zipper protein HAT4-like isoform X1 [Pyrus x bretschneideri]
Eja12G008980	Eja12G008980	MYB	transcription factor MYB3R-3-like [Malus domestica]
Eja12G009140	Eja12G009140	GRAS	PREDICTED: scarecrow-like protein 28 [Pyrus x bretschneideri]
Eja12G009190	Eja12G009190	ERF	hypothetical protein C1H46_001827 [Malus baccata]
Eja12G009210	Eja12G009210	ERF	dehydration-responsive element-binding protein 1A-like [Pyrus ussuriensis x Pyrus communis]
Eja12G009300	Eja12G009300	TCP	transcription factor TCP9-like [Pyrus ussuriensis x Pyrus communis]
Eja12G009330	Eja12G009330	TALE	PREDICTED: homeobox protein HD1-like [Pyrus x bretschneideri]
Eja12G009360	Eja12G009360	MIKC_MADS	agamous-like MADS-box protein AGL19 [Malus domestica]
Eja12G010080	Eja12G010080	MYB	hypothetical protein DVH24_001365 [Malus domestica]
Eja12G010250	Eja12G010250	NAC	PREDICTED: NAC domain-containing protein 7-like isoform X1 [Pyrus x bretschneideri]
Eja12G010450	Eja12G010450	GRAS	scarecrow-like protein 22 [Malus domestica]
Eja12G010730	Eja12G010730	SRS	protein LATERAL ROOT PRIMORDIUM 1-like [Pyrus ussuriensis x Pyrus communis]
Eja12G010900	Eja12G010900	GRAS	scarecrow-like protein 3 [Malus domestica]
Eja12G011050	Eja12G011050	EIL	hypothetical protein C1H46_018360 [Malus baccata]
Eja12G011500	Eja12G011500	Trihelix	PREDICTED: myb/SANT-like DNA-binding domain-containing protein 4 [Pyrus x bretschneideri]
Eja12G011550	Eja12G011550	NF-YB	hypothetical protein C1H46_042229 [Malus baccata]
Eja12G011610	Eja12G011610	NF-YB	hypothetical protein C1H46_042229 [Malus baccata]
Eja12G011680	Eja12G011680	NF-YB	hypothetical protein C1H46_020050 [Malus baccata]
Eja12G012150	Eja12G012150	GRAS	scarecrow-like protein 21 [Malus domestica]
Eja12G012160	Eja12G012160	WRKY	probable WRKY transcription factor 20 [Malus domestica]
Eja12G012730	Eja12G012730	ERF	ethylene-responsive transcription factor 3-like [Pyrus ussuriensis x Pyrus communis]
Eja12G013190	Eja12G013190	MYB	transcription factor MYB86-like [Pyrus ussuriensis x Pyrus communis]
Eja12G013210	Eja12G013210	MYB	transcription factor MYB120 [Malus domestica]
Eja12G014340	Eja12G014340	bHLH	hypothetical protein DVH24_003478 [Malus domestica]
Eja12G014440	Eja12G014440	C2H2	hypothetical protein C1H46_018621 [Malus baccata]
Eja12G014480	Eja12G014480	GRAS	hypothetical protein C1H46_018626 [Malus baccata]
Eja12G015340	Eja12G015340	NAC	hypothetical protein C1H46_035611 [Malus baccata]
Eja12G015350	Eja12G015350	NAC	NAC domain class transcription factor [Malus domestica]
Eja12G016050	Eja12G016050	G2-like	hypothetical protein DVH24_012938 [Malus domestica]
Eja12G016340	Eja12G016340	AP2	hypothetical protein D8674_021197 [Pyrus ussuriensis x Pyrus communis]
Eja12G016420	Eja12G016420	SBP	SPL domain class transcription factor 4 [Malus hybrid cultivar]
Eja12G016550	Eja12G016550	NAC	protein CUP-SHAPED COTYLEDON 2 [Malus domestica]
Eja12G016940	Eja12G016940	HB-other	protein SAWADEE HOMEODOMAIN HOMOLOG 2 isoform X3 [Malus domestica]
Eja12G017030	Eja12G017030	bZIP	PREDICTED: basic leucine zipper 34-like [Pyrus x bretschneideri]
Eja12G017100	Eja12G017100	bZIP	basic leucine zipper 34-like [Malus domestica]
Eja12G017170	Eja12G017170	TCP	hypothetical protein C1H46_042986 [Malus baccata]
Eja12G017900	Eja12G017900	BES1	hypothetical protein DVH24_026936 [Malus domestica]
Eja12G018420	Eja12G018420	STAT	SH2 domain-containing protein B-like [Malus domestica]
Eja12G019000	Eja12G019000	C2H2	PREDICTED: protein indeterminate-domain 12-like [Pyrus x bretschneideri]
Eja12G019010	Eja12G019010	HSF	heat stress transcription factor A-6b-like [Pyrus ussuriensis x Pyrus communis]
Eja12G020070	Eja12G020070	ERF	LOW QUALITY PROTEIN: uncharacterized protein LOC103449058 [Malus domestica]
Eja12G021260	Eja12G021260	C3H	zinc finger CCCH domain-containing protein 32-like [Malus domestica]
Eja12G021340	Eja12G021340	C2H2	hypothetical protein DVH24_027218 [Malus domestica]
Eja12G021350	Eja12G021350	NF-YB	nuclear transcription factor Y subunit B-4-like [Malus domestica]
Eja12G022220	Eja12G022220	WRKY	PREDICTED: probable WRKY transcription factor 35 [Pyrus x bretschneideri]
Eja12G022320	Eja12G022320	bZIP	hypothetical protein C1H46_030256 [Malus baccata]
Eja12G022390	Eja12G022390	bZIP	hypothetical protein C1H46_030256 [Malus baccata]
Eja13G000200	Eja13G000200	MYB_related	protein RADIALIS-like 3 [Malus domestica]
Eja13G000540	Eja13G000540	MYB	hypothetical protein C1H46_034823 [Malus baccata]
Eja13G000640	Eja13G000640	WRKY	WRKY transcription factor 23 [Pyrus ussuriensis x Pyrus communis]
Eja13G001110	Eja13G001110	ARF	PREDICTED: auxin response factor 8-like isoform X1 [Pyrus x bretschneideri]
Eja13G001390	Eja13G001390	MYB	PREDICTED: protein ODORANT1-like [Pyrus x bretschneideri]
Eja13G001860	Eja13G001860	MYB	hypothetical protein C1H46_010633 [Malus baccata]
Eja13G002160	Eja13G002160	MYB	transcription factor MYB75 [Prunus persica]
Eja13G002170	Eja13G002170	MYB	R2R3 MYB transcription factor 10 [Eriobotrya japonica]
Eja13G002190	Eja13G002190	MYB	hypothetical protein C1H46_010633 [Malus baccata]
Eja13G002220	Eja13G002220	GRAS	DELLA protein GAI-like [Pyrus ussuriensis x Pyrus communis]
Eja13G002850	Eja13G002850	ARF	mitochondrial Rho GTPase-like [Pyrus ussuriensis x Pyrus communis]
Eja13G003510	Eja13G003510	DBB	PREDICTED: B-box zinc finger protein 24-like [Pyrus x bretschneideri]
Eja13G004070	Eja13G004070	SBP	PREDICTED: squamosa promoter-binding-like protein 3 [Pyrus x bretschneideri]
Eja13G004220	Eja13G004220	VOZ	PREDICTED: transcription factor VOZ1-like [Pyrus x bretschneideri]
Eja13G004320	Eja13G004320	TCP	hypothetical protein C1H46_025418 [Malus baccata]
Eja13G004970	Eja13G004970	AP2	hypothetical protein DVH24_031140 [Malus domestica]
Eja13G005310	Eja13G005310	WRKY	probable WRKY transcription factor 40 [Malus domestica]
Eja13G005510	Eja13G005510	ERF	transcription factor ERF30 [Eriobotrya japonica]
Eja13G006090	Eja13G006090	FAR1	PREDICTED: protein FAR1-RELATED SEQUENCE 8 [Pyrus x bretschneideri]
Eja13G006100	Eja13G006100	FAR1	hypothetical protein C1H46_040506 [Malus baccata]
Eja13G006580	Eja13G006580	ERF	PREDICTED: ethylene-responsive transcription factor WIN1-like [Pyrus x bretschneideri]
Eja13G006620	Eja13G006620	ERF	PREDICTED: ethylene-responsive transcription factor WIN1-like [Pyrus x bretschneideri]
Eja13G008200	Eja13G008200	HD-ZIP	PREDICTED: homeobox-leucine zipper protein GLABRA 2-like [Pyrus x bretschneideri]
Eja13G008300	Eja13G008300	bHLH	transcription factor bHLH68-like [Pyrus ussuriensis x Pyrus communis]
Eja13G008460	Eja13G008460	ERF	hypothetical protein C1H46_018944 [Malus baccata]
Eja13G008560	Eja13G008560	HD-ZIP	homeobox-leucine zipper protein ATHB-15 [Pyrus ussuriensis x Pyrus communis]
Eja13G008720	Eja13G008720	MYB_related	transcription factor MYBS3-like [Malus domestica]
Eja13G009350	Eja13G009350	Dof	hypothetical protein DVH24_027478 [Malus domestica]
Eja13G009530	Eja13G009530	LBD	hypothetical protein C1H46_042900 [Malus baccata]
Eja13G009550	Eja13G009550	C2H2	PREDICTED: protein indeterminate-domain 7-like [Pyrus x bretschneideri]
Eja13G009620	Eja13G009620	MYB	myb-related protein B-like [Pyrus ussuriensis x Pyrus communis]
Eja13G009640	Eja13G009640	MIKC_MADS	hypothetical protein DVH24_017097 [Malus domestica]
Eja13G009820	Eja13G009820	NF-YA	PREDICTED: nuclear transcription factor Y subunit A-3 isoform X1 [Prunus mume]
Eja13G009950	Eja13G009950	MYB	hypothetical protein DVH24_027583 [Malus domestica]
Eja13G009970	Eja13G009970	MYB	transcription factor WER-like [Malus domestica]
Eja13G010700	Eja13G010700	G2-like	hypothetical protein C1H46_001882 [Malus baccata]
Eja13G011100	Eja13G011100	CO-like	PREDICTED: B-box zinc finger protein 32-like [Pyrus x bretschneideri]
Eja13G011370	Eja13G011370	Trihelix	hypothetical protein DVH24_027762 [Malus domestica]
Eja13G011720	Eja13G011720	LBD	hypothetical protein DVH24_027794 [Malus domestica]
Eja13G012090	Eja13G012090	MIKC_MADS	transcription factor [Pyrus pyrifolia]
Eja13G012380	Eja13G012380	WRKY	hypothetical protein C1H46_041797 [Malus baccata]
Eja13G012650	Eja13G012650	NAC	transcription factor JUNGBRUNNEN 1-like [Malus domestica]
Eja13G012920	Eja13G012920	ARF	auxin response factor 6-like [Pyrus ussuriensis x Pyrus communis]
Eja13G013110	Eja13G013110	FAR1	hypothetical protein C1H46_034901 [Malus baccata]
Eja13G013120	Eja13G013120	FAR1	protein FAR-RED ELONGATED HYPOCOTYL 3-like isoform X1 [Malus domestica]
Eja13G013180	Eja13G013180	GRAS	scarecrow-like protein 23 [Malus domestica]
Eja13G013600	Eja13G013600	G2-like	hypothetical protein D8674_018792 [Pyrus ussuriensis x Pyrus communis]
Eja13G013980	Eja13G013980	CO-like	PREDICTED: zinc finger protein CONSTANS-LIKE 9 isoform X1 [Pyrus x bretschneideri]
Eja13G014180	Eja13G014180	NF-YB	hypothetical protein DVH24_028022 [Malus domestica]
Eja13G014330	Eja13G014330	SAP	hypothetical protein C1H46_038952 [Malus baccata]
Eja13G014570	Eja13G014570	GRAS	scarecrow-like transcription factor PAT1 [Malus domestica]
Eja13G015080	Eja13G015080	C3H	zinc finger CCCH domain-containing protein 3-like [Malus domestica]
Eja13G015290	Eja13G015290	TALE	hypothetical protein C1H46_006699 [Malus baccata]
Eja13G015930	Eja13G015930	HD-ZIP	hypothetical protein C1H46_024214 [Malus baccata]
Eja13G015950	Eja13G015950	HD-ZIP	PREDICTED: homeobox-leucine zipper protein HDG2-like isoform X1 [Pyrus x bretschneideri]
Eja13G016020	Eja13G016020	MYB_related	hypothetical protein DVH24_028200 [Malus domestica]
Eja13G016180	Eja13G016180	BES1	hypothetical protein C1H46_024474 [Malus baccata]
Eja13G016350	Eja13G016350	ERF	AP2 domain class transcription factor [Malus domestica]
Eja13G016680	Eja13G016680	MYB	transcription factor MYB4-like [Malus domestica]
Eja13G016740	Eja13G016740	MYB	PREDICTED: myb-related protein 308-like [Pyrus x bretschneideri]
Eja13G017400	Eja13G017400	LBD	hypothetical protein DVH24_028324 [Malus domestica]
Eja13G017710	Eja13G017710	RAV	hypothetical protein C1H46_002757 [Malus baccata]
Eja13G017720	Eja13G017720	RAV	hypothetical protein C1H46_002757 [Malus baccata]
Eja13G017730	Eja13G017730	RAV	PREDICTED: AP2/ERF and B3 domain-containing transcription repressor RAV2-like [Pyrus x bretschneideri]
Eja13G017740	Eja13G017740	TCP	hypothetical protein C1H46_039031 [Malus baccata]
Eja13G018230	Eja13G018230	CO-like	CO [Eriobotrya deflexa]
Eja13G018310	Eja13G018310	bZIP	PREDICTED: basic leucine zipper 43-like [Pyrus x bretschneideri]
Eja13G018520	Eja13G018520	G2-like	transcription factor HHO6-like [Malus domestica]
Eja13G018580	Eja13G018580	MIKC_MADS	PREDICTED: truncated transcription factor CAULIFLOWER A-like isoform X1 [Pyrus x bretschneideri]
Eja13G018590	Eja13G018590	MIKC_MADS	developmental protein SEPALLATA 1 isoform X1 [Malus domestica]
Eja13G018610	Eja13G018610	MYB	PREDICTED: myb-related protein 340-like [Pyrus x bretschneideri]
Eja13G018870	Eja13G018870	TCP	hypothetical protein DVH24_036981 [Malus domestica]
Eja13G019810	Eja13G019810	WRKY	PREDICTED: probable WRKY transcription factor 3 [Pyrus x bretschneideri]
Eja13G019870	Eja13G019870	ERF	ethylene-responsive transcription factor ERN1-like [Malus domestica]
Eja13G020110	Eja13G020110	MYB	hypothetical protein C1H46_031836 [Malus baccata]
Eja13G020130	Eja13G020130	NAC	NAC protein [Eriobotrya japonica]
Eja13G020360	Eja13G020360	ZF-HD	zinc-finger homeodomain protein 9-like [Malus domestica]
Eja13G020370	Eja13G020370	ZF-HD	PREDICTED: mini zinc finger protein 2-like [Pyrus x bretschneideri]
Eja13G020390	Eja13G020390	MYB	PREDICTED: myb-related protein 306-like [Pyrus x bretschneideri]
Eja13G020420	Eja13G020420	NAC	protein FEZ [Malus domestica]
Eja13G020510	Eja13G020510	bHLH	hypothetical protein C1H46_021157 [Malus baccata]
Eja13G020540	Eja13G020540	HD-ZIP	homeobox-leucine zipper protein HAT7 [Malus domestica]
Eja13G020650	Eja13G020650	AP2	PREDICTED: AP2-like ethylene-responsive transcription factor At1g79700 [Pyrus x bretschneideri]
Eja13G020670	Eja13G020670	AP2	AP2-like ethylene-responsive transcription factor At1g79700 [Malus domestica]
Eja13G021050	Eja13G021050	WRKY	paired amphipathic helix protein Sin3-like 2 [Malus domestica]
Eja13G022020	Eja13G022020	HD-ZIP	homeobox-leucine zipper protein HAT5 [Pyrus ussuriensis x Pyrus communis]
Eja13G022330	Eja13G022330	MYB	myb-related protein 305-like [Malus domestica]
Eja13G022390	Eja13G022390	MYB	transcription factor MYB98-like [Malus domestica]
Eja13G022620	Eja13G022620	LBD	PREDICTED: LOB domain-containing protein 25-like [Pyrus x bretschneideri]
Eja13G023820	Eja13G023820	Trihelix	trihelix transcription factor GT-4-like [Malus domestica]
Eja13G023900	Eja13G023900	GeBP	TLC domain-containing protein At5g14285 [Malus domestica]
Eja13G024440	Eja13G024440	C2H2	zinc finger protein 511 [Malus domestica]
Eja13G024510	Eja13G024510	MIKC_MADS	hypothetical protein C1H46_024372 [Malus baccata]
Eja13G024530	Eja13G024530	SBP	PREDICTED: squamosa promoter-binding-like protein 13A [Pyrus x bretschneideri]
Eja13G024540	Eja13G024540	WRKY	PREDICTED: probable WRKY transcription factor 45 [Pyrus x bretschneideri]
Eja13G024660	Eja13G024660	TCP	hypothetical protein C1H46_024361 [Malus baccata]
Eja13G024970	Eja13G024970	B3	PREDICTED: B3 domain-containing transcription factor FUS3-like [Pyrus x bretschneideri]
Eja13G025030	Eja13G025030	bHLH	PREDICTED: transcription factor ICE1 [Pyrus x bretschneideri]
Eja14G000150	Eja14G000150	SBP	squamosa promoter-binding-like protein 14 [Malus domestica]
Eja14G000240	Eja14G000240	FAR1	hypothetical protein C1H46_031053 [Malus baccata]
Eja14G000480	Eja14G000480	NAC	protein CUP-SHAPED COTYLEDON 3 [Malus domestica]
Eja14G000840	Eja14G000840	FAR1	hypothetical protein C1H46_016108 [Malus baccata]
Eja14G000850	Eja14G000850	WOX	hypothetical protein C1H46_016106 [Malus baccata]
Eja14G001160	Eja14G001160	BES1	beta-amylase 8 [Malus domestica]
Eja14G001190	Eja14G001190	M-type_MADS	PREDICTED: agamous-like MADS-box protein AGL80 [Pyrus x bretschneideri]
Eja14G001200	Eja14G001200	M-type_MADS	agamous-like MADS-box protein AGL80 [Pyrus ussuriensis x Pyrus communis]
Eja14G001230	Eja14G001230	M-type_MADS	PREDICTED: agamous-like MADS-box protein AGL80 [Pyrus x bretschneideri]
Eja14G001350	Eja14G001350	GRF	PREDICTED: growth-regulating factor 4-like [Pyrus x bretschneideri]
Eja14G001950	Eja14G001950	G2-like	hypothetical protein C1H46_015527 [Malus baccata]
Eja14G002010	Eja14G002010	G2-like	hypothetical protein C1H46_013980 [Malus baccata]
Eja14G002260	Eja14G002260	HD-ZIP	homeobox-leucine zipper protein HDG5 isoform X1 [Malus domestica]
Eja14G002280	Eja14G002280	G2-like	PREDICTED: probable transcription factor KAN2 isoform X1 [Pyrus x bretschneideri]
Eja14G002340	Eja14G002340	bZIP	transcription factor HBP-1a [Malus domestica]
Eja14G002600	Eja14G002600	NAC	NAC domain-containing protein 71 [Malus domestica]
Eja14G002670	Eja14G002670	LSD	protein LOL1 [Malus domestica]
Eja14G002880	Eja14G002880	bHLH	transcription factor MYC2 [Malus domestica]
Eja14G003040	Eja14G003040	bHLH	PREDICTED: transcription factor bHLH71-like [Pyrus x bretschneideri]
Eja14G003070	Eja14G003070	C3H	PREDICTED: zinc finger CCCH domain-containing protein 56-like [Pyrus x bretschneideri]
Eja14G004150	Eja14G004150	GATA	GATA transcription factor 26 [Malus domestica]
Eja14G004410	Eja14G004410	ERF	transcription factor ERF40 [Eriobotrya japonica]
Eja14G004420	Eja14G004420	ERF	transcription factor ERF38 [Eriobotrya japonica]
Eja14G004550	Eja14G004550	MYB	hypothetical protein DVH24_035881 [Malus domestica]
Eja14G004570	Eja14G004570	ERF	PREDICTED: ethylene-responsive transcription factor ERF039-like [Pyrus x bretschneideri]
Eja14G004590	Eja14G004590	MYB_related	MYBR domain class transcription factor [Malus domestica]
Eja14G004620	Eja14G004620	HD-ZIP	PREDICTED: homeobox-leucine zipper protein HAT4 [Pyrus x bretschneideri]
Eja14G004730	Eja14G004730	NAC	NAC domain-containing protein 7-like [Pyrus ussuriensis x Pyrus communis]
Eja14G004790	Eja14G004790	YABBY	axial regulator YABBY 1-like [Malus domestica]
Eja14G004950	Eja14G004950	WRKY	PREDICTED: probable WRKY transcription factor 7 [Pyrus x bretschneideri]
Eja14G005210	Eja14G005210	GRAS	scarecrow-like protein 22 [Pyrus ussuriensis x Pyrus communis]
Eja14G005680	Eja14G005680	ERF	LOW QUALITY PROTEIN: dehydration-responsive element-binding protein 1E [Malus domestica]
Eja14G005690	Eja14G005690	ERF	CBF/DREB 3 [Pyrus ussuriensis x Pyrus communis]
Eja14G005730	Eja14G005730	ERF	ethylene-responsive transcription factor ERF027-like [Pyrus ussuriensis x Pyrus communis]
Eja14G006220	Eja14G006220	TALE	homeobox protein HD1-like [Malus domestica]
Eja14G006430	Eja14G006430	GRAS	scarecrow-like protein 28 [Malus domestica]
Eja14G006560	Eja14G006560	MYB	hypothetical protein D8674_024835 [Pyrus ussuriensis x Pyrus communis]
Eja14G006690	Eja14G006690	MYB	hypothetical protein C1H46_031412 [Malus baccata]
Eja14G006830	Eja14G006830	NF-YC	nuclear transcription factor Y subunit C-3-like [Pyrus ussuriensis x Pyrus communis]
Eja14G006840	Eja14G006840	NF-YC	hypothetical protein C1H46_019229 [Malus baccata]
Eja14G007300	Eja14G007300	bHLH	PREDICTED: transcription factor EGL1 [Pyrus x bretschneideri]
Eja14G008390	Eja14G008390	WRKY	PREDICTED: uncharacterized protein LOC103927300 [Pyrus x bretschneideri]
Eja14G009040	Eja14G009040	MYB_related	PREDICTED: MYB-like transcription factor ETC3 isoform X2 [Pyrus x bretschneideri]
Eja14G009580	Eja14G009580	ARF	auxin response factor 9 [Pyrus ussuriensis x Pyrus communis]
Eja14G009650	Eja14G009650	Nin-like	PREDICTED: protein NLP6-like [Pyrus x bretschneideri]
Eja14G009820	Eja14G009820	Dof	hypothetical protein DVH24_008297 [Malus domestica]
Eja14G009910	Eja14G009910	WRKY	PREDICTED: uncharacterized protein LOC103949291 [Pyrus x bretschneideri]
Eja14G009990	Eja14G009990	Dof	hypothetical protein DVH24_008297 [Malus domestica]
Eja14G010070	Eja14G010070	WRKY	PREDICTED: uncharacterized protein LOC103949291 [Pyrus x bretschneideri]
Eja14G010080	Eja14G010080	GRAS	PREDICTED: uncharacterized protein LOC103949291 [Pyrus x bretschneideri]
Eja14G010610	Eja14G010610	NAC	NAC domain-containing protein 43-like [Malus domestica]
Eja14G010750	Eja14G010750	HD-ZIP	PREDICTED: subtilisin-like protease SBT3.8 [Pyrus x bretschneideri]
Eja14G010940	Eja14G010940	ERF	dehydration-responsive element-binding protein 1E-like [Malus domestica]
Eja14G011100	Eja14G011100	Trihelix	PREDICTED: trihelix transcription factor GTL1 isoform X1 [Pyrus x bretschneideri]
Eja14G011320	Eja14G011320	NAC	hypothetical protein C1H46_027612 [Malus baccata]
Eja14G011410	Eja14G011410	LFY	transcriptional factor leafy [Eriobotrya japonica]
Eja14G011450	Eja14G011450	ERF	ethylene-responsive transcription factor ERF114-like [Pyrus ussuriensis x Pyrus communis]
Eja14G011480	Eja14G011480	ERF	ethylene-responsive transcription factor ERF114-like [Pyrus ussuriensis x Pyrus communis]
Eja14G011510	Eja14G011510	ERF	ethylene-responsive transcription factor ERF114-like [Pyrus ussuriensis x Pyrus communis]
Eja14G011520	Eja14G011520	ERF	PREDICTED: ethylene-responsive transcription factor ERF113-like [Pyrus x bretschneideri]
Eja14G011650	Eja14G011650	ARF	hypothetical protein C1H46_031785 [Malus baccata]
Eja14G011910	Eja14G011910	NAC	hypothetical protein C1H46_032318 [Malus baccata]
Eja14G012190	Eja14G012190	WRKY	probable WRKY transcription factor 75 [Malus domestica]
Eja14G012330	Eja14G012330	NF-YC	nuclear transcription factor Y subunit C-1-like [Malus domestica]
Eja14G012550	Eja14G012550	Trihelix	PREDICTED: uncharacterized protein LOC103964064 isoform X1 [Pyrus x bretschneideri]
Eja14G013250	Eja14G013250	C2H2	hypothetical protein C1H46_029482 [Malus baccata]
Eja14G013320	Eja14G013320	C2H2	hypothetical protein C1H46_029482 [Malus baccata]
Eja14G013430	Eja14G013430	C3H	hypothetical protein DVH24_008628 [Malus domestica]
Eja14G013440	Eja14G013440	C3H	stress response protein NST1-like isoform X41 [Malus domestica]
Eja14G013450	Eja14G013450	C3H	zinc finger CCCH domain-containing protein 67-like [Malus domestica]
Eja14G013460	Eja14G013460	C2H2	hypothetical protein DVH24_008630 [Malus domestica]
Eja14G014160	Eja14G014160	MYB	transcription factor MYB86-like [Malus domestica]
Eja14G014240	Eja14G014240	LBD	protein LATERAL ORGAN BOUNDARIES [Pyrus ussuriensis x Pyrus communis]
Eja14G014470	Eja14G014470	TALE	hypothetical protein C1H46_017549 [Malus baccata]
Eja14G014570	Eja14G014570	AP2	-
Eja14G014760	Eja14G014760	MYB	transcription factor WER-like isoform X1 [Malus domestica]
Eja14G015560	Eja14G015560	E2F/DP	E2F transcription factor-like E2FE isoform X2 [Malus domestica]
Eja14G015840	Eja14G015840	MYB_related	transcription factor MYB1R1 [Pyrus ussuriensis x Pyrus communis]
Eja14G015980	Eja14G015980	bHLH	transcription factor bHLH79-like isoform X2 [Malus domestica]
Eja14G016010	Eja14G016010	MYB	PREDICTED: transcription factor MYB35-like [Pyrus x bretschneideri]
Eja14G016270	Eja14G016270	HD-ZIP	homeobox-leucine zipper protein HAT5-like [Malus domestica]
Eja14G016500	Eja14G016500	bHLH	PREDICTED: transcription factor PRE3 [Pyrus x bretschneideri]
Eja14G016540	Eja14G016540	bHLH	transcription factor PRE6-like [Pyrus ussuriensis x Pyrus communis]
Eja14G016630	Eja14G016630	TCP	hypothetical protein C1H46_039401 [Malus baccata]
Eja14G016760	Eja14G016760	ZF-HD	PREDICTED: mini zinc finger protein 1 [Pyrus x bretschneideri]
Eja14G016820	Eja14G016820	Nin-like	protein RKD2-like [Pyrus ussuriensis x Pyrus communis]
Eja14G017010	Eja14G017010	NAC	NAC domain protein [Malus hupehensis]
Eja14G017020	Eja14G017020	MYB	PREDICTED: myb-related protein Hv1-like [Pyrus x bretschneideri]
Eja14G017040	Eja14G017040	MYB	PREDICTED: myb-related protein Hv1-like [Pyrus x bretschneideri]
Eja14G017590	Eja14G017590	C2H2	DNAJ protein JJJ1 homolog [Malus domestica]
Eja14G017870	Eja14G017870	MIKC_MADS	PREDICTED: MADS-box protein CMB1-like isoform X2 [Pyrus x bretschneideri]
Eja14G017880	Eja14G017880	MIKC_MADS	MADS-box protein CMB1-like [Malus domestica]
Eja14G017890	Eja14G017890	MIKC_MADS	PREDICTED: truncated transcription factor CAULIFLOWER A-like isoform X1 [Pyrus x bretschneideri]
Eja14G018010	Eja14G018010	Dof	dof zinc finger protein DOF5.4 [Malus domestica]
Eja14G018090	Eja14G018090	bZIP	hypothetical protein D8674_029967 [Pyrus ussuriensis x Pyrus communis]
Eja14G018250	Eja14G018250	ERF	hypothetical protein C1H46_033682 [Malus baccata]
Eja14G018300	Eja14G018300	NF-YB	PREDICTED: protein Dr1 homolog [Pyrus x bretschneideri]
Eja14G018450	Eja14G018450	TCP	transcription factor TCP12-like [Pyrus ussuriensis x Pyrus communis]
Eja14G018880	Eja14G018880	NAC	protein CUP-SHAPED COTYLEDON 1 [Malus domestica]
Eja14G019660	Eja14G019660	MYB	transcription repressor MYB6-like [Malus domestica]
Eja14G019670	Eja14G019670	MYB	myb-related protein 308-like [Malus domestica]
Eja14G020160	Eja14G020160	NF-X1	LOW QUALITY PROTEIN: NF-X1-type zinc finger protein NFXL1 [Malus domestica]
Eja14G020340	Eja14G020340	G2-like	PREDICTED: transcription repressor KAN1-like isoform X1 [Pyrus x bretschneideri]
Eja14G020420	Eja14G020420	C2H2	PREDICTED: protein SHOOT GRAVITROPISM 5-like [Pyrus x bretschneideri]
Eja14G020480	Eja14G020480	MYB	transcription factor MYB54-like isoform X2 [Malus domestica]
Eja14G020590	Eja14G020590	HD-ZIP	hypothetical protein C1H46_020191 [Malus baccata]
Eja14G020600	Eja14G020600	MYB_related	MYB14 [Eriobotrya japonica]
Eja14G020630	Eja14G020630	NAC	hypothetical protein DVH24_009194 [Malus domestica]
Eja15G000120	Eja15G000120	NAC	NAC domain-containing protein 35 isoform X1 [Malus domestica]
Eja15G000350	Eja15G000350	ARF	auxin response factor 1 [Malus domestica]
Eja15G000460	Eja15G000460	EIL	ETHYLENE INSENSITIVE 3-like 1 protein [Pyrus ussuriensis x Pyrus communis]
Eja15G001020	Eja15G001020	C2H2	hypothetical protein C1H46_029935 [Malus baccata]
Eja15G001070	Eja15G001070	bZIP	PREDICTED: uncharacterized protein At4g06598-like [Pyrus x bretschneideri]
Eja15G002910	Eja15G002910	bZIP	hypothetical protein C1H46_014438 [Malus baccata]
Eja15G003150	Eja15G003150	NAC	PREDICTED: NAC domain-containing protein 104-like isoform X2 [Pyrus x bretschneideri]
Eja15G003330	Eja15G003330	MYB	MYB3 [Eriobotrya japonica]
Eja15G003610	Eja15G003610	bHLH	basic helix-loop-helix DNA-binding superfamily protein 80 [Eriobotrya japonica]
Eja15G003800	Eja15G003800	MIKC_MADS	agamous-like MADS-box protein AGL11 [Malus domestica]
Eja15G003840	Eja15G003840	MIKC_MADS	PREDICTED: agamous-like MADS-box protein AGL12 [Pyrus x bretschneideri]
Eja15G004030	Eja15G004030	ERF	ethylene-responsive transcription factor ERF019-like [Pyrus ussuriensis x Pyrus communis]
Eja15G004140	Eja15G004140	ERF	ethylene-responsive transcription factor ERF019-like [Pyrus ussuriensis x Pyrus communis]
Eja15G004160	Eja15G004160	ERF	ethylene-responsive transcription factor ERF021 [Malus domestica]
Eja15G004550	Eja15G004550	bHLH	transcription factor bHLH61-like [Pyrus ussuriensis x Pyrus communis]
Eja15G004710	Eja15G004710	MIKC_MADS	MADS-box transcription factor 23-like [Pyrus ussuriensis x Pyrus communis]
Eja15G004740	Eja15G004740	SBP	hypothetical protein DVH24_033454 [Malus domestica]
Eja15G005030	Eja15G005030	GATA	PREDICTED: GATA transcription factor 24-like isoform X1 [Pyrus x bretschneideri]
Eja15G005040	Eja15G005040	GATA	hypothetical protein C1H46_032358 [Malus baccata]
Eja15G005090	Eja15G005090	M-type_MADS	PREDICTED: agamous-like MADS-box protein AGL80 [Pyrus x bretschneideri]
Eja15G005450	Eja15G005450	MIKC_MADS	hypothetical protein DVH24_007803 [Malus domestica]
Eja15G005500	Eja15G005500	MIKC_MADS	hypothetical protein DVH24_033547 [Malus domestica]
Eja15G006070	Eja15G006070	bHLH	hypothetical protein DVH24_042597 [Malus domestica]
Eja15G006210	Eja15G006210	HD-ZIP	hypothetical protein DVH24_042580 [Malus domestica]
Eja15G006570	Eja15G006570	C2H2	hypothetical protein C1H46_016057 [Malus baccata]
Eja15G006750	Eja15G006750	MYB	hypothetical protein C1H46_024966 [Malus baccata]
Eja15G007320	Eja15G007320	MIKC_MADS	PREDICTED: agamous-like MADS-box protein AGL104 [Pyrus x bretschneideri]
Eja15G007400	Eja15G007400	ERF	hypothetical protein C1H46_011526 [Malus baccata]
Eja15G007570	Eja15G007570	ERF	hypothetical protein C1H46_011526 [Malus baccata]
Eja15G007690	Eja15G007690	bZIP	hypothetical protein C1H46_011513 [Malus baccata]
Eja15G007760	Eja15G007760	ARF	auxin response factor 17 [Pyrus ussuriensis x Pyrus communis]
Eja15G007860	Eja15G007860	WRKY	mitogen-activated protein kinase kinase kinase 1-like [Malus domestica]
Eja15G008640	Eja15G008640	NAC	NAC domain-containing protein 2 [Malus domestica]
Eja15G008830	Eja15G008830	TALE	PREDICTED: homeobox protein knotted-1-like 3 isoform X1 [Pyrus x bretschneideri]
Eja15G008980	Eja15G008980	MIKC_MADS	PISTILLATA-like protein [Eriobotrya japonica]
Eja15G009370	Eja15G009370	ERF	ethylene-responsive transcription factor SHINE 2-like [Pyrus ussuriensis x Pyrus communis]
Eja15G009550	Eja15G009550	bZIP	hypothetical protein C1H46_033147 [Malus baccata]
Eja15G010980	Eja15G010980	WRKY	WRKY transcription factor 17 [Pyrus ussuriensis x Pyrus communis]
Eja15G011320	Eja15G011320	AP2	Protein BABY BOOM, putative [Ricinus communis]
Eja15G011500	Eja15G011500	bZIP	hypothetical protein DVH24_020909 [Malus domestica]
Eja15G011590	Eja15G011590	NAC	NAC domain-containing protein 92-like isoform X2 [Malus domestica]
Eja15G011850	Eja15G011850	MYB	hypothetical protein DVH24_020869 [Malus domestica]
Eja15G012250	Eja15G012250	ERF	hypothetical protein C1H46_019503 [Malus baccata]
Eja15G012340	Eja15G012340	GATA	GATA transcription factor 12-like [Malus domestica]
Eja15G012360	Eja15G012360	HD-ZIP	homeobox-leucine zipper protein ATHB-8 [Malus domestica]
Eja15G012460	Eja15G012460	HB-other	hypothetical protein DVH24_012379 [Malus domestica]
Eja15G013200	Eja15G013200	MYB	hypothetical protein DVH24_020788 [Malus domestica]
Eja15G013630	Eja15G013630	B3	PREDICTED: B3 domain-containing protein At3g19184-like [Pyrus x bretschneideri]
Eja15G013640	Eja15G013640	B3	PREDICTED: B3 domain-containing protein At5g42700-like isoform X2 [Pyrus x bretschneideri]
Eja15G013940	Eja15G013940	bHLH	transcription factor HEC2-like [Malus domestica]
Eja15G014170	Eja15G014170	WOX	hypothetical protein DVH24_020690 [Malus domestica]
Eja15G014180	Eja15G014180	ERF	ethylene-responsive transcription factor ERF011-like [Malus domestica]
Eja15G014190	Eja15G014190	C2H2	uncharacterized protein LOC103421127 [Malus domestica]
Eja15G014960	Eja15G014960	LBD	PREDICTED: LOB domain-containing protein 37-like [Pyrus x bretschneideri]
Eja15G015780	Eja15G015780	AP2	AP2-like ethylene-responsive transcription factor ANT [Pyrus ussuriensis x Pyrus communis]
Eja15G015910	Eja15G015910	MYB	hypothetical protein C1H46_034327 [Malus baccata]
Eja15G015960	Eja15G015960	HD-ZIP	PREDICTED: homeobox-leucine zipper protein HAT22-like [Pyrus x bretschneideri]
Eja15G015970	Eja15G015970	TALE	homeobox protein knotted-1-like 1 [Malus domestica]
Eja15G015990	Eja15G015990	C3H	zinc finger CCCH domain-containing protein 23-like [Malus domestica]
Eja15G016000	Eja15G016000	MYB	PREDICTED: transcription factor MYB36-like [Pyrus x bretschneideri]
Eja15G016290	Eja15G016290	MYB	transcription factor MYB8-like [Malus domestica]
Eja15G016300	Eja15G016300	MYB	transcription repressor MYB6-like [Pyrus ussuriensis x Pyrus communis]
Eja15G016890	Eja15G016890	C2H2	zinc finger protein NUTCRACKER-like [Pyrus ussuriensis x Pyrus communis]
Eja15G017140	Eja15G017140	ERF	transcription factor ERF29 [Eriobotrya japonica]
Eja15G017830	Eja15G017830	C3H	zinc finger CCCH domain-containing protein 22 [Malus domestica]
Eja15G017960	Eja15G017960	CO-like	PREDICTED: zinc finger protein CONSTANS-LIKE 4-like isoform X1 [Pyrus x bretschneideri]
Eja15G018410	Eja15G018410	TALE	hypothetical protein C1H46_009179 [Malus baccata]
Eja15G019030	Eja15G019030	BES1	PREDICTED: protein BRASSINAZOLE-RESISTANT 1 [Pyrus x bretschneideri]
Eja15G019450	Eja15G019450	MYB_related	hypothetical protein C1H46_025687 [Malus baccata]
Eja15G019530	Eja15G019530	MYB_related	protein RADIALIS-like 3 [Malus domestica]
Eja15G020170	Eja15G020170	TALE	hypothetical protein C1H46_018275 [Malus baccata]
Eja15G020180	Eja15G020180	TALE	BELL1-like homeobox [Malus domestica]
Eja15G020300	Eja15G020300	ERF	hypothetical protein DVH24_020170 [Malus domestica]
Eja15G020360	Eja15G020360	SRS	protein SHI RELATED SEQUENCE 1 [Pyrus ussuriensis x Pyrus communis]
Eja15G020380	Eja15G020380	MIKC_MADS	APETALA3-like protein [Eriobotrya japonica]
Eja15G020400	Eja15G020400	DBB	COL domain class transcription factor [Pyrus ussuriensis x Pyrus communis]
Eja15G020660	Eja15G020660	BBR-BPC	hypothetical protein C1H46_021882 [Malus baccata]
Eja15G020690	Eja15G020690	bZIP	transcription factor PosF21 [Pyrus ussuriensis x Pyrus communis]
Eja15G020740	Eja15G020740	ARF	PREDICTED: auxin response factor 5-like isoform X1 [Pyrus x bretschneideri]
Eja15G020880	Eja15G020880	C2H2	hypothetical protein D8674_033024 [Pyrus ussuriensis x Pyrus communis]
Eja16G000190	Eja16G000190	HD-ZIP	PREDICTED: homeobox-leucine zipper protein ATHB-7-like [Pyrus x bretschneideri]
Eja16G001070	Eja16G001070	E2F/DP	hypothetical protein DVH24_022287 [Malus domestica]
Eja16G001220	Eja16G001220	MYB	PREDICTED: protein ODORANT1-like [Pyrus x bretschneideri]
Eja16G001240	Eja16G001240	FAR1	hypothetical protein C1H46_033844 [Malus baccata]
Eja16G001940	Eja16G001940	Nin-like	PREDICTED: protein RKD4-like [Pyrus x bretschneideri]
Eja16G002310	Eja16G002310	bHLH	transcription factor SPEECHLESS-like [Malus domestica]
Eja16G002620	Eja16G002620	BES1	hypothetical protein DVH24_014301 [Malus domestica]
Eja16G003070	Eja16G003070	WRKY	WRKY transcription factor 27 [Pyrus ussuriensis x Pyrus communis]
Eja16G003210	Eja16G003210	MYB_related	PREDICTED: protein REVEILLE 6-like isoform X1 [Pyrus x bretschneideri]
Eja16G003400	Eja16G003400	GRAS	hypothetical protein C1H46_042924 [Malus baccata]
Eja16G003910	Eja16G003910	MYB	hypothetical protein C1H46_027844 [Malus baccata]
Eja16G004090	Eja16G004090	HD-ZIP	hypothetical protein DVH24_022585 [Malus domestica]
Eja16G004240	Eja16G004240	LBD	LOB domain-containing protein 24-like [Malus domestica]
Eja16G004270	Eja16G004270	ERF	transcription factor ERF23 [Eriobotrya japonica]
Eja16G004280	Eja16G004280	ERF	PREDICTED: dehydration-responsive element-binding protein 1A [Pyrus x bretschneideri]
Eja16G004340	Eja16G004340	C3H	zinc finger CCCH domain-containing protein 63 [Malus domestica]
Eja16G004520	Eja16G004520	MIKC_MADS	hypothetical protein C1H46_032772 [Malus baccata]
Eja16G004530	Eja16G004530	MIKC_MADS	MADS-box protein AGL42-like isoform X2 [Malus domestica]
Eja16G004540	Eja16G004540	MIKC_MADS	PREDICTED: MADS-box protein AGL42-like [Pyrus x bretschneideri]
Eja16G004590	Eja16G004590	MIKC_MADS	hypothetical protein DVH24_022623 [Malus domestica]
Eja16G004680	Eja16G004680	bHLH	hypothetical protein C1H46_016946 [Malus baccata]
Eja16G005330	Eja16G005330	MYB	hypothetical protein C1H46_017028 [Malus baccata]
Eja16G005490	Eja16G005490	NAC	NAC domain-containing protein 7-like [Pyrus ussuriensis x Pyrus communis]
Eja16G006270	Eja16G006270	ERF	ethylene-responsive transcription factor 1-like [Pyrus ussuriensis x Pyrus communis]
Eja16G007380	Eja16G007380	LBD	LOB domain-containing protein 15-like [Malus domestica]
Eja16G007690	Eja16G007690	ERF	PREDICTED: dehydration-responsive element-binding protein 2A-like [Pyrus x bretschneideri]
Eja16G007760	Eja16G007760	LBD	PREDICTED: LOB domain-containing protein 12-like [Pyrus x bretschneideri]
Eja16G007890	Eja16G007890	G2-like	uncharacterized protein LOC103426420 isoform X1 [Malus domestica]
Eja16G007930	Eja16G007930	LBD	LOB domain-containing protein 21-like [Malus domestica]
Eja16G007970	Eja16G007970	ERF	ethylene-responsive transcription factor ABI4-like [Malus domestica]
Eja16G008000	Eja16G008000	MYB	transcription factor MYB44-like [Pyrus ussuriensis x Pyrus communis]
Eja16G008130	Eja16G008130	C3H	PREDICTED: zinc finger CCCH domain-containing protein 29-like [Pyrus x bretschneideri]
Eja16G008720	Eja16G008720	WOX	PREDICTED: WUSCHEL-related homeobox 7 [Pyrus x bretschneideri]
Eja16G008790	Eja16G008790	MYB	transcription factor DIVARICATA-like [Malus domestica]
Eja16G009610	Eja16G009610	LBD	LOB domain-containing protein 33-like [Malus domestica]
Eja16G010380	Eja16G010380	WRKY	probable WRKY transcription factor 24 [Malus domestica]
Eja16G011270	Eja16G011270	C3H	hypothetical protein DVH24_023214 [Malus domestica]
Eja16G011370	Eja16G011370	NF-YB	nuclear transcription factor Y subunit B-1 [Pyrus ussuriensis x Pyrus communis]
Eja16G011470	Eja16G011470	LBD	PREDICTED: LOB domain-containing protein 1-like [Pyrus x bretschneideri]
Eja16G011480	Eja16G011480	LBD	PREDICTED: LOB domain-containing protein 1-like [Pyrus x bretschneideri]
Eja16G011870	Eja16G011870	ARF	PREDICTED: auxin response factor 18-like isoform X1 [Pyrus x bretschneideri]
Eja16G012640	Eja16G012640	C2H2	hypothetical protein DVH24_005307 [Malus domestica]
Eja16G012850	Eja16G012850	NAC	protein SOMBRERO-like isoform X2 [Malus domestica]
Eja16G013420	Eja16G013420	MYB_related	protein LHY isoform X1 [Prunus avium]
Eja16G013430	Eja16G013430	MYB_related	hypothetical protein Prudu_622S000200 [Prunus dulcis]
Eja16G013680	Eja16G013680	NAC	hypothetical protein DVH24_005406 [Malus domestica]
Eja16G013720	Eja16G013720	NAC	NAC2 transcription factor [Eriobotrya japonica]
Eja16G014140	Eja16G014140	MYB	hypothetical protein C1H46_000987 [Malus baccata]
Eja16G014230	Eja16G014230	ARF	PREDICTED: auxin response factor 18 isoform X1 [Pyrus x bretschneideri]
Eja16G014250	Eja16G014250	ERF	PREDICTED: ethylene-responsive transcription factor ERF023-like [Pyrus x bretschneideri]
Eja16G014260	Eja16G014260	bHLH	transcription factor bHLH13-like [Malus domestica]
Eja16G014610	Eja16G014610	C3H	hypothetical protein C1H46_001026 [Malus baccata]
Eja16G014690	Eja16G014690	MYB_related	transcription factor CPC-like [Malus domestica]
Eja16G014950	Eja16G014950	ERF	ethylene-responsive transcription factor CRF4-like [Malus domestica]
Eja16G015300	Eja16G015300	WRKY	PREDICTED: probable WRKY transcription factor 24 [Pyrus x bretschneideri]
Eja16G015500	Eja16G015500	MYB_related	protein REVEILLE 3-like [Malus domestica]
Eja16G016010	Eja16G016010	NAC	hypothetical protein DVH24_005406 [Malus domestica]
Eja16G016260	Eja16G016260	BES1	beta-amylase 2 [Pyrus ussuriensis x Pyrus communis]
Eja16G016270	Eja16G016270	BES1	hypothetical protein C1H46_007633 [Malus baccata]
Eja16G016280	Eja16G016280	BES1	hypothetical protein DVH24_014634 [Malus domestica]
Eja16G016310	Eja16G016310	BES1	hypothetical protein DVH24_014634 [Malus domestica]
Eja16G016340	Eja16G016340	BES1	beta-amylase 2 [Pyrus ussuriensis x Pyrus communis]
Eja16G016360	Eja16G016360	BES1	beta-amylase 7 [Pyrus ussuriensis x Pyrus communis]
Eja16G017130	Eja16G017130	MYB	myb-related protein Myb4-like [Malus domestica]
Eja16G017460	Eja16G017460	HD-ZIP	homeobox-leucine zipper protein ANTHOCYANINLESS 2 isoform X1 [Malus domestica]
Eja16G017670	Eja16G017670	bHLH	transcription factor bHLH18-like isoform X2 [Malus domestica]
Eja16G017960	Eja16G017960	bHLH	basic helix-loop-helix DNA-binding superfamily protein 93a [Eriobotrya japonica]
Eja16G018100	Eja16G018100	MIKC_MADS	MADS-box transcription factor 23-like [Malus domestica]
Eja16G018350	Eja16G018350	AP2	hypothetical protein DVH24_014474 [Malus domestica]
Eja16G018510	Eja16G018510	MIKC_MADS	hypothetical protein C1H46_023049 [Malus baccata]
Eja16G018760	Eja16G018760	bHLH	PREDICTED: transcription factor bHLH94-like [Pyrus x bretschneideri]
Eja16G019140	Eja16G019140	C2H2	zinc finger protein STOP1-like protein [Pyrus ussuriensis x Pyrus communis]
Eja16G019150	Eja16G019150	MYB	hypothetical protein C1H46_003281 [Malus baccata]
Eja16G019210	Eja16G019210	CAMTA	calmodulin-binding transcription activator 3-like isoform X1 [Malus domestica]
Eja16G019610	Eja16G019610	EIL	PREDICTED: putative ETHYLENE INSENSITIVE 3-like 4 protein [Pyrus x bretschneideri]
Eja16G019950	Eja16G019950	bZIP	transcription factor TGA4-like isoform X2 [Malus domestica]
Eja16G020240	Eja16G020240	MYB	transcription factor MYB90-like [Pyrus ussuriensis x Pyrus communis]
Eja16G020490	Eja16G020490	WRKY	WRKY transcription factor 13 [Pyrus ussuriensis x Pyrus communis]
Eja16G020700	Eja16G020700	MYB_related	hypothetical protein DVH24_023318 [Malus domestica]
Eja16G020760	Eja16G020760	bHLH	transcription factor HEC3-like [Pyrus ussuriensis x Pyrus communis]
Eja16G021180	Eja16G021180	NAC	hypothetical protein C1H46_006936 [Malus baccata]
Eja17G000050	Eja17G000050	LBD	hypothetical protein C1H46_024938 [Malus baccata]
Eja17G000160	Eja17G000160	FAR1	protein FAR1-RELATED SEQUENCE 5-like [Pyrus ussuriensis x Pyrus communis]
Eja17G000170	Eja17G000170	AP2	hypothetical protein DVH24_036935 [Malus domestica]
Eja17G000470	Eja17G000470	C3H	zinc finger CCCH domain-containing protein ZFN-like isoform X2 [Malus domestica]
Eja17G001110	Eja17G001110	NF-YB	protein ROOT HAIR DEFECTIVE 3 homolog 2-like [Malus domestica]
Eja17G001350	Eja17G001350	ERF	transcription factor ERF28 [Eriobotrya japonica]
Eja17G001590	Eja17G001590	WRKY	hypothetical protein RchiOBHm_Chr7g0234831 [Rosa chinensis]
Eja17G001790	Eja17G001790	MYB	PREDICTED: cell division cycle 5-like protein isoform X1 [Pyrus x bretschneideri]
Eja17G001920	Eja17G001920	MYB	PREDICTED: cell division cycle 5-like protein isoform X2 [Pyrus x bretschneideri]
Eja17G002360	Eja17G002360	bHLH	transcription factor UNE12-like isoform X1 [Malus domestica]
Eja17G003780	Eja17G003780	NF-YC	LOW QUALITY PROTEIN: nuclear transcription factor Y subunit C-3-like [Malus domestica]
Eja17G004250	Eja17G004250	NF-YB	hypothetical protein C1H46_034664 [Malus baccata]
Eja17G004280	Eja17G004280	C2H2	hypothetical protein DVH24_036606 [Malus domestica]
Eja17G005420	Eja17G005420	TALE	homeobox protein knotted-1-like 1 isoform X1 [Malus domestica]
Eja17G005820	Eja17G005820	C3H	zinc finger CCCH domain-containing protein 3 [Malus domestica]
Eja17G006180	Eja17G006180	MYB	PREDICTED: transcription factor MYB86-like [Pyrus x bretschneideri]
Eja17G006380	Eja17G006380	GRAS	PREDICTED: protein SCARECROW 2-like [Pyrus x bretschneideri]
Eja17G007580	Eja17G007580	WRKY	WRKY transcription factor 33 [Pyrus ussuriensis x Pyrus communis]
Eja17G007790	Eja17G007790	ERF	dehydration-responsive element-binding protein (DREB2) [Pyrus ussuriensis x Pyrus communis]
Eja17G008130	Eja17G008130	G2-like	hypothetical protein C1H46_033908 [Malus baccata]
Eja17G008190	Eja17G008190	bHLH	PREDICTED: transcription factor bHLH140-like [Pyrus x bretschneideri]
Eja17G008890	Eja17G008890	Trihelix	trihelix transcription factor GT-3b [Malus domestica]
Eja17G008950	Eja17G008950	G2-like	hypothetical protein C1H46_032041 [Malus baccata]
Eja17G009510	Eja17G009510	MYB	hypothetical protein DVH24_036087 [Malus domestica]
Eja17G010920	Eja17G010920	GRAS	scarecrow-like protein 9 [Pyrus ussuriensis x Pyrus communis]
Eja17G011000	Eja17G011000	MYB	transcription factor AS1-like [Pyrus ussuriensis x Pyrus communis]
Eja17G011070	Eja17G011070	MYB	transcription factor MYB51-like isoform X1 [Malus domestica]
Eja17G012430	Eja17G012430	C3H	hypothetical protein C1H46_018022 [Malus baccata]
Eja17G012440	Eja17G012440	C3H	zinc finger CCCH domain-containing protein 11-like [Pyrus ussuriensis x Pyrus communis]
Eja17G012460	Eja17G012460	MYB_related	LOW QUALITY PROTEIN: protein REVEILLE 8 [Malus domestica]
Eja17G012480	Eja17G012480	AP2	PREDICTED: floral homeotic protein APETALA 2-like isoform X1 [Pyrus x bretschneideri]
Eja17G012540	Eja17G012540	C3H	hypothetical protein C1H46_018022 [Malus baccata]
Eja17G012560	Eja17G012560	MYB_related	PREDICTED: protein REVEILLE 8 isoform X3 [Pyrus x bretschneideri]
Eja17G012580	Eja17G012580	AP2	PREDICTED: floral homeotic protein APETALA 2-like isoform X1 [Pyrus x bretschneideri]
Eja17G012640	Eja17G012640	NF-YB	hypothetical protein DVH24_004572 [Malus domestica]
Eja17G012970	Eja17G012970	S1Fa-like	PREDICTED: DNA-binding protein S1FA-like [Pyrus x bretschneideri]
Eja17G013100	Eja17G013100	C2H2	PREDICTED: zinc finger protein JACKDAW-like [Pyrus x bretschneideri]
Eja17G013380	Eja17G013380	ARF	hypothetical protein C1H46_042726 [Malus baccata]
Eja17G013780	Eja17G013780	TCP	transcription factor TCP11 [Malus domestica]
Eja17G013890	Eja17G013890	MYB_related	TSL-kinase interacting protein 1 [Malus domestica]
Eja17G014050	Eja17G014050	MYB	MYB7 [Eriobotrya japonica]
Eja17G015060	Eja17G015060	bZIP	PREDICTED: transcription factor TGA2.3-like [Pyrus x bretschneideri]
Eja17G015200	Eja17G015200	G2-like	PREDICTED: myb family transcription factor PHL7-like [Pyrus x bretschneideri]
Eja17G015420	Eja17G015420	bHLH	PREDICTED: transcription factor bHLH106-like [Pyrus x bretschneideri]
Eja17G015480	Eja17G015480	G2-like	transcription factor PCL1-like [Pyrus ussuriensis x Pyrus communis]
Eja17G015490	Eja17G015490	G2-like	transcription factor MYBC1-like [Malus domestica]
Eja17G015550	Eja17G015550	G2-like	transcription factor MYBC1-like [Malus domestica]
Eja17G015560	Eja17G015560	G2-like	transcription factor MYBC1-like [Malus domestica]
Eja17G016610	Eja17G016610	AP2	AP2-like ethylene-responsive transcription factor At2g41710 [Malus domestica]
Eja17G016870	Eja17G016870	C2H2	PREDICTED: zinc finger AN1 and C2H2 domain-containing stress-associated protein 11 [Pyrus x bretschneideri]
Eja17G016890	Eja17G016890	AP2	hypothetical protein D8674_021197 [Pyrus ussuriensis x Pyrus communis]
Eja17G017140	Eja17G017140	C3H	zinc finger CCCH domain-containing protein 30-like [Pyrus ussuriensis x Pyrus communis]
Eja17G017190	Eja17G017190	ERF	dehydration-responsive element-binding protein 2F [Malus domestica]
Eja17G017350	Eja17G017350	C2H2	zinc finger protein WIP2-like [Malus domestica]
Eja17G017490	Eja17G017490	bHLH	transcription factor bHLH48-like [Pyrus ussuriensis x Pyrus communis]
Eja17G017610	Eja17G017610	bZIP	transcription factor HBP-1b(c38)-like [Pyrus ussuriensis x Pyrus communis]
Eja17G017960	Eja17G017960	C3H	zinc finger CCCH domain-containing protein 14-like [Malus domestica]
Eja17G019370	Eja17G019370	TALE	hypothetical protein DVH24_034810 [Malus domestica]
Eja17G019620	Eja17G019620	G2-like	hypothetical protein DVH24_012138 [Malus domestica]
Eja17G019900	Eja17G019900	E2F/DP	hypothetical protein C1H46_039826 [Malus baccata]
Eja17G020130	Eja17G020130	B3	hypothetical protein DVH24_034872 [Malus domestica]
Eja17G021130	Eja17G021130	bZIP	protein ABSCISIC ACID-INSENSITIVE 5 [Pyrus ussuriensis x Pyrus communis]
Eja17G021710	Eja17G021710	GRF	growth-regulating factor 3-like [Pyrus ussuriensis x Pyrus communis]
Eja17G021900	Eja17G021900	ERF	ethylene-responsive transcription factor ERF024-like [Malus domestica]
Eja17G022320	Eja17G022320	MYB	hypothetical protein DVH24_035028 [Malus domestica]
Eja17G022420	Eja17G022420	MYB	transcription factor MYB56 [Malus domestica]
Eja17G022460	Eja17G022460	WOX	hypothetical protein DVH24_035039 [Malus domestica]
Eja17G022750	Eja17G022750	LBD	hypothetical protein DVH24_035068 [Malus domestica]
Eja17G023530	Eja17G023530	NAC	PREDICTED: NAC domain-containing protein 79-like [Pyrus x bretschneideri]
Eja0G000010	Eja0G000010	ERF	PREDICTED: ethylene-responsive transcription factor ERF096-like [Pyrus x bretschneideri]
Eja0G000020	Eja0G000020	ERF	hypothetical protein C1H46_040228 [Malus baccata]
Eja0G000030	Eja0G000030	ERF	ethylene-responsive transcription factor 1B-like [Pyrus ussuriensis x Pyrus communis]
Eja0G000850	Eja0G000850	Trihelix	hypothetical protein D8674_035424 [Pyrus ussuriensis x Pyrus communis]
Eja0G000910	Eja0G000910	MIKC_MADS	SOC1-2 [Eriobotrya japonica]
Eja0G000930	Eja0G000930	MIKC_MADS	MADS-box protein [Pyrus ussuriensis x Pyrus communis]
Eja0G001770	Eja0G001770	GRAS	hypothetical protein C1H46_005529 [Malus baccata]
Eja0G001960	Eja0G001960	MIKC_MADS	SOC1-2 [Eriobotrya japonica]
Eja0G002460	Eja0G002460	ARF	auxin response factor 6-like [Pyrus ussuriensis x Pyrus communis]
Eja0G003990	Eja0G003990	ERF	ethylene-responsive transcription factor 1B-like [Pyrus ussuriensis x Pyrus communis]
Eja0G004130	Eja0G004130	MYB	hypothetical protein C1H46_034327 [Malus baccata]
Eja0G004840	Eja0G004840	NF-YB	nuclear transcription factor Y subunit B-4-like [Malus domestica]
Eja0G006000	Eja0G006000	GRAS	hypothetical protein C1H46_005529 [Malus baccata]
Eja0G006160	Eja0G006160	bHLH	transcription factor bHLH140-like [Pyrus ussuriensis x Pyrus communis]
Eja0G006470	Eja0G006470	bHLH	basic helix-loop-helix DNA-binding superfamily protein 80 [Eriobotrya japonica]
Eja0G006820	Eja0G006820	TCP	hypothetical protein DVH24_017302 [Malus domestica]
Eja0G007290	Eja0G007290	ARF	mitochondrial Rho GTPase-like [Pyrus ussuriensis x Pyrus communis]
Eja0G007310	Eja0G007310	bHLH	hypothetical protein C1H46_024597 [Malus baccata]
Eja0G007620	Eja0G007620	MYB	transcription factor RAX2 [Pyrus ussuriensis x Pyrus communis]
Eja0G007800	Eja0G007800	Trihelix	hypothetical protein C1H46_005665 [Malus baccata]
Eja0G007930	Eja0G007930	ARF	hypothetical protein DVH24_032621 [Malus domestica]
Eja0G008480	Eja0G008480	NAC	hypothetical protein C1H46_038724 [Malus baccata]
Eja0G008880	Eja0G008880	TALE	homeobox protein knotted-1-like 3 [Pyrus ussuriensis x Pyrus communis]
Eja0G009110	Eja0G009110	G2-like	PREDICTED: protein PHR1-LIKE 1-like isoform X1 [Pyrus x bretschneideri]
Eja0G010160	Eja0G010160	MYB	PREDICTED: transcription repressor MYB6-like [Pyrus x bretschneideri]
Eja0G010350	Eja0G010350	bHLH	PREDICTED: putative transcription factor bHLH086 [Pyrus x bretschneideri]
Eja0G011350	Eja0G011350	LBD	LOB domain-containing protein 36-like [Pyrus ussuriensis x Pyrus communis]
Eja0G011580	Eja0G011580	NAC	PREDICTED: NAC domain-containing protein 86-like [Pyrus x bretschneideri]
Eja0G012160	Eja0G012160	C2H2	hypothetical protein C1H46_028537 [Malus baccata]
