# Supplementary material for: Genome assembly of wild loquat (Eriobotrya japonica) and resequencing provide new insights into the genomic evolution and fruit domestication in loquat
Source: Hortic Res. 2022 Dec 2;10(2):uhac265. doi: 10.1093/hr/uhac265 (PMC9909508; doi:10.1093/hr/uhac265)
Supplement: Web_Material_uhac265 [file web_material_uhac265.zip › Supplemental Table S13 Transcript levels of all expressed genes during fruit development.csv]

Gene_ID	Huabai No.1-GF-1:read count	Huabai No.1-GF-1:fpkm	Huabai No.1-GF-2:read count	Huabai No.1-GF-2:fpkm	Huabai No.1-GF-3:read count	Huabai No.1-GF-3:fpkm	Huabai No.1-CT-1:read count	Huabai No.1-CT-1:fpkm	Huabai No.1-CT-2:read count	Huabai No.1-CT-2:fpkm	Huabai No.1-CT-3:read count	Huabai No.1-CT-3:fpkm	Huabai No.1-FR-1:read count	Huabai No.1-FR-1:fpkm	Huabai No.1-FR-2:read count	Huabai No.1-FR-2:fpkm	Huabai No.1-FR-3:read count	Huabai No.1-FR-3:fpkm	Jinhua No.2-GF-1:read count	Jinhua No.2-GF-1:fpkm	Jinhua No.2-GF-2:read count	Jinhua No.2-GF-2:fpkm	Jinhua No.2-GF-3:read count	Jinhua No.2-GF-3:fpkm	Jinhua No.2-CT-1:read count	Jinhua No.2-CT-1:fpkm	Jinhua No.2-CT-2:read count	Jinhua No.2-CT-2:fpkm	Jinhua No.2-CT-3:read count	Jinhua No.2-CT-3:fpkm	Jinhua No.2-FR-1:read count	Jinhua No.2-FR-1:fpkm	Jinhua No.2-FR-2:read count	Jinhua No.2-FR-2:fpkm	Jinhua No.2-FR-3:read count	Jinhua No.2-FR-3:fpkm	GZ-White-GF-1:read count	GZ-White-GF-1:fpkm	GZ-White-GF-2:read count	GZ-White-GF-2:fpkm	GZ-White-GF-3:read count	GZ-White-GF-3:fpkm	GZ-White-CT-1:read count	GZ-White-CT-1:fpkm	GZ-White-CT-2:read count	GZ-White-CT-2:fpkm	GZ-White-CT-3:read count	GZ-White-CT-3:fpkm	GZ-White-FR-1:read count
Eja01G000030	326	14.56717905	292	16.33855254	354	19.18817984	395	20.46363499	410	22.08351578	309	18.70985628	164	8.793223437	185	9.555873133	103	6.330133068	282	15.34672117	308	16.8047353	301	15.54233466	339	19.42692861	369	17.07402301	290	14.03754583	335	16.55865046	292	14.72951186	299	16.50359213	375	17.02197961	280	16.55905928	280	15.5946	185	8.913696857	183	9.953651725	189	9.439321484	169
Eja01G000080	330	6.589869756	315	7.876736451	410	9.931604307	119	2.755101985	116	2.792205521	96	2.597695477	175	4.193217046	145	3.347123078	69	1.895089559	240	5.836906939	217	5.29109704	172	3.969019572	91	2.330509467	102	2.109185131	84	1.817094478	53	1.170741557	133	2.998210889	59	1.455339572	190	3.854228269	141	3.726505575	148	3.683688996	55	1.184278526	43	1.045213089	79	1.763238653	50
Eja01G000090	539	27.57755005	396	25.37084732	541	33.57660964	740	43.89615321	729	44.95944543	421	29.18791857	460	28.24041995	565	33.41613008	229	16.11462321	497	30.96933937	460	28.73742491	424	25.06828798	584	38.32007508	722	38.25214135	750	41.56841937	576	32.59955511	311	17.96283788	360	22.75196194	484	25.1555153	313	21.19488308	376	23.97800858	350	19.30915347	364	22.66949225	194	11.09404087	509
Eja01G000110	528	14.99720699	362	12.87531619	475	16.36600701	195	6.4215357	218	7.46379079	203	7.813158144	153	5.214519507	116	3.808686627	61	2.383000068	322	11.13886578	357	12.38134373	297	9.748208614	103	3.751977935	88	2.58827712	123	3.784573166	78	2.450717992	97	3.110253892	89	3.122596763	909	26.22776516	623	23.41985927	790	27.96803178	310	9.494376082	255	8.816376666	309	9.809707492	144
Eja01G000120	122	8.044963019	107	8.835291214	90	7.199119639	72	5.504584523	60	4.769160878	82	7.327101161	88	6.962950314	75	5.716974742	55	4.988209299	190	15.25901354	202	16.26442418	242	18.44044893	187	15.81438895	283	19.32423432	245	17.50111171	75	5.470761201	85	6.327480158	84	6.842155545	132	8.842174731	78	6.807358071	77	6.328682329	116	8.248034793	99	7.946445496	115	8.475848335	114
Eja01G000130	177	4.458764702	158	4.983922087	141	4.308569083	6	0.175234803	3	0.091093847	12	0.409615751	1	0.030226488	0	0	0	0	48	1.472621584	190	5.844104734	119	3.464018092	8	0.258450789	22	0.573872755	21	0.573054482	13	0.362248765	4	0.11374935	1	0.031116499	8	0.204716202	14	0.466755125	17	0.533763115	3	0.081487467	3	0.091989029	13	0.366020791	3
Eja01G000140	198	15.8681731	177	17.76265477	201	19.54026534	135	12.54363287	132	12.75152631	127	13.79175628	100	9.616303061	67	6.206936904	55	6.062366464	133	12.98141447	180	17.61397379	171	15.83615529	41	4.213977223	72	5.97510957	69	5.990266735	131	11.613291	198	17.91325773	195	19.30393231	381	31.01756172	369	39.1388334	369	36.85924672	116	10.02416028	133	12.97438775	174	15.5859078	95
Eja01G000150	18	1.244346676	10	0.86564885	9	0.754716868	4	0.320594971	6	0.4999731	11	1.030423337	9	0.746548108	3	0.239734717	3	0.285238339	16	1.347092772	6	0.506457771	14	1.11837854	6	0.531944993	8	0.572678016	7	0.524206327	12	0.917640149	19	1.482757512	7	0.597745565	76	5.337076397	88	8.05139865	80	6.893141984	22	1.639909348	35	2.945170382	42	3.24518375	11
Eja01G000160	78	14.56441505	46	10.75546386	57	12.91058615	37	8.009916616	24	5.401771221	42	10.62678388	16	3.584799162	17	3.669341681	19	4.879437975	60	13.64452215	62	14.13556705	86	18.55618944	27	6.46559945	43	8.314163058	32	6.472674291	26	5.370244581	45	9.485464494	26	5.996822958	157	29.77961211	156	38.55163609	161	37.46991175	149	29.99942884	151	34.32012685	142	29.63520281	124
Eja01G000200	1076	39.23895528	1122	51.23548965	5068	224.1890677	348	14.71337268	541	23.78093527	860	42.49694685	240	10.50177741	1265	53.32568942	546	27.38517775	4304	191.1551766	2560	113.9903879	993	41.84526432	197	9.21335868	467	17.63492769	267	10.54755399	546	22.02521116	665	27.37628131	659	29.68520242	2015	74.64507441	1242	59.94411211	6404	291.0816567	392	15.41414732	378	16.77916935	1066	43.44937009	976
Eja01G000220	189	7.436345489	188	9.26250538	260	12.40919938	67	3.056330984	80	3.79414778	126	6.717727971	20	0.944222082	244	11.09758218	453	24.51397356	326	15.62154524	115	5.524827165	218	9.911654394	297	14.9865198	511	20.81949987	315	13.42590715	166	7.224838042	257	11.41506852	190	9.2342322	537	21.46312626	246	12.81010333	689	33.78899904	262	11.11545691	223	10.68011946	357	15.69954572	548
Eja01G000230	169	6.517291476	128	6.181064551	213	9.963976705	103	4.605168142	105	4.880858755	81	4.232720316	68	3.1465581	58	2.585527863	27	1.432062462	134	6.293523736	133	6.262607337	130	5.793162284	7	0.346198409	1	0.039933013	22	0.919048545	23	0.981139023	21	0.914212973	34	1.61960382	230	9.010091807	200	10.20775427	243	11.68005973	50	2.079115988	39	1.830705726	35	1.508584355	24
Eja01G000240	2	0.05997403	0	0	1	0.036375243	1	0.034766508	0	0	0	0	15	0.53972297	19	0.658608952	29	1.196049061	0	0	0	0	0	0	1	0.038457392	0	0	1	0.03248393	0	0	1	0.033851731	2	0.074081995	0	0	0	0	0	0	0	0	0	0	0	0	0
Eja01G000250	31	1.259858353	46	2.340942396	26	1.281757992	56	2.638614105	50	2.449382052	45	2.478144654	28	1.36541434	20	0.93957361	13	0.726643068	23	1.138404223	28	1.389444355	20	0.939251557	17	0.886044502	13	0.547085263	33	1.452811594	79	3.551480141	38	1.74337682	67	3.363444486	90	3.715553127	65	3.496174926	56	2.836654241	56	2.454009991	73	3.611240222	109	4.951167729	47
Eja01G000260	17	1.358411788	19	1.901117637	20	1.938586465	25	2.316062933	19	1.830048596	23	2.490373407	23	2.205244558	27	2.493946158	11	1.208907195	69	6.71491079	52	5.073515196	71	6.555906806	21	2.152030405	14	1.158409723	12	1.038721444	21	1.856197095	26	2.345327594	23	2.270177379	10	0.811714793	32	3.38417077	7	0.697170353	212	18.26613466	301	29.27672605	360	32.15186254	63
Eja01G000290	1	0.042186702	1	0.052826087	0	0	0	0	0	0	0	0	0	0	0	0	0	0	1	0.05137883	0	0	1	0.048749198	0	0	0	0	0	0	0	0	2	0.095247418	0	0	3	0.128563523	5	0.279167814	6	0.315489689	0	0	12	0.616212224	10	0.471516273	0
Eja01G000300	53	1.697014138	53	2.124997042	42	1.63129138	18	0.66820531	17	0.656122624	18	0.780973342	20	0.768397581	30	1.110380009	8	0.352303806	29	1.130879222	41	1.602937352	24	0.887999528	20	0.821270407	21	0.696274554	21	0.728390406	6	0.212511832	18	0.650623493	11	0.43506256	20	0.65051981	24	1.017046018	12	0.478904797	6	0.207151992	4	0.155898909	15	0.53681169	6
Eja01G000310	46	2.19252429	40	2.387368408	23	1.329802294	13	0.718385836	21	1.206514033	26	1.679244922	11	0.629108669	3	0.165290779	19	1.245540746	40	2.321962541	36	2.09513583	46	2.53358988	105	6.418336296	95	4.68880126	39	2.013661747	14	0.738136856	15	0.80709654	30	1.76627073	56	2.711412219	41	2.586367354	43	2.554544	25	1.284857205	14	0.81224699	18	0.958915198	15
Eja01G000320	356	17.28667012	286	17.39002671	292	17.19954104	378	21.28045813	383	22.41747125	295	19.41053369	202	11.76952996	217	12.18040893	217	14.49235077	340	20.10707509	360	21.34454733	446	25.02580796	268	16.68947704	250	12.57051276	348	18.30526084	245	13.15981259	193	10.5795282	190	11.39631338	761	37.53763815	537	34.51082993	585	35.40589383	420	21.99069275	400	23.64257802	344	18.66985325	277
Eja01G000340	29	1.938201322	19	1.590110692	20	1.621449934	3	0.232460929	6	0.483368827	0	0	0	0	0	0	0	0	26	2.116327482	63	5.141200468	34	2.625860842	5	0.428565769	3	0.207622196	1	0.072399609	0	0	0	0	1	0.082556319	54	3.666195225	61	5.39573353	46	3.831925608	0	0	2	0.162706303	9	0.672302169	1
Eja01G000350	50	1.970140375	15	0.740101519	39	1.864079516	2	0.091366079	2	0.094991263	0	0	0	0	0	0	0	0	15	0.719825226	17	0.817898082	6	0.273193473	0	0	1	0.040801751	3	0.12805123	0	0	0	0	4	0.194686839	2941	117.7180696	2452	127.8696287	1823	89.53074238	0	0	0	0	0	0	0
Eja01G000370	1828	36.3968743	2030	50.61238521	1582	38.20912011	3374	77.88625148	2989	71.73652142	2683	72.38735099	3002	71.72077733	2342	53.90332768	1548	42.39128784	2111	51.18995725	2098	51.00543817	2254	51.86014317	3366	85.95053751	3724	76.78019446	2923	63.04520249	979	21.56218971	1792	40.27852401	1646	40.48248501	4108	83.08818505	3774	99.45109392	2844	70.57905506	3870	83.08586318	2562	62.09269585	2577	57.34868066	3101
Eja01G000380	4861	217.033351	4870	272.2718144	3811	206.4013168	169	8.748133187	211	11.35559281	119	7.19949327	9	0.482158433	4	0.2064437	1	0.061407103	4174	226.9665916	5108	278.467711	5298	273.3409573	287	16.43347239	230	10.63360023	342	16.5410202	0	0	2	0.100804169	1	0.055150606	3195	144.9080985	3228	190.7454346	2332	129.7740179	611	29.41510065	349	18.96704938	290	14.4717139	198
Eja01G000390	25159	953.3133106	23779	1128.258822	19465	894.6833391	5944	261.1252744	6017	274.8202904	2662	136.6798353	826	37.55508348	726	31.79945605	303	15.7907467	23072	1064.721836	24234	1121.219099	25646	1122.932941	3311	160.8970385	1851	72.62737349	4497	184.5867403	603	25.27445895	495	21.17362053	440	20.59417476	17614	677.9867617	13417	672.8487855	11740	554.4580953	6931	283.1825279	4249	195.975827	4378	185.4125617	2707
Eja01G000400	390	9.126280749	267	7.823720887	180	5.109452698	123	3.337045714	126	3.554072344	118	3.741668768	134	3.762533875	121	3.273070627	82	2.639130263	259	7.38138092	222	6.343154559	360	9.734723503	90	2.700961011	129	3.125867506	116	2.94050917	60	1.553111879	69	1.822745158	64	1.849944192	307	7.297742468	242	7.494874325	218	6.358344599	197	4.97077056	161	4.585942305	266	6.957159651	144
Eja01G000430	8	0.206602553	6	0.194030417	3	0.093980903	1	0.029941498	2	0.062259008	0	0	0	0	0	0	0	0	20	0.629048787	17	0.53606533	22	0.656538624	1	0.033120149	1	0.026742213	0	0	3	0.085701658	0	0	0	0	25	0.655853207	23	0.786128072	21	0.67596365	0	0	1	0.031435414	0	0	2
Eja01G000450	23	0.853064058	13	0.603767915	34	1.529696896	98	4.214127886	68	3.040109469	54	2.713948999	10	0.445041193	38	1.629214226	1	0.051011908	48	2.168221677	69	3.124827159	43	1.842952603	30	1.42699237	22	0.844944391	41	1.64730113	7	0.28719318	11	0.460568401	2	0.091629062	13	0.489799233	12	0.589053615	38	1.756692532	28	1.119799098	16	0.722349346	20	0.82909619	51
Eja01G000460	4	0.076074864	0	0	0	0	0	0	0	0	0	0	0	0	0	0	0	0	46	1.065485786	49	1.137890245	57	1.252702519	40	0.975635899	17	0.33479715	33	0.679877179	0	0	0	0	0	0	98	1.893338249	72	1.812314063	47	1.114133931	103	2.112256674	91	2.106667901	98	2.083187609	74
Eja01G000470	0	0	0	0	0	0	0	0	8	0.746398588	7	0.734186636	8	0.743003245	1	0.089473641	0	0	0	0	0	0	0	0	40	3.970643537	20	1.603008978	26	2.180032661	86	7.363343244	56	4.893166489	44	4.206844245	1	0.078627644	1	0.102441067	0	0	34	2.837667536	32	3.014933881	26	2.249307256	14
Eja01G000480	7	0.766845364	2	0.274354837	12	1.594643705	252	32.00649549	245	32.35208999	259	38.44710418	110	14.45935247	53	6.711605402	40	6.026810062	6	0.800515312	9	1.203858289	3	0.379771975	341	47.90829593	279	31.6494085	340	40.34818513	1187	143.8410183	390	48.23052713	601	81.32679622	1	0.11128348	8	1.15989724	3	0.409627742	302	35.67343858	526	70.14052201	313	38.32438632	164
Eja01G000500	822	70.56015735	567	60.94578166	358	37.27721082	0	0	2	0.206939893	22	2.558966012	1	0.102999265	0	0	5	0.590303671	420	43.90820161	443	46.43169637	786	77.96544668	51	5.614414688	67	5.955444254	65	6.044166381	4	0.379813142	22	2.131856896	1	0.10603205	1176	102.5453531	877	99.63389021	792	84.73664302	370	34.24662047	289	30.19667041	624	59.86781776	66
Eja01G000510	217	4.006460864	186	4.300183463	222	4.971950607	108	2.311813276	88	1.958440331	122	3.052214952	113	2.503375612	88	1.878125598	58	1.472810668	127	2.855706224	165	3.719702586	156	3.328263265	152	3.599078729	155	2.963360633	113	2.260033859	78	1.593008331	109	2.271827299	104	2.371832118	229	4.294944869	165	4.031854829	144	3.313767339	85	1.692187063	64	1.438317081	108	2.228671409	89
Eja01G000520	221	5.368064466	201	6.113562774	192	5.657171409	77	2.16842298	72	2.108067178	93	3.060994233	70	2.040186604	82	2.302396361	107	3.574596151	213	6.301061067	226	6.702811246	199	5.585607668	172	5.357972544	195	4.904691528	154	4.052112563	118	3.170514398	158	4.332416297	137	4.110507563	295	7.278944452	229	7.361743857	279	8.446718139	184	4.819162222	167	4.937594414	335	9.094762685	147
Eja01G000530	13	0.634657799	16	0.978113202	21	1.243621506	5	0.283004994	1	0.058846789	1	0.066153128	0	0	2	0.112867019	0	0	16	0.951316189	12	0.715320409	11	0.620555824	3	0.187829634	0	0	0	0	3	0.162009245	5	0.275558567	3	0.180911827	7	0.347148465	4	0.258449699	10	0.608491644	0	0	1	0.059425078	0	0	0
Eja01G000550	39	3.260188292	34	3.559015365	24	2.433671623	5	0.484591629	5	0.503819047	1	0.11327451	0	0	0	0	0	0	6	0.610854761	12	1.224848639	5	0.482992051	1	0.107207375	1	0.086562485	2	0.181110406	1	0.092469892	1	0.094368211	0	0	33	2.802289222	9	0.995727169	14	1.458694892	0	0	0	0	0	0	0
Eja01G000560	1045	46.58048626	741	41.3598357	766	41.41800319	70	3.617542103	61	3.277510287	66	3.986445002	44	2.353351542	28	1.442734933	15	0.919595301	1055	57.27285374	1262	68.68630972	1598	82.31072077	40	2.286621627	52	2.400173902	44	2.124592946	5	0.246535807	9	0.452874515	16	0.880961939	1028	46.5480811	884	52.15065456	779	43.27962959	25	1.201589182	12	0.651092161	61	3.039055824	19
Eja01G000600	996	24.2795539	413	12.60678324	474	14.01626715	285	8.054786834	223	6.552585985	285	9.414133192	346	10.1205442	722	20.34507761	532	17.83654581	872	25.88847603	831	24.73463408	453	12.76061098	100	3.126280578	312	7.875671564	186	4.9116752	397	10.70518421	471	12.9613404	368	11.08099142	2622	64.92844354	612	19.74479177	1627	49.43417238	357	9.383780801	379	11.24589612	770	20.97940684	908
Eja01G000680	1861	36.25678506	1887	46.03495134	2386	56.38791265	355	8.018610139	293	6.880769984	368	9.715045777	609	14.23661085	973	21.91273304	685	18.35486722	1872	44.41783632	1480	35.20689586	1193	26.85809866	301	7.520660816	645	13.01230611	435	9.180524775	2503	53.94187545	1165	25.62220426	1129	27.16979091	1750	34.63394059	1056	27.22868127	1736	42.15518405	423	8.886107439	435	10.31586544	810	17.63798841	725
Eja01G000690	495	15.69227153	366	14.52896141	437	16.8048528	1300	47.78062153	842	32.17504833	907	38.96206947	2380	90.53238782	9966	365.2096858	13581	592.1478019	711	27.45104315	254	9.831899568	220	8.05926059	2225	90.46013233	3929	128.9775973	2126	73.00947187	5192	182.0696565	7686	275.0607612	5015	196.3816878	1182	38.06440383	587	24.62852984	1209	47.77110272	715	24.44077264	1079	41.63662827	1319	46.7354605	3935
Eja01G000700	1822	74.15809074	1247	63.55496594	1358	67.04750131	1475	69.60332948	1441	70.69694532	988	54.49055431	697	34.03998406	596	28.04124009	385	21.55205336	1473	73.01659061	1619	80.46001656	1559	73.32434376	325	16.96446298	346	14.58269875	448	19.75256559	757	34.08225491	894	41.07667965	811	40.77373135	2600	107.4990077	2025	109.0824707	2361	119.7745381	1195	52.4452725	1093	54.15066848	1266	57.59237499	668
Eja01G000720	171	13.16081676	127	12.23949002	134	12.51019821	11	0.981538285	4	0.37108485	6	0.625737375	2	0.184698399	2	0.177933416	2	0.211706642	109	10.21696407	133	12.49860303	182	16.18639082	4	0.394814697	1	0.079696339	2	0.166744708	6	0.510811018	1	0.086882914	6	0.570410377	152	11.88368852	125	12.73258301	149	14.29326187	8	0.663903553	1	0.093682878	6	0.516129993	6
Eja01G000730	1600	228.1846574	1137	203.0485028	1063	183.896042	392	64.81572024	402	69.10651805	160	30.92007608	106	18.13922489	54	8.902275	53	10.3958519	1257	218.32847	1450	252.4977783	1391	229.2374082	331	60.53980798	302	44.59899151	530	81.87996686	258	40.70131462	148	23.82735403	207	36.46584136	1297	187.9002568	909	171.573461	1005	178.6450016	766	117.7940898	473	82.1109527	275	43.83492486	226
Eja01G000750	466	32.5878967	372	32.57513496	413	35.03427431	4	0.324308426	4	0.337176196	0	0	4	0.335642393	0	0	0	0	232	19.75909437	335	28.60476096	381	30.78841219	0	0	2	0.144827838	1	0.075754031	0	0	1	0.078943806	1	0.086381323	212	15.0600778	143	13.2350694	140	12.20272432	11	0.829452219	7	0.595856865	19	1.485063864	3
Eja01G000760	3377	90.12488427	2207	73.75455755	1552	50.24328614	962	29.76573139	1260	40.53318263	1035	37.42899129	483	15.46703943	706	21.78006388	1151	42.24805694	1438	46.73918999	1348	43.9265053	1586	48.91124805	34375	1176.529861	41509	1147.11661	35654	1030.759274	20589	607.8146821	19150	576.939246	21452	707.1814874	2723	73.82139384	1815	64.10767995	2158	71.78330498	9151	263.336154	6296	204.5275762	3759	112.1261991	2393
Eja01G000770	980	16.51666939	735	15.51160041	637	13.02292359	896	17.50782659	848	17.22736095	724	16.53442437	771	15.59183322	712	13.87130057	533	12.35496063	827	16.97502981	785	16.15433773	838	16.3204572	1905	41.17541337	2829	49.37203014	2453	44.78465978	2348	43.77405366	2470	46.99384694	2532	52.71200513	1159	19.84270044	973	21.70346181	796	16.72121449	1432	26.02361897	1162	23.83834062	1167	21.98307144	947
Eja01G000800	91	2.578007774	93	3.29912407	83	2.852289366	80	2.627608416	57	1.946454189	55	2.111347088	81	2.753431343	77	2.521589249	89	3.467772463	52	1.794133726	77	2.663524261	103	3.371878811	47	1.707604443	59	1.730798379	64	1.964075306	63	1.97426594	55	1.758948665	60	2.09963361	178	5.122521298	136	5.099193704	102	3.601648717	62	1.893925072	62	2.138001535	102	3.22971438	98
Eja01G000810	63	4.439945145	42	3.706459124	46	3.932489275	17	1.389036965	19	1.614050642	22	2.100940967	37	3.128853159	35	2.851319526	23	2.229372542	47	4.034071107	51	4.388643794	44	3.583287329	23	2.078794116	42	3.065052963	29	2.21396313	27	2.104859407	25	1.988953861	31	2.698660077	0	0	0	0	0	0	0	0	0	0	0	0	0
Eja01G000820	141	4.965290011	133	5.864756935	165	7.048263168	36	1.469791849	42	1.782794553	38	1.813273094	13	0.549307163	17	0.692014536	20	0.968664223	115	4.93210125	140	6.019724895	135	5.493525917	147	6.638797621	165	6.016737844	144	5.493173677	5	0.194768081	12	0.477039562	15	0.652478494	298	10.66013516	167	7.783263784	224	9.831773738	31	1.177105732	45	1.928907998	38	1.495650839	27
Eja01G000850	23	0.92299767	19	0.954771044	67	3.261521393	14	0.651371318	10	0.48372582	17	0.924433774	33	1.589033713	91	4.221384875	60	3.311629753	66	3.225710148	52	2.547998769	26	1.205696552	45	2.315964353	44	1.828424716	36	1.564986519	18	0.799038209	8	0.362418535	4	0.1982815	148	6.033306996	64	3.399167095	385	19.25714269	252	10.90439521	251	12.26083317	225	10.09198049	263
Eja01G000860	3	0.136867686	4	0.228513853	8	0.442733433	9	0.476047192	12	0.659914116	8	0.494565449	2	0.109485365	8	0.421900896	2	0.125495289	4	0.222253341	2	0.111412205	1	0.052719535	4	0.234037931	4	0.18896932	2	0.098842791	13	0.656062625	13	0.669530967	0	0	11	0.50979233	4	0.241523523	7	0.398048564	0	0	1	0.055533259	1	0.050991852	5
Eja01G000890	1492	144.5098316	1147	139.1120848	1975	232.0429253	3021	339.2400543	3048	355.8525116	2122	278.5018377	1589	184.6710726	1306	146.2219386	517	68.87107655	1437	169.509474	1783	210.8642796	1310	146.619512	1432	177.8763371	1493	149.7407547	2149	225.4759983	1523	163.1739206	1217	133.0659059	1273	152.3022821	1138	111.9674465	1062	136.1359605	1035	124.9474139	1283	133.9934292	1016	119.7831619	865	93.64094644	1164
Eja01G000910	1594	39.12029613	1245	38.2609754	1160	34.53380767	1215	34.57147597	1103	32.62990655	997	33.15607312	1705	50.20935039	1294	36.71038013	973	32.84312049	1167	34.88135191	1327	39.76562758	1380	39.13675425	986	31.03396882	1129	28.69190581	1295	34.42856458	858	23.29289011	868	24.04812311	831	25.19209444	1490	37.14676729	1207	39.20494581	1155	35.33085528	1708	45.19911762	1528	45.6468343	1670	45.8090624	1072
Eja01G000930	77	12.34191241	61	12.24318577	84	16.33216208	41	7.619095523	37	7.148582933	39	8.470527481	88	16.92469339	70	12.9697189	42	9.258886963	58	11.32213593	64	12.52549247	67	12.40961877	47	9.661313633	66	10.95436754	95	16.49493739	136	24.11309275	75	13.57064979	113	22.37276258	25	4.070546157	26	5.515499558	31	6.193152566	90	15.55473147	80	15.60828602	31	5.55359933	85
Eja01G000940	70	11.32009824	64	12.95999993	64	12.5546552	34	6.3746875	40	7.797199531	34	7.450496012	49	9.508119652	48	8.972927976	26	5.78286775	97	19.10436144	84	16.58649199	77	14.38913818	117	24.26524079	119	19.92740535	175	30.65670929	165	29.51605924	157	28.66153547	174	34.75768472	14	2.299858579	17	3.638487174	21	4.232819999	38	6.626192155	48	9.44858743	32	5.783932943	32
Eja01G000950	2	0.117230791	1	0.073398058	1	0.071102416	4054	275.5010575	4030	284.736568	1994	158.3765823	3758	264.3107806	5894	399.3582119	3605	290.6261741	785	56.03895033	361	25.83699507	140	9.482691827	10571	794.6472041	9545	579.3476767	13383	849.7682649	7343	476.1102163	8663	573.2283463	9802	709.7016789	0	0	0	0	0	0	12507	790.4840702	8134	580.3491597	1878	123.0349231	7463
Eja01G000960	661	57.28294687	584	63.37377956	584	61.39166323	264	26.52501548	237	24.75704119	269	31.58859328	338	35.14689752	440	44.07754094	336	40.04800868	570	60.15993857	552	58.40984738	725	72.60287206	473	52.56923062	692	62.09857362	552	51.8201065	717	68.73300338	701	68.57874846	593	63.47869956	355	31.25166681	275	31.54106529	318	34.34862545	801	74.84877243	693	73.10222906	820	79.42529926	432
Eja01G000970	258	42.87097754	173	35.99669705	259	52.20548137	271	52.20844981	285	57.08408464	202	45.48300642	163	32.49957543	235	45.13904135	184	42.05128391	216	43.71254252	249	50.52032422	282	54.14828312	159	33.88343198	204	35.10148466	276	49.6807443	122	22.42465574	126	23.63534089	121	24.83581901	306	51.65186974	215	47.28266117	228	47.22118458	239	42.82228672	221	44.70019802	239	44.38770557	281
Eja01G000990	100	5.150376449	97	6.255810392	86	5.37291642	267	15.94329426	246	15.27216409	232	16.19127586	214	13.22510563	205	12.20488308	129	9.13790083	45	2.822670103	60	3.773230405	69	4.106576962	61	4.029168188	53	2.82661384	60	3.347538303	101	5.754169102	130	7.558401724	125	7.952403759	253	13.2367216	166	11.3153198	200	12.83888531	221	12.27324831	241	15.10878388	219	12.60678085	196
Eja01G001000	16	0.509902372	11	0.43896774	14	0.541212409	33	1.219295066	26	0.998773242	7	0.302286814	47	1.797261662	45	1.657755022	27	1.183446339	3	0.116438591	6	0.233475547	2	0.073652747	17	0.694804398	26	0.85800938	12	0.414270136	47	1.656865218	53	1.906735991	58	2.28320275	2	0.064746752	4	0.168712326	0	0	9	0.309270027	8	0.310334836	25	0.89048821	4
Eja01G001020	482	20.25535907	353	18.57549874	409	20.84917508	404	19.68348983	326	16.51341933	263	14.97623929	121	6.101332332	102	4.954888303	63	3.64125601	432	22.10982429	424	21.75614108	430	20.88109485	65	3.503102564	75	3.26366677	63	2.867931598	260	12.0861653	325	15.41785348	337	17.49332016	621	26.50973879	482	26.80771006	404	21.16082635	203	9.198504386	183	9.360897523	119	5.589345872	146
Eja01G001030	409	28.82440578	365	32.21089477	347	29.66464736	382	31.21247768	431	36.61346457	308	29.41317354	266	22.49391731	233	18.98164141	163	15.79946627	490	42.05733708	504	43.37012691	538	43.81383143	408	36.87599998	541	39.48080127	472	36.03415853	315	24.55669308	292	23.23098109	340	29.5982073	611	43.74205733	583	54.37826929	496	43.56894879	497	37.76780259	448	38.43160853	439	34.57981699	437
Eja01G001040	329	17.75243211	312	21.08091349	381	24.93788388	478	29.90320141	455	29.59374042	184	13.45345714	666	43.12038148	613	38.23518763	212	15.73314627	186	12.2231613	279	18.38185209	310	19.32927472	151	10.44925909	388	21.67930354	270	15.78196435	2	0.119375233	0	0	2	0.133303451	851	46.64579108	900	64.27235945	850	57.16618867	296	17.22193506	174	11.42838082	428	25.81230849	284
Eja01G001090	122	4.056945855	122	5.080097891	130	5.243911979	122	4.703563792	138	5.53152613	110	4.956626334	80	3.192094725	72	2.767659547	49	2.241058625	103	4.171432705	103	4.182150978	124	4.764890978	32	1.36469609	43	1.480674082	31	1.116699717	76	2.795601383	86	3.228386161	77	3.162856888	177	5.979069304	144	6.337553583	133	5.512509767	202	7.243008986	110	4.45251672	120	4.46007069	137
Eja01G001110	373	6.432086285	250	5.398286229	266	5.564130748	510	10.19626309	469	9.748602752	438	10.23460897	549	11.35956699	486	9.687686758	312	7.399721602	509	10.68979676	488	10.27509754	460	9.166272496	167	3.693227741	143	2.55346968	168	3.138250761	354	6.752561766	305	5.937320788	390	8.307246021	320	5.605494727	226	5.157880077	313	6.727376248	389	7.233040634	295	6.192108233	286	5.512266146	343
Eja01G001120	32	1.325279794	19	0.98533536	40	2.00951036	265	12.72422379	502	25.06038947	114	6.397592343	144	7.155936741	190	9.096032171	16	0.911371278	16	0.807023566	16	0.80909717	8	0.382859552	14	0.743587742	3	0.128656132	2	0.089726954	5	0.229060327	5	0.233762717	2	0.102314463	72	3.029082031	48	2.630986422	94	4.852257073	31	1.384355293	14	0.70576339	27	1.249805632	27
Eja01G001160	0	0	0	0	0	0	0	0	0	0	0	0	0	0	0	0	0	0	0	0	0	0	0	0	0	0	0	0	0	0	0	0	0	0	0	0	83	1.786089002	54	1.513971134	96	2.534741333	1	0.022841906	0	0	0	0	0
Eja01G001170	0	0	0	0	0	0	0	0	0	0	0	0	0	0	0	0	0	0	4	0.080924405	2	0.040566168	5	0.095978243	0	0	0	0	1	0.017994767	0	0	0	0	0	0	261	4.404253787	281	6.177844607	302	6.252823674	4	0.071647189	0	0	3	0.055699752	9
Eja01G001180	0	0	0	0	0	0	0	0	0	0	0	0	0	0	0	0	0	0	0	0	0	0	0	0	0	0	0	0	0	0	0	0	0	0	0	0	0	0	0	0	0	0	0	0	0	0	0	0	0
Eja01G001190	0	0	0	0	0	0	0	0	0	0	0	0	0	0	0	0	0	0	0	0	0	0	0	0	0	0	0	0	0	0	0	0	0	0	0	0	7	0.143367808	1	0.026684092	5	0.125649573	0	0	0	0	0	0	0
Eja01G001200	0	0	0	0	0	0	0	0	0	0	0	0	0	0	0	0	0	0	0	0	0	0	0	0	0	0	0	0	0	0	0	0	0	0	0	0	7	0.227146526	3	0.126831797	10	0.398148854	3	0.103332431	0	0	0	0	0
Eja01G001240	141	4.330945442	143	5.500124334	120	4.471132152	5	0.178057976	5	0.185122883	11	0.457836486	2	0.073712306	5	0.177531079	3	0.126736763	78	2.917876048	159	5.96326111	109	3.868850966	4	0.157568783	7	0.22264517	8	0.266188273	4	0.135908264	9	0.312071246	12	0.455296468	631	19.68855756	613	24.91975946	157	6.010652255	18	0.596162122	14	0.523437856	33	1.132918465	8
Eja01G001280	240	8.206893121	200	8.563876605	214	8.876749602	152	6.026136305	144	5.935489335	126	5.838377803	61	2.502901586	53	2.095000805	51	2.398586962	207	8.620779114	240	10.02078811	230	9.088396675	14	0.613962943	26	0.920645685	33	1.222409755	48	1.815645454	82	3.165403171	61	2.576598837	116	4.02945644	109	4.933030551	117	4.986682844	91	3.355345158	79	3.28827492	89	3.401564088	72
Eja01G001290	129	10.07098395	124	12.1220689	109	10.32241586	61	5.52128106	58	5.458039672	76	8.039886163	43	4.028070394	24	2.165879167	11	1.181116225	74	7.035946838	99	9.437141993	93	8.389905019	25	2.503045764	24	1.940193625	24	2.029685581	37	3.195259914	59	5.199742653	46	4.435978787	270	21.41247642	214	22.11137439	137	13.33095034	31	2.609589288	50	4.751444828	37	3.228531535	36
Eja01G001320	2928	53.49602847	2469	56.48646909	2269	50.28721971	308	6.524226235	304	6.69499957	239	5.917012458	127	2.784201047	111	2.344305662	40	1.005143844	1964	43.70192713	1921	42.85494433	1806	38.1294128	42	0.984116123	32	0.605413478	35	0.692713808	36	0.72757077	35	0.721881909	28	0.63191394	1423	26.4104809	1192	28.82348541	1274	29.01203862	195	3.841610714	142	3.158001313	219	4.472143175	314
Eja01G001330	1502	34.37800347	1290	36.97203013	2259	62.71906993	716	18.99991105	632	17.4362986	504	15.63130974	602	16.5330741	854	22.5948456	563	17.72298501	1956	54.52406227	1637	45.74909416	887	23.45990454	603	17.70005511	1128	26.73446245	772	19.14094388	820	20.76093192	709	18.31911962	726	20.52564317	792	18.41436894	653	19.78079176	747	21.31030524	252	6.21927174	289	8.05159746	307	7.853625881	530
Eja01G001340	0	0	0	0	0	0	0	0	0	0	0	0	0	0	0	0	0	0	0	0	0	0	1	0.048598271	0	0	0	0	0	0	0	0	0	0	0	0	19	0.811714793	11	0.612267738	18	0.943538823	0	0	0	0	0	0	0
Eja01G001360	3039	71.20678611	2220	65.13531659	4164	118.3515814	524	14.2347485	623	17.59564665	2104	66.80216438	855	24.03826961	2888	78.22195428	109	3.512650487	14175	404.5035973	1556	44.51674262	2061	55.80338946	823	24.73073977	3567	86.54568741	1079	27.38718909	10531	272.9496682	3236	85.59469372	4991	144.4533739	3005	71.52470923	2140	66.36272779	4851	141.6707879	4688	118.4422261	4336	123.6668933	5852	153.2555169	9543
Eja01G001380	0	0	0	0	0	0	0	0	0	0	0	0	0	0	0	0	0	0	0	0	0	0	0	0	0	0	0	0	0	0	0	0	0	0	0	0	0	0	0	0	0	0	2	0.37921999	5	1.07022835	4	0.786165643	0
Eja01G001400	10	0.320569154	11	0.44155752	9	0.349974902	16	0.594661114	24	0.927383732	8	0.34750882	7	0.269256486	30	1.111690192	16	0.705439007	18	0.702753265	5	0.19571082	18	0.666785486	2	0.082223946	2	0.066390106	2	0.069452368	8	0.283683444	11	0.398072394	1	0.03959781	3	0.097693108	5	0.212134598	16	0.639293168	18	0.622189259	23	0.897476446	30	1.074890193	25
Eja01G001420	4	0.298552041	4	0.373846152	1	0.090538379	0	0	0	0	0	0	0	0	0	0	0	0	2	0.181802012	3	0.273403714	1	0.08624858	5	0.478604355	2	0.154575866	7	0.565970018	0	0	0	0	0	0	0	0	0	0	2	0.186058022	2	0.160960133	0	0	0	0	0
Eja01G001440	1	0.119948061	0	0	0	0	10	1.390660304	0	0	0	0	0	0	65	9.012543552	93	15.34242244	0	0	0	0	0	0	3	0.461488702	1	0.124206656	0	0	26	3.449759764	4	0.5416277	3	0.444491972	0	0	0	0	0	0	0	0	1	0.146004662	0	0	1
Eja01G001470	51	2.154867845	61	3.227402782	58	2.97270024	10	0.489867121	19	0.967677329	9	0.515284511	18	0.912576692	11	0.537259296	3	0.174336963	63	3.241900266	95	4.901140712	112	5.468401445	55	2.980298347	107	4.681509189	85	3.890493745	0	0	0	0	2	0.104383029	77	3.304928969	50	2.796019784	91	4.792368522	8	0.364475823	4	0.205723521	6	0.283349748	1
Eja01G001480	150	3.574767864	127	3.789947348	224	6.475558998	926	25.58558785	547	15.71340895	1047	33.81095063	4024	115.0696947	8564	235.9250379	7732	253.4347645	163	4.730998678	76	2.211532265	71	1.955270451	1499	45.81469575	2714	66.97582431	1400	36.14264674	3117	82.17044933	5117	137.6637666	2531	74.50718695	420	10.16779582	53	1.67167646	833	24.743432	1038	26.67363557	2617	75.9160847	2634	70.16062868	3651
Eja01G001490	18	0.441759931	19	0.583902436	24	0.714492572	1	0.02845389	6	0.177497225	1	0.033255841	0	0	9	0.255327219	1	0.033754492	20	0.597795234	38	1.138729351	29	0.822439039	1	0.031474613	4	0.101654228	6	0.159514585	0	0	17	0.470988586	3	0.090946189	125	3.116339538	109	3.540463209	108	3.30366439	8	0.211705469	9	0.268862244	10	0.274305763	1
Eja01G001500	69	2.740655363	48	2.387368408	58	2.794512068	51	2.348569079	50	2.393877049	32	1.722302484	100	4.765974763	126	5.785177248	57	3.113851865	33	1.596349247	62	3.006907904	61	2.799800411	79	4.024194979	178	7.321110739	100	4.302696041	42	1.845342141	24	1.07612872	23	1.128450744	52	2.098116598	61	3.206674971	49	2.425826666	42	1.798800086	18	0.870264632	70	3.10759555	73
Eja01G001550	476	24.08208608	374	23.69363116	399	24.48683797	472	27.68579363	479	29.21118439	509	34.89466617	322	19.54741917	310	18.12965895	267	18.57873627	261	16.08186067	301	18.59416793	350	20.46195373	96	6.228808409	109	5.710383657	99	5.425723745	247	13.82312956	270	15.42050373	225	14.0610938	218	11.20378034	175	11.71777006	157	9.900227038	118	6.437206375	126	7.759454481	102	5.767776706	86
Eja01G001630	879	27.75232916	746	29.49322471	541	20.71955807	1228	44.95073077	1250	47.57152532	826	35.33822438	950	35.98989426	798	29.12421597	510	22.14616318	1094	42.0665137	1051	40.51691593	1301	47.46568596	438	17.73500279	412	13.46974633	564	19.28967888	363	12.67767054	363	12.93793106	375	14.6248448	1559	50.00087658	1202	50.22671812	1288	50.68562147	959	32.64806479	764	29.36144426	568	20.04379783	615
Eja01G001660	1762	44.59285647	1624	51.46574727	2070	63.54807424	1	0.029341831	8	0.24404835	0	0	3	0.091101818	4	0.11702002	0	0	1124	34.64450305	1407	43.47870373	1401	40.97221342	1	0.032456821	1	0.026206621	1	0.027415408	0	0	0	0	0	0	785	20.18133937	313	10.48391515	716	22.58555469	11	0.300179028	0	0	4	0.113146336	0
Eja01G001670	957	22.9378047	869	26.08149964	929	27.01023029	516	14.33895301	503	14.53230148	376	12.21186155	396	11.38889271	496	13.74239344	193	6.362312237	824	24.05336053	989	28.94405042	959	26.56136699	116	3.565697447	69	1.712539675	176	4.569702339	217	5.75336491	108	2.922209265	98	2.901452226	851	20.72003159	417	13.2280473	820	24.49695562	221	5.711635185	208	6.068435508	133	3.562974131	316
Eja01G001680	839	25.53966365	700	26.68235279	654	24.14924853	3633	128.2172439	3263	119.7282921	4277	176.4194959	2288	83.57100701	4882	171.7875858	4796	200.7937284	7790	288.8014082	4348	161.6091141	5340	187.8392614	728	28.42046503	1313	41.3875365	1040	34.2942953	5149	173.3797522	5984	205.6328252	3742	140.7039959	276	8.534601248	231	9.306469617	261	9.902664604	6943	227.8917753	5398	200.0136272	6164	209.7186039	9125
Eja01G001690	3803	235.0871459	2846	220.2978828	2576	193.1617257	10191	730.3771647	10533	784.8400254	11894	996.287327	8035	595.9843308	7177	512.8451975	5970	507.5684815	7344	552.8965275	5067	382.4516719	6582	470.1672106	6047	479.390159	5751	368.1269084	8338	558.3413342	7141	488.2967847	9320	650.3784089	7522	574.361502	2957	185.6841452	2628	215.0045695	2577	198.5524849	6552	436.7216483	6220	468.0221805	3060	211.4195284	4893
Eja01G001700	634	28.99774659	556	31.84363619	568	31.5134527	435	23.06705103	445	24.53361267	288	17.84931665	285	15.64106263	388	20.51386564	316	19.87832706	530	29.52293281	699	39.03689528	590	31.18307264	97	5.689751705	103	4.878247775	105	5.202350667	353	17.85961001	322	16.62564523	281	15.87562193	418	19.421028	318	19.24960772	304	17.33033374	262	12.92125084	199	11.0790255	146	7.463610439	317
Eja01G001710	449	10.85762159	467	14.1409345	442	12.96532149	903	25.31651594	824	24.0182894	500	16.38371855	395	11.46124665	512	14.31195989	297	9.87785318	442	13.01725061	543	16.03287076	647	18.07942207	328	10.17205717	324	8.113065998	501	13.12385483	165	4.413616335	52	1.419512918	101	3.016887877	522	12.82270951	433	13.85785549	326	9.825718343	362	9.438983021	390	11.4795922	168	4.540657637	353
Eja01G001730	106	3.239407189	58	2.219527547	69	2.557887428	30	1.062940019	16	0.58939461	31	1.283735302	7	0.256687145	10	0.353264881	3	0.126095239	52	1.935404098	51	1.903062073	55	1.942290868	3	0.117578393	4	0.126581811	6	0.198630647	1	0.033805079	1	0.034499065	4	0.150997273	86	2.669802085	55	2.224549824	67	2.552071451	14	0.461334555	6	0.223194979	1	0.034157084	7
Eja01G001740	66	5.621014297	36	3.839247628	24	2.479446011	0	0	0	0	0	0	0	0	0	0	0	0	54	5.601097729	97	10.0870829	60	5.904918489	0	0	0	0	0	0	0	0	0	0	0	0	10	0.865150563	39	4.395974178	46	4.883002382	0	0	0	0	0	0	0
Eja01G001750	1392	20.63748114	1143	21.21956878	851	15.30451863	1117	19.19987734	1185	21.17689608	1082	21.73696113	1249	22.21909138	950	16.28102893	752	15.333915	1227	22.15494382	1238	22.41099818	1467	25.13271869	660	12.54896701	711	10.91537581	934	15.00029021	1286	21.0901999	990	16.56915244	1119	20.4925959	1829	27.54559132	1572	30.84535459	1475	27.25635798	2740	43.80223699	1666	30.06532786	1951	32.32926557	1552
Eja01G001760	1335	64.47927956	1239	74.93471959	413	24.19700546	5	0.279986275	11	0.640409988	12	0.785369933	5	0.289771266	12	0.669978622	9	0.597859558	1034	60.82303478	781	46.05884531	1492	83.27212281	6	0.371652235	3	0.15004164	10	0.523207839	9	0.480843438	4	0.218095421	4	0.238642801	2089	102.4939642	1359	86.87166366	1467	88.31355647	389	20.25894315	279	16.40274778	438	23.64471787	33
Eja01G001770	767	9.824628399	553	8.869900941	609	9.462605219	286	4.247316541	274	4.230559746	268	4.651678349	272	4.180575543	154	2.280249024	264	4.650958373	552	8.611295308	594	9.290312344	581	8.599808956	247	4.057554016	355	4.708697163	330	4.578993636	119	1.686125917	178	2.573880716	144	2.278414293	429	5.582117852	339	5.746987313	302	4.821543196	468	6.463903968	430	6.704443226	527	7.544882824	316
Eja01G001780	29	8.610697675	19	7.064262256	15	5.402618017	5	1.721227097	6	2.147425445	9	3.621070386	10	3.562761462	4	1.372907013	8	3.266992121	15	5.424256756	21	7.613471732	18	6.175963928	7	2.665538571	12	3.689548532	8	2.573153304	5	1.642224856	8	2.681501074	5	1.833832998	9	2.714587175	5	1.964853247	4	1.480330492	24	7.683867348	11	3.975635148	26	8.628490128	14
Eja01G001790	317	8.317074591	233	7.654910629	277	8.815841297	133	4.045673233	124	3.921565925	151	5.368369439	141	4.43891521	175	5.307502062	126	4.54673493	117	3.738572715	122	3.908357359	123	3.729137079	56	1.884282215	70	1.901783225	81	2.302139753	63	1.828412396	80	2.369457733	78	2.527873705	155	4.131083493	149	5.173892177	118	3.858794862	73	2.065201672	74	2.36328744	99	2.903137757	65
Eja01G001800	11	0.735179812	11	0.920590401	6	0.48643498	12	0.929843716	15	1.208422068	8	0.724511008	14	1.122729996	3	0.231773047	2	0.183843653	6	0.488383265	5	0.408031783	4	0.308924805	5	0.428565769	6	0.415244392	3	0.217198826	11	0.813234597	10	0.754481391	19	1.56857007	14	0.950495058	8	0.707637184	18	1.499449151	4	0.288263166	2	0.162706303	12	0.896402892	6
Eja01G001830	390	16.0539575	384	19.79345444	330	16.47798495	276	13.17208155	266	13.1985323	251	14.00055775	306	15.11420578	195	9.278823248	203	11.49294416	122	6.116260421	135	6.785383086	118	5.612953075	94	4.962402002	172	7.331580151	114	5.083439795	378	17.21200942	454	21.09701441	374	19.01684819	577	24.12760727	403	21.95544881	405	20.77929818	210	9.321054993	167	8.367726292	223	10.25990832	147
Eja01G001840	633	31.84720971	519	32.69699982	577	35.21406414	524	30.5651683	449	27.22955347	492	33.54184087	497	30.00339979	393	22.85604154	371	25.67197871	439	26.89929105	567	34.83163317	536	31.16193157	214	13.8079129	207	10.7842429	252	13.73420576	281	15.63854237	374	21.24158524	323	20.07333976	1076	54.99217402	982	65.3881329	930	58.31885333	525	28.48100137	567	34.7235588	641	36.04514877	422
Eja01G001850	391	14.88826936	324	15.44846523	382	17.64426139	352	15.53953254	355	16.29379748	313	16.149754	350	15.99123137	295	12.98465051	210	10.99776692	197	9.135710362	267	12.4137165	289	12.71619576	129	6.299466318	152	5.993254028	185	7.630878164	178	7.497383667	103	4.427436382	189	8.889527947	94	3.635936198	99	4.989102492	89	4.223921289	29	1.190676361	64	2.966339992	49	2.085377364	35
Eja01G001880	6	0.295039664	8	0.492597282	20	1.192976286	1	0.05701078	2	0.118545658	0	0	8	0.472025591	8	0.454736621	3	0.202893515	0	0	0	0	0	0	2	0.126126324	0	0	2	0.106535533	3	0.163182162	0	0	4	0.242962128	1	0.04995168	2	0.130160414	1	0.061289701	0	0	1	0.059855305	2	0.109920898	1
Eja01G001890	14	0.663217612	7	0.415239754	29	1.666474502	2	0.109846402	13	0.742331464	0	0	11	0.625269296	7	0.383324735	9	0.58639233	9	0.519253175	5	0.289215205	8	0.437935251	1	0.060753962	4	0.196218361	1	0.051317247	24	1.257655025	29	1.550863797	12	0.702196559	35	1.684290502	25	1.567428702	21	1.239954246	12	0.612967622	11	0.634299243	16	0.847167162	14
Eja01G001900	960	29.84154043	609	23.70501131	927	34.95444405	7	0.252275962	14	0.524571319	2	0.084243056	0	0	1	0.035932778	4	0.171012459	385	14.57536269	646	24.51916207	443	15.91276442	3	0.119596329	8	0.257508536	7	0.235712914	0	0	0	0	0	0	708	22.35652001	774	31.84276243	604	23.40158608	0	0	0	0	2	0.069486609	1
Eja01G001930	273	14.15444344	142	9.219160255	162	10.18867772	80	4.808924562	75	4.68724781	116	8.149711848	149	9.269639006	404	24.21320641	554	39.50550993	349	22.03759582	333	21.0813047	197	11.80288781	305	20.28040286	550	29.52871022	211	11.85080732	438	25.12039907	546	31.95732637	420	26.89855042	969	51.03579305	536	36.78025293	1080	69.79306259	101	5.646506051	191	12.05416163	793	45.95411989	336
Eja01G001950	88	2.285664195	75	2.43929253	84	2.646559724	30	0.903397396	20	0.626161339	8	0.281561878	0	0	0	0	0	0	57	1.803072729	77	2.441988304	84	2.521163095	0	0	0	0	2	0.056272354	0	0	1	0.029320907	0	0	109	2.875922582	108	3.712558277	101	3.269711816	32	0.896206326	25	0.790393308	39	1.13217999	14
Eja01G001960	0	0	0	0	0	0	0	0	0	0	1	0.179144601	0	0	43	6.571414406	108	19.63772271	0	0	0	0	0	0	1	0.169549377	13	1.779690989	1	0.143213824	7	1.02369345	3	0.447732387	3	0.489914509	0	0	0	0	0	0	0	0	0	0	3	0.443294131	0
Eja01G001970	75	3.045766342	57	2.898565007	57	2.807907749	66	3.107470984	36	1.762237024	32	1.760919131	45	2.192775833	46	2.159404192	17	0.949515367	35	1.731059518	50	2.479296261	37	1.736316715	20	1.041626219	17	0.714884497	9	0.395925214	10	0.449218458	18	0.825192875	15	0.752447172	149	6.146707233	83	4.461009862	75	3.796251121	89	3.897208131	51	2.521035659	80	3.631168664	99
Eja01G001980	0	0	0	0	2	0.086159398	0	0	0	0	0	0	0	0	29	1.190525738	86	4.200647222	0	0	0	0	0	0	0	0	0	0	0	0	5	0.196422973	7	0.28063749	1	0.043868162	0	0	0	0	0	0	0	0	0	0	0	0	0
Eja01G002020	103	3.212776446	104	4.06208953	47	1.778335919	5	0.180817772	21	0.789567163	2	0.084533216	8	0.299419218	12	0.432678502	4	0.171601481	41	1.557527686	27	1.028324417	36	1.297590584	1	0.040002752	5	0.161497173	7	0.236524783	1	0.034503691	0	0	0	0	349	11.05833264	383	15.81109062	310	12.05211665	33	1.109904203	10	0.379679173	49	1.708285591	20
Eja01G002060	307	8.8307553	216	7.780116421	287	10.01414861	338	11.27207844	306	10.60980502	277	10.79675777	248	8.559680582	305	10.14145115	202	7.991505476	267	9.35361247	231	8.11324436	243	8.077140753	166	6.12370345	140	4.170029707	156	4.860930422	308	9.800144181	311	10.09874739	308	10.94358529	234	6.837483208	233	8.870235851	219	7.851668226	108	3.349743124	117	4.096555376	179	5.754844873	138
Eja01G002080	8	0.876394702	1	0.137177419	2	0.265773951	0	0	1	0.132049347	0	0	3	0.394345976	9	1.139706578	2	0.301340503	2	0.266838437	0	0	3	0.379771975	4	0.561974146	8	0.907509921	13	1.542724726	3	0.363540906	0	0	0	0	10	1.112834796	7	1.014910085	4	0.546170323	0	0	0	0	0	0	0
Eja01G002100	415	12.54848953	362	13.706444	292	10.71023173	399	13.98762815	360	13.12116382	313	12.82454032	561	20.35413355	430	15.02977919	340	14.13969461	315	11.60012171	324	11.96221125	393	13.73181072	998	38.70084835	1091	34.16014807	981	32.13273516	471	15.75384385	408	13.92679439	478	17.85338983	205	6.29677474	177	7.083312358	160	6.030060767	1203	39.2226793	1048	38.57253054	1131	38.22320293	744
Eja01G002110	150	5.100419731	135	5.748060044	126	5.197061586	94	3.705700692	74	3.033003272	74	3.409576913	104	4.24320877	75	2.947926901	54	2.525376732	171	7.081404533	169	7.016563569	174	6.836846175	172	7.500490977	199	7.006794373	131	4.825266283	81	3.046645687	113	4.337512571	103	4.326147457	87	3.005071785	95	4.275215733	74	3.136207058	219	8.029473084	259	10.71983042	293	11.13533773	129
Eja01G002120	876	19.3333668	770	21.27977243	711	19.03468286	310	7.932186291	300	7.980886604	317	9.480183868	684	18.11364654	503	12.83252616	488	14.81292975	605	16.26175431	562	15.14477416	680	17.34220036	570	16.13336012	769	17.57443462	690	16.49634787	474	11.57188208	643	16.01998121	525	14.31238873	457	10.2456738	383	11.18721359	325	8.94015597	827	19.68054712	670	17.9991369	946	23.33542076	541
Eja01G002160	988	11.52768604	661	9.657384529	581	8.223070008	270	3.652386982	256	3.600407531	272	4.300393661	256	3.584029396	252	3.398807161	166	2.663857812	487	6.92026607	478	6.809828791	450	6.067218159	205	3.067507577	244	2.947994436	239	3.02077534	355	4.581796769	358	4.715370983	331	4.770485986	760	9.007820588	394	6.08416787	616	8.95827226	175	2.201666415	126	1.789489825	157	2.047415387	170
Eja01G002180	176	4.937129061	147	5.163593157	360	12.25002495	218	7.08999833	190	6.424538178	212	8.058455038	201	6.765568139	787	25.51980393	539	20.79545056	241	8.233556899	166	5.685818627	145	4.700258212	108	3.885367971	138	4.008598289	74	2.248686245	133	4.127011954	117	3.705060628	81	2.806701758	731	20.83052086	247	9.170194284	1355	47.37611646	71	2.14757547	113	3.858457747	235	7.368019895	446
Eja01G002190	872	30.43121591	707	30.89549116	380	16.08640792	0	0	2	0.084131633	8	0.378309216	0	0	1	0.040340717	0	0	752	31.96165779	673	28.67748005	1170	47.18246045	0	0	0	0	2	0.075608069	0	0	0	0	0	0	548	19.42693644	428	19.76816516	390	16.96390289	4	0.150518917	10	0.424791985	42	1.638223781	12
Eja01G002200	4	0.195279323	1	0.061132075	2	0.118440143	10	0.566009989	10	0.588467889	6	0.396918766	2	0.117158194	1	0.056433509	5	0.335725269	5	0.297286309	5	0.29805017	6	0.338484995	0	0	4	0.202212453	2	0.105769779	4	0.216012326	0	0	1	0.060303942	28	1.388593859	19	1.227636072	2	0.121698329	5	0.263205249	10	0.594250782	10	0.545654051	4
Eja01G002230	93	1.471975489	108	2.140495182	130	2.495937132	3	0.05505119	5	0.095392479	30	0.643417692	6	0.11395025	19	0.347625814	51	1.110211093	65	1.25296697	41	0.79236373	29	0.530404903	0	0	7	0.114727441	3	0.051436832	10	0.175081357	86	1.53661025	45	0.87979113	290	4.662690274	158	3.309744643	150	2.959151762	33	0.563196365	50	0.963299039	103	1.822115781	31
Eja01G002250	237	9.304728146	224	11.01225427	122	5.810156543	10	0.455179998	10	0.473240434	12	0.638396802	1	0.047108768	13	0.589982981	4	0.215989725	189	9.037031234	181	8.676748699	248	11.25120211	53	2.668565091	37	1.504210809	28	1.190827089	57	2.475440386	12	0.531843963	14	0.678942217	358	14.27773476	261	13.56174648	262	12.82079584	21	0.889002355	6	0.28673459	9	0.394928947	19
Eja01G002260	11	0.312278572	13	0.462131659	17	0.585424753	15	0.493706205	24	0.821272427	7	0.269278484	8	0.272512162	17	0.557877967	4	0.156180658	36	1.244688384	28	0.970578424	51	1.673060238	13	0.473303199	16	0.47034997	5	0.153764059	0	0	1	0.032047721	3	0.105201078	19	0.54792869	20	0.751448577	14	0.495377053	16	0.489776289	10	0.345559624	53	1.681692102	2
Eja01G002280	660	20.48090875	555	21.56607641	554	20.85392042	590	21.22682921	573	21.43317006	550	23.12714857	464	17.27705318	538	19.29871317	426	18.18162277	603	22.78931311	466	17.65689381	628	22.51940093	685	27.26104166	770	24.74273195	594	19.96765495	442	15.1722444	536	18.77663316	458	17.55578285	490	15.44622324	318	13.06027069	349	13.49861044	250	8.365146849	205	7.743416883	214	7.422328568	379
Eja01G002290	46	1.345976139	39	1.428949911	59	2.094132713	43	1.458733013	40	1.410801854	65	2.577193337	39	1.369274559	32	1.082356417	33	1.328040214	40	1.425437424	37	1.321917509	51	1.724414268	21	0.788034828	22	0.666582408	30	0.950902776	42	1.359411981	60	1.981884881	36	1.301162282	39	1.159217894	49	1.897559404	32	1.167045686	19	0.599461649	37	1.31781591	44	1.438975239	28
Eja01G002300	32	1.71138493	25	1.674212589	18	1.167731217	469	29.08026734	393	25.33475895	240	17.3925428	372	23.87190446	1822	112.6385073	1288	94.73955597	106	6.904181926	52	3.395659777	60	3.708009838	217	14.88346488	185	10.24521535	183	10.6019108	310	18.33925513	211	12.73877965	165	10.90011562	96	5.215427329	25	1.769528269	239	15.93140126	172	9.91869294	193	12.56401734	92	5.499290574	635
Eja01G002320	7	0.641408602	2	0.229477233	7	0.77804988	14	1.487279536	12	1.325392433	10	1.241626158	3	0.329840817	2	0.211839784	7	0.882170512	3	0.334785493	8	0.895055217	4	0.423534345	0	0	0	0	3	0.297778492	0	0	0	0	0	0	21	1.954685875	21	2.546688374	18	2.0557372	8	0.790414685	6	0.669208553	1	0.102413652	0
Eja01G002370	42	1.909733728	35	1.992803336	38	2.095944529	78	4.111932316	78	4.275083793	59	3.635211246	57	3.109888269	59	3.101103978	55	3.439568588	41	2.270471322	46	2.553903369	35	1.83900739	10	0.583136352	22	1.035852328	24	1.182143234	30	1.508922922	37	1.899209599	25	1.404148279	48	2.217102161	29	1.745184299	35	1.98358092	65	3.186875945	64	3.54223194	47	2.388594901	55
Eja01G002380	3	0.118898187	2	0.099256017	0	0	2	0.091899215	0	0	2	0.107408361	1	0.047555459	0	0	0	0	4	0.193073472	0	0	3	0.1373938	19	0.965726541	23	0.943916227	29	1.245051476	0	0	7	0.31318407	4	0.195822867	2	0.080520213	4	0.209813651	1	0.049398337	4	0.170939427	19	0.916602573	11	0.487267874	14
Eja01G002390	6	0.462438056	3	0.289531913	0	0	3	0.268071965	1	0.092902803	2	0.208874982	0	0	0	0	0	0	1	0.093866571	2	0.188215512	4	0.356249456	4	0.395374718	18	1.436568897	10	0.834906125	0	0	0	0	0	0	0	0	3	0.306015442	1	0.096064	0	0	0	0	0	0	0
Eja01G002400	4	0.37344654	0	0	3	0.339752267	1	0.108242116	1	0.1125369	3	0.379527996	0	0	0	0	0	0	1	0.113704351	2	0.227993017	1	0.107884822	7	0.838133262	2	0.193352629	8	0.809084286	0	0	0	0	1	0.115323518	0	0	1	0.123562936	0	0	0	0	0	0	0	0	0
Eja01G002410	18	1.00934622	18	1.263900922	24	1.632493865	11	0.715135221	6	0.405550935	11	0.835823264	5	0.336421748	9	0.583379218	5	0.38561633	10	0.682930159	19	1.300901332	14	0.907167732	11	0.791055454	20	1.161313005	13	0.789671273	23	1.426651067	24	1.519240546	34	2.35502764	123	7.006380315	87	6.4566416	67	4.682748235	61	3.688295976	62	4.231875072	61	3.823125954	55
Eja01G002420	0	0	0	0	0	0	0	0	0	0	1	0.036612845	0	0	1	0.031233464	1	0.037161832	9	0.2961628	0	0	2	0.062445516	3	0.103955436	4	0.111915694	3	0.087808377	1	0.029888329	0	0	3	0.100126735	33	0.905762305	14	0.500641872	55	1.852253406	13	0.378748558	10	0.328891656	42	1.268381118	124
Eja01G002430	21	0.556617513	14	0.464663412	22	0.707347647	27	0.829715423	10	0.319495005	40	1.436652316	21	0.667887429	67	2.052830839	71	2.588294429	33	1.065271107	24	0.776733283	17	0.520688991	121	4.113102479	190	5.214861889	62	1.780182768	36	1.055509986	56	1.675611159	35	1.145921986	42	1.130857291	42	1.473352396	46	1.519685619	16	0.457283813	19	0.613005916	13	0.385125291	23
Eja01G002460	10	1.588785717	12	2.387368408	6	1.156349821	0	0	5	0.95755082	1	0.21528781	3	0.571916972	2	0.367312841	0	0	12	2.321962541	13	2.521922758	18	3.304682452	0	0	5	0.822596712	0	0	1	0.175746871	0	0	0	0	25	4.034839612	20	4.205475372	14	2.772373333	9	1.541828646	1	0.19339214	9	1.598191997	3
Eja01G002500	47	1.813788467	50	2.416193169	49	2.293810405	103	4.608438858	78	3.628355918	85	4.444898189	85	3.93599109	52	2.319705812	43	2.282311879	49	2.302997648	48	2.261794362	66	2.943232809	24	1.18780899	43	1.718339098	35	1.463161125	59	2.518622411	35	1.524770453	46	2.192784968	76	2.97936225	65	3.319876332	39	1.875908863	106	4.410856381	89	4.180731512	45	1.94098602	68
Eja01G002510	1	0.047167076	1	0.0590625	0	0	0	0	0	0	0	0	0	0	0	0	1	0.064871914	0	0	1	0.057591986	0	0	2	0.120980545	3	0.146525039	1	0.051094515	2	0.104349704	0	0	0	0	2	0.095827441	2	0.12485005	0	0	5	0.254294655	12	0.6889595	40	2.108725552	6
Eja01G002520	9	0.672666085	5	0.467950479	11	0.997292074	11	0.953185735	7	0.630640072	3	0.303831215	0	0	2	0.172793661	1	0.10279566	2	0.182052084	3	0.273779785	17	1.468242685	9	0.862672829	12	0.928730923	19	1.538317407	0	0	0	0	0	0	3	0.227771414	4	0.395673336	3	0.279470922	0	0	0	0	0	0	0
Eja01G002540	21	1.070418295	22	1.404202619	19	1.174790672	12	0.709158481	15	0.921620207	11	0.759768052	4	0.24464741	9	0.530294993	4	0.280421932	22	1.365732189	17	1.058050146	22	1.295832331	16	1.045925615	12	0.633384035	9	0.496949284	5	0.281920402	9	0.517874328	4	0.251850986	8	0.41423344	6	0.404767142	5	0.317660037	7	0.384733977	0	0	1	0.056971197	2
Eja01G002560	1	0.051897299	1	0.064985673	3	0.188859426	5	0.300844851	6	0.375337972	4	0.281292956	7	0.435902334	4	0.23996369	2	0.142755386	0	0	4	0.253470747	6	0.359822158	92	6.123210177	118	6.341301417	130	7.308418948	2	0.114814574	9	0.527272238	3	0.192316011	26	1.370689354	8	0.549483315	27	1.746493066	2	0.111918794	3	0.189513215	15	0.870075872	72
Eja01G002570	10	2.058199679	4	1.030909085	17	4.244329457	0	0	4	0.992370849	5	1.394477863	0	0	4	0.951674179	6	1.698464654	28	7.018659499	0	0	4	0.951347979	7	1.847702873	14	2.98378262	6	1.337747314	17	3.870425399	27	6.273341291	25	6.355898459	30	6.272341579	10	2.724001093	17	4.361087272	0	0	10	2.505307273	16	3.6806846	30
Eja01G002580	156	1.488931944	145	1.732970305	130	1.50510314	125	1.383209902	100	1.150473846	173	2.2374352	154	1.763670183	204	2.250718628	237	3.111117058	220	2.557299338	123	1.433436511	152	1.676431218	281	3.439562117	412	4.071918747	235	2.429704414	185	1.953188916	285	3.070737935	226	2.664453368	522	5.061062406	388	4.901192341	514	6.114651621	180	1.852469337	157	1.823993955	253	2.698931646	212
Eja01G002590	0	0	0	0	0	0	0	0	0	0	0	0	0	0	0	0	0	0	0	0	0	0	0	0	0	0	0	0	0	0	0	0	0	0	0	0	9	0.268814639	9	0.350228712	12	0.439773506	1	0.031704269	1	0.035790104	2	0.065726511	1
Eja01G002630	18	0.671281048	28	1.307563479	33	1.492857937	0	0	0	0	1	0.05053427	0	0	1	0.043109469	0	0	25	1.135482711	22	1.001792241	23	0.991177922	120	5.739310425	121	4.672710658	47	1.898738124	15	0.618793031	38	1.599790534	20	0.921321726	97	3.674722561	37	1.826221186	91	4.229914838	11	0.442336564	19	0.862499745	54	2.250851049	45
Eja01G002640	15	0.736932254	12	0.738227844	13	0.77473347	10	0.569592331	0	0	4	0.266287274	0	0	18	1.022232301	8	0.540560179	12	0.718002883	10	0.599873128	11	0.624483393	9	0.567055286	6	0.305238418	8	0.425756831	8	0.434758985	5	0.277302609	4	0.242742451	14	0.698691214	3	0.195064093	3	0.183702857	0	0	2	0.119602373	2	0.109821512	13
Eja01G002660	0	0	1	0.107999999	5	0.523110633	0	0	0	0	2	0.233741051	0	0	0	0	0	0	3	0.315123488	2	0.21062212	2	0.199330053	0	0	0	0	0	0	0	0	0	0	2	0.213073929	68	5.95772889	62	7.077214268	38	4.085007238	39	3.626968338	26	2.729591924	81	7.808309473	27
Eja01G002690	0	0	0	0	0	0	0	0	0	0	0	0	0	0	0	0	0	0	0	0	0	0	0	0	0	0	0	0	0	0	0	0	0	0	0	0	40	2.230165895	31	2.251840904	43	2.941596121	23	1.361169936	14	0.935314715	13	0.797481663	13
Eja01G002710	5	0.224160361	1	0.056138614	1	0.054382789	1	0.05197765	1	0.054039997	0	0	0	0	0	0	2	0.123320866	5	0.273003022	9	0.492668079	9	0.466254702	5	0.287478523	6	0.278542649	4	0.194260336	3	0.148775816	0	0	1	0.055378125	0	0	0	0	0	0	0	0	0	0	0	0	0
Eja01G002750	19	0.756331838	18	0.897230764	15	0.724307031	8	0.36921267	6	0.287896598	7	0.377581698	7	0.33435146	3	0.138045046	5	0.273745219	47	2.278585219	64	3.110726702	47	2.161964418	23	1.174176017	21	0.865624848	29	1.250524229	1	0.044033282	3	0.13481173	7	0.344196347	35	1.415297587	55	2.897618745	21	1.041924923	146	6.266714524	184	8.91559019	157	6.985211323	29
Eja01G002760	470	50.67091592	372	50.21999972	363	47.47228998	496	61.99696078	507	65.88633604	419	61.21093782	391	50.5806093	436	54.33606386	332	49.22851521	331	43.46078102	383	50.41767009	490	61.04482864	349	48.25395463	371	41.41774446	419	48.9339474	329	39.23548885	333	40.52777627	345	45.944066	858	93.96565051	546	77.90643126	760	102.1251809	602	69.98188908	405	53.14830429	250	30.12465074	282
Eja01G002770	858	47.62072786	662	46.00866165	422	28.41147967	620	39.89589918	621	41.54577286	946	71.14657395	52	3.463047811	24	1.539787436	35	2.671742152	1142	77.19398859	770	52.18222198	2016	129.2978107	836	59.50611629	1159	66.61067203	1234	74.19236791	183	11.23523355	156	9.77419467	256	17.5508495	5928	334.2241877	4538	333.3442776	2982	206.2883634	7146	427.6613739	4921	332.4570901	4896	303.7185135	1402
Eja01G002780	93	1.798964704	64	1.550217151	100	2.346455671	12	0.269121731	13	0.303116479	4	0.104846467	3	0.069631757	1	0.022360447	5	0.13302322	52	1.225043961	58	1.369906067	64	1.430578093	2	0.049615375	6	0.120182873	10	0.209543901	6	0.128384684	11	0.240203883	7	0.167258104	41	0.805646437	25	0.640028737	19	0.458090879	13	0.271151068	10	0.235457857	7	0.151341784	11
Eja01G002790	4475	212.3630656	4170	247.7963305	2163	124.513123	11	0.605210506	17	0.972436762	91	5.85169191	3	0.170825855	0	0	2	0.130537021	3513	203.0358521	2574	149.1480537	3981	218.3081887	88	5.35568723	152	7.469321832	146	7.50540502	8	0.419950601	21	1.125000942	15	0.879278879	12355	595.5930706	8402	527.7015805	8462	500.5152536	661	33.82327678	682	39.39524575	1315	69.74816953	106
Eja01G002800	354	13.93848618	250	12.32608689	316	15.09287897	357	16.29702717	349	16.56396387	295	15.73941101	344	16.25238837	281	12.78967343	255	13.8092561	270	12.94746504	350	16.82687593	429	19.51917875	218	11.00817761	171	6.972043612	267	11.38830105	177	7.709174683	162	7.200704786	141	6.857738094	168	6.719586805	132	6.878694934	114	5.594683825	165	7.005264933	153	7.332925462	129	5.677055921	195
Eja01G002840	1557	212.0348025	1120	190.9894726	1100	181.7121147	618	97.57416409	534	87.65693789	572	105.5525379	802	131.0506889	637	100.2764056	628	117.6239983	1074	178.1276978	1324	220.1555428	1490	234.4750883	549	95.88208508	641	90.39162729	748	110.3457133	418	62.96759305	600	92.23960461	518	87.13602266	597	82.5874028	395	71.19269022	493	83.68041142	533	78.26615886	504	83.54540464	792	120.5493392	499
Eja01G002850	21	2.124889948	8	1.013631279	10	1.227410425	5	0.586563424	10	1.21967367	3	0.411332018	1	0.121412541	5	0.584827708	6	0.834999383	11	1.355559137	9	1.111943597	12	1.403105399	21	2.725103679	15	1.571665227	31	3.397928002	0	0	0	0	0	0	23	2.364100439	10	1.339173722	9	1.135057877	8	0.872841542	0	0	6	0.678561965	2
Eja01G002870	11591	347.1962743	10040	376.5830189	6082	220.9903075	336	11.66866723	349	12.60103095	418	16.96619858	233	8.374453472	204	7.063583876	263	10.83496856	13652	498.0340846	8526	311.8333642	8805	304.7722442	211	8.105563148	208	6.451625107	245	7.94978834	218	7.22325451	309	10.44865223	268	9.916042509	5837	177.6089243	4990	197.8219449	5742	214.3757657	216	6.976477135	277	10.09967532	450	15.06564672	177
Eja01G002900	10	0.335410318	6	0.251999999	6	0.244118296	246	9.566197713	252	10.18834072	105	4.772213132	86	3.461156783	53	2.054911283	59	2.721737186	15	0.612740115	7	0.286680108	21	0.813931048	15	0.645229575	25	0.86829653	18	0.654009798	4	0.148408468	11	0.416501671	6	0.248586251	6	0.204431874	8	0.355129031	28	1.170557629	22	0.795659721	43	1.755570874	22	0.824745994	54
Eja01G002920	274	8.660961722	1421	56.24481645	15519	595.0479312	0	0	18	0.685826974	0	0	5	0.189640881	3	0.109616921	1	0.043474372	3724	143.3619385	2927	112.9695452	107	3.908330091	7	0.283765886	33	1.080142699	18	0.616344312	40	1.398613839	22	0.785029328	6	0.234269765	2186	70.19184438	538	22.50699961	7813	307.8163831	0	0	0	0	11	0.388623767	36
Eja01G002950	3	0.268992433	7	0.78594059	2	0.217531154	8	0.8316424	8	0.864639948	11	1.336489675	14	1.506236776	4	0.414590732	0	0	2	0.218402417	3	0.328445386	7	0.725285093	1	0.114991409	0	0	2	0.194260336	1	0.099183877	3	0.303660084	0	0	3	0.273250524	6	0.712016127	1	0.111757624	0	0	0	0	0	0	0
Eja01G002960	47	3.643101515	31	3.008901553	14	1.316358284	86	7.72857976	71	6.633737233	68	7.142272924	52	4.836410567	30	2.688038338	15	1.599125066	40	3.776087442	40	3.785789897	41	3.672393196	9	0.894669253	2	0.160529572	14	1.175538296	19	1.629105799	12	1.050031448	8	0.7659719	24	1.889755409	30	3.077616071	26	2.511916005	25	2.089496738	20	1.887021741	12	1.039622754	24
Eja01G002970	883	34.02773359	772	37.25310618	691	32.30152511	1637	73.13896777	1486	69.02678257	1232	64.33349448	1409	65.15229466	935	41.65093164	904	47.91356743	702	32.94716635	789	37.12550973	997	44.39758844	547	27.03374635	609	24.30195717	835	34.85733073	1093	46.59236503	866	37.67366376	1054	50.17211012	1628	63.73054922	1490	75.99383475	1239	59.51164799	1517	63.03564121	1414	66.32774353	1042	44.88085839	791
Eja01G002980	58	1.480279638	91	2.908238594	95	2.94111521	117	3.462019106	105	3.230216057	37	1.279592275	443	13.56644006	173	5.103905956	138	4.844094588	56	1.740653929	108	3.365601005	62	1.82851852	1	0.032731233	7	0.184997325	6	0.16588318	81	2.286773043	122	3.514983148	99	3.121047668	110	2.851867848	63	2.128021897	202	6.425774654	20	0.550394444	26	0.807723303	5	0.142628689	21
Eja01G002990	413	24.26050026	349	25.67130797	363	25.86598286	876	59.65977806	564	39.93514865	608	48.39576882	915	64.49368573	5186	352.1461961	8199	662.4122321	377	26.97116381	434	31.12881091	503	34.14362184	2432	183.2145072	3051	185.5852883	2855	181.6733164	2310	150.1011272	2102	139.3894989	1345	97.59361837	329	19.6320901	228	17.72573771	169	12.37356246	491	31.09993391	850	60.77740022	448	29.41364385	1239
Eja01G003000	98	1.766746586	110	2.483211665	96	2.099384944	88	1.839325891	53	1.151729672	94	2.296308073	113	2.444404256	167	3.480209955	184	4.562299216	119	2.612785653	125	2.75157465	125	2.604054686	102	2.358277703	170	3.173574841	189	3.691010838	61	1.216466892	130	2.64569138	82	1.826044988	119	2.179295322	113	2.696164585	68	1.527972183	104	2.021667819	111	2.435816998	129	2.599315584	86
Eja01G003020	9	0.173784024	1	0.024179104	2	0.046845728	0	0	0	0	0	0	0	0	0	0	0	0	2	0.047033356	3	0.070731309	3	0.066939197	0	0	2	0.039989776	1	0.020917158	0	0	3	0.06539375	0	0	56	1.098439918	23	0.587780193	10	0.240672068	4	0.083282855	0	0	0	0	0
Eja01G003090	0	0	1	0.029416342	1	0.028496299	0	0	0	0	0	0	0	0	0	0	0	0	1	0.028610433	2	0.057367893	2	0.054292232	5	0.150637255	5	0.121629086	5	0.12723926	2	0.051971837	6	0.159116309	9	0.261160653	0	0	0	0	0	0	0	0	0	0	0	0	0
Eja01G003110	27	0.566441981	27	0.709297293	21	0.534421134	0	0	11	0.278170362	61	1.734105908	0	0	2	0.048502313	6	0.173125355	25	0.638763826	25	0.640405096	15	0.363642664	10	0.269053259	61	1.325174719	21	0.477250393	63	1.462023966	109	2.581462448	131	3.394785982	20	0.426228617	3	0.08329764	2	0.05229739	1	0.022621424	10	0.255367228	52	1.219315593	32
Eja01G003140	41	0.536172162	35	0.573140791	22	0.34899222	341	5.170143661	342	5.391045683	274	4.855400756	445	6.982755226	487	7.361904085	599	10.77370263	43	0.684853212	20	0.31935484	30	0.453349939	185	3.102692396	281	3.805207665	228	3.229911205	147	2.126473687	139	2.052025957	109	1.760744492	46	0.611081557	23	0.398077849	29	0.472690368	298	4.202086061	306	4.870968538	363	5.305766645	492
Eja01G003150	192	4.400085422	182	5.222808913	146	4.058685454	1904	50.58883172	1693	46.76741205	1128	35.02862521	1147	31.54058176	1125	29.80253387	1103	34.76587372	63	1.758365138	58	1.622971801	38	1.006318317	158	4.643693574	285	6.763264575	197	4.890592038	495	12.54837103	425	10.9950309	483	13.67276802	351	8.171239422	227	6.885024779	374	10.68291644	756	18.68142275	832	23.20901442	853	21.84892257	852
Eja01G003160	1	0.043961547	3	0.16514563	1	0.053326812	0	0	0	0	0	0	1	0.052749624	3	0.15245266	3	0.181389429	12	0.642484781	7	0.375745773	21	1.066802831	5	0.281896416	12	0.546268108	16	0.761953163	2	0.097257977	2	0.099254591	1	0.054302822	55	2.456159647	33	1.920024071	43	2.356132815	12	0.568829986	19	1.016716932	19	0.933571701	6
Eja01G003170	564	12.21920652	421	11.4213875	472	12.4044799	400	10.04735435	335	8.748532488	308	9.042088039	728	18.92525251	1039	26.02077559	1101	32.80718568	1279	33.74761466	1164	30.7921478	1275	31.92022823	1101	30.59129118	1362	30.55572878	1369	32.1294048	327	7.836712728	366	8.951434356	385	10.30324592	140	3.081150249	111	3.182780224	172	4.644625454	1236	28.87424554	1055	27.82209656	1293	31.31003413	952
Eja01G003180	220	4.795035595	159	4.339494561	116	3.066901331	244	6.165762724	274	7.198569772	233	6.881437812	335	8.761134835	392	9.876339497	603	18.0760787	92	2.442112227	43	1.144354842	136	3.425310653	109	3.046788028	115	2.595485655	149	3.517958842	236	5.689884243	259	6.372598596	241	6.488370374	2	0.044281272	0	0	0	0	14	0.329022398	4	0.106121319	11	0.267968012	0
Eja01G003190	31	0.789700243	26	0.829367084	19	0.587119951	26	0.767894846	37	1.136132027	25	0.862968017	39	1.192096979	53	1.560692114	79	2.767868325	14	0.434347423	6	0.186627195	21	0.61817548	18	0.588057334	19	0.501193946	18	0.496716302	46	1.296225864	30	0.862719227	39	1.227197947	0	0	0	0	0	0	6	0.164808688	0	0	3	0.085416731	0
Eja01G003200	5	0.670820636	5	0.839999995	0	0	20	3.110958606	14	2.264075716	38	6.908346629	26	4.185584947	32	4.962804609	33	6.089310315	3	0.490192092	0	0	1	0.155034485	3	0.51618366	5	0.694637224	0	0	35	5.194296397	32	4.846564904	27	4.474552515	59	8.040987032	58	10.29874191	28	4.682230518	45	6.50994317	51	8.328754845	45	6.747921767	36
Eja01G003210	5	0.095461124	3	0.071721714	6	0.138957006	83	1.837225466	59	1.357797641	145	3.751272846	177	4.054863194	232	5.120180968	262	6.879796391	1	0.02325226	0	0	0	0	2	0.04897034	3	0.059310206	14	0.289547556	47	0.99260548	24	0.517267776	35	0.825418155	8	0.155155603	12	0.303219798	16	0.38074558	108	2.223353746	141	3.276794024	128	2.731414573	136
Eja01G003220	25	0.297701466	11	0.164023668	5	0.072224348	19	0.262314557	0	0	4	0.06454388	1	0.014288524	296	4.07449195	924	15.13319723	23	0.333562666	10	0.145399886	10	0.137604573	17	0.259619	154	1.898949097	33	0.425686851	80	1.053787942	46	0.618367194	19	0.279475667	22	0.266124333	27	0.425524431	59	0.875691887	12	0.154081495	52	0.75373347	34	0.452523353	142
Eja01G003230	1247	21.75901734	1123	24.5372253	998	21.12399355	651	13.16987462	672	14.13411429	668	15.79440977	612	12.81358486	443	8.93546874	445	10.67949195	972	20.65607139	1132	24.118059	1206	24.31711423	392	8.772138496	482	8.709064382	467	8.827242074	436	8.41553223	397	7.820076048	483	10.41044733	1136	20.13594871	821	18.95988738	1086	23.61897248	1300	24.45932405	984	20.89976564	1188	23.16916491	798
Eja01G003240	9	0.169448456	13	0.306486485	17	0.38825467	89	1.942732206	50	1.134727582	106	2.704301353	84	1.89767045	279	6.072116541	327	8.467605488	65	1.490448928	73	1.678189764	72	1.566460705	109	2.631892777	185	3.6067702	161	3.283645868	75	1.561991417	102	2.167918358	35	0.813977848	26	0.49726672	26	0.64787053	21	0.492802328	54	1.096269016	58	1.32921916	57	1.199474659	124
Eja01G003250	16	0.380307762	10	0.297637794	0	0	16	0.440923267	11	0.315162396	37	1.191711266	9	0.256687145	187	5.138041435	419	13.69767907	7	0.202638463	7	0.203159132	7	0.192267177	16	0.487732592	25	0.615328249	18	0.463471511	38	0.999127878	42	1.126969447	24	0.704653939	3	0.072436491	2	0.062916561	10	0.296260367	20	0.51259395	16	0.462922919	5	0.132833106	62
Eja01G003260	364	6.610453088	286	6.503823494	354	7.798404642	292	6.14809433	311	6.807955901	535	13.16551159	629	13.70651015	1138	23.88982094	830	20.73125975	575	12.71763407	334	7.406267813	296	6.211742685	386	8.990083727	679	12.76883445	522	10.26917791	560	11.24967936	936	19.18904395	681	15.27658888	467	8.615245639	310	7.450944166	689	15.59579134	787	15.41107202	659	14.56762494	1566	31.78650046	1173
Eja01G003270	1	0.090110235	0	0	1	0.1093067	1	0.10447249	1	0.108617705	3	0.366310603	0	0	2	0.208326686	6	0.743606416	1	0.109744498	0	0	0	0	30	3.466905178	17	1.586261123	23	2.245108262	5	0.498386648	14	1.424130545	8	0.890458212	2	0.18307332	0	0	10	1.123136318	0	0	0	0	20	2.014305005	6
Eja01G003280	0	0	0	0	1	0.115838207	0	0	0	0	5	0.646998516	3	0.343753259	1	0.110387515	1	0.131339973	0	0	0	0	0	0	6	0.734813294	6	0.593310528	4	0.413784758	2	0.211266888	26	2.802851957	21	2.477124855	0	0	0	0	0	0	0	0	5	0.581196063	52	5.550136005	13
Eja01G003290	17	1.506884202	25	2.774877636	54	5.806272022	17	1.747059543	1	0.106845801	20	2.402232665	14	1.489036683	11	1.127105145	10	1.219126342	10	1.079542128	30	3.246947861	8	0.819431864	4	0.454713175	3	0.275361901	4	0.384084058	0	0	4	0.400256686	0	0	24	2.161041666	23	2.69822751	25	2.762035889	202	19.30681351	168	18.12649073	249	24.66899295	33
Eja01G003300	783	31.21456875	525	26.20763008	572	27.66077004	811	37.48385579	755	36.28014631	589	31.81742184	788	37.69365032	960	44.23923404	592	32.45899289	703	34.13182721	777	37.82158261	825	38.00506049	502	25.66527265	504	20.80548057	654	28.24285893	546	24.07745021	607	27.31693147	605	29.79204994	708	28.67145779	589	31.07639574	568	28.22294069	466	20.03132917	345	16.74126093	326	14.52560709	361
Eja01G003320	395	14.26106728	251	11.34753482	188	8.233518062	236	9.878585499	208	9.052004665	173	8.463600394	217	9.400718965	203	8.472113392	94	4.667674291	280	12.31180138	481	21.20425952	396	16.52121646	249	11.529245	307	11.47743777	400	15.6440882	64	2.555978407	157	6.398854431	100	4.459686892	586	21.49183459	511	24.41718561	392	17.64003125	842	32.77896966	728	31.99335651	457	18.44133038	524
Eja01G003330	55	1.171044645	45	1.199764884	41	1.058930067	4	0.098741241	8	0.205318107	36	1.038645581	0	0	0	0	1	0.029283873	43	1.115033344	41	1.06590309	58	1.427021968	10	0.273059538	31	0.6834773	28	0.645809048	18	0.423941119	21	0.504751598	45	1.183512127	12	0.259545169	12	0.33815186	7	0.185766395	4	0.091833054	4	0.103667887	24	0.571140714	11
Eja01G003340	66	4.024923817	52	3.970909069	37	2.73708392	51	3.605883838	51	3.748956542	62	5.123414964	44	3.219680729	38	2.678786579	39	3.271117111	66	4.90192092	107	7.967473143	67	4.721504783	54	4.223320853	40	2.525953541	63	4.161880534	34	2.293585422	50	3.442162574	50	3.766458346	57	3.531096	45	3.632001457	33	2.508337777	38	2.498766065	39	2.895021738	38	2.590111385	24
Eja01G003350	1	0.025911527	0	0	0	0	0	0	0	0	0	0	0	0	0	0	0	0	2	0.063114862	6	0.189831096	6	0.179653696	4	0.132922831	2	0.053662961	3	0.08420727	1	0.02866258	0	0	0	0	24	0.631720811	7	0.240055032	10	0.322961946	0	0	5	0.157701745	17	0.49233764	3
Eja01G003360	33	1.494252967	20	1.133999994	20	1.09853233	8	0.419979412	23	1.255349124	64	3.926849663	22	1.19530647	12	0.628104958	27	1.681480007	90	4.963194932	90	4.975947596	113	5.912627688	38	2.206685146	68	3.188384857	42	2.060130864	14	0.701230014	10	0.511161142	19	1.062706222	44	2.023875549	34	2.037552818	41	2.3139416	64	3.124772722	40	2.2046704	58	2.935345968	39
Eja01G003380	89	1.995027214	85	2.385891076	66	1.794632024	96	2.494927199	56	1.513119909	156	4.738463393	26	0.699324218	63	1.632451006	53	1.634001474	92	2.511627798	71	1.943301867	100	2.590303903	209	6.008301139	238	5.524429207	168	4.079467058	114	2.826740507	127	3.213735894	110	3.045796885	103	2.345400333	38	1.127358868	70	1.955758416	73	1.764452419	73	1.991843307	29	0.726570784	59
Eja01G003390	78	1.462472319	78	1.831304338	50	1.137197029	33	0.717356138	21	0.474612145	102	2.591476874	16	0.359964305	36	0.780254607	72	1.856706702	68	1.552782403	55	1.259153981	72	1.559974325	178	4.280156434	279	5.416875989	183	3.716887983	91	1.887368566	144	3.04791737	91	2.107579083	226	4.304497216	145	3.598162934	221	5.164683064	127	2.567586281	148	3.377755893	143	2.996747865	70
Eja01G003400	111	17.79158803	70	14.04955745	104	20.22077209	86	15.98151744	102	19.7069043	63	13.68315978	48	9.231650939	49	9.078803233	45	9.920236031	68	13.27422833	84	16.43970887	84	15.55832801	26	5.344556478	29	4.813282709	28	4.861665756	33	5.850971036	37	6.694853898	44	8.711518171	50	8.141092315	35	7.424710944	32	6.392931681	44	7.604535384	52	10.14538591	32	5.732747696	25
Eja01G003410	1	0.063255497	0	0	6	0.460386075	1	0.073337499	0	0	0	0	0	0	13	0.950566293	16	1.391989658	7	0.539268367	3	0.231708852	1	0.073095421	3	0.243369479	13	0.851516876	4	0.274090253	25	1.749284917	32	2.285050973	10	0.781353757	34	2.184731782	8	0.66974276	44	3.469039906	3	0.204619867	2	0.153993276	1	0.070699995	21
Eja01G003420	69	1.367329152	76	1.885864322	63	1.514388114	64	1.470387437	63	1.504842448	15	0.402781352	28	0.665776431	28	0.641390913	33	0.89940579	45	1.086038278	85	2.056676614	83	1.900614233	19	0.48286327	49	1.005475981	60	1.287984285	17	0.372644896	19	0.425035523	18	0.440601451	135	2.717557183	147	3.855325836	134	3.309688577	17	0.363246282	18	0.434180166	7	0.155039778	16
Eja01G003440	139	4.982037957	168	7.540052729	214	9.30419203	995	41.34691768	897	38.75352179	654	31.76318865	754	32.42723958	777	32.1924507	471	23.21832552	70	3.055616932	135	5.908117199	71	2.940644214	63	2.895872049	97	3.600108619	76	2.95080938	147	5.82816502	107	4.329359542	97	4.294507856	47	1.71124042	51	2.419257963	58	2.591066596	87	3.362325529	59	2.574054491	29	1.161746426	105
Eja01G003450	285	9.402485967	211	8.716721264	338	13.52655474	176	6.731910425	133	5.289029336	107	4.783389275	268	10.60911191	218	8.313714689	97	4.401364385	213	8.55827177	331	13.33364626	211	8.0440024	108	4.569494693	125	4.270310801	101	3.609562274	277	10.10880634	188	7.001697248	155	6.316535882	135	4.524311959	134	5.850896337	145	5.962442258	296	10.52974414	141	5.662268241	112	4.129875617	365
Eja01G003500	57	12.14579952	41	10.93976465	31	8.012824054	52	12.84642907	93	23.88695009	79	22.81037672	26	6.64769374	72	17.73472824	79	23.15240446	44	11.41859226	35	9.106309326	47	11.57286835	222	60.6667619	219	48.32223416	226	52.16689919	162	38.18462595	129	31.03048816	186	48.95686869	100	21.6457278	59	16.63883962	25	6.639717646	198	45.49301462	238	61.73077121	691	164.5699038	75
Eja01G003520	1231	84.45479351	900	77.31818139	1133	94.29069166	2729	217.0689043	2858	236.3496573	2270	211.0309833	2480	204.157028	2792	221.4228591	2084	196.6444633	1252	104.6114487	1099	92.06340755	1162	92.12219594	3792	333.6423474	4427	314.5048966	4192	311.5464857	3307	250.9705254	3212	248.7650892	2924	247.7952946	1167	81.33136247	1009	91.61723676	982	83.97230787	2072	153.279571	1730	144.4727194	1715	131.5077935	2104
Eja01G003530	514	15.37937575	509	19.07068271	984	35.7143991	148	5.134109549	211	7.609998044	180	7.297972253	230	8.257523675	309	10.68746873	82	3.374482638	513	18.6939721	652	23.8202484	330	11.4098893	5138	197.1588502	8573	265.6195586	4760	154.2829282	496	16.41646098	604	20.40140946	590	21.80605163	864	26.26094025	748	29.62081189	593	22.11508599	2288	73.81759348	1304	47.49267955	760	25.4161811	1169
Eja01G003540	93	2.369100728	108	3.445063272	118	3.646323908	55	1.624392943	70	2.149438971	81	2.796016374	29	0.886431087	57	1.678480198	55	1.926996935	100	3.102481595	84	2.612780735	94	2.767071196	12	0.392038223	39	1.028766521	26	0.717479103	65	1.831623503	81	2.329341914	78	2.454395894	689	17.82956468	384	12.94647608	519	16.47882666	77	2.115044827	54	1.674433215	95	2.704863155	92
Eja01G003550	138	22.72252446	122	25.15418168	36	7.190393433	4	0.76359893	16	3.175586718	16	3.56986333	3	0.592713952	2	0.380669672	4	0.905847815	210	42.111957	195	39.20443561	366	69.63867204	0	0	2	0.341003728	6	1.070197852	0	0	0	0	2	0.406777501	161	26.92925318	141	30.72673233	119	24.42208872	157	27.87439303	162	32.46878226	199	36.62281177	88
Eja01G003560	1498	47.68367567	1225	48.82776775	751	28.99816449	1082	39.93125866	890	34.14871921	1589	68.53870951	443	16.92029929	197	7.248780129	72	3.152159358	284	11.00993838	562	21.84325365	352	12.94769551	37	1.510449549	30	0.988850881	67	2.310298233	42	1.478868218	39	1.401425979	50	1.965972107	1603	51.83371954	979	41.24396172	1318	52.29156892	2937	100.8068704	2301	89.15547611	1556	55.35904887	1060
Eja01G003570	34	0.974902392	13	0.466765169	15	0.521730394	62	2.06111268	42	1.451636936	12	0.466248641	88	3.027689213	298	9.877323356	87	3.43098823	21	0.733348064	16	0.560177038	14	0.46387627	25	0.91932446	43	1.276739551	23	0.714406481	253	8.024629933	314	10.1638796	118	4.179397336	1	0.029127497	1	0.037949145	1	0.03573885	56	1.73140441	113	3.943975017	35	1.121686204	274
Eja01G003580	66	3.179261632	81	4.885851037	50	2.921628537	130	7.260282384	93	5.39997542	162	10.57429597	136	7.860816247	88	4.900109604	29	1.921312853	46	2.698663911	63	3.705492891	49	2.727534897	37	2.285760089	42	2.094996307	86	4.487620424	59	3.143812371	29	1.576986503	38	2.261077069	61	2.984922836	97	6.184062056	36	2.16144	351	18.23130361	405	23.74711468	148	7.968290597	139
Eja01G003590	12	0.529251346	12	0.662727269	7	0.374499658	4	0.204535428	5	0.26581362	6	0.358580022	8	0.423367109	4	0.203930181	0	0	1	0.053714231	5	0.269261234	9	0.458685633	2	0.113124666	4	0.182680569	7	0.334436829	3	0.146360624	8	0.398307384	7	0.381353908	10	0.448024398	6	0.350228712	3	0.164915065	37	1.759586912	46	2.469517169	19	0.936602778	25
Eja01G003610	208	8.64066214	153	7.958807296	203	10.22945243	274	13.19660078	239	11.96762827	211	11.87736925	78	3.887986017	84	4.033701567	29	1.656912002	191	9.663305117	201	10.19536663	222	10.65684295	107	5.7005145	89	3.828470753	129	5.80508697	131	6.019733406	62	2.907522093	100	5.131367563	193	8.144453316	194	10.66608868	185	9.578858714	156	6.987737164	117	5.91620268	119	5.525247869	108
Eja01G003620	657	13.09096509	614	15.31960388	751	18.15176633	448	10.34932764	449	10.78398157	479	12.93290009	555	13.26922875	751	17.29764663	555	15.20957347	680	16.50151597	458	11.14281383	454	10.4533153	523	13.36455713	833	17.18711309	534	11.52611327	446	9.830224298	565	12.70873687	458	11.27252504	1537	31.1100782	849	22.38895156	2404	59.70340611	610	13.10582618	640	15.52243186	1093	24.34151317	790
Eja01G003630	112	3.214836139	114	4.097496016	106	3.690790079	66	2.196405798	66	2.28355384	131	5.095258576	61	2.100956482	120	3.981647913	248	9.790621396	128	4.474653645	104	3.644997711	134	4.444649511	337	12.40558669	468	13.91035809	234	7.275988563	211	6.699548692	368	11.92439305	244	8.651274276	283	8.251790527	202	7.673826217	163	5.831587194	212	6.561527506	178	6.219197009	300	9.624611078	192
Eja01G003640	517	8.343319211	482	9.740207847	538	10.53181575	239	4.47171426	275	5.349430032	298	6.516564446	333	6.448206734	316	5.89489655	265	5.881822947	431	8.470991053	470	9.261242927	571	10.64820313	256	5.298279561	299	4.996560416	303	5.296954914	385	6.872762235	463	8.434842014	380	7.574977528	553	9.065554814	395	8.436555806	385	7.74403659	689	11.9893548	610	11.98261607	1039	18.74066422	490
Eja01G003680	1224	46.18600081	656	30.99599983	430	19.68203758	23	1.006200674	73	3.320307467	391	19.9921643	10	0.452767602	517	22.55071274	403	20.91470503	3742	171.9655133	1585	73.02663833	1571	68.50101842	390	18.87296506	643	25.12416008	395	16.14586689	1005	41.94858117	547	23.30042873	634	29.55069057	2730	104.6435653	593	29.61443188	1147	53.94493933	536	21.80830962	791	36.33113097	1754	73.97409237	1514
Eja01G003710	640	25.75951243	432	21.77279988	679	33.15126454	538	25.10543595	548	26.58671769	442	24.10649376	340	16.42037172	327	15.21409788	267	14.78041685	737	36.12715718	735	36.12169366	797	37.06874547	148	7.639518165	135	5.626561511	204	8.894533255	216	9.616868757	180	8.178578275	192	9.545712032	713	29.15198519	462	24.61044187	793	39.78223715	217	9.417717786	186	9.112637654	150	6.747921767	176
Eja01G003720	393	21.83459439	350	24.34969312	404	27.22742708	449	28.92189507	442	29.60065687	452	34.02868189	381	25.39942918	295	18.94590621	249	19.02697213	575	38.90711773	652	44.2306453	733	47.05962425	740	52.7267358	904	52.00829863	895	53.86553092	522	32.08081219	615	38.57228251	501	34.38268114	1662	93.80036707	1315	96.69368297	1114	77.14292809	1483	88.84275204	1348	91.16244477	1300	80.72667144	1028
Eja01G003750	739	37.4926727	484	30.74823513	589	36.24848977	702	41.29209343	529	32.35073374	611	42.00464188	451	27.45521865	474	27.79848275	414	28.88817193	704	43.49939909	696	43.11558702	947	55.51928232	900	58.55865048	1005	52.79826628	1213	66.66503237	1022	57.35550811	835	47.82291919	838	52.51645669	1337	68.90556684	1118	75.06950239	974	61.59128559	1448	79.21342614	1705	105.2930821	1419	80.46471418	865
Eja01G003770	4	0.230728117	1	0.072229299	10	0.699702121	14	0.936259835	4	0.278116671	4	0.312647266	3	0.207638646	2	0.133355617	6	0.476002833	10	0.70250459	9	0.633878675	19	1.266444125	30	2.219260958	20	1.194599047	8	0.499880101	27	1.722767094	63	4.102312351	33	2.351277596	19	1.113307338	10	0.763414319	10	0.718950318	37	2.301285643	33	2.317010293	4	0.257882361	0
Eja01G003780	14	0.461036728	7	0.288654544	21	0.838879234	52	1.985357219	42	1.667183027	21	0.937089124	27	1.066885114	77	2.931156472	25	1.132309769	100	4.010662571	24	0.965032261	16	0.608862706	32	1.351462673	31	1.057111557	25	0.891831543	2	0.072855066	6	0.223052135	8	0.325422001	13	0.434882349	6	0.261504105	16	0.656728436	36	1.278316113	20	0.801698327	18	0.662523228	37
Eja01G003790	2401	224.5471053	2020	236.5590348	4855	550.7787741	275	29.81781538	123	13.86586326	214	27.11959427	269	30.18658494	465	50.27001818	109	14.0203726	1987	226.3194109	1523	173.9155063	1951	210.845566	357	42.81836744	534	51.7140077	374	37.88979313	23	2.379388785	71	7.495857025	37	4.274314365	577	54.81659484	165	20.42297549	738	86.02605603	381	38.4209899	499	56.80536298	268	28.01374751	503
Eja01G003800	182	50.7140401	269	93.86030718	746	252.155421	0	0	1	0.335879364	2	0.755163397	1	0.33435146	24	7.730522564	0	0	124	42.08110575	128	43.55017383	163	52.48513618	172	61.46556195	164	47.32082502	328	99.00702175	2	0.616465946	12	3.774728435	4	1.376785389	434	122.8478306	30	11.06363521	642	222.9719335	150	45.06883733	82	27.81276505	100	31.14425431	35
Eja01G003810	37	10.30999716	70	24.42461525	197	66.5879597	12	3.876733032	6	2.015276186	8	3.020653587	13	4.346568984	21	6.764207244	10	3.832433065	40	13.57455024	28	9.526600526	24	7.727872812	32	11.43545339	25	7.213540399	71	21.431398	2	0.616465946	4	1.258242812	2	0.688392695	45	12.73767828	3	1.106363521	73	25.35350646	5	1.502294578	3	1.017540185	5	1.557212715	0
Eja01G003820	65	2.869106945	118	6.522112068	305	16.33074057	3	0.153526186	12	0.638470928	9	0.53830697	5	0.264819394	21	1.071503178	5	0.303543642	38	2.042798889	41	2.209735732	35	1.785226508	43	2.434156089	25	1.142681054	90	4.303395098	0	0	4	0.199315474	3	0.163570157	228	10.22325438	18	1.051539658	229	12.59874287	16	0.761520566	10	0.537287669	13	0.641354059	10
Eja01G003830	270	8.297990563	259	9.967398135	241	8.984602654	84	2.993065944	92	3.408187668	142	5.913595717	42	1.54883397	23	0.817104867	5	0.211347412	386	14.44791285	476	17.86237599	446	15.83929813	87	3.429059437	49	1.559397704	141	4.694221911	18	0.611933108	11	0.381636147	13	0.493516822	265	8.273246924	236	9.599330549	192	7.354764162	156	5.169660753	155	5.79848267	189	6.492203012	119
Eja01G003840	122	16.24767041	95	15.84264697	140	22.61684209	0	0	8	1.284244629	48	8.662168374	1	0.15980033	8	1.23157835	3	0.54950327	134	21.73425232	65	10.56982333	65	10.00314419	8	1.366368511	77	10.61875579	36	5.193607221	12	1.767806757	32	4.810928397	80	13.16044857	66	8.928862718	42	7.402873559	24	3.983830588	398	57.15347165	170	27.55838	650	96.75329004	250
Eja01G003860	272	6.964901158	209	6.701394874	195	6.056940745	348	10.33125603	324	10.00040445	309	10.72157645	604	18.55792412	418	12.37266129	332	11.69235234	243	7.578111017	201	6.28442015	256	7.574917742	1739	57.10737837	1115	29.56463754	2310	64.07570077	328	9.290565953	219	6.330497086	302	9.552178555	147	3.823704555	75	2.541716383	109	3.478811536	505	13.94330429	359	11.1895854	363	10.38900114	276
Eja01G003890	779	13.6366338	586	12.84518034	571	12.12490903	569	11.5480808	519	10.95124712	482	11.43328087	765	16.06858218	659	13.33508916	498	11.98993476	533	11.3633286	691	14.76967263	696	14.07896931	646	14.50269877	802	14.53770081	903	17.1235104	675	13.0706073	664	13.12155922	618	13.3631127	608	10.81170631	412	9.54523682	942	20.55317752	1389	26.2180411	984	20.96709736	1075	21.03290692	934
Eja01G003900	32	1.493786159	30	1.753608238	40	2.265015114	2	0.108242116	2	0.1125369	0	0	0	0	0	0	0	0	30	1.705565269	28	1.595951119	25	1.348560279	13	0.7782666	22	1.063439461	36	1.820439644	8	0.413095737	6	0.31618215	9	0.518955833	6	0.284518587	3	0.185344404	4	0.232732371	0	0	2	0.113642804	0	0	0
Eja01G003910	30	0.846362485	15	0.529906539	15	0.513332865	177	5.789435816	151	5.134978133	248	9.480711803	185	6.262579922	149	4.859171277	48	1.862490835	16	0.549748141	28	0.964531206	12	0.391208515	46	1.664330492	55	1.606754326	48	1.466937865	55	1.716406353	44	1.401314035	61	2.12576093	53	1.518909716	63	2.352314963	32	1.125235638	33	1.003869741	54	1.854395664	18	0.567582205	34
Eja01G003920	419	22.43052372	264	17.69710335	185	12.01350627	63	3.910153144	66	4.258884158	63	4.570040556	46	2.954810442	22	1.361409762	6	0.441768146	111	7.236973891	118	7.713127308	213	13.17640383	14	0.961169573	5	0.277170518	22	1.275802365	11	0.651388894	15	0.906492666	12	0.793516702	241	13.10579509	153	10.84018248	198	13.21140272	82	4.73333799	97	6.320779177	50	2.991689453	42
Eja01G003990	27	0.868097474	20	0.805207096	14	0.546016069	0	0	0	0	2	0.087134238	0	0	2	0.074331948	0	0	11	0.430730921	4	0.157031877	6	0.222919408	3	0.123700818	3	0.09987979	0	0	21	0.746872204	83	3.012523655	32	1.270878821	3	0.097982141	0	0	4	0.160296142	0	0	0	0	7	0.251549746	0
Eja01G004000	109	3.349929523	72	2.770859713	77	2.870599188	826	29.43181511	634	23.4868585	802	33.39932229	1780	65.64105875	1784	63.37891661	2615	110.5346963	25	0.935745651	35	1.313409999	19	0.674768306	92	3.626131818	127	4.041704253	134	4.461175433	991	33.69031723	819	28.41454585	823	31.24341109	76	2.372704778	68	2.765908802	61	2.336669864	422	13.98459511	647	24.20398895	511	17.55299333	257
Eja01G004010	205	6.229852721	172	6.545234863	165	6.082477666	5	0.176165861	6	0.219786832	7	0.288254484	8	0.291716039	6	0.210773476	3	0.125390008	55	2.035613134	93	3.450880883	38	1.334441125	1	0.038973598	0	0	2	0.065839913	12	0.403392146	10	0.343061169	0	0	126	3.889693704	88	3.539373232	104	3.939268724	0	0	0	0	0	0	0
Eja01G004020	1814	28.69471888	1367	27.07734483	1336	25.63561909	1113	20.41209979	938	17.88520947	476	10.20295	391	7.421434378	316	5.778199908	93	2.023323832	1436	27.66481484	1416	27.34960426	1847	33.76163648	460	9.331879265	509	8.337466694	614	10.52127553	109	1.907275645	86	1.535715571	75	1.465464798	1093	17.56328682	755	15.80634346	919	18.11918057	923	15.74325995	632	12.16901042	239	4.225554504	1126
Eja01G004040	543	10.11127623	524	12.21828643	373	8.425343916	738	15.93273505	658	14.76925334	618	15.59368419	1176	26.27603731	1622	34.91385341	661	16.92876833	486	11.02176256	547	12.43702689	518	11.14622505	738	17.62418712	888	17.12264093	947	19.10255487	255	5.2525307	307	6.453453214	311	7.153456985	512	9.684942501	442	10.89301712	437	10.1425214	1286	25.82113854	1145	25.95285409	1290	26.84831107	1177
Eja01G004060	15421	490.8744743	10948	436.3807357	24997	965.2025538	912	33.65740101	1173	45.00724453	2061	88.89759617	804	30.70862445	342	12.58417667	139	6.08541876	10722	415.6639411	18166	706.0579108	9861	362.7193905	34	1.387980667	12	0.395540352	51	1.758585222	15	0.528167221	66	2.371643964	34	1.336861033	11168	361.1222581	8593	362.0116068	10509	416.9439285	2029	69.64151859	1284	49.75038302	775	27.57279105	682
Eja01G004070	95	1.754576749	116	2.682746416	699	15.66024674	1	0.021412954	35	0.779189892	13	0.325346569	0	0	0	0	0	0	92	2.069403733	22	0.496128924	35	0.746979548	0	0	1	0.019124954	1	0.020007098	0	0	0	0	0	0	836	15.68469155	278	6.795373495	1087	25.02284345	11	0.219063349	6	0.13488806	3	0.061928582	5
Eja01G004090	248	6.374382659	249	8.014172142	842	26.25253232	1	0.029799864	3	0.092946749	0	0	1	0.030841313	0	0	0	0	116	3.631224296	345	10.82751133	86	2.554328821	0	0	3	0.079847136	4	0.111373476	0	0	1	0.02901577	3	0.09524828	1176	30.70539666	666	22.65585469	875	28.03192053	0	0	2	0.062573427	0	0	1
Eja01G004100	273	5.998324597	259	7.125903722	458	12.20690191	5	0.127369413	15	0.397269366	11	0.32750212	15	0.3954622	127	3.225609774	78	2.357109055	480	12.84449962	208	5.580251247	114	2.894436794	2075	58.4698535	3723	84.70557423	1119	26.63377548	484	11.76345653	360	8.929300988	181	4.912418147	447	9.976903694	148	4.303767517	669	18.3211101	444	10.51909944	448	11.98171055	807	19.81809777	1416
Eja01G004110	757	13.37649072	552	12.21400969	591	12.66795331	68	1.393102439	59	1.256680354	177	4.238124331	40	0.848111021	33	0.674063858	41	0.996432597	573	12.33132009	412	8.889280909	520	10.61797159	104	2.356819052	199	3.641254442	110	2.105592521	254	4.964806228	158	3.151744799	204	4.45272543	626	11.23677245	270	6.314367412	255	5.616229463	255	4.858640512	197	4.237268964	665	13.13375993	244
Eja01G004120	152	2.86477408	127	2.997252845	131	2.994958069	11	0.240362827	12	0.272618006	47	1.200324754	6	0.135688938	10	0.217865057	20	0.518435274	117	2.685599755	76	1.748974528	149	3.245076664	33	0.797640723	78	1.522274707	71	1.449574266	20	0.41696448	52	1.106363346	60	1.396842617	277	5.303315932	103	2.569234746	113	2.654505223	269	5.466726471	101	2.317083355	309	6.509181558	208
Eja01G004150	411	11.69842315	262	9.338124621	221	7.630455053	574	18.94197347	363	12.45428015	307	11.8407168	753	25.71738956	721	23.72256024	150	5.872114571	337	11.68218398	517	17.96797561	446	14.66939712	1592	58.11324891	1843	54.32033979	1935	59.66254916	1608	50.62835569	616	19.79310195	875	30.76401349	410	11.85469273	315	11.86631382	479	16.99336431	974	29.89322254	841	29.13768161	721	22.93727834	665
Eja01G004180	57	1.999469902	40	1.757004509	30	1.276538537	0	0	0	0	1	0.04753288	0	0	1	0.040549061	0	0	68	2.905076439	66	2.826877911	103	4.17512173	4	0.179947822	6	0.217942989	10	0.379992781	0	0	0	0	1	0.043330076	53	1.888586257	21	0.974942677	62	2.710753673	0	0	0	0	0	0	0
Eja01G004200	237	2.513220873	147	1.951967202	86	1.106250356	22	0.270478544	44	0.56242095	91	1.30760875	7	0.089069037	53	0.649679211	58	0.845917603	227	2.931681628	178	2.304758449	271	3.320806001	95	1.291970226	152	1.669081479	95	1.091292696	66	0.774191718	116	1.388634485	77	1.008608149	397	4.276552018	220	3.087626532	220	2.907792037	136	1.555068392	114	1.471501321	218	2.58380611	116
Eja01G004220	0	0	0	0	2	0.041427995	0	0	1	0.020583431	0	0	1	0.020489797	0	0	0	0	11	0.22876658	22	0.458708766	18	0.355185858	11	0.240896523	12	0.212189623	17	0.314467313	0	0	0	0	0	0	693	12.02113384	587	13.26627911	523	11.13143864	317	5.836853509	262	5.445854603	444	8.474134312	196
Eja01G004230	1376	59.10433584	1058	56.90618151	1112	57.93998187	1628	81.07428645	1486	76.93894342	1258	73.22100112	1654	85.24772845	1453	72.14517822	1265	74.73244477	924	48.33720281	995	52.18516847	1060	52.61367952	918	50.56967665	1009	44.87905585	1239	57.65109296	1139	54.11864385	1360	65.94584854	1292	68.55085197	1344	58.64366666	1058	60.14594413	1002	53.64471955	676	31.30948162	611	31.94593552	375	18.00334859	599
Eja01G004240	11	0.158163849	9	0.162042868	12	0.209299624	3	0.050010779	8	0.138653561	6	0.116901452	0	0	1	0.01662093	0	0	191	3.344695182	179	3.142611342	200	3.323046658	161	2.968841452	137	2.039796049	169	2.632307232	3	0.047715345	4	0.064926528	5	0.088804297	228	3.330200091	179	3.406334894	136	2.437315776	323	5.007781105	289	5.05808213	282	4.531946399	190
Eja01G004260	18	0.350935231	8	0.19530678	11	0.260147592	3	0.06781153	5	0.117503545	6	0.158511154	2	0.04678761	4	0.090147823	3	0.080443966	0	0	5	0.119027571	9	0.202763078	1	0.025003514	3	0.060565786	3	0.063359399	10	0.215663544	11	0.242100003	11	0.264908922	1	0.019805025	0	0	0	0	0	0	0	0	2	0.043581841	0
Eja01G004270	15	0.797502028	19	1.2649315	26	1.676820386	13	0.80133058	15	0.961298572	18	1.296782545	11	0.701745482	2	0.122916822	7	0.51186606	5	0.323757008	16	1.03868443	10	0.61437345	7	0.47729311	24	1.32130603	14	0.80631345	16	0.940985201	35	2.100662228	27	1.773183727	70	3.780589445	74	5.207053361	46	3.048293072	69	3.9556504	46	2.976952204	76	4.516221613	52
Eja01G004280	381	7.904618425	373	9.690309225	318	8.003053401	269	6.470473182	228	5.701869623	298	8.377729092	361	8.986892343	351	8.417901504	340	9.701806499	434	10.96615299	473	11.98229967	454	10.88437985	567	15.08639872	724	15.55414484	533	11.97894235	482	11.06178585	459	10.75019309	400	10.25097942	582	12.26591242	442	12.13662618	424	10.96428059	647	14.47399736	481	12.14715306	618	14.33063798	507
Eja01G004310	500	14.35953265	369	13.26995764	426	14.84063761	345	11.48728042	296	10.24680598	291	11.32445744	357	12.30226052	813	26.98992236	891	35.19376759	543	18.9923527	418	14.65783013	341	11.31661607	417	15.35864647	699	20.78734935	531	16.51962381	493	15.66172138	567	18.3823489	393	13.94158936	262	7.643504622	173	6.575611941	191	6.836943932	269	8.33011227	324	11.32631939	293	9.405005126	506
Eja01G004320	850	10.51115175	663	10.26639048	574	8.610253402	388	5.562767812	255	3.801001683	562	9.417200346	389	5.772014115	472	6.747053717	360	6.122822057	409	6.159753382	508	7.670403213	467	6.673292535	425	6.740108667	449	5.749490484	324	4.34021978	227	3.105128027	368	5.137204379	287	4.383920933	423	5.313646858	281	4.598937121	324	4.993841347	444	5.920285141	497	7.481027689	545	7.532670975	462
Eja01G004330	59	2.417686139	64	3.283981882	30	1.491220358	59	2.803030011	49	2.420307185	40	2.221068814	32	1.573418637	44	2.084209515	35	1.972575842	69	3.443543995	61	3.052114664	61	2.888481872	27	1.418921146	32	1.357842899	27	1.198524743	69	3.127658108	38	1.757839222	47	2.379004165	54	2.247825579	36	1.952406213	40	2.042990045	38	1.679035116	38	1.895417991	40	1.832014959	49
Eja01G004340	169	10.70263833	155	12.29160832	124	9.52573489	47	3.450879782	50	3.816810959	55	4.719771229	75	5.699172618	58	4.245930954	33	2.874324799	122	9.409631417	149	11.52161914	169	12.36752372	45	3.654796892	49	3.21330436	66	4.527760141	44	3.08232973	76	5.433321232	58	4.537133669	417	26.82632245	351	29.4192118	325	25.65345454	234	15.97895142	216	16.65065757	202	14.29804402	156
Eja01G004360	3	0.217345886	2	0.181439999	0	0	0	0	0	0	2	0.196342483	1	0.08693138	0	0	0	0	3	0.26470373	3	0.265383872	3	0.251155866	712	66.15409784	2184	163.8454712	1125	88.29132275	13	1.041827449	52	4.252860703	28	2.505749408	11	0.80955022	2	0.191769677	2	0.18060032	940	73.43215896	438	38.62582541	1092	88.42476683	107
Eja01G004380	201	6.956452725	100	4.333757938	91	3.820373581	25	1.003135538	14	0.584045009	45	2.110369046	13	0.539860479	39	1.560260725	23	1.094806516	25	1.053756886	124	5.240063711	51	2.03964159	0	0	0	0	1	0.037491008	8	0.306269706	11	0.429766056	5	0.213752509	224	7.875184535	36	1.648974929	89	3.8391947	0	0	0	0	5	0.19341177	0
Eja01G004400	372	15.03955909	294	14.88374992	299	14.66344494	172	8.062104779	169	8.235792005	125	6.847882364	71	3.444267833	44	2.056295995	27	1.501321435	215	10.58617967	345	17.03077302	306	14.29570222	135	6.99958869	131	5.484222902	182	7.970744415	73	3.264655038	91	4.15318428	64	3.196108939	211	8.665538574	177	9.470768086	117	5.895713571	186	8.108366716	142	6.988017786	125	5.648372014	85
Eja01G004410	37	1.72570768	11	0.642437765	24	1.357842537	0	0	0	0	0	0	0	0	0	0	0	0	45	2.556151896	31	1.76542919	50	2.694805433	10	0.598152739	6	0.289779992	35	1.768352673	1	0.051592644	7	0.36856254	2	0.115224528	151	7.154238189	17	1.049383425	129	7.499176377	0	0	0	0	1	0.052129868	6
Eja01G004450	11	0.735179812	2	0.167380073	10	0.810724967	5	0.387434882	2	0.161122942	3	0.271691628	1	0.080195	3	0.231773047	6	0.551530958	13	1.058163741	7	0.571244496	9	0.695080811	7	0.599992077	10	0.692073987	4	0.289598435	7	0.517512925	7	0.528136973	2	0.165112639	4	0.271570017	6	0.530727888	2	0.166605461	3	0.216197375	13	1.057590967	3	0.224100723	10
Eja01G004460	572	20.63775679	476	21.50533853	433	18.95077685	556	23.257824	526	22.87592723	429	20.97383597	621	26.88465477	579	24.14825836	214	10.61935138	595	26.1452057	517	22.77613906	617	25.72429774	143	6.616816436	160	5.977754594	189	7.386923418	477	19.03737715	374	15.23300934	345	15.37570336	752	27.56165181	573	27.36155998	975	43.84594422	343	13.3440867	350	15.37120797	250	10.08155642	331
Eja01G004480	119	3.48573591	77	2.824301871	100	3.553204302	35	1.188620977	39	1.377014861	49	1.944901956	57	2.003405111	67	2.268627073	55	2.215786772	86	3.067994711	93	3.326239903	89	3.012516457	37	1.389939289	43	1.304270323	42	1.332699211	40	1.296073956	58	1.917887628	63	2.279489017	46	1.368756804	58	2.248512385	42	1.533398943	85	2.684693545	86	3.066334034	126	4.125144627	83
Eja01G004500	408	20.9737752	374	24.07470185	430	26.81375035	187	11.14514901	188	11.64932592	217	15.11577064	616	37.99649708	589	35.00036144	818	57.83456937	380	23.79077987	629	39.48118623	366	21.74149648	2325	153.2801762	2584	137.5499995	2331	129.8057858	759	43.1599065	666	38.64900519	739	46.92565244	179	9.347391159	203	13.81122673	108	6.91987981	914	50.66300143	1539	96.30050367	1467	84.28837378	600
Eja01G004510	4	0.252434246	9	0.711219508	8	0.612422205	2	0.14633429	2	0.152140479	1	0.085515019	1	0.075724198	4	0.291802536	6	0.520783587	2	0.153718774	12	0.92468248	5	0.364628145	6	0.485608321	12	0.784189758	12	0.820360722	1	0.069808861	13	0.926145623	5	0.389769383	7	0.448752893	0	0	2	0.157317352	1	0.068048186	3	0.230453352	0	0	0
Eja01G004540	3	0.126363887	5	0.263720929	8	0.408756216	0	0	5	0.25386231	2	0.114152606	0	0	0	0	0	0	5	0.256495862	6	0.308585897	6	0.292041705	3	0.162057661	9	0.392550803	6	0.273771543	3	0.139780069	6	0.285299242	8	0.416237443	15	0.641820999	18	1.003445984	18	0.945001674	5	0.227091041	5	0.256357023	8	0.376628192	2
Eja01G004550	0	0	4	0.230839693	6	0.335429719	0	0	1	0.055552567	0	0	0	0	0	0	0	0	12	0.673546386	5	0.281365428	9	0.479305089	4	0.236419997	8	0.381785344	7	0.349470885	2	0.101960017	4	0.208106317	5	0.284640745	26	1.21722795	14	0.853936221	25	1.436071247	24	1.192661344	12	0.673181802	11	0.566619385	7
Eja01G004570	5	0.362243144	8	0.725759996	9	0.790943278	0	0	0	0	0	0	1	0.08693138	1	0.083747328	0	0	3	0.26470373	9	0.796151615	6	0.502311733	1	0.092913059	9	0.675187381	0	0	0	0	0	0	2	0.178982101	0	0	0	0	0	0	0	0	1	0.088186816	5	0.404875306	2
Eja01G004580	2904	57.42107472	2597	64.30126602	2433	58.35653186	262	6.00625578	220	5.243531562	516	13.82542594	1929	45.76709372	1583	36.18231983	1579	42.94124101	672	16.18276077	910	21.97046246	293	6.694747894	1050	26.62628595	1307	26.76097487	925	19.81306976	5163	112.9273412	5334	119.0625997	4621	112.8652138	2263	45.45484685	1602	41.92344739	1892	46.6287944	3110	66.30760893	2823	67.94524607	5229	115.5618436	2410
Eja01G004590	259	18.39626945	169	15.03105874	268	23.09071878	61	5.02328316	56	4.79451328	76	7.31471996	59	5.028383726	60	4.926313399	43	4.200647222	177	15.31129417	179	15.52408923	182	14.93802865	51	4.645652938	35	2.574243829	50	3.84711646	70	5.499843243	41	3.287467738	87	7.633060173	61	4.401297986	64	6.016303591	57	5.046185411	34	2.603977268	55	4.755171451	63	5.001400839	62
Eja01G004630	47	3.934998709	42	4.403204907	373	37.88159252	0	0	1	0.100919069	0	0	1	0.100459992	0	0	0	0	11	1.121625973	6	0.613367963	0	0	0	0	0	0	0	0	0	0	0	0	0	0	0	0	0	0	0	0	0	0	0	0	0	0	0
Eja01G004640	0	0	0	0	0	0	0	0	0	0	0	0	0	0	0	0	0	0	0	0	0	0	0	0	0	0	0	0	0	0	0	0	0	0	0	0	7	0.174278864	12	0.389248329	9	0.274932828	0	0	0	0	0	0	0
Eja01G004660	160	3.22711041	82	2.071002216	1346	32.9315037	0	0	0	0	0	0	0	0	3	0.069944873	0	0	14	0.343898684	52	1.28062002	0	0	0	0	0	0	0	0	1	0.02231085	0	0	0	0	0	0	0	0	0	0	0	0	0	0	1	0.022543168	0
Eja01G004680	1144	22.62865797	1039	25.7348233	1159	27.80922396	1372	31.4640564	1466	34.95370728	1096	29.37632347	1361	32.30258675	1440	32.92577867	1057	28.75580419	1044	25.15022696	797	19.249267	949	21.69156509	1407	35.6922116	1968	40.30969441	1995	42.74752794	1402	30.67630596	1584	35.37004365	1552	37.92048873	6106	122.6903806	2954	77.33267551	4148	102.2656708	1257	26.80996982	1065	25.64223491	580	12.82277089	1133
Eja01G004700	0	0	0	0	0	0	0	0	0	0	0	0	0	0	0	0	16	0.390247753	0	0	0	0	0	0	14	0.318403106	12	0.220361417	5	0.096052353	14	0.274633165	30	0.600580976	18	0.394298035	1	0.018014558	1	0.023470506	6	0.132620992	29	0.554534976	34	0.733930747	133	2.636182231	73
Eja01G004710	134	5.458086346	114	5.814512712	77	3.804512267	16	0.755585149	26	1.276543012	26	1.43503689	45	2.199350873	52	2.448385145	46	2.576980854	94	4.6630717	76	3.779830258	99	4.659750894	69	3.6043859	110	4.63959345	69	3.044528371	152	6.848594692	84	3.862447012	83	4.176025398	152	6.289268438	91	4.905652343	135	6.853741528	97	4.260255163	65	3.222719101	61	2.777068253	84
Eja01G004720	63	3.45080414	55	3.772379012	43	2.857069971	34	2.159168347	57	3.763406387	53	3.933777069	44	2.891870493	43	2.72263238	22	1.657372767	16	1.067353749	25	1.672025402	22	1.392497243	54	3.793325484	37	2.098616693	76	4.509503044	86	5.210752981	36	2.226024329	58	3.924254726	14	0.778984357	1	0.072493577	5	0.341356452	23	1.358425641	11	0.7334085	14	0.857094902	10
Eja01G004730	43	2.268415802	38	2.510213578	15	0.959882618	0	0	0	0	0	0	0	0	0	0	0	0	63	4.047654119	18	1.1594441	30	1.828804852	348	23.54398868	898	49.05487609	716	40.91688485	4	0.233419145	16	0.952844071	2	0.130326772	1	0.053588938	3	0.209457171	1	0.065752544	55	3.128564922	26	1.669556225	31	1.827835119	14
Eja01G004750	1256	26.67967484	1098	29.20559796	1434	36.9498521	1157	28.49391201	1065	27.26886122	1160	33.38896801	1480	37.72237351	1433	35.18664602	1692	49.43209404	867	22.42945012	1002	25.98853006	749	18.38504143	1183	32.22717412	1918	42.18821337	1507	34.67683695	1265	29.7237563	2817	67.55000489	1657	43.47732712	636	13.72362836	495	13.91604624	447	11.83468672	573	13.12422867	658	17.01336736	902	21.41502303	756
Eja01G004760	11	0.546844636	14	0.871509602	32	1.929718274	0	0	1	0.059923583	0	0	0	0	0	0	0	0	38	2.300718602	8	0.485606353	3	0.172339341	0	0	1	0.051478147	0	0	5	0.27495622	1	0.056120162	3	0.184222199	53	2.676505135	28	1.842252157	26	1.611027557	6	0.321625738	4	0.242049815	10	0.555638572	41
Eja01G004780	6	0.356694562	3	0.223326038	10	0.721137197	0	0	0	0	1	0.08055627	0	0	0	0	0	0	3	0.217207656	1	0.072588586	0	0	0	0	0	0	0	0	8	0.526086912	25	1.677771802	20	1.468671504	65	3.925360375	32	2.517763811	75	5.55731291	55	3.525625677	20	1.447267221	15	0.996684287	6
Eja01G004850	203	9.492516112	189	11.06674693	124	7.03363213	24	1.301141035	26	1.465497743	61	3.865175819	22	1.234395667	22	1.189183226	12	0.771763629	254	14.46530709	239	13.64602955	302	16.31864708	29	1.739121367	38	1.84001151	42	2.127501753	14	0.724161804	18	0.95017906	13	0.750893064	458	21.75563296	326	20.17542427	345	20.10771635	109	5.495915878	61	3.472071284	137	7.160230239	84
Eja01G004860	22	0.778256754	40	1.77187499	29	1.244431155	23	0.943313132	30	1.279228048	24	1.150444237	21	0.891386217	2	0.0817845	10	0.486539354	25	1.077082233	24	1.036655749	22	0.899321136	8	0.362941636	13	0.476206378	14	0.536492413	44	1.721770123	58	2.316198926	26	1.13611685	177	6.360546382	86	4.026414116	99	4.365095624	29	1.10618175	47	2.023818531	42	1.660621372	26
Eja01G004870	13	1.345474533	10	1.295999993	10	1.25546552	6	0.719964706	10	1.247551925	8	1.121957047	7	0.869313797	3	0.358917119	7	0.996432597	12	1.512592741	15	1.895599084	12	1.435176379	7	0.929130588	6	0.643035601	5	0.560579827	10	1.144865328	29	3.388268143	31	3.963175085	64	6.7287291	48	6.574960352	40	5.160009142	14	1.562386361	21	2.64560448	30	3.470359766	15
Eja01G004900	233	5.983174796	155	4.984026438	137	4.26745546	166	4.942101774	102	3.157202532	139	4.836650252	178	5.484564833	189	5.610200242	147	5.191715208	150	4.691110521	199	6.239531012	205	6.083052057	109	3.589623135	143	3.802449415	111	3.087692762	74	2.101985728	122	3.536578035	62	1.966603894	422	11.00801876	505	17.16275169	265	8.481643099	150	4.15331913	141	4.407256991	136	3.903334708	60
Eja01G004910	117	5.547440811	70	4.15602092	90	5.176330351	135	7.421102171	125	7.144030984	80	5.13985558	240	13.6541434	243	13.31845592	235	15.32471599	79	4.561866197	159	9.205068852	118	6.465181552	74	4.499716197	95	4.664252562	55	2.824911432	41	2.150368778	38	2.033939623	37	2.166995328	138	6.646711705	151	9.475530504	84	4.964144921	50	2.556260407	70	4.039971938	69	3.65659635	76
Eja01G004920	166	8.23730984	121	7.518575301	101	6.079548785	0	0	0	0	0	0	0	0	0	0	0	0	111	6.708245204	162	9.815567861	197	11.29627984	1	0.063639081	1	0.051384123	0	0	0	0	0	0	0	0	419	21.12089303	280	18.38887313	350	21.64729863	9	0.48155744	3	0.181205786	9	0.499161336	3
Eja01G004940	6	1.448972574	7	2.116799988	4	1.171767819	3	0.839958824	3	0.873286347	0	0	0	0	0	0	0	0	1	0.294115255	5	1.474354843	0	0	0	0	9	2.250624605	1	0.261603919	1	0.267135243	1	0.272619276	1	0.298303501	0	0	0	0	0	0	6	1.562386361	2	0.587912107	6	1.619501224	2
Eja01G004960	18265	699.8982035	13919	667.8764138	14080	654.4711653	17170	762.8046368	18000	831.4080177	16997	882.5546155	9844	452.6194472	8365	370.5287713	9691	510.7419762	12193	569.0290155	15062	704.7270587	21913	970.3065057	19762	971.1642458	19970	792.4007996	27356	1135.541808	10485	444.4326028	8554	370.0258739	11583	548.2589046	31422	1223.122532	25723	1304.537571	18343	876.0803075	41019	1694.839372	34460	1607.325994	35422	1517.08319	17672
Eja01G004970	11	0.559645306	3	0.191123594	5	0.308576497	215	12.68196257	198	12.14260511	96	6.618285948	188	11.47689563	206	12.11513309	121	8.466878106	7	0.433737385	5	0.310608464	7	0.411538171	19	1.239710756	7	0.368782122	24	1.322716446	3	0.168835477	8	0.45947069	13	0.816982903	15	0.775233229	12	0.808018302	7	0.443891236	0	0	0	0	5	0.284322546	0
Eja01G005000	3540	142.6937012	2599	131.1839459	3785	185.0717301	298	13.92661699	404	19.62950766	845	46.15432073	304	14.70352713	830	38.67411836	376	20.84525166	3598	176.6327929	2794	137.5153075	2593	120.7802599	1099	56.81275125	1729	72.168582	1496	65.32335254	821	36.60723873	840	38.22332577	646	32.16499545	3251	133.1188173	821	43.79902766	3212	161.3746924	2234	97.09860339	1993	97.78727243	5210	234.7255576	1638
Eja01G005010	443	10.9413895	444	13.73170902	696	20.85214096	107	3.063940709	131	3.900017438	182	6.091079306	101	2.993205459	194	5.538743724	151	5.129363255	437	13.14494658	220	6.634596795	267	7.62029731	522	16.53430114	676	17.28888901	408	10.91601809	346	9.452944858	413	11.51506646	358	10.92197591	404	10.13610399	195	6.374162558	649	19.9789104	289	7.696528266	297	8.928915121	563	15.54169072	418
Eja01G005060	76	3.606612958	72	4.278497793	75	4.31737597	41	2.255784613	73	4.175757862	77	4.951431616	50	2.847097588	41	2.249109458	25	1.631712768	89	5.143806101	74	4.287861684	57	3.125738949	12	0.730320986	22	1.081086055	16	0.822510139	62	3.254617156	42	2.250001884	48	2.813692411	324	15.61895224	223	14.00588579	199	11.77056671	23	1.176906757	28	1.617400119	64	3.394587718	81
Eja01G005070	465	20.49185666	307	16.9410218	352	18.8167095	3638	185.8740998	5431	288.4925884	390	23.28879818	3356	177.4584612	3183	162.1458299	1074	65.09541418	485	26.0302735	532	28.62615973	587	29.89223308	1149	64.93741151	1471	67.12629346	2954	141.0178791	110	5.362203788	304	15.12340508	189	10.28820469	673	30.12758781	650	37.91067215	571	31.36337674	307	14.58797484	129	6.919768409	38	1.871686329	686
Eja01G005080	268	10.15493331	191	9.062510411	218	10.02008569	1677	73.67212066	1552	70.88600477	1030	52.88513536	1185	53.87745027	1170	51.24705727	873	45.49611177	184	8.49119356	210	9.715936729	232	10.15832653	296	14.38403002	339	13.30128558	306	12.56027186	276	11.56840907	352	15.05679682	307	14.36911739	491	18.89925627	471	23.6201668	361	17.04935029	587	23.98328436	824	38.00519686	427	18.08386565	616
Eja01G005090	1837	15.90187959	1281	13.88549299	1492	15.66681762	1019	10.22683656	859	8.963115013	1001	11.7416058	1042	10.82314373	915	9.155903089	917	10.91758035	1133	11.94477162	1215	12.84217796	1163	11.63351412	725	8.048665876	1122	10.05735545	934	8.758334178	2036	19.49572327	2213	21.62560983	1756	18.7764399	1761	15.48529918	1506	17.25377172	1507	16.25963929	943	8.801957573	743	7.8289156	873	8.44645871	731
Eja01G005100	2630	101.1358246	2197	105.7918466	1328	61.94696112	179	7.9805005	242	11.2173724	559	29.12830363	22	1.015122268	36	1.60026741	16	0.846227259	2215	103.7365112	1941	91.13766723	2523	112.1136325	54	2.663113149	94	3.743077014	111	4.62389093	187	7.954504855	122	5.296106951	208	9.880115957	3077	120.198129	2468	125.6071026	2239	107.3153175	982	40.71824327	849	39.74023715	941	40.44455021	460
Eja01G005110	40	2.283045023	11	0.786176466	13	0.900058002	1	0.066173227	4	0.275195278	0	0	2	0.136971712	0	0	0	0	18	1.251225613	22	1.533205142	8	0.527638375	3	0.219594939	4	0.236410148	2	0.123657315	8	0.505087645	23	1.481937765	15	1.057536046	12	0.695755536	31	2.341725309	27	1.920775462	20	1.230871608	6	0.416849445	4	0.255173512	0
Eja01G005120	2757	41.54344205	2680	50.56772019	2720	49.71727018	310	5.415707889	323	5.866711527	707	14.43574621	425	7.684242172	459	7.995013197	105	2.176069523	2636	48.37486352	2343	43.10832027	2124	36.98385054	532	10.28072946	628	9.798892483	390	6.365985556	187	3.116948242	325	5.528365099	378	7.035694055	1762	26.97072091	1598	31.86854656	967	18.16145065	1045	16.97892832	1060	19.44218489	1654	27.85622946	1208
Eja01G005130	1	0.047663572	2	0.11936842	0	0	0	0	0	0	4	0.258345373	2	0.114383394	40	2.203877047	90	5.89992985	1	0.058049064	0	0	1	0.055078041	0	0	3	0.148067408	0	0	9	0.474516551	10	0.53806436	3	0.176627073	0	0	2	0.126164261	0	0	0	0	2	0.116035284	1	0.053273067	1
Eja01G005140	212	6.530233541	126	4.859999973	140	5.231106334	36	1.285651261	26	0.965367561	21	0.876528943	53	1.958912892	136	4.842532559	101	4.278898482	111	4.164131802	138	5.190330826	145	5.161224579	38	1.501146358	61	1.94569304	42	1.401449567	1082	36.86738944	474	16.48233887	351	13.3551695	563	17.61660381	352	14.35011188	462	17.73753143	29	0.963205877	20	0.749887891	14	0.481994412	14
Eja01G005170	478	7.561232429	459	9.09180781	355	6.811859863	70	1.283779861	77	1.468188837	115	2.464998424	47	0.892090577	65	1.188553779	28	0.609172767	256	4.931888996	282	5.44674322	298	5.447194191	60	1.217201643	91	1.490588348	103	1.764969674	59	1.03237856	64	1.1428581	64	1.250529961	476	7.648787309	217	4.543015273	325	6.407762445	78	1.330416333	51	0.981992929	55	0.97240794	43
Eja01G005190	1	0.07047532	2	0.176498054	0	0	1	0.081708057	0	0	1	0.095497317	0	0	47	3.828914791	88	8.529773203	5	0.429156501	0	0	1	0.081438348	1	0.090382353	3	0.218932355	0	0	17	1.325281849	14	1.113814162	1	0.087053551	6	0.429545571	0	0	1	0.087840623	0	0	0	0	3	0.236308544	4
Eja01G005210	92	4.077451371	95	5.272267508	89	4.78479824	59	3.031662149	91	4.861483949	62	3.72346063	111	5.90296685	108	5.533061623	64	3.901204295	94	5.073848	73	3.95045323	87	4.455660762	95	5.399718954	95	4.359896767	91	4.368956156	169	8.285332483	130	6.504171141	98	5.365083358	56	2.521215277	27	1.583742234	43	2.375350864	38	1.81598741	50	2.697394454	67	3.318920738	88
Eja01G005220	1594	39.76691259	1359	42.45471051	1441	43.60840462	1248	36.09740399	1235	37.13872724	863	29.17416717	2382	71.30528457	1853	53.4379471	1134	38.91028116	1650	50.13328214	1766	53.79567466	1791	51.63224939	1802	57.65472861	2556	66.03072187	2181	58.94195743	3035	83.75572968	2474	69.67562897	2151	66.28624284	1153	29.22024178	1274	42.06518051	1007	31.31276209	1906	51.27252761	1349	40.96556983	1914	53.3699267	1710
Eja01G005230	98	19.72212671	51	12.85199993	75	18.30887217	28	6.533013072	11	2.668374951	14	3.817770505	12	2.897712656	7	1.628420262	10	2.767868325	60	14.70576276	66	16.21790328	55	12.79034505	14	3.613285619	19	3.959432175	17	3.706055523	34	7.568831892	45	10.22322284	43	10.68920879	24	4.906364968	10	2.663467735	10	2.508337777	2	0.433996211	5	1.224816889	17	3.823822334	2
Eja01G005250	4	0.157497019	3	0.147913043	3	0.143286826	0	0	4	0.189844858	0	0	0	0	1	0.045514852	1	0.054153945	4	0.191814297	7	0.336537519	3	0.136497753	2	0.100992455	4	0.163088739	0	0	0	0	0	0	0	0	4	0.159990162	3	0.156333976	3	0.147228522	14	0.594386116	12	0.575131409	17	0.748139152	8
Eja01G005280	138	3.71209558	131	4.412495025	51	1.664113332	21	0.65491839	12	0.389087977	25	0.91124296	30	0.968295071	32	0.995017756	21	0.776921456	179	5.864104903	136	4.466857248	186	5.78155831	39	1.34539949	49	1.364858981	69	2.010594479	13	0.386817122	10	0.303660084	16	0.531630002	186	5.082459751	114	4.058491925	92	3.084510415	304	8.817427977	138	4.518482899	370	11.12404925	219
Eja01G005290	81	5.447096775	81	6.820841547	118	9.625753585	314	24.48147314	238	19.29227884	182	16.58462187	156	12.58783592	182	14.14790872	259	23.95507821	87	7.125378862	83	6.815241757	79	6.139020249	181	15.61008382	282	19.63725676	169	12.3112488	303	22.53953615	327	24.82421191	334	27.74444072	81	5.533323116	76	6.764153209	70	5.867275247	143	10.36917928	122	9.98650206	159	11.95083669	178
Eja01G005310	273	8.296340453	204	7.762952978	483	17.80507099	0	0	0	0	0	0	0	0	0	0	0	0	2	0.074022296	8	0.296849968	3	0.105350615	0	0	0	0	0	0	0	0	17	0.583203988	1	0.037538192	7	0.216094095	1	0.04022015	33	1.249960268	6	0.196609022	1	0.036991114	2	0.067932098	0
Eja01G005360	75	2.172300301	66	2.39373133	85	2.986415183	54	1.813343942	50	1.745641686	42	1.648397713	57	1.980978934	65	2.176269845	91	3.625081276	72	2.539801244	80	2.829252365	85	2.844915864	103	3.8259775	130	3.89900318	113	3.545458234	79	2.53109219	130	4.25059372	83	2.969519126	51	1.500547388	70	2.68334436	37	1.335729979	67	2.092481733	61	2.150611318	125	4.046594876	42
Eja01G005370	0	0	0	0	0	0	0	0	0	0	0	0	0	0	0	0	0	0	0	0	0	0	0	0	0	0	0	0	0	0	0	0	0	0	0	0	3	0.13730499	2	0.119259749	1	0.056156816	0	0	0	0	0	0	0
Eja01G005380	1	0.021333518	1	0.026713781	0	0	1	0.02473377	5	0.128575728	0	0	0	0	23	0.567193327	50	1.467068017	6	0.155891478	0	0	1	0.024652127	3	0.082078674	0	0	1	0.023109887	5	0.117992599	0	0	2	0.052703799	8	0.173369787	4	0.112938561	6	0.159540919	27	0.621089984	28	0.727099779	45	1.072991094	35
Eja01G005460	0	0	0	0	0	0	0	0	0	0	0	0	0	0	2	0.0436184	0	0	1	0.022977754	0	0	0	0	0	0	0	0	0	0	0	0	0	0	0	0	0	0	0	0	0	0	0	0	0	0	0	0	1
Eja01G005470	266	5.933292869	226	6.312413759	249	6.737304192	176	4.551501014	136	3.656617711	150	4.533770393	139	3.72027764	124	3.197250198	123	3.773436251	219	5.949314122	280	7.625973328	269	6.933592781	188	5.377972613	171	3.949679879	189	4.566792556	126	3.108901538	146	3.676331368	136	3.747162205	224	5.075549967	203	5.992802405	167	4.642896157	221	5.315384633	135	3.665400296	165	4.113572998	149
Eja01G005520	131	3.969926253	73	2.770172879	84	3.08789902	65	2.283769807	83	3.031906031	38	1.560446394	27	0.981796117	43	1.50633091	26	1.083682969	92	3.395530275	86	3.182238284	100	3.5018944	19	0.738433401	17	0.53347209	22	0.722219409	13	0.435789507	3	0.10263135	6	0.224601074	294	9.050642573	184	7.379870446	229	8.649778292	59	1.927930744	34	1.254190635	21	0.711297944	60
Eja01G005550	828	26.21829745	676	26.80363622	505	19.39716177	562	20.63185572	614	23.43521929	628	26.94560302	533	20.25106004	373	13.65286419	335	14.58937587	811	31.27545524	910	35.18346785	1075	39.33457989	498	20.22320947	579	18.98472678	758	26.0003196	486	17.02286646	420	15.01312446	434	16.97513804	879	28.27378589	726	30.42499682	719	28.37666741	1105	37.72807974	950	36.61602937	738	26.11870418	915
Eja01G005560	0	0	1	0.024170515	0	0	2	0.044758019	8	0.186135634	3	0.078467245	4	0.092644454	4	0.089251149	5	0.132739689	6	0.141049945	2	0.047137455	1	0.022305139	8	0.198038491	6	0.119926711	8	0.167277817	0	0	4	0.087160692	1	0.023843086	27	0.529416824	12	0.306558986	14	0.336821201	4	0.08325327	2	0.046991199	0	0	4
Eja01G005590	161	7.796944668	148	8.974973213	123	7.22564046	39	2.189732227	39	2.276615478	115	7.546586083	83	4.823064514	103	5.76602591	192	12.78843975	105	6.192934852	110	6.504506662	121	6.771359143	54	3.353813619	71	3.560480101	45	2.360730555	59	3.160624202	88	4.810928397	116	6.939145612	248	12.20031931	271	17.36951285	193	11.64968642	32	1.671001455	24	1.414761754	71	3.843067744	54
Eja01G005640	2	0.087498344	0	0	1	0.053069195	1	0.050722151	0	0	0	0	0	0	4	0.202288231	0	0	1	0.053281749	1	0.053418654	3	0.151664171	0	0	2	0.090604855	3	0.142176043	3	0.145182197	0	0	2	0.108080979	13	0.577742252	9	0.521113253	4	0.218116328	1	0.047173501	0	0	0	0	4
Eja01G005650	4	0.194580023	3	0.18273948	4	0.236032014	0	0	0	0	0	0	0	0	0	0	0	0	5	0.296221721	4	0.237586277	7	0.393485019	49	3.05689786	89	4.48311526	53	2.792861895	136	7.318118571	45	2.471146077	73	4.386423459	5	0.247075228	6	0.386286279	7	0.424418836	48	2.517721978	35	2.072429651	8	0.434960042	68
Eja01G005670	89	2.118241773	28	0.834480942	34	0.981605761	0	0	2	0.057377552	0	0	0	0	0	0	0	0	8	0.231891134	23	0.668400028	8	0.22002266	0	0	0	0	1	0.025782252	0	0	0	0	0	0	382	9.235700154	180	5.669931316	295	8.751165308	0	0	0	0	0	0	0
Eja01G005680	3628	79.84314246	2997	82.59047342	3808	101.6576212	2275	58.04697216	1174	31.14332236	599	17.86287172	2778	73.35825417	1248	31.74868319	734	22.21693579	5232	140.2318665	4722	126.8876714	7606	193.4276549	1118	31.5543134	1362	31.03838306	1447	34.49643419	37	0.900729405	254	6.310324672	104	2.827177774	4499	100.5789915	3983	116.011334	2886	79.16350599	824	19.55355956	693	18.56423557	488	12.00359352	211
Eja01G005730	313	6.469119662	266	6.884229707	202	5.064363576	103	2.468117882	91	2.26708989	100	2.800624997	76	1.884780769	60	1.433484119	49	1.392883147	197	4.958789915	258	6.510939418	246	5.875270362	88	2.332545408	134	2.86785562	149	3.335972382	50	1.143123426	122	2.846481218	87	2.221107277	312	6.550529113	269	7.358222199	211	5.435526937	301	6.708039577	232	5.836632174	322	7.43837097	123
Eja01G005740	1	0.035583806	0	0	0	0	0	0	1	0.042892257	1	0.048217702	3	0.128091424	10	0.411332651	25	1.223517432	2	0.086674437	0	0	0	0	1	0.045635098	6	0.221082967	1	0.038546746	0	0	0	0	1	0.043954347	3	0.108441269	2	0.094189429	0	0	5	0.191845084	3	0.129941281	3	0.119314923	21
Eja01G005780	23	3.063085405	20	3.335294099	12	1.938586465	4	0.617616782	3	0.481591736	8	1.443694729	16	2.556805284	11	1.693420231	7	1.282174298	28	4.541485558	26	4.22792933	24	3.693468623	7	1.195572447	8	1.103247355	15	2.164003009	17	2.504392906	15	2.255122686	27	4.441651394	62	8.387719523	72	12.69064039	60	9.959576469	26	3.733643877	9	1.458973059	26	3.870131601	13
Eja01G005840	371	15.91067951	331	17.77524852	274	14.25404223	66	3.281607085	58	2.998260151	95	5.520679528	68	3.499211021	98	4.858270396	61	3.598010364	327	17.07934483	323	16.91377083	392	19.4264206	174	9.56997172	210	9.32579256	225	10.45280064	76	3.605377001	113	5.470674892	92	4.873624681	179	7.798099807	149	8.457088161	104	5.559125871	117	5.410394758	93	4.854799066	116	5.560244928	88
Eja01G005850	8	0.716131421	3	0.336276769	3	0.325759175	8	0.830272313	6	0.647411625	1	0.121298898	6	0.644466571	6	0.620861573	3	0.369353104	3	0.327063916	2	0.21860286	2	0.206882921	3	0.344405902	9	0.834251295	3	0.290910454	2	0.198040955	1	0.101053274	5	0.552868927	24	2.182402869	24	2.843372475	13	1.450455618	2	0.193046091	6	0.65377376	4	0.400206233	8
Eja01G005870	719	35.48403545	638	39.42735673	617	36.93702712	94	5.37848293	69	4.104683786	142	9.496128272	110	6.513931719	98	5.590761664	67	4.547750953	372	22.35917063	433	26.09246514	491	28.00125577	179	11.32931711	203	10.37413249	181	9.676493744	119	6.496408845	131	7.298322575	148	9.022258477	632	31.68415525	365	23.84057632	507	31.18677188	98	5.215049842	90	5.406548665	78	4.302489628	69
Eja01G005890	42	1.584813753	23	1.086749994	23	1.05276015	0	0	0	0	0	0	0	0	0	0	0	0	0	0	0	0	0	0	0	0	0	0	0	0	0	0	0	0	1	0.046609922	0	0	0	0	0	0	0	0	0	0	0	0	0
Eja01G005910	4	0.400268667	6	0.7518232	11	1.335232666	1	0.116016412	1	0.120619661	1	0.135595638	12	1.440851597	28	3.238846931	12	1.651545741	8	0.974967697	4	0.488736412	2	0.231266912	3	0.384998862	2	0.207239835	0	0	6	0.664148395	32	3.614841227	2	0.247212846	0	0	0	0	0	0	8	0.863196884	6	0.730829967	11	1.230284079	8
Eja01G005930	16499	405.8385894	13813	425.4579062	11090	330.9024049	21441	611.4607448	22320	661.7842217	13871	462.3358845	11321	334.1388012	13295	378.0287651	10068	340.6094404	15178	454.6936633	16521	496.1981605	18049	513.0276406	21927	691.7059663	23739	604.6579616	27810	741.0235961	7926	215.6612205	5814	161.4426916	6300	191.4192905	19955	498.6185019	15702	511.1760074	12879	394.8536987	28387	752.9107338	18134	542.9537307	13004	357.5146093	17751
Eja01G005960	2	0.02800849	6	0.105216494	24	0.40770272	0	0	0	0	27	0.512362794	0	0	0	0	0	0	0	0	0	0	0	0	0	0	0	0	0	0	0	0	7	0.110663752	6	0.103791167	2	0.028451859	0	0	2	0.034909856	1	0.015100384	0	0	2	0.031304792	1
Eja01G005970	867	13.25540822	700	13.40123797	591	10.9605955	959	16.99888531	829	15.2775967	851	17.63021804	442	8.108540338	418	7.3873909	256	5.383091126	359	6.6846257	403	7.523192201	457	8.073876684	240	4.70578238	238	3.76792808	229	3.792667963	58	0.980898966	72	1.242665242	58	1.095346283	383	5.948311778	410	8.296169902	261	4.973623049	467	7.698731329	517	9.621395022	266	4.545448708	398
Eja01G005980	3	0.125488387	2	0.104757505	2	0.101481047	0	0	6	0.302524139	38	2.153872506	0	0	0	0	6	0.345184502	9	0.458493758	0	0	0	0	0	0	0	0	0	0	4	0.185082155	15	0.708306433	23	1.188391546	4	0.169966454	9	0.498246851	1	0.052136351	4	0.180414129	1	0.050916176	45	2.103855516	19
Eja01G006000	4	0.218218761	9	0.614819274	28	1.852946099	18	1.138498405	11	0.723354655	13	0.96101366	29	1.898350912	1	0.063062747	0	0	4	0.265766797	5	0.333062088	3	0.189123393	6	0.419787916	5	0.282457907	13	0.768264522	7	0.422427719	14	0.862199517	18	1.212981103	7	0.387927953	5	0.361012193	8	0.543976867	18	1.058846178	12	0.796868819	48	2.926809441	4
Eja01G006040	305	8.403967454	289	9.971379256	313	10.46168213	1555	49.67555669	1291	42.87827109	1203	44.91632997	2246	74.25756037	1931	61.5045981	1361	51.57751386	622	20.87293609	301	10.12684399	239	7.609818974	897	31.69739365	1191	33.98192069	958	28.59468803	3193	97.32080991	2471	76.86080217	2469	84.03400223	144	4.030583798	126	4.594887036	109	3.743427018	583	17.32133459	759	25.45656441	797	24.54505215	699
Eja01G006050	0	0	0	0	0	0	537	40.27302574	278	21.6762147	398	34.88585191	403	31.27977322	395	29.53588792	119	10.58709634	0	0	0	0	0	0	27	2.239868381	27	1.808537629	8	0.560579827	1386	99.17395906	880	64.26025788	975	77.9051554	0	0	0	0	0	0	0	0	0	0	0	0	0
Eja01G006060	8	0.182490249	4	0.114256926	26	0.719441828	2116	55.96199215	1688	46.41395953	1430	44.20178698	1809	49.51475624	1733	45.69714076	662	20.76947038	72	2.000280073	25	0.69632628	3	0.079079303	2007	58.71426604	2426	57.30494638	1406	34.74324092	2088	52.68687543	1996	51.39937732	1678	47.28148061	3	0.069517136	2	0.060380881	2	0.056864081	648	15.93870217	1039	28.84952829	165	4.206827802	1340
Eja01G006070	194	8.399422692	146	7.915410315	143	7.510284774	332	16.66531849	316	16.49154298	265	15.54703925	317	16.46847452	205	10.25988179	198	11.79045742	142	7.487635382	119	6.29097226	124	6.203850086	522	28.98443228	766	34.34220014	548	25.70180338	702	33.62072643	693	33.87104429	617	32.99759644	81	3.562490102	85	4.870644185	49	2.644247713	194	9.056861175	182	9.591633773	188	9.097596517	355
Eja01G006080	363	8.616924058	347	10.31449536	364	10.48140939	563	15.49465327	436	12.47551925	365	11.7406629	369	10.51037978	447	12.26574558	130	4.244306606	380	10.98595645	297	8.608454557	296	8.119499394	589	17.93112438	772	18.97643288	468	12.03446601	2285	60.00039622	1279	34.27392403	1118	32.7821082	249	6.004349003	271	8.514020716	165	4.881889383	149	3.813819917	213	6.154584472	138	3.661388744	788
Eja01G006090	0	0	0	0	0	0	0	0	1	0.031398119	0	0	0	0	0	0	0	0	0	0	0	0	1	0.030100176	0	0	0	0	0	0	0	0	0	0	0	0	11	0.291065515	11	0.379218561	5	0.162332502	0	0	0	0	0	0	0
Eja01G006120	143	3.833308056	82	2.752481485	96	3.121631091	22	0.683735599	24	0.775488616	27	0.98074378	14	0.450310551	9	0.27888232	15	0.553027465	121	3.950314664	153	5.007860432	127	3.933990507	31	1.065726994	39	1.082564869	44	1.277690578	15	0.44478611	6	0.181566859	10	0.331121301	46	1.252611678	47	1.667459574	42	1.403283197	16	0.462472529	25	0.815738925	19	0.56926227	20
Eja01G006150	90	6.392526063	106	9.427764654	86	7.409708265	113	9.305426182	124	10.61642226	98	9.432138896	43	3.664754241	34	2.791577593	37	3.614510401	167	14.4462493	97	8.412495283	130	10.67002047	90	8.198211068	107	7.869831134	131	10.07944512	107	8.406903244	65	5.211839097	85	7.457587525	202	14.57479005	154	14.47673051	155	13.72208314	108	8.271457204	92	7.954104973	93	7.383020286	67
Eja01G006170	67	1.085757111	58	1.176951977	54	1.061510513	5	0.093941115	11	0.214870634	2	0.043917943	8	0.155558687	34	0.636909293	12	0.267458794	58	1.14470745	66	1.305945089	66	1.235929554	6	0.124696918	4	0.067122714	6	0.105328151	36	0.645331187	13	0.237820275	12	0.240208605	1236	20.34685502	1081	23.18479952	757	15.29016279	7	0.12231626	4	0.078902609	2	0.03622505	8
Eja01G006190	12	0.981984425	18	1.844457821	27	2.680154179	0	0	2	0.197278542	7	0.776203341	6	0.589143386	4	0.378376481	3	0.337646588	8	0.797300391	8	0.799349011	16	1.512987147	6	0.629681874	2	0.169474744	2	0.177291813	0	0	0	0	0	0	2	0.166254837	7	0.758125605	6	0.611973976	5	0.441185908	2	0.199217205	9	0.823165155	1
Eja01G006200	791	46.46502593	368	27.06888634	671	47.81287741	256	17.43482099	264	18.6930483	683	54.36564161	303	21.35692544	611	41.48887887	652	52.67627458	531	37.98856229	452	32.41986758	183	12.42203339	374	28.17525728	540	32.84695369	408	25.96242139	185	12.02108595	286	18.96545989	232	16.83399216	813	48.51334118	164	12.75009203	1373	100.526043	285	18.05189647	247	17.66119748	370	24.29251836	305
Eja01G006220	55	2.406204456	40	2.191304336	61	3.237220876	14	0.710110117	16	0.843754925	32	1.897028823	63	3.307172053	282	14.26132031	445	26.77611749	45	2.397678711	43	2.297002111	41	2.072743664	47	2.637025219	65	2.944657796	35	1.658720503	74	3.58116087	177	8.741596345	113	6.106575292	246	10.93266107	102	5.905950196	184	10.03335111	101	4.764523624	129	6.86962516	434	21.22172498	185
Eja01G006230	795	35.99791239	589	33.39629982	699	38.39370494	974	51.13249338	894	48.79487466	765	46.93812488	802	43.57435406	853	44.64779412	607	37.80216165	631	34.79751113	679	37.5407602	676	35.37111785	495	28.74497756	612	28.69546371	647	31.73582546	1024	51.2899667	718	36.70137001	741	41.44554267	617	28.38025486	416	24.930058	486	27.4286736	449	21.92223363	483	26.62139508	339	17.15659109	519
Eja01G006240	9	1.065421011	12	1.77882352	18	2.584781953	10	1.372481738	4	0.570775391	6	0.962463153	7	0.994313166	9	1.23157835	3	0.488447351	16	2.306786315	11	1.589990517	22	3.009492952	7	1.062731064	6	0.735498237	5	0.641186077	0	0	1	0.1336369	2	0.292454413	53	6.373464297	61	9.557148933	50	7.377464051	24	3.063502668	10	1.440961046	11	1.455434107	18
Eja01G006260	2787	61.40946722	2255	62.21824783	1367	36.53755949	709	18.11225079	722	19.17617831	937	27.97641525	347	9.174327478	256	6.520473209	253	7.667197294	2175	58.36685037	1978	53.21667664	2749	69.99467525	769	21.73057853	1083	24.71032489	1276	30.45680666	334	8.140800296	462	11.49179794	457	12.43838503	2482	55.55473472	1890	55.11628489	1904	52.29060359	2909	69.11468862	2202	59.05941875	2487	61.24847239	1410
Eja01G006270	9	0.987935846	5	0.687272724	7	0.932088038	15	1.908997326	3	0.39694834	9	1.338698749	0	0	45	5.710045076	48	7.246782523	2	0.267377505	0	0	4	0.507385589	12	1.689328341	34	3.864708917	14	1.664752214	4	0.485700442	27	3.345782022	1	0.1355925	8	0.892066358	0	0	2	0.273636848	1	0.118362603	7	0.935314715	22	2.699168707	17
Eja01G006320	2	0.124911429	1	0.078206896	20	1.515217007	3	0.21723073	4	0.301133223	5	0.423151903	3	0.224822534	22	1.588311389	3	0.257698085	96	7.302171853	0	0	5	0.36085613	4	0.320389858	42	2.716271075	10	0.67656186	383	26.46020642	198	13.95998706	155	11.95785586	4	0.253777498	6	0.495956061	123	9.574930757	3	0.202032719	12	0.912277407	8	0.558448698	183
Eja01G006360	378	7.141580751	257	6.080069508	312	7.150391244	402	8.805548863	400	9.109384709	332	8.499526826	431	9.770712267	570	12.4485336	494	12.83651868	564	12.97747771	397	9.158327287	288	6.287629478	606	14.68323547	893	17.47051262	644	13.1802531	2620	54.75529412	1397	29.7952204	1341	31.29541858	354	6.794018945	183	4.575867205	361	8.500962558	423	8.6172996	463	10.64773013	558	11.78305393	792
Eja01G006370	58	1.524680866	44	1.448359934	44	1.40306016	2	0.060954922	5	0.158433662	2	0.07124183	3	0.094627772	0	0	0	0	33	1.056509806	52	1.669080955	51	1.549219785	32	1.078816357	32	0.871069029	51	1.452300423	3	0.087235747	1	0.029675538	2	0.064942707	49	1.308482675	52	1.809147896	53	1.736541538	5	0.141725904	0	0	0	0	0
Eja01G006400	408	14.79925259	357	16.2151401	510	22.43997951	696	29.26959318	678	29.64393242	823	40.45140111	306	13.31825877	265	11.11133605	121	6.036465833	354	15.63837121	198	8.76936025	183	7.670481233	341	15.86282696	542	20.35778598	391	15.3635546	279	11.19453598	259	10.6053994	271	12.14222695	697	25.68226589	161	7.729034877	1330	60.12977943	803	31.4067819	899	39.69289766	824	33.4062669	545
Eja01G006410	718	17.56577513	590	18.07456091	606	17.98407723	963	27.31473482	836	24.65333363	723	23.96819259	1335	39.18957402	1176	33.25760608	1106	37.21480591	549	16.35776087	613	18.31160664	599	16.93407969	1860	58.35826969	2220	56.24028165	2292	60.74252191	1344	36.37176837	1210	33.41764874	1266	38.2583306	650	16.15389186	485	15.70378658	478	14.57568994	1300	34.29371233	1092	32.51913657	1084	29.64102871	964
Eja01G006420	10	0.561907668	11	0.773981381	21	1.43138649	1	0.065146755	0	0	3	0.228423261	2	0.134847021	10	0.649539771	6	0.463696658	10	0.684342631	13	0.891931317	5	0.324658566	4	0.288251475	1	0.058185745	2	0.121739156	2	0.124313195	1	0.063432613	1	0.069408777	1	0.057080254	3	0.223103295	4	0.280145274	2	0.121177846	0	0	3	0.188411466	7
Eja01G006440	166	7.107844188	166	8.900425483	130	6.752208175	2	0.099285913	5	0.258063341	85	4.93177041	3	0.154133652	1	0.049496057	2	0.117781631	237	12.35909849	171	8.940236816	145	7.174468209	0	0	4	0.177354185	1	0.046383674	1	0.047364405	2	0.096673502	4	0.211562767	641	27.88102788	183	10.37052331	222	11.84789333	71	3.27805649	22	1.146637088	221	10.57652986	140
Eja01G006450	169	4.015244289	112	3.332085684	123	3.544892259	177	4.875580841	183	5.240863629	158	5.086704034	145	4.133706838	201	5.520292813	110	3.594477011	152	4.398225504	110	3.191104711	127	3.486750659	216	6.58151094	291	7.159289024	266	6.846084201	260	6.833148986	228	6.115159095	189	5.546723384	297	7.168076935	192	6.037348815	271	8.025145395	342	8.761523864	308	8.907369697	315	8.364826501	349
Eja01G006460	130	2.294912703	87	1.923157884	100	2.141388558	713	14.59285188	752	16.00173814	496	11.86475044	370	7.837380721	622	12.69269929	424	10.2945278	230	4.944920226	124	2.672807026	221	4.508239642	1031	23.34146286	1413	25.82953676	1092	20.88241812	559	10.9158334	636	12.67440493	590	12.86542877	339	6.079158349	304	7.102580628	338	7.437001481	2107	40.10657971	1524	32.74773577	1346	26.55761023	1591
Eja01G006480	33	2.806108859	13	1.384225345	25	2.57871439	6	0.591520298	3	0.307495193	2	0.230448924	3	0.306096407	7	0.6880649	2	0.233904365	28	2.899727868	37	3.841628817	38	3.733929156	5	0.545264429	10	0.880526058	3	0.276342168	3	0.282185116	8	0.767941622	3	0.315109332	39	3.368806933	51	5.739585402	27	2.861624788	22	2.017165489	9	0.931550873	60	5.702469099	5
Eja01G006490	249	2.311202838	180	2.092107949	268	3.01749229	100	1.076134468	47	0.525851448	92	1.157126011	134	1.492416067	301	3.229579646	407	5.195781521	239	2.701750572	239	2.708692576	279	2.992504558	423	5.035303706	492	4.728849101	234	2.352826503	148	1.519576973	199	2.085160245	165	1.891786381	899	8.47655427	427	5.245493598	456	5.275479111	257	2.572172626	186	2.101479473	256	2.655827084	208
Eja01G006500	377	7.032217566	447	10.44074145	268	6.063988969	6	0.12975677	1	0.022484201	43	1.086859781	0	0	0	0	1	0.025654804	188	4.270880637	190	4.32740608	190	4.095401186	2	0.047844006	16	0.309045603	7	0.141443932	49	1.011042244	57	1.200254793	57	1.313334157	1899	35.98295729	669	16.51569437	879	20.43610727	89	1.790066763	74	1.680181355	117	2.439259053	67
Eja01G006510	0	0	1	0.037570403	0	0	0	0	0	0	0	0	0	0	0	0	0	0	0	0	0	0	0	0	0	0	0	0	0	0	0	0	0	0	0	0	72	2.194453685	49	1.945758042	49	1.832430083	38	1.229376347	41	1.497374154	67	2.246823206	35
Eja01G006520	1226	23.21132896	1090	25.84097547	1696	38.95005223	726	15.93580416	605	13.80674844	510	13.08379787	1655	37.59706447	2529	55.34764598	1669	43.45939036	799	18.42319512	857	19.81132214	980	21.44013494	1820	44.19035722	3007	58.95146503	2423	49.69335076	1999	41.86437423	1992	42.57420189	1620	37.88558401	963	18.52067299	750	18.79276015	897	21.1670497	1049	21.41476427	795	18.32104148	753	15.9340299	634
Eja01G006530	0	0	0	0	2	0.051513826	0	0	0	0	0	0	5	0.12739065	23	0.564533569	8	0.233630152	0	0	0	0	0	0	0	0	0	0	1	0.023001517	14	0.328830018	4	0.095880167	9	0.236054939	1	0.0215696	3	0.084306716	3	0.079396389	0	0	0	0	3	0.071197299	0
Eja01G006570	378	19.44998697	239	15.39920446	751	46.87487386	7	0.417593165	0	0	4	0.278895573	2	0.123482073	1	0.059479636	6	0.424616163	151	9.462657004	147	9.235660311	46	2.735125439	5	0.329946942	1	0.053281832	0	0	0	0	31	1.800681296	5	0.317794923	158	8.258583079	205	13.9605056	252	16.16167636	38	2.108333868	65	4.071124319	219	12.59484262	0
Eja01G006600	188	6.991962114	145	6.752772037	321	14.48167877	2	0.086238072	32	1.434556628	15	0.755938718	0	0	0	0	0	0	474	21.4698097	166	7.538282464	130	5.586971703	2	0.095393284	69	2.657308311	16	0.644609247	0	0	2	0.083968976	4	0.183759857	541	20.43898959	270	13.28999301	386	17.89315285	126	5.052892235	50	2.263521971	541	22.48845385	214
Eja01G006620	1689	34.00307537	1210	30.50329735	1512	36.92436198	0	0	3	0.072800826	0	0	2	0.048313105	2	0.046543532	1	0.027688938	1438	35.25786989	1472	36.18424039	1497	34.82589218	1	0.025818745	0	0	3	0.065425211	0	0	0	0	0	0	2161	44.19409609	1761	46.92104498	2038	51.13886423	11	0.238786356	10	0.245054139	13	0.292518283	2
Eja01G006630	133	5.290447082	116	5.777920905	100	4.825178609	170	7.840025622	134	6.424983742	108	5.821281528	140	6.682133869	89	4.092338308	75	4.103172297	124	6.007185666	183	8.888222646	180	8.273802333	222	11.32505438	285	11.73916567	273	11.76355838	111	4.884116179	121	5.433425904	161	7.910720589	233	9.41494083	161	8.475910868	125	6.19739385	401	17.19940329	369	17.86654563	381	16.9389632	252
Eja01G006650	13	1.898855188	10	1.829032248	10	1.771826339	2	0.338693074	1	0.176065796	0	0	0	0	0	0	0	0	1	0.177892291	3	0.535048129	13	2.19423808	0	0	1	0.151251654	9	1.424053593	2	0.323147472	6	0.989344146	5	0.902127523	0	0	0	0	0	0	0	0	0	0	0	0	0
Eja01G006670	50	2.397902539	36	2.161906431	56	3.257783432	31	1.72365778	26	1.503008277	13	0.84480989	48	2.762162108	41	2.272930564	24	1.583035017	19	1.10974644	50	2.927889142	24	1.330039893	22	1.353102798	21	1.042875479	13	0.675367576	14	0.742697278	33	1.786582633	13	0.770112745	102	4.969156047	55	3.490952857	85	5.080878375	14	0.723965436	7	0.408632643	13	0.696828638	2
Eja01G006690	573	57.4442771	472	59.2525458	552	67.12802725	509	59.16130644	480	58.00425924	329	44.6932728	282	33.92248487	285	33.02765925	273	37.64198786	549	67.03060314	636	77.85246424	635	73.56271917	252	32.39957215	229	23.77274144	293	31.819628	265	29.38734111	232	26.2559524	243	30.09177845	227	23.11739767	194	25.74030258	186	23.24146184	278	30.05143508	287	35.02253163	274	30.70179903	308
Eja01G006700	1116	27.67663269	1030	31.98594232	935	28.12764204	690	19.83928303	628	18.77306571	764	25.67417682	922	27.43635283	958	27.46346646	1156	39.42980655	837	25.28035392	910	27.55583333	1025	29.37411719	854	27.16148523	928	23.83135136	830	22.29782379	583	15.99336629	785	21.97689621	692	21.19847335	1524	38.39325759	1307	42.89872794	895	27.66498512	2120	56.69087891	1718	51.86157573	3140	87.03617943	824
Eja01G006710	772	23.9975721	607	23.62716234	891	33.59698991	928	33.44458474	840	31.47427911	707	29.77992039	699	26.07195412	712	25.58413789	608	25.99389383	689	26.0842205	811	30.78179634	759	27.26363023	370	14.75021385	478	15.38613503	436	14.68154719	768	26.40787759	800	28.07292314	726	27.87635978	595	18.78831837	517	21.26964881	481	18.6360313	790	26.47923109	729	27.58360506	678	23.55596031	612
Eja01G006720	0	0	2	0.124273972	40	2.407742093	0	0	0	0	0	0	0	0	0	0	0	0	3	0.181303924	12	0.727079101	0	0	0	0	0	0	0	0	0	0	0	0	0	0	1	0.050407859	3	0.197023641	6	0.371096548	0	0	0	0	0	0	0
Eja01G006790	80	6.020661666	71	6.690914091	91	8.307460557	43	3.751893637	55	4.989343744	30	3.059353096	6	0.541816078	8	0.695961173	6	0.621045247	52	4.766133637	46	4.227028429	80	6.957226216	100	9.651633528	184	14.33915953	237	19.3213698	4	0.332994071	8	0.679660244	5	0.464808087	51	3.898929225	48	4.780961475	44	4.127292631	32	2.596764035	20	1.832136067	12	1.009384419	5
Eja01G006810	735	58.55910056	547	54.57167126	818	79.05566973	540	49.88025272	548	52.62766698	413	44.5873051	470	44.93154155	700	64.46825086	380	41.63977861	688	66.75812538	675	65.6649976	810	74.57340608	231	23.60291412	224	18.48020203	282	24.33837049	443	39.04208999	391	35.16668738	355	34.93693863	261	21.12362777	201	21.19448592	248	24.62731636	258	22.16435197	248	24.05094982	279	24.84462105	422
Eja01G006830	1233	22.6340775	973	22.36585123	1296	28.85874121	709	15.08946299	630	13.94012835	672	16.71564383	848	18.67849915	1174	24.91200071	765	19.31429738	2270	50.74978601	1216	27.25564089	1326	28.12776004	740	17.42119852	1339	25.45258738	854	16.98215983	1464	29.72782065	1691	35.04216857	1444	32.74284036	1061	19.78499961	799	19.41182076	1744	39.90290854	901	17.83416526	861	19.23872853	1200	24.62079563	959
Eja01G006870	950	47.27073989	723	45.04846129	757	45.69170186	264	15.23002262	244	14.63474374	242	16.31692339	269	16.06081122	258	14.83984242	205	14.02944247	576	34.90598633	811	49.27342492	620	35.64941327	289	18.44222114	250	12.88132214	398	21.45295876	90	4.953744209	129	7.246130477	105	6.453681512	314	15.87155151	219	14.42223875	283	17.5514734	195	10.46240867	182	11.023352	207	11.51225115	172
Eja01G006880	26	0.873684762	22	0.925714281	21	0.855999218	14	0.545427807	10	0.405049326	0	0	1	0.040320677	1	0.038843844	5	0.231083626	18	0.736652309	18	0.738545098	12	0.465966357	25	1.077377769	31	1.078685262	38	1.383248924	2	0.074341904	6	0.227604219	5	0.207539542	21	0.716839038	26	1.156310668	24	1.005196586	2	0.0724669	4	0.163611904	9	0.338022055	0
Eja01G006890	679	20.63448779	626	23.82161061	408	15.04030841	262	9.231091098	277	10.14682543	227	9.347681139	196	7.14704296	247	8.676841427	173	7.230823795	532	19.68993068	407	15.10224215	563	19.77079877	333	12.97820829	539	16.96150254	425	13.99098142	258	8.672931136	224	7.684570191	246	9.234395291	395	12.19388106	297	11.94538466	347	13.14352161	588	19.26768415	702	25.9677621	556	18.88512333	443
Eja01G006910	7	0.451728386	7	0.565653204	1	0.078280214	0	0	3	0.233360366	0	0	0	0	0	0	2	0.177511745	1	0.078593744	5	0.393978432	7	0.521998535	0	0	0	0	1	0.069906035	0	0	1	0.072849569	0	0	150	9.833124566	165	14.0923382	147	11.82374423	33	2.296262615	18	1.413921634	26	1.875313175	45
Eja01G006930	613	62.02654944	504	63.8587706	612	75.11751799	814	95.49252547	724	88.30437368	502	68.82955764	470	57.06389448	591	69.12663508	363	50.51746267	442	54.46883078	455	56.21492629	504	58.93042675	249	32.31194362	249	26.08964276	252	27.62186634	393	43.9877726	254	29.01339221	335	41.87081264	408	41.93708604	320	42.85355909	329	41.49267128	339	36.98666036	352	43.35441234	245	27.70794692	411
Eja01G006950	159	5.258368213	129	5.342154566	116	4.653551441	56	2.147186281	61	2.431701181	50	2.240670456	22	0.873017507	19	0.726353878	4	0.181941436	186	7.491614991	181	7.308959342	170	6.496728132	17	0.721023432	20	0.684913148	28	1.003106933	14	0.512158257	9	0.336003672	5	0.204255288	217	7.29011776	167	7.309541095	180	7.419672306	58	2.068283831	28	1.127159547	68	2.513528984	32
Eja01G006970	163	3.291283857	136	3.438662189	119	2.914723462	148	3.464713096	175	4.259339766	162	4.432480807	122	2.955860736	103	2.404117826	86	2.388327852	171	4.205159585	252	6.213000343	201	4.689922812	160	4.143280213	155	3.240865977	216	4.724619278	93	2.077222209	138	3.145607029	110	2.743594073	163	3.343384155	138	3.687878403	97	2.441225061	119	2.590913837	128	3.146017962	178	4.01715744	99
Eja01G006980	164	5.177908967	86	3.400023224	131	5.017120345	18	0.658886933	21	0.799201625	130	5.561706016	13	0.49249329	92	3.357679034	152	6.600425105	279	10.72811455	99	3.816531567	101	3.684884152	56	2.267488941	325	10.62540669	79	2.701923106	61	2.130407445	132	4.704702204	100	3.899958613	702	22.51482704	152	6.351465187	668	26.28726331	276	9.396106237	404	15.52620875	570	20.11437459	1141
Eja01G007000	286	11.03709578	327	15.80190332	198	9.268866535	5	0.223710624	5	0.232586918	0	0	0	0	3	0.133829181	51	2.706928042	527	24.76897471	435	20.4975114	563	25.10666775	109	5.394632496	140	5.594592412	144	6.019862915	4	0.170754062	22	0.958427142	14	0.667369338	74	2.90095798	42	2.145150861	58	2.789813181	2	0.083223705	0	0	3	0.129399068	0
Eja01G007010	51	2.443703746	52	3.119999983	51	2.964293589	75	4.166462418	87	5.02486192	82	5.324101725	49	2.817220638	66	3.655637324	58	3.822294353	43	2.509316662	49	2.866801084	71	3.931231595	70	4.301530498	98	4.862460565	73	3.789104386	143	7.579432497	138	7.46457541	147	8.700518779	172	8.37197197	135	8.561146292	145	8.659737565	218	11.26323501	150	8.748692064	121	6.480147093	140
Eja01G007020	139	11.18928821	115	11.59199994	133	12.98709332	100	9.332875817	83	8.05364076	78	8.508174269	78	7.534052905	103	9.584416401	83	9.189322838	92	9.019534493	112	11.00851616	153	14.23216576	88	9.084832413	125	10.41955835	105	9.156137174	157	13.98007773	119	10.81389794	115	11.43496754	97	7.931956699	78	8.310019334	92	9.230683021	279	24.21698859	287	28.12179577	200	17.99445804	171
Eja01G007030	98	2.02701721	102	2.641827165	96	2.40865863	51	1.223008184	34	0.84768945	27	0.756744439	33	0.819014711	38	0.908564462	23	0.654300049	80	2.015254889	73	1.843645093	76	1.816506076	19	0.504001175	32	0.685382445	6	0.13443673	61	1.395672331	39	0.910633478	34	0.86867978	38	0.798428254	29	0.793869523	39	1.005435736	57	1.271260315	35	0.881196772	45	1.040315309	35
Eja01G007040	928	13.88332753	842	15.77359022	610	11.07001192	619	10.73653315	584	10.5313717	511	10.35906617	701	12.58374803	567	9.805493155	463	9.526740619	704	12.82705298	719	13.13401733	885	15.29962429	868	16.65374484	1163	18.01677048	920	14.90969474	681	11.26976807	661	11.16335402	740	13.67498153	953	14.48303013	766	15.16680609	716	13.35109744	1353	21.82587499	1069	19.46689971	1003	16.77133529	797
Eja01G007050	8487	617.3408754	6087	554.4303584	3009	265.5007053	23	1.93966395	45	3.945570847	91	8.969460826	1	0.087280502	17	1.429422261	65	6.502823173	5837	517.0935978	4976	441.9511868	4956	416.5757945	362	33.7696057	852	64.17443652	593	46.72624221	9	0.724161804	45	3.695140787	32	2.875214468	13078	966.3470039	6273	603.9011965	7958	721.4946518	507	39.76555647	789	69.85883316	2272	184.7141958	1277
Eja01G007060	6131	444.1825427	3697	335.3918382	1316	115.6534837	20	1.679917647	47	4.104445833	68	6.675644427	5	0.434656898	8	0.669978622	19	1.893221934	2378	209.8218231	3098	274.0530783	2843	238.0120427	23	2.137000352	67	5.02639495	184	14.44053634	14	1.121968022	5	0.408928914	9	0.805419453	24705	1818.176198	9979	956.8348031	12472	1126.223595	222	17.3424886	244	21.51758311	1295	104.8627043	124
Eja01G007080	183	2.917715461	167	3.3341197	181	3.500604784	56	1.035160522	56	1.076233175	38	0.820974291	76	1.453957935	67	1.234830757	81	1.776211275	157	3.048597826	138	2.686544477	149	2.745174889	59	1.20639755	73	1.205220042	51	0.880840661	25	0.440914244	54	0.971926115	34	0.669607331	110	1.781580589	94	1.98353319	78	1.55004676	59	1.014313328	57	1.106216662	64	1.14049382	74
Eja01G007120	312	9.914022877	242	9.629052579	216	8.325718712	102	3.757710526	84	3.217370754	67	2.88485666	79	3.01209605	86	3.158890434	72	3.146629253	246	9.520046419	244	9.466910047	255	9.363266949	136	5.542182453	173	5.692369248	178	6.127039162	303	10.65026036	233	8.357933062	241	9.459361019	307	9.909566087	175	7.3595819	214	8.475541332	166	5.687634559	113	4.370662372	127	4.51045297	104
Eja01G007140	29	1.489373984	22	1.414820408	33	2.055854455	83	4.942101774	84	5.200098288	72	5.010630477	31	1.910354043	33	1.959117545	18	1.271440459	44	2.752118173	37	2.320227613	53	3.145383015	26	1.712480762	25	1.329527767	14	0.778877453	46	2.613279554	52	3.014787833	58	3.679452446	68	3.54760794	69	4.690019273	67	4.28883085	48	2.658124243	47	2.938171327	71	4.075540651	44
Eja01G007150	203	5.790185681	160	5.714645638	188	6.504695372	60	1.984154701	55	1.890974374	41	1.584653899	48	1.642797726	67	2.209083056	50	1.96148149	143	4.967537184	147	5.119610125	131	4.317771456	50	1.82899722	79	2.333324721	55	1.699395539	73	2.303252688	84	2.704726674	44	1.550238667	125	3.621824534	71	2.680245485	158	5.617096566	59	1.814582584	61	2.117872353	70	2.231596175	84
Eja01G007170	43	2.771611241	32	2.582775787	53	4.143929786	162	12.1061681	149	11.57648272	68	5.939185433	162	12.52925579	200	14.90165975	199	17.6414668	72	5.652036933	43	3.384195281	36	2.681379356	83	6.861017685	114	7.608873218	66	4.608325268	693	49.41051341	185	13.4611831	267	21.25810537	35	2.291674029	39	3.326965036	24	1.928117295	35	2.432541042	72	5.648977538	74	5.331098335	121
Eja01G007180	533	24.01437755	404	22.7928357	162	8.85384266	26	1.358142376	27	1.466339016	30	1.831553014	7	0.378432623	14	0.729143401	12	0.743606416	508	27.87510255	352	19.36466063	493	25.66746313	2	0.115563506	10	0.466547389	6	0.292840208	17	0.847257301	24	1.220683325	15	0.834804574	840	38.44539714	582	34.70458706	732	41.10678925	77	3.740788239	160	8.774807563	185	9.316160648	22
Eja01G007190	234	13.62779672	194	14.14765266	188	13.28129119	82	5.536706072	73	5.124590303	77	6.076515756	87	6.079606135	56	3.76997617	73	5.847233085	165	11.70313917	185	13.15541701	218	14.67094825	115	8.589229709	147	8.865000452	157	9.904778615	58	3.736457582	79	5.19379167	64	4.604041173	162	9.583976586	171	13.1803114	125	9.073569131	195	12.24539149	168	11.90947354	212	13.7996085	146
Eja01G007200	601	14.2292895	437	12.95576463	427	12.26335438	416	11.41904806	412	11.75797304	312	10.00961679	390	11.07948957	662	18.11788594	304	9.899199656	502	14.47508413	477	13.78955412	445	12.17476694	120	3.643649363	184	4.511055852	136	3.488052257	418	10.94730703	390	10.42367819	347	10.14816812	503	12.09755676	423	13.25466885	419	12.36462975	310	7.91404856	297	8.559308613	371	9.817564609	473
Eja01G007210	66	1.324790218	60	1.508090128	42	1.022645538	11	0.255990406	6	0.145171354	5	0.135996363	6	0.144510975	2	0.046405981	4	0.110428437	57	1.393434853	41	1.00487059	42	0.974191576	0	0	1	0.020785229	0	0	5	0.111018526	4	0.090638104	2	0.049588687	20	0.407806471	12	0.318789637	16	0.400296239	0	0	0	0	4	0.089739632	2
Eja01G007220	0	0	0	0	0	0	48	2.913151989	66	4.164515819	68	4.823442505	15	0.942175358	23	1.391754725	11	0.791962324	0	0	0	0	0	0	1	0.067133713	1	0.054205795	0	0	6	0.34743023	4	0.236375095	6	0.387966981	0	0	0	0	0	0	1	0.056444594	0	0	0	0	0
Eja01G007230	219	7.194490488	168	6.910955222	129	5.140653104	24	0.91410271	10	0.395988368	29	1.290945891	11	0.433605733	15	0.569623602	33	1.491034267	115	4.601107756	117	4.693154928	121	4.593388729	29	1.221801105	37	1.25866249	25	0.889674756	58	2.107687379	88	3.263519747	44	1.785492539	328	10.94588073	180	7.826150661	255	10.44129722	58	2.054528618	86	3.438965921	106	3.892090306	14
Eja01G007260	497	32.61500767	424	34.84173894	433	34.46844195	57	4.336743926	81	6.407263962	53	4.712930981	19	1.496101643	15	1.137871301	8	0.722052606	437	34.92618656	500	40.06399031	565	42.84512817	19	1.599047207	18	1.223165546	43	3.056784926	7	0.508137691	22	1.629789149	12	0.972728808	418	27.86495322	400	34.7408835	365	29.85467246	194	13.72748886	154	12.3014218	195	14.30266027	158
Eja01G007270	24	1.124202859	18	1.055793098	9	0.51138574	3	0.162923048	1	0.056462479	0	0	0	0	0	0	0	0	16	0.912771482	17	0.972311599	22	1.190825229	71	4.265189982	144	6.984697049	120	6.089056742	12	0.621780308	9	0.47590865	11	0.636466522	12	0.570999371	21	1.30188466	8	0.467069793	21	1.060671775	8	0.456138703	5	0.261772827	24
Eja01G007310	116	4.07963152	89	3.919456289	143	6.100587309	90	3.669723015	91	3.857721244	70	3.335915976	141	5.950157541	158	6.423338733	154	7.44905922	141	6.03935694	114	4.895430645	129	5.24257391	113	5.096687204	144	5.244173836	108	4.11454708	250	9.725797691	273	10.83860131	206	8.94910503	51	1.822023884	56	2.606578133	50	2.191751456	54	2.047787949	48	2.054838431	64	2.515730057	94
Eja01G007320	967	35.16959035	752	34.24771066	831	36.6618621	456	19.22797307	434	19.02641942	402	19.81166622	291	12.69931299	291	12.23417288	313	15.65679733	716	31.71483776	790	35.08253995	933	39.21158356	203	9.468549663	188	7.080278207	284	11.18908329	209	8.408323169	264	10.83907964	239	10.73712903	802	29.63030651	560	26.95557708	624	28.28679711	231	9.059017303	176	7.791606234	109	4.430864293	144
Eja01G007330	1483	55.30609972	1032	48.19305396	1157	52.34050402	12	0.518848964	9	0.404576722	5	0.252671349	1	0.04474848	0	0	1	0.051292001	1178	53.50394536	1035	47.12977133	1109	47.7920137	3	0.143482761	2	0.077234887	9	0.363588151	3	0.123758606	2	0.084199502	1	0.046066086	868	32.88308436	603	29.76246959	913	42.43859612	4	0.16084966	5	0.226973617	0	0	4
Eja01G007340	316	22.21258086	252	22.18121592	298	25.40977757	346	28.19784149	359	30.41815641	277	26.38431492	200	16.86896113	255	20.72015063	189	18.27222776	280	23.97058354	298	25.57710019	401	32.5722841	166	14.96465177	187	13.61147481	179	13.63013952	270	20.99413458	228	18.0923271	246	21.35976556	201	14.35254565	214	19.90881834	201	17.61028346	154	11.67242074	196	16.77032594	216	16.97019394	157
Eja01G007360	1034	29.6798265	911	32.74402518	1117	38.89257092	1159	38.57021698	1167	40.37738382	1026	39.90637633	1333	45.91106541	1268	42.07274629	851	33.59604358	732	25.58942553	699	24.49859038	778	25.80550238	497	18.29547948	645	19.17132686	440	13.68134602	1256	39.87977799	1244	40.30963302	1077	38.18615736	863	25.16358737	673	25.56675764	1021	36.52791733	646	19.99408853	684	23.89848738	811	26.01853195	969
Eja01G007400	1791	53.38267719	1091	40.71949511	731	26.42985628	5476	189.2326324	5313	190.8846831	3004	121.3273764	3970	141.9847411	3544	122.1066359	2483	101.7886233	1222	44.35929206	784	28.53276954	1806	62.2034414	659	25.19049879	473	14.59881292	681	21.98807489	1633	53.84101303	534	17.96774876	1317	48.48863683	661	20.01368979	517	20.39459469	393	14.60009444	3542	113.8365158	3455	125.3505688	1660	55.30112517	2290
Eja01G007410	42	2.144860719	25	1.598684202	22	1.362840861	28	1.657813468	27	1.662034637	5	0.345998267	0	0	0	0	1	0.07023726	22	1.368299355	29	1.808301758	38	2.242463093	17	1.113384868	31	1.639317734	37	2.046853974	1	0.056490066	1	0.057649753	0	0	69	3.579479142	58	3.920103829	34	2.164148571	0	0	2	0.124323519	0	0	0
Eja01G007440	720	32.84824476	638	36.4479595	678	37.52165843	1541	81.50985813	1581	86.94368485	1177	72.76294164	398	21.7875876	428	22.57169792	312	19.57726513	468	26.00364095	524	29.18999765	729	38.43254127	128	7.489213805	133	6.283229899	200	9.884279065	268	13.52498335	448	23.07306717	365	20.56941647	842	39.02228561	746	45.04413697	622	35.36945813	203	9.986285618	437	24.26803438	223	11.37118303	159
Eja01G007460	0	0	1	0.052378753	1	0.050740523	0	0	0	0	0	0	5	0.250956639	2	0.096705921	4	0.230123002	1	0.050943751	0	0	0	0	13	0.69738439	19	0.822976664	8	0.362499657	0	0	1	0.047220429	0	0	8	0.339932908	2	0.110721522	2	0.104272702	0	0	0	0	0	0	0
Eja01G007480	129	11.64352961	97	10.96325575	122	13.3575692	112	11.72035568	130	14.14375729	66	8.072220029	96	10.39710853	89	9.285937092	70	8.689819159	109	11.98202099	127	13.99657463	124	12.93327551	90	10.41799247	98	9.15951874	148	14.47078158	80	7.987432523	39	3.973810873	69	7.692959889	66	6.051455131	42	5.01722992	43	4.837508571	80	7.785978542	73	8.020312586	66	6.658248388	62
Eja01G007500	114	2.781480806	74	2.260871115	94	2.782093553	291	8.231747339	198	5.823216102	140	4.628639589	125	3.659549548	108	3.046041109	74	2.48325142	81	2.40693782	79	2.353539052	82	2.311942192	71	2.221652618	106	2.6781119	85	2.246598543	314	8.474676666	324	8.924088554	400	12.05537274	158	3.916059152	154	4.972922696	135	4.10547427	235	6.182545938	263	7.810888845	215	5.863147112	183
Eja01G007510	14	0.31735945	14	0.397396744	57	1.56736778	4547	119.5022769	3789	103.5319766	3183	97.77192175	6485	176.3923646	1958	51.30702997	1939	60.45315411	9	0.248470335	3	0.083036255	1	0.026194813	218	6.337624159	173	4.060889201	103	2.529274438	4740	118.8567947	4589	117.432715	5072	142.0208408	81	1.86521697	25	0.750037848	56	1.582230588	201	4.913010928	269	7.422482324	204	5.168620928	227
Eja01G007520	1609	50.27451564	1251	48.94654372	1186	44.95201875	4499	162.9805095	4501	169.5225065	3329	140.9482734	3442	129.0473586	3064	110.6678316	1837	78.94393389	1621	61.68555863	1453	55.43455516	1603	57.87850112	687	27.52930048	846	27.37246141	1036	35.06605726	1595	55.12832687	1637	57.74151511	1679	64.80253312	1641	52.08604386	1418	58.63917523	1273	49.57681297	2034	68.52847595	1441	54.80615377	1648	57.55329249	1982
Eja01G007550	623	20.66643576	567	23.55230756	530	21.32681813	300	11.53789593	354	14.15491607	294	13.21535944	257	10.22956253	403	15.45337596	718	32.75817787	1102	44.52129275	1024	41.47635603	940	36.03274029	1134	48.24331897	1391	47.7811176	1167	41.93568321	929	34.08909904	1409	52.76381314	1223	50.11334914	793	26.72216635	687	30.16157694	568	23.48465699	1281	45.81998462	1110	44.82022242	1062	39.3752358	762
Eja01G007570	12	0.869383545	14	1.270079993	7	0.615178105	2	0.167991765	0	0	0	0	0	0	0	0	0	0	12	1.058814919	4	0.353845162	3	0.251155866	0	0	0	0	0	0	0	0	0	0	0	0	0	0	0	0	2	0.18060032	0	0	0	0	0	0	0
Eja01G007610	636	17.14186304	521	17.5837499	576	18.8319828	871	27.21741575	806	26.18559509	657	23.9949798	915	29.59159688	643	20.03330795	498	18.4606932	601	19.72804335	699	23.00388472	805	25.07198319	461	15.93486611	481	13.42448456	634	18.51081304	929	27.69739297	827	25.16251575	896	29.8303501	1091	29.87078226	940	33.53115631	915	30.73833571	1184	34.40969961	1103	36.18677755	863	25.99757359	629
Eja01G007620	390	10.42875192	375	12.55659442	454	14.72638813	309	9.579746917	314	10.12101057	250	9.05861604	282	9.048221851	331	10.23143411	300	11.03333338	628	20.45201061	608	19.85154947	753	23.26776174	185	6.344334106	250	6.922442804	207	5.996162667	520	15.38131076	538	16.24043471	474	15.65652972	1058	28.73917768	556	19.67715435	931	31.02957023	225	6.487517185	275	8.951048623	344	10.28128238	365
Eja01G007630	2215	43.35565002	1704	41.76518709	1622	38.51194754	1550	35.17478863	1307	30.83713768	863	22.8895303	1687	39.62173204	1879	42.51474124	1772	47.70385163	1333	31.77684363	1403	33.53148164	1491	33.72418919	573	14.38378494	712	14.43123846	603	12.78570308	586	12.68796175	1106	24.43851109	619	14.96621762	2069	41.13896887	1739	45.04963998	1574	38.40033821	1418	29.92791597	1161	27.66162465	1612	35.26615598	811
Eja01G007660	463	14.32675759	386	14.95640083	417	15.65220894	422	15.13934896	379	14.13619842	298	12.49502989	397	14.74021543	619	22.14105747	484	20.59823649	414	15.60184284	439	16.58649199	418	14.94634854	810	32.14389704	1016	32.5545928	657	22.02255089	663	22.69356487	719	25.11559416	626	23.92713446	323	10.15290644	229	9.378257977	272	10.49045139	313	10.44334277	377	14.19978487	289	9.995070908	405
Eja01G007680	319	8.238276816	288	9.313460025	274	8.583589119	257	7.694964983	276	8.591743057	299	10.46335595	227	7.034252561	224	6.687048986	253	8.986363368	82	2.579100028	67	2.112728067	60	1.790559884	59	1.954088807	45	1.203399563	43	1.202955285	105	2.999558043	146	4.256436888	169	5.39115524	127	3.331734291	127	4.340794137	131	4.216725627	153	4.260547407	128	4.02373305	214	6.177042454	144
Eja01G007690	244	6.970609387	205	7.333438446	210	7.277343511	450	14.90463212	428	14.73842889	288	11.14878453	262	8.981081023	307	10.13818203	247	9.705002028	265	9.220095737	246	8.581024246	262	8.649163643	119	4.359879335	94	2.780740179	150	4.642025381	215	6.794252046	179	5.772734666	179	6.316600159	230	6.674668431	167	6.314182975	224	7.976039368	203	6.253241941	186	6.46796048	138	4.406371627	158
Eja01G007700	154	4.192292894	128	4.363286549	161	5.316544243	143	4.513305803	166	5.447101716	163	6.012742626	123	4.017745378	109	3.430032087	91	3.407140518	116	3.845895872	117	3.889017159	105	3.3030268	20	0.69824443	34	0.958432322	10	0.294894198	77	2.318696438	82	2.519952725	87	2.925496509	165	4.562845678	150	5.404330826	137	4.648467655	86	2.5243968	99	3.280496537	188	5.720182179	90
Eja01G007710	1695	49.54293666	1450	53.0704677	1437	50.94968128	3462	117.3186167	3401	119.8243761	2938	116.3638143	1606	56.32536139	1103	37.26733561	1016	40.84355239	1482	52.75563843	1854	66.16752264	1881	63.53203129	1529	57.31471229	1380	41.76791224	2355	74.56556037	1939	62.69200013	1329	43.85152176	1726	62.31638764	867	25.74258059	933	36.09220856	713	25.97526119	831	26.19035232	786	27.96456592	696	22.73748356	748
Eja01G007720	15	0.887850842	20	1.482352933	9	0.646195488	5	0.343120434	9	0.642122314	9	0.721847364	12	0.852268428	13	0.889473253	10	0.814078919	24	1.730089737	16	1.15635674	20	1.367951342	20	1.518187235	26	1.593579513	40	2.564744307	0	0	0	0	0	0	0	0	0	0	0	0	0	0	0	0	1	0.066156096	0
Eja01G007740	108	2.665004054	105	3.244414151	56	1.676234618	7	0.200262662	8	0.237952683	14	0.468118999	3	0.088826342	1	0.028524294	7	0.23756908	87	2.614580436	97	2.922597135	118	3.364713015	1	0.031646137	4	0.102208202	0	0	11	0.30025419	3	0.083568579	10	0.30480603	412	10.32743035	330	10.77724683	262	8.058120544	15	0.399110957	13	0.390472959	39	1.075622407	6
Eja01G007760	541	16.24987899	399	15.0071641	362	13.18967507	20	0.69648327	24	0.868941639	7	0.284908247	35	1.261442077	56	1.944382403	26	1.074098156	143	5.231154415	333	12.21293937	246	8.538466436	17	0.654859867	23	0.715372663	23	0.748369421	116	3.854190077	52	1.763209247	63	2.337452806	291	8.879056006	265	10.53461119	191	7.15063456	15	0.485816654	3	0.109685095	6	0.2014305	3
Eja01G007770	34	0.678706845	35	0.874871413	44	1.065439144	41	0.948888091	31	0.745918721	13	0.35164203	16	0.383238999	14	0.323051779	8	0.219639808	54	1.312821584	53	1.291820831	76	1.753108546	9	0.230405271	6	0.124024133	4	0.08649652	7	0.154569437	13	0.292950544	11	0.271234814	3	0.060833879	0	0	5	0.124403233	7	0.150670984	0	0	8	0.178490216	0
Eja01G007780	147	5.96970203	113	5.746277995	103	5.073938565	78	3.672465708	76	3.720278162	43	2.366235083	23	1.120752092	46	2.159404192	36	2.010738424	123	6.083437734	94	4.661076971	87	4.082690653	40	2.083252439	47	1.976445374	41	1.803659309	246	11.05077408	197	9.03127758	166	8.327082035	95	3.919041525	78	4.192274328	67	3.391317668	48	2.101865059	78	3.855701597	52	2.360259631	66
Eja01G007790	18	0.894836677	11	0.684757544	4	0.241214784	18	1.037460578	1	0.059923583	13	0.875726995	0	0	52	2.988239509	188	12.854254	3	0.181635679	2	0.121401588	6	0.344678682	1	0.06375553	3	0.154434442	7	0.376968136	13	0.714886172	7	0.392841134	4	0.245629598	28	1.414002713	13	0.855331359	5	0.309812992	0	0	1	0.060512454	15	0.833457858	1
Eja01G007810	108	2.916669446	66	2.231928417	93	3.046625448	54	1.690771986	15	0.488293808	49	1.793137737	53	1.717456432	189	5.900190712	499	18.53453774	44	1.447187389	45	1.483880993	18	0.561730317	21	0.72732638	63	1.7617961	28	0.819137521	46	1.374179805	78	2.377966347	59	1.968180406	101	2.770803775	81	2.895131182	84	2.827490099	43	1.252161037	80	2.629825527	192	5.795431815	69
Eja01G007830	166	5.694352446	140	6.013636331	116	4.826884481	34	1.352206439	30	1.240463562	45	2.091716795	42	1.728749028	23	0.912021089	4	0.188718295	116	4.846217273	149	6.240877036	129	5.113495386	6	0.263957553	7	0.248648552	5	0.185798238	37	1.403977841	46	1.781319132	35	1.483042974	97	3.380095184	103	4.676201876	81	3.463216363	70	2.589181943	54	2.254776546	87	3.335620419	35
Eja01G007850	245	4.887090869	167	4.171321563	151	3.653708851	2	0.046253239	10	0.240442276	18	0.486531484	2	0.047869702	0	0	2	0.054869636	526	12.77846566	236	5.748035402	235	5.416816134	9	0.230236104	13	0.268521658	12	0.259299039	77	1.699015451	50	1.1259056	75	1.847970477	661	13.39389005	425	11.2200045	620	15.41467489	267	5.74280229	289	7.017067684	310	6.911417668	358
Eja01G007870	1	0.030237324	2	0.07572621	1	0.036678876	0	0	0	0	4	0.163891889	0	0	0	0	0	0	8	0.294606266	0	0	0	0	2	0.07755681	1	0.03131086	3	0.098265245	0	0	1	0.0341343	0	0	106	3.25589328	1	0.040018714	110	4.145666777	0	0	2	0.0736117	12	0.405551225	21
Eja01G007910	0	0	0	0	0	0	0	0	0	0	0	0	0	0	0	0	1	0.047905413	0	0	0	0	0	0	0	0	0	0	0	0	0	0	0	0	0	0	1	0.03538244	0	0	0	0	0	0	1	0.042397508	0	0	4
Eja01G007930	190	7.692943064	165	8.365573725	259	12.72070969	14	0.657195801	28	1.366543465	7	0.38405292	0	0	14	0.655251074	1	0.055687366	257	12.67303624	318	15.72132475	158	7.392441671	9	0.467334685	2	0.083853376	4	0.175442271	0	0	4	0.182829619	1	0.050013627	1176	48.36900785	938	50.26451853	907	45.77249168	1	0.043658337	4	0.197138933	6	0.271525913	19
Eja01G007940	75	2.045800886	62	2.117710832	64	2.117652684	26	0.822248848	23	0.756234412	27	0.997975724	18	0.589143386	29	0.914409829	25	0.937907188	40	1.328833984	48	1.598698023	54	1.70211054	11	0.38480559	9	0.254212116	21	0.620521345	13	0.392254311	22	0.677442478	13	0.438020954	33	0.914401604	27	0.974732921	23	0.781966747	28	0.823547028	27	0.896477422	29	0.884140352	34
Eja01G007950	29	0.552316044	20	0.476971606	22	0.508258912	0	0	1	0.022957054	4	0.103229486	1	0.022852623	3	0.066046788	1	0.026194337	16	0.37112335	42	0.976701947	36	0.792289799	1	0.024425094	5	0.098607808	2	0.041262448	88	1.853935442	41	0.881497658	31	0.729290894	17	0.328896705	9	0.226856873	5	0.118691062	1	0.020536098	2	0.046365308	0	0	3
Eja01G007960	82	4.853584603	81	6.003529379	63	4.523368418	27	1.852850346	34	2.42579541	53	4.250878924	16	1.136357904	11	0.752631214	6	0.488447351	0	0	0	0	0	0	0	0	0	0	0	0	0	0	6	0.4009107	12	0.877363238	0	0	0	0	0	0	0	0	0	0	0	0	0
Eja01G007980	705	24.32203964	554	23.93279987	596	24.941915	808	32.31841569	837	34.80669871	697	32.58350256	579	23.96822325	568	22.65165818	406	19.26436354	429	18.0250635	426	17.94500466	445	17.74037469	342	15.13155528	343	12.25340063	342	12.78122006	575	21.94325212	546	21.26430352	563	23.99212444	825	28.91250785	648	29.58732159	525	22.57504	520	19.34383113	552	23.18053449	537	20.70647994	530
Eja01G008010	8	0.371531429	0	0	3	0.169004974	2	0.107687029	2	0.111959788	1	0.062930283	0	0	1	0.053684184	0	0	2	0.113121252	1	0.056705956	3	0.16099735	0	0	0	0	1	0.050308446	1	0.051372162	1	0.052426784	2	0.114732116	341	16.08721591	137	8.420655686	90	5.209624615	2	0.100152972	3	0.169590031	1	0.051907091	4
Eja01G008020	236	8.332298429	162	7.162105224	172	7.366376638	87	3.56122893	82	3.489740765	61	2.918345875	26	1.101469723	25	1.020313448	9	0.437031841	68	2.92395283	68	2.93146577	160	6.527767807	21	0.950864636	16	0.584957662	11	0.420708057	8	0.312438881	13	0.518136051	6	0.261669738	102	3.658254582	87	4.065292859	50	2.200296296	22	0.837536548	13	0.558688406	7	0.276230716	12
Eja01G008040	227	5.657972036	152	4.744073368	104	3.144422816	158	4.56583122	140	4.20619571	148	4.998627438	80	2.39260678	48	1.382983395	72	2.468227534	176	5.342644085	145	4.412919887	134	3.859505286	29	0.926999554	47	1.213066014	42	1.134016989	127	3.501554851	150	4.220596587	145	4.46428978	291	7.367987301	230	7.587217723	189	5.871581504	51	1.370671521	61	1.850709556	75	2.089379446	40
Eja01G008050	1643	46.11302827	916	32.19247916	830	28.25770147	640	20.82542538	534	18.06566024	1048	39.85671274	626	21.08175762	923	29.94529321	708	27.32984034	1424	48.67485938	806	27.6213069	850	27.56746984	80	2.879536945	179	5.202244373	117	3.557191722	1317	40.88783624	1005	31.84195958	862	29.88427894	1252	35.69532571	728	27.04190176	969	33.89754198	509	15.40395127	512	17.49159987	596	18.69620473	358
Eja01G008070	20	2.765214836	24	4.155114481	6	1.006289157	0	0	0	0	0	0	0	0	0	0	0	0	4	0.673546386	0	0	1	0.159768363	0	0	1	0.143169504	2	0.299546472	0	0	0	0	0	0	522	73.31457577	324	59.28757188	342	58.93636396	17	2.534405356	6	1.009772702	13	2.008923274	2
Eja01G008130	1007	11.17582247	804	11.17323523	725	9.760244354	372	4.786530061	461	6.167049727	271	4.075429912	207	2.756555697	228	2.924998581	107	1.633245831	1240	16.76024432	1340	18.15841443	1640	21.03225188	225	3.202426198	234	2.689165428	287	3.450382575	78	0.957561993	67	0.839406778	103	1.412006462	848	9.560196446	994	14.60011174	865	11.96532451	515	6.162905758	327	4.417446206	320	3.969365745	304
Eja01G008140	54	1.488670453	39	1.346301362	54	1.80580657	27	0.862971394	48	1.595043557	38	1.41952328	37	1.223919729	13	0.414275214	6	0.227496027	32	1.074393626	73	2.457258072	50	1.592820056	5	0.176775226	11	0.314014087	18	0.5375423	20	0.609897816	12	0.373451063	9	0.3064762	212	5.936925647	172	6.275567815	207	7.112683835	19	0.56478959	20	0.671132542	17	0.523811279	15
Eja01G008170	641	13.27856586	589	15.27852069	329	8.267261988	498	11.9605269	451	11.26149855	495	13.89480497	404	10.04201603	474	11.35042891	386	10.9976072	864	21.79794343	679	17.17457577	805	19.26996497	97	2.576982472	113	2.423947582	121	2.715275144	154	3.528873877	96	2.244977643	121	3.096192457	625	13.15206965	431	11.81653604	338	8.727064643	440	9.828202422	258	6.505584788	217	5.024281819	257
Eja01G008180	13	0.338626141	7	0.228322146	10	0.315972866	28	0.845596131	47	1.475711589	80	2.823717399	48	1.500253916	53	1.595856318	21	0.752340048	19	0.60275298	25	0.795133844	16	0.481602812	99	3.307188213	97	2.616378076	41	1.156901321	129	3.716970487	80	2.352419446	116	3.732368829	9	0.238144512	8	0.275795317	7	0.227265503	352	9.886625102	268	8.497387353	215	6.259457631	223
Eja01G008190	139	2.806677645	106	2.680133765	30	0.734804234	725	16.97241213	740	18.01092244	879	24.05031252	312	7.559250406	393	9.17299326	205	5.693107089	284	6.984007732	122	3.007881118	218	5.08658295	229	5.930069804	244	5.101750311	253	5.533929061	290	6.477359577	148	3.373549567	212	5.287654031	347	7.117511054	240	6.41370157	265	6.669326198	1091	23.75367224	799	19.638034	473	10.67480601	685
Eja01G008200	4	0.309169113	9	0.871066852	5	0.468790468	30	2.688346164	41	3.819851378	40	4.18938442	28	2.596812195	41	3.663201037	13	1.381965551	17	1.600271481	21	1.981885245	4	0.357262968	84	8.32649033	71	5.682587017	34	2.846756732	87	7.438367549	47	4.100922962	67	6.396764264	4	0.314063191	4	0.409181388	4	0.385349189	325	27.08617891	292	27.47213756	172	14.85886614	183
Eja01G008210	1	0.030287888	3	0.113779264	0	0	1	0.035115335	0	0	1	0.041041489	1	0.03634255	1	0.035011425	1	0.041656881	0	0	1	0.036982145	1	0.034999424	1	0.038843252	0	0	0	0	0	0	0	0	0	0	12	0.369208066	2	0.08017127	8	0.302007224	14	0.457220089	12	0.442408776	1	0.03385245	4
Eja01G008220	4442	42.74174014	3127	37.67683351	3001	35.0277548	1900	21.19605673	2406	27.90588302	2074	27.04185696	974	11.24550608	544	6.050807461	231	3.057055913	2259	26.47271672	2755	32.36818518	2779	30.89968801	38	0.468925478	40	0.398552259	72	0.750484061	49	0.521545255	79	0.858120706	100	1.188565393	2848	27.83777822	2836	36.1159999	2695	32.32144473	1745	18.10495086	1366	15.99918417	879	9.453304249	707
Eja01G008240	291	10.13584181	234	10.20599994	248	10.47830838	86	3.472906674	108	4.53437142	122	5.7581209	122	5.098859769	129	5.193944848	134	6.419325384	248	10.52027644	233	9.909365726	240	9.659841015	87	3.886267362	83	2.993619266	96	3.622208113	150	5.779368243	111	4.364529753	101	4.345478885	78	2.759830295	65	2.996401202	58	2.51798523	84	3.154818613	107	4.536533324	127	4.944150371	135
Eja01G008300	119	1.974966436	108	2.244447147	93	1.872269518	5	0.096207868	0	0	5	0.112444153	2	0.03982806	1	0.019184635	0	0	27	0.545739211	76	1.540101883	32	0.613697902	0	0	0	0	0	0	0	0	0	0	1	0.020500393	211	3.557264461	166	3.646201097	165	3.413147464	1	0.017895384	1	0.020201622	4	0.074198285	1
Eja01G008340	23	0.944624978	15	0.771428567	20	0.996401206	35	1.666584967	50	2.475301438	20	1.113052626	106	5.223767713	150	7.12137141	192	10.84552486	24	1.200470429	17	0.852518107	22	1.0441098	10	0.52671802	43	1.828738813	23	1.023280637	101	4.588547546	164	7.603666877	91	4.616601801	48	2.002597946	26	1.413268594	33	1.689288707	15	0.664279915	11	0.549917787	27	1.239414202	9
Eja01G008350	11	0.611146408	9	0.626134966	9	0.606551593	14	0.901796283	8	0.535758495	1	0.075284694	7	0.466656179	9	0.578010698	3	0.229240628	29	1.962272025	20	1.356768261	17	1.091423755	12	0.855028148	19	1.093094772	16	0.962959212	7	0.430202462	8	0.501753268	7	0.480396742	14	0.790135463	26	1.911814264	10	0.692485889	0	0	0	0	0	0	8
Eja01G008370	181	3.097606724	201	4.30741415	97	2.01368761	34	0.674612598	47	0.969554134	15	0.347850856	86	1.766007556	114	2.255243	43	1.012124449	148	3.084736377	182	3.80313895	221	4.370507596	17	0.373115433	64	1.134173029	54	1.001098463	45	0.85188798	36	0.695501145	22	0.4650716	403	7.006057378	442	10.01128314	282	6.0152705	32	0.590508231	33	0.687440534	28	0.535583082	30
Eja01G008380	17	1.170747802	14	1.207300374	11	0.918924383	3	0.239531984	0	0	4	0.373274683	2	0.165268783	3	0.238823178	5	0.473589637	26	2.180702463	41	3.44763585	34	2.705734936	7	0.618242786	15	1.0696885	19	1.417435684	12	0.914151023	13	1.010660813	13	1.105877998	60	4.197460524	56	5.104135888	20	1.71673308	0	0	7	0.586794403	2	0.153944983	3
Eja01G008390	17	0.714400631	15	0.789327142	7	0.356831847	1	0.048721509	3	0.151963982	1	0.056943876	0	0	3	0.145732009	2	0.115595429	15	0.767702232	25	1.282791337	38	1.845306056	8	0.431151085	24	1.044373366	13	0.591795409	2	0.092970502	0	0	4	0.207635848	48	2.049061936	54	3.003353409	44	2.304644454	3	0.135938488	3	0.153457336	0	0	4
Eja01G008400	96	2.072427997	73	1.973349214	62	1.623575792	95	2.377714191	99	2.576142682	98	2.866740666	109	2.82345661	85	2.121133153	70	2.0783755	87	2.287368344	103	2.714991934	82	2.04556824	31	0.85825531	32	0.715335591	33	0.771715972	91	2.173060829	67	1.632791253	64	1.706623129	63	1.381559861	33	0.942848531	34	0.914840715	110	2.560525919	66	1.734305678	73	1.76137648	92
Eja01G008410	718	21.61417538	535	20.1669805	551	20.12048689	475	16.57813468	402	14.5870268	313	12.76770025	364	13.14807017	304	10.57860982	481	19.91485093	541	19.83444844	525	19.2973037	546	18.99322757	780	30.11309661	992	30.92270925	1140	37.17529379	741	24.67486063	762	25.89505531	752	27.9628545	369	11.28395988	327	13.02812002	279	10.46831495	499	16.19731567	404	14.80365942	390	13.12199745	362
Eja01G008430	278	3.436982727	222	3.436832746	186	2.789447282	71	1.017697551	45	0.670612383	60	1.005166296	53	0.786239441	32	0.457323292	14	0.238055569	251	3.779330839	284	4.28720248	303	4.328795649	1	0.015855471	2	0.025604375	8	0.107141537	0	0	5	0.069783091	9	0.137443593	215	2.70017526	160	2.618016068	146	2.249799208	54	0.719870849	57	0.857789849	69	0.953460618	59
Eja01G008440	251	9.790706644	229	11.18532657	149	7.050164415	219	9.904037097	187	8.792419974	123	6.501290046	79	3.697547915	61	2.75049551	38	2.038645299	184	8.74111383	207	9.859020363	297	13.3871666	152	7.603796625	151	6.099144208	177	7.479092667	48	2.071113157	80	3.522718568	63	3.03550045	665	26.35013849	532	27.46450147	391	19.00970705	515	21.66086618	410	19.46693893	290	12.6432705	302
Eja01G008590	554	14.66978812	405	13.42894729	415	13.33014377	132	4.052432921	140	4.468570491	154	5.525720468	146	4.638882102	104	3.183377957	71	2.585771724	401	12.93204137	430	13.90290751	525	16.06442859	176	5.976863429	254	6.964652163	178	5.105865968	251	7.352077419	245	7.323653792	266	8.700518779	145	3.900344958	129	4.520886025	106	3.498471111	212	6.053105053	156	5.02819565	164	4.853768288	121
Eja01G008610	4091	120.9415153	2890	106.9834597	2887	103.5297988	4531	155.2986982	4307	153.4784126	3946	158.0727908	4605	163.3510623	5184	177.1543038	4451	180.9761217	3136	112.9095343	3385	122.1877593	4178	142.7270416	6548	248.2568181	8279	253.4401673	7262	232.5613296	7598	248.4662977	7386	246.4920259	6584	240.4280775	4653	139.733301	4008	156.8170971	2722	100.2980286	6197	197.540294	5467	196.7290492	6133	202.6469193	4345
Eja01G008620	457	11.28716704	163	5.041145427	266	7.969352722	282	8.07505869	238	7.085527865	331	11.07773215	167	4.949161502	267	7.622910176	146	4.959516789	435	13.08478664	492	14.83737101	245	6.992407644	88	2.787391763	115	2.941157154	88	2.354435273	137	3.742929033	148	4.126464493	123	3.75252245	2580	64.73056509	336	10.98317241	3215	98.97102762	146	3.888211512	142	4.269043593	281	7.757042794	267
Eja01G008650	901	33.88038813	760	35.78574375	705	32.15772842	746	32.52297313	739	33.49612167	487	24.81456469	502	22.65028681	617	26.81942971	358	18.51502784	865	39.61396647	845	38.79746915	898	39.02040969	306	14.75677992	270	10.51329833	396	16.13073301	216	8.98461787	187	7.938031855	172	7.989166428	1210	46.21999525	824	41.00818697	906	42.46294721	830	33.65347784	600	27.46302229	545	22.90557527	884
Eja01G008660	941	10.75302202	758	10.84633433	861	11.93484336	285	3.775840137	268	3.691494339	305	4.722749003	361	4.949878243	420	5.547930231	390	6.129474965	714	9.936827708	675	9.418197343	653	8.622753983	210	3.077561883	300	3.54988108	193	2.38909573	310	3.918545366	429	5.5340853	355	5.010934205	400	4.643247604	374	5.656298042	310	4.415307507	395	4.867055304	407	5.661204119	624	7.969785203	463
Eja01G008670	1	0.042219481	0	0	0	0	1	0.048948649	2	0.101781626	1	0.057209348	0	0	1	0.048803804	0	0	0	0	0	0	0	0	1	0.054145139	0	0	0	0	0	0	0	0	0	0	0	0	0	0	0	0	1	0.045524078	5	0.256954592	1	0.047188264	9
Eja01G008690	2003	62.47758467	1771	69.17269767	598	22.6264868	1351	48.85696199	614	23.0854399	585	24.72596569	187	6.998924224	1726	62.23359117	1968	84.42792842	3504	133.1116344	2508	95.51991252	4059	146.3033384	86	3.440236676	118	3.811333286	178	6.014487352	257	8.867448589	289	10.17627349	207	7.975594466	3968	125.729123	4435	183.0866498	2847	110.6850842	94	3.161545305	71	2.695722131	78	2.719311757	179
Eja01G008700	305	8.084206741	213	7.069521912	187	6.012454997	11	0.338032209	11	0.351444506	0	0	0	0	8	0.24511413	3	0.109364553	161	5.197231766	240	7.767332833	121	3.706080467	6	0.203955495	12	0.329359698	4	0.114850501	0	0	0	0	0	0	1039	27.97525538	895	31.39643796	802	26.49538841	4	0.114320953	14	0.45168857	13	0.385125291	0
Eja01G008710	215	7.403258162	189	8.149277522	112	4.678160493	64	2.555007828	53	2.199818271	50	2.332966767	7	0.28922037	19	0.756273397	6	0.284153782	157	6.584043974	180	7.567981135	317	12.61349963	7	0.309121393	7	0.249593983	24	0.895222537	4	0.152358504	13	0.505330407	8	0.340270153	247	8.639772913	125	5.696580233	163	6.9956873	0	0	2	0.083827772	1	0.038486246	4
Eja01G008730	7	0.246184661	2	0.088077669	0	0	4	0.163098801	0	0	1	0.047655943	0	0	327	13.29387193	710	34.34306523	12	0.513987825	2	0.085884748	4	0.162560431	173	7.802892799	175	6.373127926	52	1.981078224	57	2.217481874	85	3.374656084	36	1.563921267	4	0.142903834	1	0.046546038	0	0	2	0.075843998	1	0.042809134	1	0.039308282	6
Eja01G008750	0	0	0	0	0	0	0	0	0	0	1	0.046133102	0	0	53	2.085812205	25	1.170621002	0	0	0	0	0	0	2	0.087324303	2	0.07050829	1	0.036880252	220	8.285209612	132	5.073178253	60	2.523243899	4	0.138337358	0	0	0	0	0	0	2	0.082882346	0	0	29
Eja01G008760	180	5.283935644	114	4.190469993	50	1.780441378	12	0.408407856	4	0.141537496	48	1.909327227	0	0	711	24.12655999	1607	64.88116626	164	5.863237665	105	3.763547615	93	3.154713071	43	1.618825578	62	1.884639728	12	0.381594048	276	8.962235876	126	4.1754492	55	1.994330538	1533	45.71388268	161	6.255048215	941	34.42968013	406	12.85107096	297	10.61243288	614	20.14533532	1086
Eja01G008770	350	12.02894689	246	10.58686901	318	13.25743002	524	20.87943186	579	23.98637548	408	19.00088547	355	14.63977219	731	29.04141205	483	22.83097459	251	10.50610945	225	9.442025799	152	6.03663689	195	8.5948987	169	6.014477517	160	5.956825486	1260	47.90186051	704	27.313658	640	27.16995835	701	24.4736374	352	16.01113052	695	29.77163719	421	15.60162851	306	12.801312	349	13.40621269	469
Eja01G008810	0	0	0	0	9	0.34448749	0	0	1	0.03803512	0	0	1	0.037862099	30	1.094259509	23	0.998168542	0	0	0	0	0	0	1	0.04046736	24	0.784189758	2	0.068363394	100	3.490443074	163	5.80622064	50	1.948846914	0	0	0	0	0	0	0	0	0	0	0	0	118
Eja01G008820	153	3.35626974	97	2.664465064	219	5.827498917	34	0.864713363	34	0.899023087	34	1.010644594	12	0.315858868	14	0.355004821	15	0.452558204	179	4.782192936	130	3.482024963	74	1.875810871	120	3.375928659	180	4.088740703	77	1.82974885	25	0.606635342	14	0.346689834	17	0.460642265	566	12.61254701	120	3.483906121	646	17.66266755	53	1.253630558	58	1.548698626	52	1.274940406	63
Eja01G008840	147	5.251453857	93	4.160236664	138	5.980175998	41	1.698141606	18	0.775106226	14	0.677710741	15	0.642983577	265	10.94331453	24	1.179210174	56	2.436457735	119	5.190775928	66	2.724570543	2	0.091630235	9	0.332932634	7	0.270891632	26	1.027443243	24	0.967879086	9	0.397149632	177	6.423273664	94	4.44436628	168	7.480486626	4	0.154081495	9	0.39136161	11	0.439213843	586
Eja01G008850	0	0	1	0.059371727	0	0	0	0	5	0.285761239	3	0.192744584	2	0.113784528	3	0.164425382	4	0.26084623	0	0	0	0	0	0	0	0	0	0	0	0	2	0.104896038	2	0.107049454	0	0	22	1.059620707	14	0.878526007	17	1.004648377	15	0.766878122	15	0.865708272	11	0.58293565	8
Eja01G008860	711	33.21859954	527	30.83153895	517	29.30049259	603	32.66305915	611	34.40958459	623	39.44154138	595	33.35608614	591	31.91831732	431	27.69534282	551	31.35248389	595	33.94312204	603	32.55524235	378	22.64905603	534	25.83477083	499	25.25501293	438	22.63643871	447	23.57582431	407	23.48851514	480	22.78105832	416	25.72318969	351	20.43982555	673	33.90432139	521	29.62940529	567	29.60846498	538
Eja01G008870	148	5.592348948	112	5.299360193	93	4.262733242	183	8.016992248	154	7.014226226	181	9.267556358	67	3.03776205	60	2.620743915	66	3.430000942	98	4.5099036	90	4.152390205	96	4.191752986	82	3.973680886	87	3.404108842	102	4.175111229	60	2.507876067	74	3.156544466	88	4.10737783	112	4.299040237	93	4.650881421	91	4.285803838	59	2.403880267	40	1.839780584	55	2.322824252	20
Eja01G008920	64	1.39324286	55	1.499278838	43	1.135502168	24	0.605739536	17	0.446089781	3	0.088495711	11	0.287333286	4	0.100657846	0	0	22	0.583281456	36	0.956912999	28	0.704363407	0	0	0	0	0	0	0	0	0	0	0	0	13	0.287482322	22	0.6338541	7	0.189934231	0	0	4	0.105993769	1	0.024331449	0
Eja01G008930	122	3.351390054	193	6.638887729	171	5.698150509	189	6.019421802	233	7.715206735	317	11.7999053	204	6.724216931	477	15.14691937	381	14.39487435	331	11.07393005	160	5.36671126	221	7.015349655	906	31.91831316	1255	35.69936652	880	26.18684328	1008	30.63006733	698	21.64552946	604	20.49516976	252	7.032125726	143	5.199013613	684	23.41960671	356	10.54492311	518	17.32081801	606	18.60625142	779
Eja01G008960	441	21.70505792	346	21.32413032	315	18.80639587	260	14.83622922	269	15.95883339	564	37.61452462	548	32.3630408	245	13.93892344	205	13.87694853	335	20.0805592	304	18.26917958	326	18.54094485	247	15.59071027	288	14.67798655	262	13.96879623	109	5.93432232	224	12.44566259	256	15.56366092	455	22.74860116	394	25.66482769	207	12.69846	455	24.14693594	397	23.78408013	411	22.60920527	449
Eja01G008980	0	0	0	0	0	0	0	0	0	0	0	0	0	0	0	0	0	0	2	0.189887898	0	0	3	0.270253802	0	0	0	0	0	0	1	0.086234476	0	0	1	0.096295965	1	0.079191687	1	0.103175938	1	0.0971666	3	0.252178573	12	1.13871068	10	0.871324188	4
Eja01G009020	1881	89.1080235	1503	89.1579071	1678	96.42566259	1497	82.22003218	1507	86.05334736	1222	78.44284472	1002	56.95634858	896	49.06556606	693	45.15220944	1398	80.65732653	1458	84.33515368	1537	84.13831008	514	31.22753632	534	26.19515124	561	28.78897534	782	40.9785929	1043	55.77761862	898	52.54770914	1276	61.40441946	1148	71.976326	944	55.73889562	1241	63.39106824	1137	65.56347633	1457	77.14515966	1332
Eja01G009050	1605	66.26902494	1238	64.00723369	1385	69.36780899	2431	116.3719548	2475	123.1791628	1488	83.25159999	1906	94.42888088	2073	98.94084944	1300	73.82384362	1311	65.92450411	1274	64.22854344	1394	66.51050109	927	49.08647728	891	38.09472877	1143	51.12309114	1433	65.44914955	1077	50.19944226	1075	54.82686877	1217	51.04427764	981	53.60734795	1000	51.46285714	986	43.89759551	954	47.94655536	717	33.08840362	1227
Eja01G009060	5	0.481706308	0	0	0	0	2	0.223393304	2	0.232257007	0	0	1	0.115600239	2	0.222732255	2	0.265008669	3	0.351999641	0	0	0	0	2	0.247109199	0	0	0	0	0	0	0	0	1	0.119004056	0	0	1	0.127506434	0	0	0	0	0	0	0	0	0
Eja01G009100	83	1.214631602	58	1.062838669	58	1.02959669	62	1.051927964	56	0.987827272	73	1.447582945	110	1.931548296	127	2.14837947	119	2.395141645	46	0.819847264	56	1.00063943	59	0.997723951	145	2.721329152	204	3.09135079	223	3.535140493	88	1.424529442	143	2.362382225	94	1.699197158	76	1.129798559	65	1.258924286	68	1.24032	79	1.246584862	48	0.855029727	164	2.682448836	91
Eja01G009130	266	4.668443614	181	3.977790676	236	5.024295153	47	0.956348467	35	0.740431738	36	0.856144549	24	0.505414998	32	0.649204091	9	0.217245479	156	3.334446207	233	4.993091257	175	3.549117944	36	0.810288303	53	0.96320336	42	0.798500335	8	0.155311188	7	0.138687132	8	0.173432268	168	2.995164661	96	2.229879965	165	3.609381395	19	0.359560815	4	0.085452341	12	0.23539262	10
Eja01G009140	220	5.935463624	129	4.358073462	265	8.672623658	294	9.19617282	96	3.121977012	544	19.88771925	6	0.194235953	828	25.82278578	2588	96.03156259	280	9.200228937	122	4.018971246	77	2.400571215	331	11.45266477	1979	55.28781148	513	14.99286613	751	22.41269996	1093	33.28892523	1035	34.49226802	1108	30.36635518	314	11.21195604	1414	47.54881811	279	8.116418719	580	19.04730137	1021	30.78781187	1902
Eja01G009150	108	4.066762942	39	1.838918909	95	4.339316896	61	2.663071114	47	2.133287855	177	9.031346028	3	0.135547889	302	13.14537058	607	31.43630906	83	3.806377263	32	1.471289657	6	0.261076784	52	2.51116375	328	12.78941217	74	3.018506761	139	5.78978152	198	8.416624213	174	8.093265464	618	23.63929483	122	6.080015745	346	16.23901006	92	3.735435166	241	11.04626957	474	19.94915749	1077
Eja01G009160	3	0.100872163	1	0.04210396	12	0.489445098	0	0	7	0.283709983	16	0.728994368	0	0	1	0.038867881	0	0	13	0.532355892	5	0.205278366	4	0.155418234	3	0.129365336	17	0.591903129	11	0.400661943	15	0.557909311	6	0.227745063	14	0.581470314	247	8.436609936	114	5.073114907	64	2.68218297	1	0.036255872	10	0.409282871	31	1.165018671	77
Eja01G009170	49	1.510202555	21	0.81045944	51	1.906698202	14	0.500259084	28	1.040216296	88	3.675157087	0	0	23	0.819422237	75	3.179202131	110	4.12895778	46	1.73109162	24	0.85475621	38	1.50199783	374	11.93609759	77	2.570781566	48	1.63644959	142	4.940547852	106	4.035472773	195	6.105126574	34	1.386876563	51	1.959149813	39	1.296080574	41	1.53814214	238	8.198552708	208
Eja01G009180	44	2.046921873	36	2.097123276	65	3.668044595	38	2.049557061	37	2.074802752	22	1.386836889	18	1.00477194	11	0.591537204	8	0.51186606	31	1.756381768	44	2.499334409	20	1.075153538	10	0.596616388	28	1.348833239	15	0.755918859	5	0.257300641	11	0.577682113	8	0.459714299	57	2.693669979	31	1.908666519	39	2.261369589	12	0.6019468	26	1.472297014	15	0.779939588	13
Eja01G009190	576	10.49909681	419	9.56348871	407	8.999047132	1442	30.47351451	1541	33.8577892	2089	51.59671007	1111	24.29908491	701	14.7702642	540	13.53757805	303	6.726369515	301	6.699140004	224	4.718124293	2930	68.49260203	3717	70.1574275	3958	78.15208665	2360	47.58430532	2773	57.0593699	2371	53.38391822	559	10.35052086	315	7.5990584	394	8.951257054	2614	51.37635794	1955	43.37602112	1653	33.67622681	1929
Eja01G009230	35	1.129991981	10	0.404278073	23	0.900757347	0	0	2	0.077833008	2	0.08749665	0	0	0	0	0	0	29	1.140286417	32	1.26148008	35	1.305771736	4	0.165620426	19	0.635203023	5	0.17486893	0	0	0	0	0	0	28	0.918303604	44	1.880094872	27	1.086499251	7	0.243687712	1	0.039298938	8	0.288681145	4
Eja01G009240	15	3.721676133	8	2.485479438	12	3.61161314	3	0.862971394	3	0.897212001	3	1.008608646	4	1.190840817	1	0.286805917	7	2.38870828	6	1.813039244	3	0.908848876	1	0.28670761	1	0.318195407	5	1.284603085	2	0.5375423	7	1.921178119	16	4.481412754	8	2.451809597	6	1.512235778	5	1.641863672	7	2.164729863	0	0	1	0.302009644	3	0.83193556	2
Eja01G009260	667	8.608652379	496	8.01611397	537	8.407294934	159	2.379218283	175	2.722537603	192	3.357876196	111	1.719011249	372	5.550001057	797	14.1476861	593	9.321218035	540	8.509934131	486	7.24832251	407	6.736748501	620	8.286147594	400	5.592482835	289	4.126002184	365	5.318018534	339	5.404536708	493	6.463640548	336	5.739425011	431	6.933379268	508	7.069705504	381	5.985601585	593	8.554313175	421
Eja01G009280	10	0.93845374	10	1.175129527	14	1.59372566	7	0.761620695	2	0.226239986	3	0.381494462	2	0.225210828	5	0.542404973	6	0.774429479	4	0.457173972	5	0.57293582	1	0.108443811	3	0.361061109	0	0	2	0.203319108	4	0.415236129	3	0.317820399	1	0.11592105	3	0.285992777	2	0.248406317	1	0.116969119	1	0.101190826	1	0.114231627	3	0.314669927	1
Eja01G009290	77	12.91329725	65	13.64999993	41	8.340708432	58	11.27722495	77	15.56552055	94	21.36133497	70	14.08610319	35	6.785084427	58	13.37803024	84	17.15672322	136	27.84892482	130	25.19310388	49	10.53874972	72	12.50347003	49	8.901800031	44	8.162465766	78	14.76687744	55	11.3935365	262	44.63429242	222	49.2741531	187	39.0882637	78	14.10487687	68	13.88125808	105	19.68143849	55
Eja01G009310	11	0.826695971	4	0.376431533	3	0.273493526	3	0.261397974	1	0.09058987	1	0.101837388	4	0.360711119	1	0.086874821	2	0.206728755	30	2.745889312	23	2.110590958	23	1.997436005	6	0.578297046	9	0.700401848	14	1.139768113	6	0.498800247	5	0.424200118	3	0.278499119	8	0.610750826	5	0.497328	2	0.18734473	6	0.486219822	2	0.182960199	1	0.083999026	7
Eja01G009320	17	1.160452282	18	1.538592956	23	1.904490723	13	1.028844036	8	0.658256041	20	1.849960582	31	2.539138916	30	2.367229743	64	6.008638775	425	35.33262724	517	43.09153949	615	48.51157595	435	38.08151435	565	39.93727706	607	44.88511969	29	2.189770681	50	3.852973434	36	3.03550045	342	23.71512464	247	22.31490745	235	19.99422512	462	34.00545691	528	43.87183309	296	22.58349697	408
Eja01G009330	5	0.083466162	2	0.041806451	1	0.020249444	2	0.03870778	2	0.04024361	0	0	0	0	1	0.019296619	1	0.022959276	525	10.67353749	503	10.25254128	538	10.37802274	309	6.615238516	402	6.948933111	316	5.714297591	0	0	1	0.01884465	0	0	424	7.189972626	290	6.407051419	232	4.827105327	187	3.365970616	146	2.966653257	292	5.448091675	568
Eja01G009340	5	0.324978897	5	0.406937797	3	0.2365261	3	0.226065473	1	0.078345067	10	0.880722861	4	0.311954712	14	1.051850409	9	0.804535889	193	15.27745808	207	16.42776958	216	16.22298658	180	15.00390303	259	17.43157215	289	20.34784073	4	0.287585788	11	0.80709654	0	0	219	14.45939796	128	11.01069915	132	10.69344	178	12.4747954	248	19.6205117	236	17.14424143	216
Eja01G009350	583	10.06614646	472	10.20491891	549	11.49846042	61	1.221103151	58	1.207116496	294	6.878537898	568	11.76764148	795	15.86728446	967	22.96354436	121	2.544419391	59	1.243855135	73	1.456496524	56	1.240021757	58	1.036989411	56	1.047413213	206	3.93445139	657	12.80582919	326	6.952831839	337	5.910790018	116	2.650772465	126	2.711587264	91	1.694198747	8	0.168135016	126	2.431567615	132
Eja01G009370	8	1.081322817	10	1.692537304	9	1.475640443	0	0	1	0.162926557	1	0.183155301	0	0	0	0	0	0	10	1.646167473	6	0.990238328	7	1.093340214	3	0.520035777	7	0.979749517	0	0	0	0	2	0.305170831	0	0	0	0	0	0	0	0	2	0.291489993	0	0	0	0	0
Eja01G009380	234	13.82036341	230	17.00999991	200	14.32868257	172	11.7776835	178	12.67214428	152	12.16469732	204	14.4570664	266	18.16042597	291	23.6381972	242	17.40714744	259	18.67783228	219	14.94650401	486	36.81174991	538	32.90315319	467	29.87829545	244	15.94100528	234	15.60152704	268	19.55184903	80	4.79970486	76	5.940691079	64	4.711312695	162	10.31684472	169	12.14965101	163	10.76000134	229
Eja01G009390	782	11.01091494	671	11.83074365	465	7.942226486	23	0.375467471	49	0.831647403	37	0.705947643	35	0.591331619	98	1.595083854	187	3.621396002	653	11.19794866	618	10.62498269	707	11.50344633	552	9.967868963	574	8.369127514	656	10.00589233	95	1.479662043	144	2.288899854	150	2.608899497	992	14.18891761	595	11.08800445	552	9.687552795	464	7.044706576	323	5.535956512	802	12.6215339	268
Eja01G009410	10	0.973771891	17	2.072903214	9	1.063095803	8	0.903181531	7	0.821640381	10	1.319505935	7	0.817902766	8	0.900508901	3	0.401787337	9	1.067353749	6	0.713397505	3	0.337575089	4	0.499532574	5	0.504172178	6	0.632912708	4	0.430863296	3	0.329781382	6	0.721702019	1	0.098918649	0	0	0	0	0	0	0	0	0	0	0
Eja01G009420	1292	19.52787795	1086	20.55394704	405	7.425406292	10	0.175234803	23	0.419031697	38	0.778269926	3	0.054407679	12	0.209659513	7	0.145515191	1057	19.45701268	676	12.47562568	1919	33.51655825	52	1.007958078	60	0.939064508	46	0.75315732	16	0.26750678	29	0.494809673	17	0.317388287	2160	33.16402468	747	14.94283192	1123	21.15585807	134	2.183864107	48	0.88309468	101	1.706219996	43
Eja01G009440	12	0.830621221	4	0.346700635	4	0.335857018	13	1.043260959	12	1.001220016	6	0.562765079	7	0.581388208	3	0.240040111	6	0.5712034	0	0	0	0	0	0	0	0	0	0	1	0.074982015	4	0.306269706	6	0.468835697	5	0.427505017	0	0	0	0	0	0	0	0	1	0.08425492	4	0.309458833	0
Eja01G009450	2	0.060881201	9	0.343058822	3	0.110776369	8	0.2823391	11	0.40361974	9	0.371235787	8	0.292206318	15	0.527819293	5	0.209334579	3	0.111220054	2	0.074337219	1	0.035175892	0	0	1	0.031521353	0	0	24	0.808140232	18	0.618547937	13	0.488816661	0	0	0	0	1	0.037941244	0	0	0	0	0	0	0
Eja01G009460	0	0	0	0	0	0	3	0.6237318	5	1.080799935	8	1.943984982	2	0.430353365	5	1.036476829	2	0.493283464	0	0	0	0	0	0	0	0	0	0	3	0.582781008	3	0.595103265	5	1.012200282	4	0.886050003	0	0	0	0	0	0	0	0	0	0	0	0	1
Eja01G009510	1453	65.19479202	1308	73.48994179	565	30.75164822	199	10.35209368	223	12.06087049	328	19.9423001	98	5.276182003	94	4.875463756	124	7.652207392	1165	63.66223061	942	51.60850686	1394	72.27730754	234	13.46510472	225	10.45397473	315	15.310634	216	10.72070423	234	11.8525226	270	14.9644407	4958	225.9824707	3530	209.6243682	3305	184.8319749	1553	75.13581807	1101	60.13233965	1280	64.19162572	440
Eja01G009520	108	7.485126181	122	10.58785708	63	5.296495163	1295	104.0573989	829	69.25584012	1095	102.8356277	174	14.47008297	136	10.89569826	37	3.526913848	119	10.04456117	189	15.99411727	315	25.22770979	28	2.488742646	55	3.947205142	58	4.354504013	138	10.57978227	123	9.623390891	141	12.07101858	207	14.57359365	300	27.51797023	120	10.36608979	330	24.66139186	532	44.88079029	183	14.17579994	152
Eja01G009540	49	1.137815002	45	1.308461531	44	1.239369808	16	0.430748115	30	0.839698411	46	1.44739651	15	0.417939325	29	0.778420675	23	0.734549671	102	2.884591926	139	3.941063908	135	3.622440381	30	0.893394796	40	0.961805387	37	0.930706251	13	0.333919054	17	0.445627662	11	0.315513318	16	0.37741269	14	0.43025248	16	0.463077744	17	0.42565013	10	0.282650051	22	0.570977996	14
Eja01G009550	88	12.64976057	88	15.83999991	69	12.03154457	57	9.499534314	59	10.22299494	46	8.960073635	44	7.589247432	47	7.809770646	44	8.699014735	58	10.15397905	67	11.75973506	88	14.6175372	55	10.13932189	59	8.782199185	61	9.498713735	74	11.76667143	62	10.06094947	61	10.83125807	452	66.00229065	324	61.6402533	325	58.22926983	192	29.75974021	183	32.02021296	236	37.91689374	146
Eja01G009580	22	1.819486109	20	2.071232865	7	0.702258111	17	1.630057078	15	1.495353335	13	1.456879156	15	1.488551022	11	1.051621696	11	1.251228147	55	5.539842136	50	5.049160422	83	7.932243878	30	3.181954067	30	2.56920617	34	3.046073033	6	0.548908034	2	0.186725531	6	0.612952399	38	3.192497753	34	3.721557658	35	3.607883105	13	1.159304948	16	1.610718101	8	0.739498276	7
Eja01G009590	0	0	3	0.43896774	0	0	0	0	0	0	0	0	0	0	2	0.27015267	3	0.482144805	7	0.996196832	8	1.141436008	6	0.810180214	3	0.449579317	1	0.121001323	3	0.379747625	0	0	1	0.131912553	1	0.144340404	17	2.017940431	3	0.463958896	3	0.436936258	0	0	0	0	4	0.52241975	2
Eja01G009600	8	1.097706496	8	1.374545447	2	0.332888585	7	1.113581774	3	0.496185425	7	1.301512672	2	0.329285529	20	3.172247264	31	5.850267141	41	6.851548559	27	4.523588724	32	5.073855887	3	0.527915107	11	1.562933753	12	1.783663086	4	0.607125553	7	1.084281211	8	1.355925005	16	2.230165895	7	1.27120051	20	3.420460606	4	0.591813015	5	0.835102424	3	0.460085575	18
Eja01G009630	184	20.19779952	156	21.44290897	145	19.30753792	160	20.36263815	129	17.06877861	138	20.52671415	147	19.36198911	156	19.79482293	134	20.23060121	2	0.267377505	6	0.804193551	1	0.126846397	0	0	4	0.454671637	0	0	141	17.12094059	90	11.15260674	112	15.18636005	624	69.58117592	396	57.53090308	409	55.95873551	241	28.52538734	194	25.92157925	292	35.82533011	228
Eja01G009640	363	7.574554212	268	7.002580607	99	2.505868679	0	0	2	0.050304513	161	4.552295476	0	0	8	0.192966193	61	1.750644828	0	0	0	0	0	0	0	0	0	0	0	0	493	11.3794074	813	19.15087597	850	21.90881128	244	5.172032196	72	1.988395268	57	1.482462304	20	0.449996072	47	1.193773143	203	4.734428981	245
Eja01G009650	19	4.779597033	7	2.204999988	10	3.051478695	17	4.958090278	16	4.851590819	22	7.499192064	22	6.640591503	13	3.780261323	15	5.189753109	42	12.86754242	41	12.59344762	66	19.18551757	19	6.12968096	24	6.251735013	27	7.357610229	34	9.461039865	46	13.06300697	59	18.333236	17	4.344177316	23	7.657469739	15	4.703133333	4	1.084990528	10	3.062042223	1	0.281163407	7
Eja01G009660	529	11.86297707	498	13.98428387	387	10.52741259	270	7.019878736	260	7.028098958	243	7.384114229	213	5.731443625	249	6.454731103	200	6.168588095	44	1.201709049	37	1.013124562	57	1.477082582	32	0.920310941	29	0.67342255	34	0.825947166	451	11.18759753	453	11.46789917	530	14.6812598	896	20.41112624	697	20.68666913	705	19.70541048	417	10.08329208	346	9.444687889	494	12.38186553	356
Eja01G009680	125	2.058199679	90	1.855636353	90	1.797598358	14	0.267259626	5	0.099237085	17	0.379297979	21	0.414899767	18	0.342602705	23	0.520862494	165	3.308796621	172	3.458032269	206	3.919553672	64	1.351462673	97	1.653868081	92	1.640970039	24	0.437130398	25	0.464691947	29	0.589827377	2361	39.49066258	1947	42.42904102	1515	31.09198691	352	6.249545443	196	3.928321804	230	4.23278729	427
Eja01G009690	313	19.63893255	242	19.01348719	283	21.53935215	187	13.60325924	195	14.74805177	166	14.113533	159	11.97063167	143	10.37171005	113	9.751462193	405	30.94832867	368	28.19320578	370	26.82669474	223	17.94423681	350	22.74014468	279	18.96326332	190	13.18710352	167	11.82871742	197	15.2682479	291	18.54758928	238	19.76379176	237	18.53447279	145	9.810018287	145	11.07426818	128	8.976450202	116
Eja01G009700	14	0.417972858	5	0.186923076	5	0.181076758	5	0.173068439	2	0.07197415	3	0.121365546	9	0.322410337	3	0.103533784	3	0.123185349	185	6.72667445	169	6.160697024	191	6.589391549	139	5.322080427	191	5.90479807	149	4.818830436	1	0.033024961	2	0.067405865	5	0.1843909	2	0.060655611	4	0.158051932	0	0	6	0.19315216	2	0.072681442	2	0.066737688	2
Eja01G009710	0	0	0	0	0	0	0	0	0	0	0	0	0	0	0	0	0	0	45	2.571603592	30	1.71880746	46	2.494207654	6	0.361061109	9	0.437297527	14	0.711616879	0	0	0	0	0	0	1	0.047665463	1	0.062101579	0	0	0	0	0	0	0	0	0
Eja01G009720	1452	18.99748535	1307	21.41302179	1003	15.91853494	546	8.2822812	498	7.853899609	611	10.83240343	425	6.672135148	423	6.397505355	720	12.956263	1379	21.9736602	1363	21.77451344	1540	23.28317085	568	9.530691797	675	9.145025332	698	9.892823386	416	6.020673915	433	6.395360691	471	7.612018666	222	2.950552976	111	1.922083507	143	2.331974996	118	1.664714579	82	1.305920825	244	3.568128148	66
Eja01G009780	51	1.355090488	51	1.696841066	278	8.96015612	50	1.540266791	73	2.338016016	82	2.952338072	26	0.828930026	58	1.781422376	56	2.046463035	29	0.938436205	20	0.648860322	14	0.429851116	1	0.034075694	5	0.137568741	2	0.057565655	51	1.498961817	97	2.909494227	46	1.509751215	468	12.63179049	153	5.380335068	930	30.79919882	41	1.174654782	22	0.711531767	41	1.217595664	35
Eja01G009790	161	3.170776338	191	4.710271812	352	8.409207253	49	1.118828806	24	0.569741002	66	1.761318035	352	8.318189284	431	9.812005692	301	8.153122826	96	2.30260584	73	1.755438804	134	3.049554739	356	8.991586332	550	11.21641476	469	10.00570989	243	5.293809143	604	13.42840144	269	6.543972236	151	3.02090884	56	1.459645964	179	4.393909561	68	1.444032338	95	2.277386967	317	6.977825589	157
Eja01G009860	39	1.566239756	27	1.357782698	13	0.633300235	1	0.04656091	0	0	1	0.054418648	0	0	1	0.046423131	1	0.055234623	25	1.222762979	21	1.029760035	30	1.392216554	0	0	0	0	0	0	0	0	0	0	2	0.099214025	86	3.508431712	71	3.7737381	49	2.452720532	1	0.043303391	2	0.097768089	5	0.224431988	0
Eja01G009910	173	6.465068484	140	6.551306704	143	6.482398481	378	16.37746399	296	13.33353295	370	18.73625828	389	17.44307429	201	8.682881474	138	7.092900535	357	16.24814847	437	19.94029436	311	13.43010221	458	21.95023087	535	20.70296017	485	19.63378796	182	7.523513213	267	11.26382599	255	11.77108898	558	21.18274146	594	29.37874521	140	6.52098817	257	10.35591372	326	14.82921356	378	15.7884662	263
Eja01G009920	29	1.614505814	27	1.882254088	52	3.511701711	39	2.51729463	22	1.476354993	29	2.187730025	23	1.53644088	21	1.351455341	9	0.689131151	39	2.644325169	45	3.058984178	53	3.409646752	27	1.927755574	19	1.09533472	34	2.050481539	24	1.47800237	18	1.131258266	13	0.893993587	56	3.167018371	66	4.863011787	39	2.70622918	22	1.3206647	18	1.219797148	29	1.804515964	30
Eja01G009930	926	36.22431436	653	31.98712725	817	38.76893795	1085	49.20925073	1194	56.30150642	650	34.45534936	536	25.15940578	711	32.15137692	340	18.29303904	476	22.67800132	598	28.56363487	587	26.53500604	97	4.866396706	101	4.091308226	147	6.229337386	603	26.09328591	499	22.03623412	433	20.92312353	1253	49.7921866	891	46.13034076	1107	53.97531161	485	20.45781277	427	20.33248944	545	23.82905419	538
Eja01G009940	65	2.010171115	51	1.974980069	62	2.325862418	12	0.430257792	16	0.596439167	16	0.670492259	15	0.556618111	24	0.857969209	14	0.595477648	101	3.80408035	123	4.644595366	96	3.430700508	45	1.784755682	41	1.312971098	43	1.440533818	25	0.855228084	28	0.977519316	44	1.680822231	69	2.167652707	56	2.292067852	77	2.968033147	74	2.467627861	50	1.882188731	39	1.348048116	55
Eja01G009950	65	1.907057586	46	1.689978392	33	1.174456811	0	0	0	0	0	0	0	0	3	0.101744864	0	0	3	0.107196435	8	0.286591654	1	0.03390333	1	0.037626779	4	0.121524007	5	0.158911668	14	0.4543607	50	1.656029618	29	1.050988307	94	2.801555591	84	3.261741266	104	3.803138488	44	1.391974889	60	2.142768208	85	2.787343494	52
Eja01G009960	462	8.851710102	364	8.732919557	450	10.45852359	485	10.7734493	450	10.39260022	368	9.554041845	298	6.850903863	345	7.640910107	226	5.955406389	195	4.55017871	245	5.731580447	233	5.158613969	35	0.860002748	20	0.396795593	40	0.830195795	76	1.610723787	101	2.184510946	99	2.342986772	287	5.585834235	227	5.756133198	223	5.325353229	173	3.574041437	147	3.42827802	158	3.383478403	147
Eja01G009990	79	2.392743172	74	2.806555169	73	2.682035455	43	1.509959424	36	1.314310556	52	2.134157425	57	2.071525352	56	1.960639781	51	2.124500938	57	2.102579793	101	3.735196635	80	2.799953917	54	2.097535608	32	1.003623012	44	1.443633668	56	1.876200705	73	2.495970795	47	1.758394383	34	1.046089521	37	1.483168488	17	0.641765351	40	1.306343111	59	2.175176482	69	2.335819073	56
Eja01G010000	15	1.020083946	7	0.596095116	8	0.659944328	8	0.630757565	6	0.491838368	3	0.276452182	2	0.163200337	3	0.235834152	1	0.093532472	0	0	1	0.083036255	0	0	1	0.087215011	0	0	0	0	2	0.150451639	4	0.307080536	11	0.924031496	6	0.41449266	6	0.54002725	9	0.762861176	10	0.733285213	10	0.827786133	5	0.380045656	0
Eja01G010010	34	2.196718231	28	2.265303198	41	3.213305032	20	1.498142967	20	1.557585638	7	0.612840688	34	2.635850394	36	2.688677586	19	1.688366766	283	22.26847667	285	22.48347309	382	28.52007757	399	33.06091895	783	52.38522787	487	34.08471992	19	1.357911017	27	1.969277171	14	1.117308	14	0.918849563	7	0.59856766	12	0.966351296	13	0.905663913	7	0.550512228	15	1.083197905	7
Eja01G010020	33	1.603849339	30	1.825760276	10	0.589552234	4	0.225391455	4	0.23433444	1	0.065857273	11	0.641488267	5	0.280905616	2	0.133689526	90	5.327221751	79	4.688131903	123	6.907909563	43	2.680184387	98	4.932048552	57	3.000957303	21	1.128992866	13	0.713248105	12	0.720410959	3	0.148112538	4	0.257293842	6	0.363462182	0	0	0	0	5	0.271606869	1
Eja01G010050	0	0	0	0	0	0	0	0	0	0	0	0	0	0	0	0	0	0	4	0.534755009	4	0.536129034	6	0.761078383	6	0.844664171	16	1.818686549	9	1.070197852	0	0	0	0	0	0	0	0	0	0	1	0.136818424	0	0	0	0	0	0	0
Eja01G010060	118	5.936762631	98	6.173999966	66	4.027951877	47	2.741532271	64	3.881272655	49	3.340549192	48	2.897712656	28	1.628420262	25	1.729917703	64	3.921536736	55	3.378729849	64	3.72082765	48	3.097101959	64	3.334258673	55	2.997544908	58	3.227884189	63	3.578127995	65	4.039526576	51	2.606506389	31	2.064187495	46	2.884588444	20	1.084990528	30	1.837225334	39	2.193074574	36
Eja01G010090	39	1.203363083	46	1.777308338	43	1.609434078	22	0.78701423	32	1.190168787	17	0.710779858	33	1.221778334	40	1.426700644	31	1.315562628	66	2.480188268	53	1.996783817	53	1.889730397	30	1.187134482	17	0.543166074	22	0.735343214	9	0.307182775	14	0.487649471	17	0.647933499	48	1.504507145	44	1.796819801	52	1.999833185	45	1.497176027	28	1.051631537	23	0.793196937	46
Eja01G010100	64	2.008974106	34	1.336429802	51	1.941946233	66	2.401961974	78	2.951314346	61	2.594647199	20	0.75330485	21	0.761999083	34	1.467881642	90	3.440689727	73	2.797952432	85	3.083224818	39	1.570021357	64	2.080300039	39	1.32615505	19	0.659736086	36	1.275688119	34	1.318325698	37	1.179823465	34	1.412514952	25	0.978121317	8	0.270777532	18	0.687765463	25	0.877112881	8
Eja01G010110	206	4.896462439	128	3.809763759	200	5.766573911	48	1.322769801	43	1.231998456	47	1.513795392	42	1.197873342	34	0.934189352	21	0.686518522	254	7.35288138	259	7.516887882	301	8.267488603	46	1.402231202	41	1.009138329	33	0.849697769	39	1.025420717	43	1.153802053	31	0.910178005	229	5.529318788	197	6.197281227	201	5.954833385	178	4.562086159	154	4.455633092	157	4.170959517	161
Eja01G010140	29	1.454993236	36	2.261717439	24	1.460652406	22	1.279715659	36	2.177168179	41	2.787410599	30	1.806053594	33	1.913893225	40	2.7602011	0	0	0	0	0	0	0	0	0	0	0	0	10	0.554990118	13	0.736298598	11	0.681718527	22	1.121260692	22	1.46084934	19	1.18816	47	2.542664784	33	2.015349673	55	3.08423017	21
Eja01G010160	0	0	0	0	0	0	0	0	0	0	0	0	0	0	0	0	0	0	3	0.246312404	4	0.329260387	3	0.233705831	0	0	1	0.069808455	2	0.146056779	0	0	0	0	0	0	10	0.684821413	5	0.446114323	4	0.336104814	16	1.16306677	8	0.656477539	5	0.376745012	3
Eja01G010190	154	6.938488073	132	7.447164138	88	4.809494778	29	1.514851112	49	2.66113377	7	0.42736237	73	3.946511639	39	2.031185189	26	1.611147234	101	5.54209716	119	6.54657561	129	6.716232745	77	4.449194978	128	5.971806579	76	3.709309303	82	4.086770512	74	3.763773584	79	4.396637422	198	9.062129326	206	12.28375418	197	11.06289274	102	4.955329876	24	1.316221134	96	4.834332012	34
Eja01G010200	17	1.866101043	30	4.123636341	17	2.263642377	7	0.890865419	9	1.190845019	11	1.636187359	23	3.029426867	16	2.030238249	16	2.415594174	8	1.069510019	13	1.74241936	7	0.88792478	10	1.407773618	22	2.500694005	15	1.783663086	10	1.214251106	13	1.610932085	14	1.898295006	31	3.456757137	19	2.760321108	22	3.010005333	20	2.367252062	2	0.267232776	17	2.085721273	10
Eja01G010210	318	12.41307324	296	14.46827578	272	12.87934456	67	3.032178943	92	4.328790084	45	2.380229456	16	0.749408445	38	1.71465434	8	0.429496809	166	7.891670102	299	14.25103766	270	12.17889438	171	8.560416513	338	13.66219677	226	9.556436275	36	1.554450769	22	0.969443546	16	0.771474572	400	15.86109365	443	22.88630573	357	17.36915793	212	8.923111759	103	4.893988173	308	13.43767179	73
Eja01G010220	71	3.280518265	53	3.066428555	59	3.306806504	61	3.267696954	45	2.506242706	43	2.692196038	55	3.0492512	42	2.243231994	55	3.495139849	62	3.488867186	74	4.174831317	82	4.378142229	31	1.836929095	41	1.961641343	37	1.8519155	62	3.168823676	49	2.555805711	69	3.9380628	47	2.2059868	27	1.651078214	26	1.497324081	38	1.893197759	22	1.237315021	16	0.826276135	29
Eja01G010230	6	0.592761508	5	0.618545451	2	0.239679781	20	2.290796791	10	1.190845019	12	1.606438498	8	0.948342324	175	19.98515777	600	81.52630338	4	0.481279509	1	0.120629033	2	0.228323515	27	3.420889891	28	2.864431315	21	2.247415488	144	15.73669433	32	3.568834156	53	6.467762272	4	0.401429861	2	0.261504105	6	0.738819491	3	0.319579028	12	1.443056989	20	2.20841076	33
Eja01G010240	313	8.979575286	230	8.262513154	259	9.013301166	308	10.24448196	309	10.68553912	285	11.07925179	191	6.574931435	173	5.737178342	212	8.364983258	227	7.931328754	279	9.773244487	272	9.017211676	398	14.64337278	509	15.12101272	476	14.79291434	570	18.08875129	834	27.01003543	665	23.56581908	604	17.60229671	558	21.18680301	371	13.26611379	451	13.95135128	395	13.79374036	442	14.17277338	330
Eja01G010250	95	4.457655264	83	4.876787538	45	2.561344811	8	0.435211826	5	0.282799983	3	0.190747231	0	0	1	0.054240497	2	0.12907158	98	5.600381155	78	4.468899396	120	6.506628663	1	0.060176852	0	0	0	0	0	0	1	0.052970067	0	0	184	8.770445151	144	8.942627422	118	6.90117803	20	1.011908265	11	0.628273948	5	0.262224939	3
Eja01G010260	509	9.404034006	426	9.855504876	437	9.793783643	288	6.169027742	259	5.76796576	401	10.03910265	236	5.231844339	185	3.951017249	149	3.786172822	494	11.11557654	756	17.05459088	542	11.57144505	101	2.393119416	108	2.066197359	109	2.181515172	141	2.881627199	160	3.33706016	179	4.085064095	458	8.595731214	376	9.193989952	327	7.530130649	188	3.745264823	109	2.451299629	207	4.274525077	126
Eja01G010270	7	0.261952686	15	0.702892558	8	0.363151183	18	0.780953452	4	0.180431064	18	0.912749147	3	0.134707716	7	0.302805421	4	0.205874503	8	0.364605688	9	0.411235339	8	0.34594472	2	0.095984565	2	0.077500847	5	0.202688987	4	0.165579696	8	0.33795778	2	0.092449432	17	0.646241254	2	0.099054585	6	0.279855868	3	0.121052662	2	0.091102083	4	0.167303845	5
Eja01G010280	110	4.855411754	126	6.964289158	85	4.551189995	27	1.381735676	31	1.649383231	32	1.913980339	15	0.794458181	19	0.969455257	31	1.881970583	68	3.655534854	66	3.557135568	67	3.4174336	141	7.98176764	160	7.313158748	168	8.033004182	197	9.618821817	126	6.278437425	143	7.796844147	144	6.456792241	93	5.432954901	84	4.621372932	108	5.140263819	101	5.426605453	144	7.104229577	124
Eja01G010290	79	3.532988684	98	5.48799997	73	3.960141239	126	6.533013072	122	6.576600888	151	9.150529307	130	6.975974912	106	5.479763423	212	13.03973522	21	1.143781548	30	1.638172048	16	0.826850589	29	1.663258459	36	1.667129337	37	1.792471299	131	6.480503123	142	7.168877254	168	9.280553365	33	1.499167074	20	1.183763438	18	1.003335111	30	1.446654038	23	1.252035042	69	3.448937792	50
Eja01G010300	42	2.177606684	49	3.181259525	33	2.075471387	20	1.202231141	26	1.624912574	50	3.512806831	20	1.244246846	45	2.697015565	73	5.205599683	18	1.136609526	22	1.392758869	5	0.29956568	5	0.332465621	16	0.859017025	13	0.730144527	103	5.907308457	76	4.448272535	81	5.187577582	82	4.3188184	33	2.26445587	33	2.132565801	37	2.068522019	47	2.966207313	84	4.867775626	83
Eja01G010310	5	0.23810899	3	0.178895705	3	0.173300455	16	0.883392277	4	0.229610784	29	1.871362405	0	0	122	6.715933823	558	36.54750586	13	0.753976443	5	0.290736056	7	0.385208384	11	0.671807831	49	2.41631476	22	1.134916214	23	1.211590608	42	2.257889708	33	1.941195	16	0.774010249	1	0.063026844	1	0.059355933	14	0.71888943	13	0.753568323	55	2.927450723	46
Eja01G010320	8	0.379643469	7	0.415965063	7	0.40295509	62	3.411186489	44	2.51689515	40	2.572172268	70	3.985936623	197	10.80669666	379	24.73676556	304	17.56985455	320	18.54210458	377	20.67374708	860	52.33967066	908	44.61936989	825	42.41067905	200	10.49876502	142	7.607149225	148	8.675551601	8	0.385653142	2	0.125613326	5	0.295742882	29	1.48392591	122	7.047243375	221	11.72193572	140
Eja01G010330	187	8.083468717	186	10.06797131	194	10.17256668	1081	54.17634178	1083	56.43013809	767	44.92681521	604	31.32849244	884	44.17221823	1490	88.58499818	26	1.368794147	20	1.055623993	28	1.398640465	47	2.605557137	68	3.043804159	27	1.264314884	657	31.41548714	715	34.89071281	733	39.1389856	374	16.42285649	347	19.85205188	206	11.09894568	1037	48.33516277	1104	58.08964491	1189	57.44591155	800
Eja01G010340	112	2.766220369	97	2.999945438	94	2.816237428	95	2.72032119	110	3.274823803	105	3.514084215	42	1.2446993	50	1.427511269	35	1.188925258	97	2.91775702	88	2.653838718	88	2.511558664	23	0.728522847	21	0.537080872	25	0.668873657	63	1.721200942	49	1.366194326	44	1.342365755	56	1.405004514	55	1.797840721	51	1.569991418	58	1.54463197	49	1.473120677	76	2.097990222	44
Eja01G010350	90	3.838526247	77	4.11230767	97	5.018412999	22	1.087858759	9	0.462690961	2	0.115586234	74	3.78704205	69	3.401824343	35	2.053089142	78	4.051587699	129	6.717919832	59	2.907809285	6	0.328185843	9	0.397480798	8	0.369613073	135	6.369099697	119	5.729498517	126	6.638072413	77	3.336058598	73	4.120639644	124	6.591769921	1	0.04598861	1	0.051915316	7	0.333688439	0
Eja01G010400	710	32.14907899	564	31.97879982	595	32.68133682	999	52.44492904	1036	56.545291	779	47.79712324	772	41.94439069	862	45.11887284	556	34.62603274	580	31.985034	692	38.25950818	737	38.56289032	486	28.2223416	621	29.11745582	708	34.72792028	466	23.34094188	422	21.5710002	380	21.25412445	637	29.3001983	508	30.44343622	499	28.1623624	574	28.02530535	486	26.78674536	359	18.16877936	619
Eja01G010410	325	37.97710376	253	37.0196127	389	55.13923566	893	120.981166	863	121.5558255	450	71.25332049	561	78.65887741	565	76.31812935	376	60.42881556	136	19.35468131	169	24.11283566	230	31.05690821	376	56.34727435	423	51.18355956	508	64.30393112	420	54.28877524	362	47.75234412	392	56.58143826	819	97.2172478	594	91.86386138	535	77.92029935	466	58.71548743	505	71.82958401	428	55.89891322	596
Eja01G010430	38	1.014636815	58	1.939223577	49	1.587068821	8	0.247653707	8	0.257480004	92	3.328656348	5	0.16019296	61	1.88277162	7	0.257064921	44	1.430830971	23	0.749856149	38	1.172472104	213	7.293789257	317	8.76471744	100	2.892426626	19	0.561180916	46	1.386540297	46	1.51717014	56	1.518923799	38	1.342858917	6	0.199680943	16	0.460654455	15	0.487519253	66	1.969663651	33
Eja01G010440	796	10.06558793	653	10.3397998	634	9.72496389	172	2.521635751	190	2.896050838	222	3.803935704	158	2.397339654	180	2.63111223	138	2.400064552	646	9.948720583	671	10.36028496	640	9.351859116	306	4.962426574	323	4.229414401	305	4.177930873	252	3.524916987	429	6.123941261	310	4.842138514	450	5.780421841	396	6.627367239	362	5.705490677	583	7.949190555	402	6.187648366	581	8.211515689	327
Eja01G010450	64	5.325473474	61	6.355957086	46	4.643107551	57	5.498964733	61	6.118353813	38	4.284656026	16	1.597513868	22	2.116126965	29	3.318898772	100	10.13413973	94	9.550568128	104	10.00008044	30	3.201445363	25	2.154120027	43	3.875984562	10	0.920450685	7	0.657542664	11	1.130629655	84	7.100329089	68	7.488708671	64	6.637684042	73	6.54982031	52	5.26690019	52	4.836182828	34
Eja01G010460	194	19.09651355	150	18.48913033	129	15.40333376	266	30.35720748	265	31.44305463	275	36.68083075	161	19.0162393	185	21.05061908	126	17.05849283	225	26.9738855	276	33.17298397	364	41.40431855	37	4.670901052	26	2.650192016	55	5.864761777	104	11.3242114	79	8.778637007	111	13.49661221	289	28.89822301	232	30.22456865	215	26.37844348	123	13.05526647	108	12.9404567	160	17.60327417	82
Eja01G010480	384	10.72761186	326	11.40413361	267	9.048065772	287	9.295688266	275	9.260427206	273	10.33447903	228	7.642810244	265	8.557728224	229	8.798832829	337	11.46595847	357	12.17764039	371	11.97671291	173	6.198184769	273	7.897435952	228	6.899887434	230	7.10758295	306	9.650301872	274	9.455224081	2183	61.9507407	1111	41.07765638	1501	52.26498977	201	6.0547492	185	6.29096181	192	5.995068798	186
Eja01G010490	2	0.117738833	3	0.221148428	2	0.142821105	0	0	0	0	1	0.079770781	0	0	0	0	0	0	2	0.143393136	0	0	0	0	1	0.075498152	10	0.609594963	2	0.127542539	0	0	0	0	1	0.072717538	0	0	0	0	0	0	0	0	0	0	0	0	1
Eja01G010510	377	15.17396279	288	14.51519992	297	14.50062676	74	3.453164052	57	2.765406767	48	2.617899775	61	2.946007867	87	4.047787509	98	5.425021917	167	8.186207937	185	9.091854867	146	6.790510462	105	5.419928428	167	6.960264981	107	4.665269894	220	9.794958919	258	11.72262886	242	12.03157454	384	15.7003679	291	15.50138222	274	13.74569102	204	8.853522711	132	6.467033174	233	10.48177181	261
Eja01G010520	1674	26.09272902	1507	29.41373478	1285	24.29628303	2368	42.79308292	1991	37.40776932	2403	50.75419395	3958	74.02633407	2389	43.04482919	2982	63.92775396	1543	29.29129768	2073	39.45358335	1864	33.57390526	10383	207.5551397	11381	183.6944824	13074	220.7536343	3366	58.03639601	2126	37.40890149	3387	65.21217456	2783	44.06544871	1898	39.15435099	2261	43.92613204	7783	130.8095207	5940	112.7000187	3976	69.26782344	3852
Eja01G010570	332	7.40546328	251	7.010689617	163	4.410363788	4	0.103443205	4	0.10754758	13	0.392926767	1	0.026764587	1	0.025784276	3	0.092035031	234	6.35680139	273	7.435323994	340	8.763648868	9	0.257456136	5	0.115487716	20	0.483258472	0	0	1	0.025180352	0	0	282	6.38975487	160	4.723391058	153	4.25367133	43	1.03421511	16	0.434417813	83	2.069251872	23
Eja01G010580	1461	10.04626486	1023	8.808519314	1099	9.166947841	378	3.013519697	442	3.663558899	490	4.565670878	988	8.151879567	739	5.874076996	725	6.85662142	788	6.599169166	941	7.900728403	1025	8.144607791	510	4.497499997	848	6.038122199	603	4.491661826	570	4.335623253	637	4.944717503	562	4.773535523	738	5.155036086	588	5.351203969	529	4.533863386	1558	11.5518126	997	8.344936936	1374	10.55995958	979
Eja01G010610	4	0.199034694	2	0.124615384	5	0.301794596	2	0.115378959	3	0.179935374	1	0.067425303	2	0.119411236	3	0.172556307	1	0.068436305	8	0.484805366	3	0.182269143	11	0.63248959	7	0.446697398	5	0.257626443	6	0.323411439	1	0.055041602	6	0.337029325	1	0.061463633	18	0.909834163	6	0.395129829	5	0.310096703	5	0.268266889	7	0.423975077	19	1.056680057	3
Eja01G010620	736	21.75823887	624	23.09954285	518	18.57583505	515	17.65147419	485	17.28280244	388	15.54288972	345	12.23802747	397	13.56679371	171	6.952800901	526	18.93827011	570	20.57519137	704	24.04974564	142	5.383700086	88	2.693892345	174	5.572248879	146	4.774424777	140	4.672201953	122	4.45507677	406	12.1925038	297	11.6204286	289	10.64883552	232	7.395408781	212	7.628783322	116	3.832878305	246
Eja01G010650	70	1.871827267	84	2.81267715	78	2.530084303	57	1.767137781	50	1.611625887	39	1.413144102	60	1.925153585	57	1.761908594	46	1.691777785	39	1.270108939	43	1.403974715	38	1.174203115	38	1.303160519	45	1.246039705	39	1.129711807	80	2.366355501	113	3.411095024	102	3.369126648	347	9.425798349	235	8.316782865	241	8.032359212	200	5.766681942	174	5.663572583	112	3.347394262	148
Eja01G010720	59	3.244789292	39	2.685789459	61	4.06946187	36	2.295434032	28	1.856175435	33	2.459249219	6	0.395942519	8	0.508587011	3	0.226920379	27	1.808451595	37	2.484616209	29	1.842995983	8	0.564249345	3	0.170847009	10	0.595757913	4	0.243341821	3	0.186253048	4	0.271733958	59	3.296153591	65	4.731159793	84	5.758006153	39	2.312742968	26	1.740529263	23	1.413785228	22
Eja01G010730	2	0.045853562	1	0.028708861	3	0.083432835	0	0	0	0	3	0.093200546	0	0	20	0.530046378	45	1.41897047	5	0.139611672	1	0.027994079	0	0	7	0.205820067	15	0.356111488	2	0.04967163	3	0.076082822	7	0.181171038	0	0	9	0.209607364	0	0	47	1.343072	3	0.07416391	5	0.139536101	4	0.102500077	8
Eja01G010740	737	11.22050421	607	11.57194726	501	9.25241856	735	12.97358648	662	12.14868791	563	11.61468388	550	10.04740659	656	11.54488239	509	10.65811555	597	11.06949612	629	11.69280298	562	9.887195076	704	13.74561363	1100	17.34160174	875	14.43072895	855	14.39903122	792	13.61186746	834	15.68412776	1350	20.87851442	1327	26.73841006	1460	27.70486836	764	12.54199194	556	10.30369915	940	15.99535392	547
Eja01G010760	3	0.171228377	1	0.071470588	3	0.207705693	1	0.066173227	0	0	1	0.077340789	0	0	0	0	0	0	2	0.139025068	4	0.278764571	1	0.065954797	2	0.146396626	2	0.118205074	2	0.123657315	0	0	0	0	3	0.211507209	9	0.521816652	7	0.528776683	6	0.426838992	8	0.492348643	6	0.416849445	11	0.701727159	6
Eja01G010770	169	7.162920195	120	6.368798717	114	5.861124132	53	2.604396508	45	2.29901827	40	2.297298945	60	3.051413483	42	2.057754154	28	1.632221883	111	5.729741419	160	8.280308012	156	7.640467074	31	1.685045723	29	1.272779125	23	1.05600646	16	0.750145769	26	1.244011516	30	1.570630758	154	6.630481519	133	7.460618282	114	6.022358564	135	6.169719931	90	4.643221592	126	5.968910517	74
Eja01G010780	45	2.581986504	49	3.520549083	73	5.080857028	13	0.864793931	38	2.62815849	4	0.310996541	35	2.409660735	27	1.790795552	25	1.97287341	44	3.074700134	14	0.980827404	24	1.591272649	177	13.02450745	448	26.61773556	336	20.88411436	27	1.713671175	51	3.303385629	22	1.559242165	25	1.457143767	36	2.733781034	19	1.358793326	140	8.661592813	73	5.098445804	41	2.629338048	124
Eja01G010790	54	1.819075922	51	2.15129571	55	2.2474623	4	0.156222968	16	0.649686061	3	0.136940666	9	0.363785997	7	0.272581197	1	0.046331336	65	2.666730073	40	1.645281288	50	1.946341184	20	0.864039604	88	3.069667781	55	2.007035648	0	0	2	0.076056215	4	0.166443367	7	0.239538897	21	0.936259272	21	0.881728159	10	0.363233035	11	0.451048501	2	0.075302289	5
Eja01G010800	104	3.240248303	86	3.355183468	73	2.758928673	53	1.914470369	33	1.239325522	19	0.802144606	2	0.074768962	10	0.360151926	5	0.214255862	61	2.314639838	62	2.358629595	52	1.872148087	76	3.036722678	158	5.09745825	138	4.657569778	2	0.068928245	4	0.140686553	5	0.192426284	51	1.614120929	44	1.814334673	47	1.825160917	5	0.167974451	2	0.075848752	0	0	8
Eja01G010820	21	4.089841944	20	4.877419328	10	2.362435118	16	3.612726123	21	4.929842284	12	3.166814244	10	2.336865045	8	1.801017802	13	3.482156925	22	5.218173883	17	4.042585861	18	4.050901071	8	1.998130296	9	1.815019842	6	1.265825416	15	3.231474717	15	3.297813821	13	3.127375414	27	5.341607022	29	7.474893322	37	8.981467526	43	9.029921171	26	6.163594667	55	11.97211926	40
Eja01G010830	38	3.720334988	55	6.742702666	36	4.275369068	43	4.880841812	68	8.024793463	29	3.847251359	59	6.931015406	90	10.18548581	78	10.50293818	25	2.980897857	13	1.5540497	30	3.393998194	48	6.026793001	79	8.008979449	60	6.363338577	60	6.497884295	31	3.426161169	57	6.89322955	9	0.895080096	11	1.425315166	12	1.464326919	12	1.266799752	20	2.38342746	9	0.984831825	9
Eja01G010840	4	0.253908745	9	0.715373828	5	0.384999648	2	0.147189046	2	0.15302915	7	0.602101657	13	0.990164663	17	1.247404707	29	2.531823479	10	0.773083323	6	0.465041831	9	0.660164368	40	3.256298789	23	1.511809752	36	2.475457647	29	2.036282082	9	0.644922936	14	1.097729005	19	1.225158308	15	1.26016873	12	0.94941757	12	0.82134797	8	0.618131888	18	1.277059961	11
Eja01G010850	140	6.649568195	166	9.872937009	125	7.201916499	814	44.82472568	522	29.88562981	352	22.6549019	106	6.041122975	64	3.513873893	41	2.678348108	71	4.107072729	131	7.597309267	106	5.817858793	118	7.187767221	166	8.164416179	52	2.675494629	56	2.942223833	65	3.485189606	76	4.458907227	171	8.250541615	183	11.50366615	91	5.387225454	161	8.245548648	118	6.82214442	127	6.742023234	98
Eja01G010890	11	0.33022165	8	0.30072928	12	0.436985236	4	0.139219695	3	0.108557695	2	0.081357383	5	0.18010645	9	0.312317383	5	0.206443218	13	0.475296752	27	0.989691235	14	0.485660515	0	0	3	0.093257926	0	0	0	0	0	0	3	0.111245781	9	0.274458261	15	0.5959693	13	0.486423514	1	0.032369883	0	0	5	0.167766011	1
Eja01G010960	0	0	0	0	0	0	0	0	0	0	0	0	0	0	0	0	0	0	3	0.067320379	12	0.26997342	17	0.36195742	2	0.047259949	0	0	1	0.019959607	0	0	0	0	0	0	0	0	1	0.024385768	2	0.045930905	41	0.814570712	12	0.269135756	5	0.102969305	5
Eja01G010970	0	0	0	0	0	0	0	0	0	0	0	0	0	0	0	0	0	0	1	0.088946146	0	0	1	0.084393772	2	0.187324715	1	0.075625827	4	0.316456354	0	0	0	0	0	0	8	0.593511891	2	0.193316207	5	0.455141935	0	0	4	0.355592	2	0.163256172	1
Eja01G010980	28	0.611012531	14	0.382554215	17	0.450001195	17	0.430099398	20	0.526076113	6	0.177417906	5	0.130920753	13	0.327926283	2	0.06002606	8	0.212613438	20	0.532899341	7	0.176515167	3	0.083957583	2	0.045193265	2	0.047277817	4	0.096554907	4	0.098537088	0	0	25	0.55418279	30	0.866429263	25	0.679971084	0	0	0	0	0	0	3
Eja01G010990	40	1.404950783	35	1.539366507	38	1.619039245	34	1.384547511	37	1.566496195	31	1.475424283	13	0.547886847	37	1.50225491	28	1.352623435	38	1.625523873	37	1.586813713	42	1.704677826	18	0.810812084	16	0.581932671	43	1.636081396	23	0.893616602	43	1.704971877	30	1.301582826	31	1.106072904	23	1.069174831	25	1.094458953	30	1.136189176	33	1.410875046	24	0.942179122	39
Eja01G011000	139	4.274346091	92	3.54254667	73	2.723017321	311	11.08774169	215	7.969293918	180	7.500349526	272	10.0362204	170	6.042888677	202	8.543267597	148	5.542749292	154	5.782274513	185	6.573830685	81	3.194379355	104	3.311615151	98	3.264497125	104	3.537614427	110	3.818521266	111	4.216259161	87	2.717659713	86	3.500040793	76	2.912908387	96	3.183130107	149	5.57717979	94	3.230753715	130
Eja01G011040	31	0.899322273	23	0.835515212	18	0.633430281	4	0.134536918	13	0.454593801	9	0.35379385	6	0.208858093	12	0.402416418	3	0.119699591	39	1.377929186	44	1.558581201	67	2.246054865	9	0.334844179	16	0.480645938	12	0.377111896	8	0.256723672	12	0.392990948	13	0.465850369	155	4.567791732	103	3.954673664	122	4.411353251	11	0.344092031	20	0.706247859	21	0.680916825	10
Eja01G011060	235	4.93014317	226	5.937081049	223	5.675043466	632	15.3722194	549	13.88322987	1103	31.35604617	1448	36.45076383	2969	72.00168422	1899	54.79417476	929	23.73646379	536	13.73028526	676	16.38816271	1649	44.3668824	1825	39.64662069	1182	26.86237928	3342	77.55689041	1945	46.06371065	2102	54.47206209	1018	21.6950366	841	23.35110497	867	22.67091855	1548	35.01796457	1426	36.41536669	1717	40.26086296	2914
Eja01G011080	205	9.236299059	158	8.914029802	164	8.96314936	160	8.357799239	149	8.092019016	134	8.180936797	87	4.703376885	79	4.114452049	49	3.036392864	268	14.70576276	257	14.13840279	298	15.51501828	93	5.373703026	89	4.152271762	116	5.661577357	62	3.089997217	49	2.492228455	71	3.951408316	468	21.41957841	397	23.67306025	416	23.36123542	168	8.161719795	131	7.184373692	160	8.05722002	123
Eja01G011120	15	2.173458861	9	1.632959991	8	1.406121382	0	0	1	0.174657269	0	0	0	0	0	0	0	0	16	2.82350645	31	5.484600017	21	3.516182129	0	0	1	0.15004164	2	0.313924703	0	0	0	0	0	0	1	0.147190949	4	0.767078708	0	0	0	0	0	0	0	0	0
Eja01G011150	1	0.012928021	0	0	0	0	0	0	0	0	0	0	0	0	0	0	0	0	0	0	0	0	0	0	0	0	0	0	0	0	0	0	0	0	1	0.015969138	7	0.09192868	9	0.15399064	5	0.080567595	6	0.083639527	6	0.094418433	3	0.043348534	0
Eja01G011160	398	32.13360427	318	32.14965807	273	26.73693843	401	37.53604995	406	39.51199002	300	32.82099458	230	22.28181723	307	28.65203896	278	30.87016292	398	39.13524681	407	40.12304451	554	51.68660846	202	20.91579257	226	18.89454534	339	29.64909204	184	16.43298525	147	13.39804242	173	17.25328942	432	35.43080794	348	37.18565058	312	31.39708386	502	43.70270913	517	50.80897163	402	36.27634614	420
Eja01G011190	635	22.07527794	484	21.0693281	586	24.71170616	80	3.224410071	86	3.603772835	79	3.721462612	156	6.507339361	41	1.647620172	26	1.243150073	256	10.83879635	722	30.64733772	326	13.09609924	179	7.980536238	335	12.05948884	265	9.979612083	24	0.922924065	30	1.177338523	29	1.245316919	515	18.18698147	760	34.96759944	379	16.42215002	685	25.677415	450	19.04225874	283	10.99613355	235
Eja01G011210	1843	50.98885796	1419	49.15924617	2135	71.65070849	250	8.018955164	275	9.170840589	144	5.398418579	138	4.581159774	139	4.445345683	19	0.722971716	1187	39.99533187	866	29.25438302	982	31.3944833	41	1.454723298	43	1.231884649	60	1.798193946	48	1.468971806	29	0.905723409	19	0.649311337	2807	78.88842808	987	36.13989393	3208	110.6222938	32	0.954614884	27	0.909258159	27	0.834900707	70
Eja01G011220	139	3.909301006	122	4.296521716	97	3.309243354	198	6.456205243	204	6.915776975	235	8.955839196	97	3.273425399	76	2.470806254	59	2.282201988	189	6.47373252	172	5.906576857	186	6.044900511	48	1.731299232	38	1.106673589	64	1.949842877	77	2.395506257	56	1.777951799	63	2.188639817	323	9.228003988	241	8.970592419	229	8.027459875	185	5.610277111	141	4.826995752	125	3.929302271	86
Eja01G011240	0	0	0	0	0	0	0	0	0	0	13	0.676444951	1	0.046076703	0	0	1	0.052814449	0	0	1	0.04688761	0	0	131	6.451383762	84	3.34014959	55	2.287878799	3	0.127432006	3	0.130048064	0	0	0	0	0	0	0	0	0	0	3	0.140226386	0	0	0
Eja01G011250	26	0.516922159	8	0.199165751	15	0.361755981	18	0.41490831	13	0.311545623	26	0.700453425	3	0.071568095	4	0.09192901	2	0.054688946	11	0.266350259	5	0.121379378	10	0.229743749	0	0	0	0	0	0	0	0	0	0	0	0	6	0.121178059	4	0.105252293	5	0.123902525	18	0.385880276	25	0.605013831	7	0.155550337	11
Eja01G011260	2012	84.03149941	1889	98.79135995	1222	61.90960064	20371	986.402836	17597	885.8889233	17942	1015.404544	19004	952.3696806	19469	939.9366206	14087	809.1898151	2346	119.3303132	2243	114.3843245	3499	168.8690193	16451	881.1564545	17754	767.8245432	18503	837.1275147	5394	249.1996064	3590	169.2607379	4724	243.7100624	2396	101.6533956	2138	118.1793532	1963	102.1863263	17701	797.1502971	15314	778.5316489	6338	295.8608404	11071
Eja01G011270	79	2.928090895	81	3.759372421	78	3.506910849	78	3.351813859	66	2.948681733	93	4.670834993	76	3.380005894	57	2.44215434	44	2.242992885	78	3.520956841	72	3.258465002	71	3.040939037	92	4.373124867	89	3.415852487	121	4.858231038	56	2.295978216	54	2.259429878	67	3.067479726	72	2.710883782	55	2.69798744	52	2.402255279	57	2.278036048	44	1.985105681	69	2.858430707	39
Eja01G011310	79	2.461342461	62	2.418853198	99	3.741560803	224	8.091346465	142	5.332855276	117	4.939522046	276	10.31811674	334	12.02907432	110	4.713628971	116	4.401610184	80	3.043393025	60	2.160170869	53	2.117714499	40	1.29049576	74	2.497537417	124	4.273551197	86	3.024760887	92	3.540643619	84	2.658552119	59	2.432857857	141	5.475482752	107	3.594653253	172	6.522992698	205	7.138713107	254
Eja01G011340	35	1.224582424	24	1.051487438	34	1.443017356	59	2.393314742	50	2.10870818	58	2.749806187	54	2.267044995	67	2.709789582	35	1.684246985	34	1.448796975	25	1.068029104	16	0.646892122	10	0.448710844	11	0.398533011	13	0.492718264	29	1.122380851	26	1.026930305	20	0.864369449	37	1.315051139	23	1.065044085	46	2.006024159	56	2.112692439	47	2.00166469	99	3.871473467	52
Eja01G011350	2	0.041589339	10	0.260390354	3	0.075673869	21	0.506289762	13	0.325853115	1	0.028177739	0	0	3	0.072113084	1	0.028600247	8	0.202605227	9	0.228516537	6	0.144176732	9	0.240016512	4	0.086131826	1	0.02252617	8	0.184019685	14	0.32864551	15	0.385294419	25	0.528096115	11	0.302736287	10	0.259185304	3	0.067266921	13	0.329055284	49	1.13885706	25
Eja01G011360	18	0.439378476	7	0.213962263	4	0.118440143	5	0.141502497	1	0.029423394	4	0.132306255	4	0.117158194	3	0.084650264	0	0	4	0.118914524	1	0.029805017	4	0.112828332	3	0.093914817	3	0.07582967	3	0.079327334	0	0	4	0.110223427	0	0	60	1.487779135	44	1.421473347	31	0.943162048	30	0.789615748	25	0.742813477	41	1.118590805	11
Eja01G011370	0	0	1	0.071395592	1	0.069162581	0	0	0	0	1	0.077259634	3	0.205241977	0	0	0	0	3	0.20831878	1	0.069618015	0	0	0	0	1	0.05904052	0	0	0	0	0	0	0	0	1	0.057918789	2	0.150920522	2	0.142130367	0	0	5	0.347010032	9	0.573537947	0
Eja01G011380	448	7.67667589	352	7.552847641	406	8.43905631	231	4.589179003	117	2.416615484	130	3.018510266	149	3.063570381	127	2.515589079	94	2.215342103	482	10.05890868	432	9.03861815	339	6.712538529	89	1.955833072	111	1.969562686	44	0.816738821	27	0.511777547	90	1.74094618	45	0.952482796	91	1.584008558	124	2.81213812	51	1.08924034	71	1.311842853	100	2.08578089	453	8.675899414	67
Eja01G011400	385	7.730798796	361	9.077028775	332	8.086756842	3219	74.93978528	3133	75.83165539	2623	71.37005727	1092	26.31071691	597	13.85730451	584	16.12850988	160	3.912841533	153	3.751268698	224	5.197608469	313	8.06036236	553	11.49847936	436	9.48386714	529	11.75010064	385	8.727141452	601	14.90690721	691	14.09492043	386	10.25818948	260	6.507217738	584	12.64459028	335	8.188077429	586	13.15171449	568
Eja01G011410	189	6.924877357	168	7.707835426	86	3.822270279	22	0.93454623	21	0.9274619	11	0.546131317	8	0.351711583	3	0.127061017	7	0.352749234	126	5.62249999	102	4.56324257	154	6.520229842	3	0.140967217	5	0.189702006	4	0.15876165	4	0.162118489	6	0.248169941	5	0.226292271	255	9.490987527	151	7.322291273	211	9.635873445	52	2.054385302	35	1.560960162	55	2.252340711	30
Eja01G011420	0	0	0	0	0	0	0	0	0	0	2	0.13266384	7	0.411161931	19	1.075134613	2	0.134653054	0	0	0	0	0	0	2	0.125558188	4	0.202758973	0	0	62	3.357240219	65	3.591943161	76	4.595486367	1	0.049726672	0	0	0	0	1	0.052783323	3	0.178757059	0	0	6
Eja01G011430	796	15.87223169	676	16.87891367	716	17.31851336	313	7.235975553	298	7.16255041	316	8.538196056	812	19.42796705	1043	24.04086134	940	25.77926535	672	16.31934921	522	12.70920927	667	15.36889568	551	14.09039322	877	18.1082365	601	12.98179449	1687	37.21022384	2032	45.74001208	1587	39.08870555	384	7.778163913	305	8.049048367	288	7.157737452	637	13.69596484	628	15.24256526	961	21.41753224	721
Eja01G011440	1114	22.22946357	996	24.88719781	674	16.31459693	537	12.4235555	562	13.51781842	525	14.19571295	521	12.47463702	396	9.134394547	326	8.947035253	807	19.61218416	863	21.02701812	1039	23.95803757	426	10.90184439	459	9.484361857	525	11.34849907	411	9.072101219	373	8.402340332	428	10.54962437	969	19.64212674	747	19.72805022	677	16.83801184	1493	32.12416687	1045	25.38245209	1220	27.20976166	881
Eja01G011470	360	8.295644509	337	9.724122084	318	8.888887556	141	3.766990907	162	4.499757897	156	4.871092139	176	4.866387666	165	4.395136477	118	3.739791553	218	6.118046339	206	5.796127819	195	5.192471792	70	2.068674973	75	1.789618801	62	1.547656774	116	2.956840479	156	4.05807319	138	3.928042284	204	4.775278881	194	5.916558099	189	5.428349312	232	5.76452983	168	4.712272611	264	6.79943262	215
Eja01G011520	1355	38.01028339	1150	40.39545667	2265	77.07307365	708	23.02623311	729	24.64993859	442	16.80111852	543	18.27713184	591	19.16417297	429	16.55148106	1506	51.45118959	1381	47.30190074	1033	33.48528781	577	20.75793814	786	22.83158156	754	22.91228957	888	27.55478658	919	29.10214288	736	25.5028703	715	20.37458607	678	25.17162641	759	26.537618	785	23.74432034	642	21.92150331	587	18.4043731	659
Eja01G011530	7	0.160758792	10	0.287573963	6	0.167147776	0	0	0	0	1	0.031119371	1	0.027556439	0	0	5	0.157929934	10	0.279695403	15	0.420621099	10	0.265380248	0	0	1	0.023780902	0	0	0	0	0	0	2	0.056735662	37	0.863176001	19	0.577497442	24	0.686983466	3	0.074289292	11	0.307498407	2	0.051336683	11
Eja01G011540	756	47.32531392	621	48.67838683	716	54.3697568	0	0	2	0.150913539	1	0.084825382	2	0.150227039	6	0.434173934	2	0.172194573	15	1.143593302	13	0.99366081	31	2.242463093	3	0.240846062	2	0.129644274	2	0.135624152	278	19.25035653	233	16.46551329	250	19.33130407	388	24.6731372	352	29.1631306	323	25.20185917	432	29.15974544	434	33.070056	320	22.38941784	277
Eja01G011550	0	0	0	0	0	0	3	0.122165957	4	0.16935094	7	0.333160322	11	0.463596563	6	0.243608904	1	0.04830798	1	0.042776944	4	0.171547428	8	0.324700538	92	4.14415065	76	2.764180187	132	5.0223894	50	1.942644788	40	1.586020351	35	1.518513297	9	0.32111794	1	0.046485862	5	0.218891791	37	1.401299984	125	5.344223659	4	0.157029854	51
Eja01G011560	2034	41.95914317	1708	44.12009087	1399	35.00789817	1386	33.14871667	1353	33.64340627	1177	32.90078341	2055	50.86673839	1765	42.08827834	1788	50.7295411	1400	35.17323667	1823	45.91826104	1770	42.19304134	2577	68.17680878	2865	61.20007111	3210	71.73250975	2997	68.38875205	2378	55.37773103	2281	58.12331598	1342	28.12218873	1299	35.46537733	900	23.14070159	3496	77.76342137	2586	64.93482523	2965	68.36305708	1808
Eja01G011580	617	14.74300921	595	17.80290228	602	17.44898318	569	15.76307951	700	20.16162412	275	8.904053902	57	1.634264064	52	1.436299817	15	0.492958079	236	6.86786282	594	17.33047712	300	8.283504828	92	2.819261678	158	3.909396301	248	6.419304615	0	0	0	0	0	0	912	22.13689735	869	27.48150549	726	21.62200401	269	6.930770631	141	4.101035969	210	5.60843102	72
Eja01G011590	0	0	0	0	0	0	1	0.094874867	10	0.986392712	4	0.443544766	6	0.589143386	16	1.513505924	54	6.077638581	0	0	1	0.099918626	1	0.094561697	15	1.574204685	20	1.694747443	14	1.241042689	54	4.888092177	22	2.032327433	32	3.234616276	2	0.166254837	1	0.108303658	1	0.101995663	12	1.058846178	90	8.964774218	30	2.743883851	3
Eja01G011600	0	0	0	0	0	0	67	4.382962708	92	6.257191898	34	2.59955001	10	0.677035667	11	0.717461531	1	0.077603785	0	0	0	0	0	0	0	0	1	0.05842743	0	0	18	1.123465976	1	0.063696092	2	0.139394159	0	0	0	0	0	0	0	0	0	0	0	0	0
Eja01G011630	726	22.03814432	715	27.17798868	684	25.18646191	345	12.14186288	245	8.964601472	312	12.83355895	317	11.54633269	157	5.509077009	128	5.343996051	587	21.70126946	579	21.46051142	704	24.69465502	613	23.86412222	781	24.54941084	679	22.32767529	249	8.361034639	165	5.654184701	176	6.599340022	1775	54.7340645	1285	51.62514697	1290	48.80748871	1638	53.61429174	1504	55.572474	1260	42.74940382	673
Eja01G011660	11	0.402221526	15	0.686810225	13	0.576618585	4	0.16957446	7	0.308529833	2	0.099096139	1	0.043875192	0	0	2	0.100582025	24	1.068790295	28	1.25012591	24	1.01408829	6	0.281365252	7	0.265046639	17	0.673374826	0	0	1	0.041278154	0	0	26	0.965754881	31	1.500217022	16	0.729207214	0	0	0	0	0	0	0
Eja01G011690	3	0.106472511	1	0.044441541	1	0.043051561	0	0	0	0	0	0	0	0	0	0	0	0	0	0	0	0	0	0	0	0	0	0	0	0	0	0	0	0	0	0	1	0.036052649	1	0.046971671	0	0	0	0	0	0	0	0	0
Eja01G011700	103	4.362164122	59	3.128885408	52	2.671411434	38	1.865847737	39	1.990929514	17	0.97559106	4	0.203269009	2	0.097911919	2	0.116496406	66	3.40421788	57	2.94756054	65	3.181046632	72	3.910604188	120	5.262567275	157	7.202773537	0	0	0	0	0	0	43	1.849925217	37	2.073892648	46	2.428180452	39	1.78097432	12	0.618613674	11	0.520689209	7
Eja01G011710	4	0.112731269	3	0.105871369	1	0.034186691	1	0.032674747	0	0	1	0.03818902	0	0	0	0	0	0	0	0	1	0.034411809	2	0.065133783	0	0	0	0	0	0	0	0	0	0	0	0	53	1.517334083	45	1.678482001	38	1.334831203	14	0.425442344	18	0.617490672	38	1.196986123	30
Eja01G011720	49	1.790509149	24	1.098157358	57	2.526550483	12	0.508381265	7	0.308322349	1	0.049514749	0	0	0	0	1	0.050257192	36	1.602107308	57	2.543187743	60	2.533515801	11	0.515489398	6	0.227030054	12	0.475003754	0	0	0	0	0	0	196	7.275410057	174	8.414910169	126	5.738645003	1	0.039401136	0	0	2	0.08168298	1
Eja01G011730	166	5.60239396	127	5.367130405	103	4.216726584	69	2.699867647	55	2.237457257	21	0.960370841	33	1.336367483	41	1.599521944	20	0.928353351	140	5.754428906	150	6.181301362	158	6.161898585	119	5.150615214	310	10.83375198	178	6.5076006	38	1.418637472	50	1.904948356	38	1.584158344	264	9.050872022	257	11.47938051	229	9.63295185	49	1.783158347	29	1.191343632	134	5.054654441	41
Eja01G011750	1835	59.20868484	1482	59.87843198	1650	64.58117617	1690	63.22136632	1532	59.58468012	1718	75.11499095	1918	74.25818863	4265	159.0776513	5086	225.7061841	2182	85.74577467	1457	57.40265754	1601	59.694261	2754	113.9619495	4236	141.5327468	2938	102.6919661	5647	201.5530651	3978	144.8977927	3670	146.273228	2777	91.02195639	1691	72.21255724	3219	129.4579342	2321	80.75190195	2362	92.76896945	3073	110.8237959	3789
Eja01G011810	40	0.663854264	33	0.685803295	39	0.785145282	28	0.538764059	35	0.700176134	18	0.40479895	15	0.298710452	20	0.383692705	10	0.228260369	30	0.606376901	31	0.628199452	23	0.441095367	10	0.212842987	16	0.274969408	5	0.089891389	25	0.458960215	20	0.374705785	18	0.36900708	53	0.893530883	50	1.098253342	38	0.786058204	10	0.178953844	7	0.141411357	24	0.445189707	20
Eja01G011860	580	11.70261919	482	12.17797245	359	8.786626955	237	5.544102521	241	5.861363064	257	7.026552845	272	6.585221483	242	5.644314887	201	5.577876494	246	6.045035045	265	6.528660047	361	8.41693908	183	4.73535734	247	5.160641267	236	5.15825032	266	5.936889829	223	5.079343544	269	6.7043518	154	3.156434203	159	4.245921644	147	3.696840935	163	3.546263138	143	3.5120817	187	4.217137888	110
Eja01G011870	31	0.218218761	11	0.096960746	10	0.085389221	28	0.228515809	16	0.135761578	101	0.963398309	17	0.143590503	16	0.130194058	4	0.03872649	118	1.011628453	57	0.489923588	46	0.374179617	6	0.054166183	4	0.029156945	4	0.030501817	12	0.093440233	53	0.421166584	40	0.347808202	3	0.021452237	6	0.055898662	0	0	7	0.053132066	0	0	12	0.094413208	0
Eja01G011880	1105	39.78913257	881	39.72381688	930	40.62167264	1056	44.085314	1039	45.09664588	974	47.52424915	1214	52.45263167	958	39.87571571	669	33.13187909	1073	47.05551722	1091	47.96782706	1140	47.43500459	579	26.73790309	580	21.62628016	651	25.39326314	2580	102.7647506	2356	95.76903785	1942	86.37754458	769	28.12868783	837	39.88847406	606	27.19776191	454	17.62732127	443	19.41687848	514	20.6864719	398
Eja01G011890	3	0.152061021	1	0.063470149	2	0.122970037	4	0.235063104	3	0.183292377	2	0.137366476	0	0	0	0	0	0	0	0	0	0	2	0.117143594	15	0.975067081	21	1.102218207	31	1.70213371	0	0	0	0	1	0.062610343	0	0	1	0.067083609	2	0.126352836	2	0.109308747	0	0	0	0	0
Eja01G011920	36	0.609951037	26	0.551618332	12	0.246630271	1	0.019643565	0	0	30	0.68875988	0	0	7	0.137098058	1	0.023302914	19	0.392061963	5	0.103439301	10	0.195787236	3	0.065186898	5	0.087723129	4	0.073415506	7	0.131193641	12	0.229520438	13	0.272072884	1	0.01721129	2	0.044847913	1	0.021117905	0	0	0	0	3	0.056811315	0
Eja01G011930	461	9.857974568	406	10.8714049	388	10.06447566	265	6.569925863	250	6.443966555	302	8.750801344	239	6.132408424	247	6.105546034	213	6.264467035	378	9.844353583	305	7.963604968	372	9.192245405	247	6.773767862	373	8.259376009	278	6.439718674	502	11.87442964	672	16.22197344	563	14.87115151	2	0.04344479	4	0.11320524	3	0.079958819	0	0	0	0	5	0.119502747	2
Eja01G011940	36	2.40604302	33	2.761771203	45	3.648262351	63	4.881679509	27	2.175159722	23	2.082969148	66	5.29286998	31	2.394988156	7	0.643452784	122	9.930459724	15	1.22409535	15	1.158468018	4	0.342852615	3	0.207622196	2	0.144799217	5	0.369652089	10	0.754481391	14	1.155788473	9	0.611032538	6	0.530727888	13	1.082935498	0	0	0	0	0	0	4
Eja01G011950	72	1.952208558	68	2.308742502	65	2.137862319	85	2.672024701	60	1.960972337	65	2.388147718	65	2.114722934	46	1.441757888	27	1.006874256	63	2.080381109	54	1.787765603	57	1.785913721	29	1.008412689	51	1.431909367	69	2.026647129	89	2.669352917	73	2.234416969	72	2.411435487	30	0.826296495	28	1.004781241	48	1.622158563	28	0.818615608	15	0.495060719	36	1.090981363	21
Eja01G011960	37	0.660246124	30	0.670344824	20	0.432919145	51	1.05512069	33	0.709814026	38	0.918844133	66	1.413170211	74	1.526429127	48	1.17804839	18	0.391187778	23	0.50113539	41	0.845434361	19	0.434814807	33	0.609775139	26	0.50258881	88	1.73703705	62	1.248945451	72	1.587033404	25	0.453174104	36	0.85021039	26	0.578276887	15	0.28861817	16	0.34753425	31	0.618282487	22
Eja01G011970	12	0.204080644	15	0.319436618	2	0.04125943	0	0	0	0	61	1.405738436	0	0	0	0	0	0	21	0.43495918	13	0.269952295	17	0.334088398	25	0.545264429	10	0.176105212	2	0.036845622	12	0.225748093	85	1.631875947	56	1.176408173	0	0	3	0.067524534	2	0.042394441	0	0	0	0	2	0.038016461	0
Eja01G011980	29	0.811827756	18	0.630973721	29	0.984773959	2	0.06491181	0	0	38	1.441463362	0	0	1	0.032359864	6	0.231012194	22	0.750062088	15	0.51272	28	0.905765618	12	0.430817892	11	0.318867474	4	0.121300117	16	0.495459493	15	0.47402888	12	0.414950774	63	1.791543623	76	2.81578351	60	2.09351221	22	0.664074574	31	1.056333577	39	1.220257877	31
Eja01G011990	198	8.995502813	139	7.90765882	128	7.054120648	149	7.848277469	126	6.900130421	120	7.387468011	286	15.59095396	335	17.59324089	383	23.93187822	223	12.33882352	198	10.98369704	209	10.97231941	369	21.49973998	493	23.19310054	436	21.45764589	249	12.51358863	379	19.43779996	300	16.8356909	181	8.353332497	131	7.876827241	87	4.926492842	1153	56.48301026	954	52.75724653	1143	58.0400261	870
Eja01G012020	750	33.10508014	620	34.26872443	730	39.08669054	473	24.20596203	417	22.18686476	486	29.0685764	444	23.51596217	463	23.62409388	424	25.74050088	703	37.79177944	701	37.78109142	730	37.2347243	534	30.22882212	521	23.81347317	596	28.49803865	439	21.43483644	496	24.71511875	415	22.62720504	317	14.2139107	274	16.00677035	240	13.20392266	503	23.94030279	403	21.65269305	518	25.55549251	400
Eja01G012050	67	2.692709758	38	1.912366853	32	1.560045912	54	2.516148843	41	1.986209703	54	2.940780535	82	3.954349001	129	5.993013286	55	3.04015123	47	2.300494692	91	4.465593997	71	3.297349577	74	3.814108551	198	8.240082687	91	3.961790124	74	3.289794231	50	2.268466607	42	2.085035565	45	1.837165137	17	0.904239416	34	1.703146509	58	2.51345439	40	1.956808048	39	1.751864305	52
Eja01G012120	2142	64.58863598	1617	61.05476104	1952	71.39850527	3895	136.1670207	3744	136.0814686	2919	119.2682523	2002	72.43477613	2202	76.75289225	1767	73.2809267	1844	67.71832374	1823	67.11914516	1893	65.95977457	509	19.68344072	578	18.04746145	641	20.93774986	1228	40.95974901	1238	42.14100959	1256	46.78167002	2187	66.98944345	1921	76.66264208	2158	81.10477744	1501	48.80289805	1485	54.50503126	1299	43.77910842	1812
Eja01G012130	2	0.084047133	0	0	6	0.305855869	0	0	0	0	0	0	1	0.050424234	0	0	0	0	0	0	0	0	0	0	0	0	0	0	0	0	0	0	0	0	0	0	135	5.762986694	129	7.174677589	60	3.142696983	1	0.045312829	0	0	0	0	5
Eja01G012150	1806	50.06717734	1639	56.89671397	895	30.09754394	595	19.1240625	586	19.58210968	501	18.82032858	509	16.9316603	383	12.27368362	375	14.29829938	1464	49.42936993	1250	42.31247956	1715	54.94034577	479	17.03011039	469	13.4635579	528	15.85640082	341	10.45711813	365	11.42288675	375	12.84150913	3268	92.03189187	2346	86.07621086	2426	83.82711281	1580	47.23030198	1068	36.03961205	1123	34.79655372	684
Eja01G012160	98	4.40444517	90	5.065012379	43	2.344262541	73	3.803783754	80	4.333927283	59	3.593116162	86	4.63777832	53	2.753479139	41	2.534350898	76	4.159942816	74	4.060878104	84	4.362508845	14	0.806937235	43	2.001175724	40	1.947423717	57	2.833754752	49	2.486044265	67	3.719541173	135	6.163392718	112	6.661973889	74	4.145292704	154	7.463011773	128	7.002427078	129	6.480014203	59
Eja01G012180	58	3.698961677	32	2.555492944	22	1.701951497	19	1.404860708	15	1.153106973	20	1.728366929	14	1.071337426	5	0.368606196	4	0.350856548	31	2.407809748	43	3.348446739	45	3.316318658	6	0.490737986	34	2.245341448	32	2.210737346	17	1.199286743	12	0.863934325	17	1.339214661	13	0.842201733	9	0.759651009	8	0.63591662	6	0.412602032	1	0.077629239	3	0.213842591	1
Eja01G012190	93	4.540244252	83	5.073962236	83	4.915265951	513	29.03631243	537	31.60072565	245	16.2075163	463	27.12212182	267	15.06774698	169	11.34751408	28	1.664803331	33	1.967131125	42	2.369394966	103	6.448817421	239	12.08219408	157	8.302927626	390	21.06120179	364	20.06066369	463	27.92072526	41	2.033298151	62	4.005970341	27	1.642927439	58	3.053180894	58	3.446654534	5	0.272827026	70
Eja01G012200	20	0.948280481	17	1.009319366	12	0.69017738	14	0.769595781	14	0.80013147	14	0.899474726	6	0.341353585	8	0.438467685	6	0.391269344	8	0.461961134	4	0.231574059	13	0.712265764	2	0.121613951	5	0.245486977	3	0.154086078	32	1.678336607	32	1.712791262	18	1.054213943	12	0.577974931	6	0.376511146	3	0.17729089	0	0	0	0	0	0	0
Eja01G012210	95	4.874376578	78	5.011444732	85	5.290382326	137	8.149742126	118	7.298002054	111	7.71742763	132	8.126729544	125	7.413892332	127	8.962247862	112	6.998776611	154	9.648044442	136	8.063550007	192	12.63407031	277	14.71725721	203	11.28305856	280	15.89189832	265	15.34931475	309	19.58408962	53	2.762436367	88	5.975825627	49	3.133645779	108	5.975131975	113	7.057443491	182	10.43729542	160
Eja01G012240	862	52.92433725	743	57.12284714	862	64.19897414	832	59.22421535	807	59.72390529	642	53.41181109	651	47.95960014	560	39.74449454	493	41.63061613	595	44.49116361	680	50.97769289	801	56.82933587	440	34.64554734	435	27.65598031	504	33.52077338	371	25.19673947	420	29.11019386	383	29.04667141	927	57.81610584	880	71.50733717	664	50.81297138	686	45.41512896	719	53.73417009	617	42.3403498	595
Eja01G012250	1359	31.81527997	1009	29.57878484	910	25.84225128	188	5.102722711	186	5.248748189	201	6.376266552	251	7.050767869	164	4.438139301	114	3.670615555	1024	29.19610289	722	20.63842691	848	22.94056169	205	6.154839632	202	4.896878179	250	6.340034666	224	5.800782533	205	5.417735501	190	5.494388052	343	8.157016726	307	9.512056897	305	8.89968186	382	9.642905911	389	11.08509417	720	18.83952307	286
Eja01G012260	157	4.968448475	126	4.993034335	80	3.071028063	1	0.036690106	1	0.03814588	0	0	1	0.037972356	2	0.07316307	5	0.217625058	88	3.391661068	68	2.627563087	124	4.534555538	0	0	0	0	0	0	2	0.070012149	0	0	3	0.117271324	57	1.832385868	46	1.926631874	31	1.222759883	2	0.068246347	0	0	7	0.247594101	0
Eja01G012270	1405	17.99687471	1053	16.88970288	1064	16.53236774	840	12.47463599	824	12.72255923	824	14.30217522	1561	23.99220008	1459	21.60313848	1318	23.21955733	934	14.57056126	1107	17.31376391	1187	17.56966133	1066	17.51154891	1334	17.69409018	1286	17.84419944	968	13.71571334	1188	17.17848478	956	15.12613934	974	12.67361955	713	12.0873214	691	11.032074	1222	16.87797147	985	15.35785251	1613	23.09278177	1185
Eja01G012380	24	0.539989779	15	0.422608693	12	0.327512744	2	0.052171355	3	0.081362082	29	0.884150933	2	0.053994646	22	0.572186712	15	0.464176676	18	0.493236763	13	0.357141856	22	0.571990586	13	0.375114834	23	0.535863001	21	0.511833755	35	0.871093185	39	0.990573145	45	1.250651324	22	0.502826223	20	0.595558003	17	0.476739975	28	0.679298418	63	1.725394226	68	1.710032348	107
Eja01G012390	0	0	0	0	0	0	2	0.059403029	0	0	1	0.034714018	0	0	2	0.059227247	3	0.105703599	0	0	1	0.031280513	3	0.08881042	1	0.032854688	0	0	1	0.027751477	6	0.170029504	10	0.28920008	7	0.221512501	0	0	0	0	0	0	0	0	0	0	0	0	0
Eja01G012410	52	0.83127288	30	0.600529564	34	0.659313314	21	0.389213047	29	0.55881077	44	0.95311885	29	0.556268758	66	1.219621278	49	1.077343276	31	0.603546309	33	0.644135611	29	0.535710512	19	0.389529593	7	0.115875053	11	0.190488291	86	1.520761094	70	1.263240246	53	1.046563474	17	0.276064225	14	0.296202061	30	0.597750397	14	0.241321812	15	0.291880459	18	0.321613217	20
Eja01G012430	342	6.691780074	380	9.310478883	253	6.004940861	4	0.09074096	10	0.235853353	25	0.662841476	0	0	0	0	0	0	196	4.670681583	273	6.522307976	249	5.62997936	8	0.200748416	7	0.141829062	13	0.27554608	0	0	1	0.022088346	0	0	566	11.25001042	284	7.354508677	436	10.63311211	0	0	1	0.023817109	1	0.02186939	1
Eja01G012440	49	3.622431436	50	4.628571403	17	1.524493846	8	0.685680672	9	0.801997666	20	2.003494726	3	0.266116468	0	0	3	0.305030387	18	1.62063508	45	4.061998038	30	2.562814963	16	1.516947898	20	1.531037146	14	1.121159654	9	0.735984854	10	0.834548804	14	1.278443576	106	7.960326836	62	6.066183659	60	5.528581224	8	0.637708719	4	0.359946188	15	1.239414202	7
Eja01G012450	242	8.926969526	197	9.099714818	172	7.696438321	45	1.924549239	54	2.401092809	101	5.048521079	30	1.327872398	68	2.89960198	13	0.659553145	359	16.12841802	205	9.233485017	162	6.905507528	92	4.352342875	140	5.347716304	89	3.556428027	1	0.040804772	4	0.166569822	3	0.136697124	214	8.019058833	130	6.346756111	262	12.04615169	20	0.795512404	9	0.404114737	46	1.89656457	60
Eja01G012470	163	3.773687627	159	4.609441815	159	4.465274149	60	1.610487732	42	1.172071578	15	0.470569437	28	0.777826576	52	1.391625813	22	0.700517164	219	6.174916575	247	6.982298289	216	5.778618144	25	0.742275182	63	1.510325416	54	1.354276787	8	0.204875772	36	0.940867548	13	0.371767252	102	2.398829911	102	3.125347313	81	2.337339037	22	0.549198444	10	0.281807039	12	0.310513656	50
Eja01G012480	166	5.189789571	155	6.068009173	98	3.716553568	79	2.863495989	46	1.733508572	53	2.245285876	63	2.363353101	36	1.301022929	51	2.192954363	79	3.007996928	145	5.535192953	150	5.419070765	30	1.202844547	36	1.165455779	38	1.286946784	0	0	0	0	0	0	212	6.732842606	225	9.309877153	162	6.312698181	166	5.596004083	113	4.300248939	190	6.639209563	98
Eja01G012490	100	2.374845784	114	3.390104877	104	2.995997264	61	1.679550532	53	1.517182356	17	0.547064392	2	0.056991726	33	0.905920613	9	0.293965036	86	2.487382075	89	2.580765362	127	3.48522673	9	0.274109767	20	0.4918323	23	0.591695928	0	0	0	0	1	0.029334916	331	7.985173318	269	8.454880316	261	7.725636503	181	4.634920203	42	1.214110448	19	0.504324573	58
Eja01G012530	3	0.308729952	5	0.644318178	3	0.374499658	0	0	0	0	1	0.139447786	0	0	0	0	0	0	2	0.250666411	1	0.125655242	4	0.475673989	12	1.58374532	13	1.385327645	9	1.003310486	0	0	0	0	0	0	0	0	0	0	0	0	0	0	0	0	0	0	0
Eja01G012540	16	0.871125796	6	0.409058114	8	0.528352223	0	0	0	0	0	0	0	0	0	0	0	0	6	0.397851297	2	0.132957852	4	0.251659185	16	1.117191087	17	0.958432322	13	0.766724914	0	0	0	0	0	0	1	0.05530722	0	0	0	0	0	0	0	0	0	0	0
Eja01G012550	2	0.137560687	1	0.086126582	0	0	0	0	0	0	5	0.466002729	0	0	0	0	0	0	2	0.167534006	0	0	2	0.158959409	0	0	0	0	0	0	0	0	0	0	0	0	11	0.768560335	1	0.09102991	1	0.085728	0	0	0	0	0	0	0
Eja01G012630	37	2.024621799	22	1.507432016	40	2.655063033	8	0.50752799	16	1.055330934	22	1.631244195	9	0.590923276	10	0.632532687	5	0.376296298	30	1.999272883	23	1.536714263	28	1.770484456	20	1.403520525	24	1.359894021	29	1.718998563	12	0.726349604	38	2.347326091	18	1.216645699	29	1.611985469	28	2.02777604	14	0.954835529	139	8.201348344	77	5.128689451	209	12.78231706	89
Eja01G012640	139	3.033240781	104	2.84183131	140	3.705892198	40	1.011998583	68	1.788658784	51	1.508052205	58	1.518680729	67	1.690081615	83	2.491081492	102	2.710821328	123	3.277330947	140	3.530303343	42	1.175406165	50	1.129831629	60	1.418334502	34	0.820716711	44	1.083907964	48	1.29384651	48	1.064030957	34	0.981953165	32	0.870362988	92	2.164752187	56	1.487488463	94	2.292667395	63
Eja01G012650	631	21.88022562	520	22.57868526	255	10.72593787	1	0.040202241	2	0.083594737	4	0.187947495	0	0	1	0.040083277	2	0.095382827	468	19.76409469	346	14.6494607	530	21.23685533	8	0.355761552	10	0.359065827	5	0.187813918	0	0	4	0.156577759	11	0.471155817	1127	39.69787801	766	35.15369477	854	36.9095421	96	3.589400701	79	3.334440873	180	6.976153964	16
Eja01G012660	113	5.612450899	63	3.918208388	151	9.097534653	94	5.412897355	139	8.321764326	112	7.53782842	111	6.615207822	88	5.052398202	62	4.235293945	62	3.75037277	148	8.975505719	70	4.017575559	53	3.375954375	124	6.377455461	138	7.424864436	223	12.25183805	940	52.70473203	374	22.94537441	59	2.976782219	41	2.695117718	23	1.423837075	47	2.517098685	65	3.92971415	227	12.60146633	9
Eja01G012670	0	0	0	0	0	0	0	0	0	0	0	0	0	0	0	0	0	0	0	0	0	0	0	0	0	0	0	0	0	0	0	0	0	0	0	0	0	0	0	0	0	0	0	0	0	0	0	0	0
Eja01G012680	3	0.199766439	1	0.083382352	2	0.161548872	0	0	4	0.321061157	2	0.180461841	0	0	0	0	3	0.274751635	1	0.081097956	1	0.081306333	0	0	0	0	0	0	3	0.216400301	1	0.073658615	0	0	0	0	0	0	0	0	1	0.082996471	4	0.287203375	0	0	1	0.074425608	2
Eja01G012690	6	0.109328917	3	0.068450704	6	0.132619597	0	0	3	0.065891827	87	2.148113183	0	0	3	0.063189634	36	0.902202553	5	0.110958975	0	0	2	0.042111983	10	0.233684755	22	0.415105142	10	0.197387263	3	0.060468239	9	0.185128784	7	0.157554666	1	0.018509928	1	0.024115905	1	0.022711308	2	0.039295432	2	0.044359565	18	0.366587299	6
Eja01G012710	29	0.635898981	25	0.686440674	28	0.744767681	42	1.067744267	25	0.660779621	28	0.831959674	43	1.131370861	119	3.016323246	180	5.428506884	17	0.453991465	27	0.722897956	34	0.861511245	24	0.67491326	42	0.953654493	51	1.211422507	164	3.977921903	328	8.119169716	191	5.173362775	6	0.133647956	3	0.087062505	3	0.081991671	0	0	1	0.026690925	5	0.122540952	3
Eja01G012730	35	1.238942348	18	0.797863188	26	1.116423736	74	3.036984671	79	3.37082841	88	4.221043611	55	2.336103851	94	3.846375641	66	3.213251697	40	1.724454265	24	1.037331095	22	0.899907013	81	3.677178059	100	3.665512385	68	2.607517892	153	5.990964657	180	7.192886431	141	6.165262912	42	1.510265438	37	1.733422976	44	1.941306371	96	3.664228599	110	4.739682294	127	5.024673993	69
Eja01G012740	1060	24.23082029	876	25.074901	917	25.4275342	368	9.75299265	350	9.643991006	355	10.99625287	397	10.88927989	357	9.433465298	376	11.82137115	919	25.58505759	898	25.0646526	975	25.75483485	762	22.33900424	917	21.70617125	967	23.94550809	462	11.68225012	421	10.86405591	414	11.68993316	640	14.86151778	575	17.39601876	518	14.75877667	1084	26.71897584	839	23.34520571	1093	27.9256653	558
Eja01G012770	109	4.433140268	110	5.602095778	116	5.722892977	81	3.819423543	97	4.755357918	85	4.6844436	101	4.928931145	102	4.795412107	66	3.691872272	82	4.061696451	78	3.873492141	102	4.793768408	58	3.025238066	63	2.653243827	47	2.070704675	90	4.04901847	118	5.417695938	83	4.169773863	70	2.892037734	43	2.31458536	52	2.636007664	30	1.315632227	29	1.435676084	70	3.182028977	40
Eja01G012780	13	0.675956105	8	0.52088038	0	0	0	0	0	0	0	0	0	0	0	0	0	0	0	0	1	0.063488965	2	0.120170271	0	0	0	0	0	0	0	0	3	0.176093791	0	0	8	0.422557748	7	0.481718088	15	0.972130909	0	0	1	0.063291973	1	0.058116073	0
Eja01G012790	1	0.064456075	4	0.322846973	1	0.078187354	0	0	0	0	1	0.087340962	0	0	0	0	0	0	4	0.314002052	5	0.393511079	3	0.22344828	0	0	0	0	0	0	0	0	0	0	0	0	21	1.375004417	8	0.682454366	11	0.883720427	0	0	0	0	3	0.216125608	0
Eja01G012800	0	0	1	0.060319149	0	0	0	0	0	0	0	0	0	0	0	0	0	0	0	0	2	0.117634695	1	0.055663977	0	0	0	0	0	0	0	0	0	0	1	0.059502028	6	0.293598968	6	0.382519302	3	0.18012	0	0	0	0	0	0	0
Eja01G012860	10	0.210361872	4	0.105365853	2	0.051035184	783	19.09662482	675	17.11580385	624	17.78712391	524	13.22649331	460	11.18576387	361	10.44460417	32	0.819833464	18	0.46234124	9	0.218776887	217	5.854278093	266	5.794290987	245	5.583010472	994	23.13000277	933	22.15625299	1078	28.01142631	67	1.431735422	37	1.030121668	33	0.865245435	252	5.716047661	361	9.243740006	168	3.950002985	323
Eja01G012900	32	0.656634097	14	0.359728095	13	0.323585807	10	0.237903745	13	0.321546144	11	0.305858287	6	0.147730819	34	0.806479176	126	3.556000015	5	0.124954555	1	0.025055124	3	0.071135536	4	0.105264039	9	0.191235097	1	0.02222843	22	0.499365353	35	0.810754078	19	0.481588923	27	0.562805272	20	0.543154296	22	0.562670936	1	0.02212594	2	0.049954767	2	0.045869559	1
Eja01G012920	161	3.132177557	105	2.557894723	66	1.557532412	0	0	4	0.093800897	36	0.949023818	0	0	2	0.044977083	4	0.107028206	108	2.558897494	59	1.401508095	90	2.023274971	1	0.024949801	4	0.080580902	3	0.063223289	4	0.0860801	15	0.329427159	10	0.240308943	352	6.956392866	153	3.939414685	216	5.237603265	14	0.293681647	33	0.781462118	98	2.130922663	83
Eja01G013010	149	4.035959252	125	4.239780635	97	3.187167578	74	2.323913993	53	1.73046522	102	3.743818534	87	2.827653302	114	3.569489793	96	3.576428065	87	2.870042932	100	3.307376269	111	3.474364552	55	1.910600037	72	2.019503633	64	1.877914475	92	2.756580028	138	4.219754992	119	3.98159334	134	3.687111261	105	3.764172996	98	3.308605064	48	1.401941899	58	1.912326269	88	2.664184466	37
Eja01G013020	68	1.207477145	57	1.267411758	51	1.09853233	27	0.555855104	37	0.791950854	31	0.745908943	22	0.468747635	40	0.821052233	95	2.320124919	37	0.800166503	35	0.758859111	51	1.046482777	22	0.501001787	41	0.753885693	21	0.403947228	33	0.648195811	66	1.323005309	71	1.557319748	104	1.875963076	71	1.668584199	63	1.394340706	84	1.608338901	70	1.513009098	69	1.369431182	55
Eja01G013030	85	5.518040718	92	7.478709636	71	5.591096447	81	6.096475332	93	7.277386229	64	5.62989199	47	3.66108857	71	5.328010997	55	4.910734125	53	4.190351754	67	5.310848092	89	6.676485098	51	4.246026879	50	3.361147856	33	2.320679929	66	4.739496251	116	8.501031182	113	9.061369789	56	3.692962879	29	2.491631107	16	1.29462595	20	1.399987778	22	1.738449778	41	2.974890241	26
Eja01G013040	11	0.613026858	12	0.83741538	23	1.554845759	51	3.295223077	36	2.418331424	30	2.26549019	49	3.276644311	48	3.092209026	54	4.13902771	28	1.900437034	23	1.565084372	22	1.416776682	14	1.000602171	25	1.44270808	9	0.543331217	86	5.301607135	52	3.27143131	110	7.572319641	0	0	0	0	0	0	0	0	0	0	0	0	0
Eja01G013050	0	0	2	0.074605263	7	0.252951523	7	0.241764464	9	0.323173402	4	0.161465858	3	0.107234432	7	0.241049052	1	0.040971735	28	1.015858612	7	0.254617202	17	0.585204184	21	0.802292037	26	0.802031794	13	0.419512864	2	0.065905076	4	0.13451609	2	0.073594614	9	0.272351674	4	0.157705326	3	0.11139	11	0.353335731	11	0.39887129	25	0.832391665	20
Eja01G013060	38	8.497061392	44	12.31999993	40	10.84970203	32	8.295889615	25	6.738320582	28	8.483934457	27	7.244281639	24	6.203505761	29	8.918686824	44	11.98247336	42	11.46720434	50	12.91954045	36	10.3236732	47	10.88264984	37	8.962356493	40	9.893897898	37	9.33973445	52	14.36276116	26	5.905809684	12	3.551290314	18	5.016675555	6	1.446654038	7	1.905270716	18	4.498614511	4
Eja01G013070	38	0.792016079	21	0.548078248	17	0.429805515	4	0.096658092	13	0.326603064	47	1.327401713	12	0.30010833	54	1.301022929	101	2.895273081	21	0.533062747	15	0.381737445	39	0.939305599	3	0.080189636	15	0.323737716	5	0.112890069	32	0.737772824	58	1.36466496	62	1.596215512	39	0.82572598	20	0.551696424	11	0.28576	6	0.134843472	30	0.761106007	62	1.444319273	27
Eja01G013080	11	0.243860133	16	0.444161564	6	0.161351138	17	0.436943084	16	0.427557575	15	0.450602394	14	0.372411051	24	0.615035455	23	0.701283651	7	0.188996951	7	0.189482569	9	0.230559241	7	0.19901818	9	0.206605686	13	0.31219562	24	0.58854766	19	0.475498737	19	0.520296804	21	0.472920736	12	0.35208631	14	0.386842791	8	0.191234561	8	0.215879599	48	1.189352184	24
Eja01G013090	143	3.552864851	131	4.075555533	139	4.189190504	90	2.592465505	128	3.833355709	120	4.039968789	96	2.861938425	122	3.503831958	130	4.442257805	116	3.510017449	117	3.549372771	147	4.220383214	97	3.090729321	169	4.347914474	93	2.503000462	244	6.705864131	240	6.731340144	175	5.370690605	148	3.735298433	105	3.452643361	128	3.963793031	132	3.536265426	138	4.17345014	148	4.109845356	89
Eja01G013110	39	1.101414964	28	0.990187105	29	0.993475184	11	0.360169454	8	0.27233462	17	0.650563061	21	0.711626419	11	0.359103666	14	0.543791178	64	2.201278417	44	1.517267458	73	2.382325656	38	1.376310902	51	1.491448218	38	1.162533009	11	0.343638112	21	0.669504199	13	0.453501944	203	5.823758314	153	5.718703334	148	5.209624615	67	2.040278447	80	2.750108607	74	2.335819073	53
Eja01G013150	447	6.125700574	389	6.675298828	484	8.045744985	274	4.353380536	268	4.427000147	300	5.570877517	319	5.245481106	306	4.847417837	199	3.750758262	468	7.810929729	470	7.864465306	510	8.076260521	626	11.00193722	800	11.35245702	706	10.48065134	325	4.926674568	370	5.723973446	306	5.179872899	371	5.164676113	339	6.148479239	282	4.816767677	347	5.127503788	347	5.788302362	381	5.835718471	250
Eja01G013160	0	0	0	0	0	0	0	0	0	0	0	0	0	0	0	0	0	0	0	0	1	0.167540323	0	0	0	0	0	0	3	0.445915771	1	0.151781388	5	0.774486579	2	0.338981251	0	0	2	0.363200146	1	0.17102303	7	1.035672777	25	4.175512122	51	7.821454775	4
Eja01G013170	80	4.862324075	53	4.033691253	54	3.981258109	26	1.832124951	26	1.904819214	25	2.058960603	46	3.35473445	35	2.459023886	20	1.671866773	61	4.515360042	56	4.155899558	81	5.688933215	49	3.819412651	88	5.53844981	101	6.649831169	70	4.706241702	78	5.35175424	74	5.555652452	104	6.42108167	73	5.872141954	72	5.45437208	137	8.978478667	137	10.13556526	149	10.12188265	50
Eja01G013190	20	0.617109274	11	0.425008516	14	0.524001793	38	1.359388215	43	1.599289308	27	1.128885657	71	2.628674598	105	3.745089189	168	7.129500694	13	0.488521932	23	0.866528826	22	0.784416391	42	1.661988274	104	3.322898337	40	1.336987662	34	1.160468263	58	2.020262095	67	2.55362026	23	0.720909674	27	1.102593969	16	0.615333288	9	0.299435205	16	0.600932307	14	0.482815527	27
Eja01G013200	54	2.463618357	28	1.599596969	49	2.711742276	51	2.697600756	54	2.969613524	46	2.84375133	48	2.627648756	46	2.42593015	67	4.204092191	43	2.389223421	57	3.175247836	69	3.637647939	31	1.813793968	38	1.795208543	27	1.334377674	58	2.927048635	60	3.090142925	82	4.621074386	151	6.998058346	137	8.272180649	89	5.060903173	80	3.935482017	79	4.387127497	126	6.42497337	42
Eja01G013210	345	5.282074579	259	4.96544376	248	4.605849837	115	2.041320049	127	2.343773587	118	2.448057165	210	3.857901465	152	2.690108585	188	3.958777012	237	4.419187372	276	5.159618809	262	4.635308326	137	2.690001913	163	2.584191396	153	2.537535903	200	3.387175527	369	6.377631833	266	5.030561999	294	4.572499897	235	4.761821015	223	4.255480912	349	5.761547336	297	5.534971334	451	7.717614666	275
Eja01G013230	0	0	2	0.103561643	2	0.100322587	4	0.191771421	2	0.099690222	14	0.784473392	1	0.049618367	58	2.772457198	160	9.099841068	3	0.151086604	0	0	0	0	48	2.545563254	78	3.339968021	10	0.447951917	58	2.653055498	71	3.314378182	54	2.758285797	98	4.11664184	4	0.218915156	135	6.958060273	19	0.847184385	149	7.499906156	197	9.105072521	260
Eja01G013260	63	2.382183512	84	3.977285991	38	1.742974052	0	0	0	0	6	0.3074256	1	0.045371284	0	0	0	0	148	6.815614474	121	5.586542882	245	10.7051474	0	0	0	0	3	0.122882843	0	0	0	0	0	0	157	6.030526879	113	5.655003522	61	2.874900709	4	0.163088347	5	0.23013261	24	1.014301393	3
Eja01G013270	193	6.068830444	156	6.142499966	95	3.62363095	141	5.140373009	123	4.662075553	168	7.158319698	133	5.018174261	175	6.36101665	170	7.352150238	240	9.191101725	218	8.370035308	333	12.0999571	100	4.032684842	159	5.177218057	75	2.554725774	49	1.704378505	63	2.236329997	36	1.398297661	436	13.92692139	394	16.39697325	156	6.114073333	32	1.084990528	22	0.842061611	18	0.632617666	35
Eja01G013320	3	0.225462537	0	0	0	0	0	0	0	0	0	0	0	0	0	0	0	0	0	0	0	0	0	0	0	0	0	0	0	0	0	0	0	0	1	0.09283304	0	0	0	0	0	0	0	0	0	0	0	0	0
Eja01G013330	58	6.002886379	28	3.62879998	17	2.134291384	0	0	0	0	4	0.560978523	0	0	0	0	0	0	17	2.142839717	13	1.64285254	31	3.70753898	0	0	4	0.428690401	0	0	4	0.457946131	6	0.701020995	3	0.383533073	48	5.046546825	18	2.465610132	26	3.354005942	3	0.334797077	8	1.007849326	15	1.735179883	16
Eja01G013350	27	1.369827014	30	1.905882342	25	1.538560686	5	0.29410323	2	0.122309012	12	0.824968417	19	1.15665001	29	1.700751054	21	1.465342054	0	0	0	0	0	0	0	0	0	0	0	0	5	0.280604247	17	0.973640271	12	0.752025633	1	0.051537447	3	0.201438736	2	0.126470812	10	0.547054048	32	1.976175149	67	3.79925007	16
Eja01G013360	15	0.307101384	15	0.384551618	14	0.347689208	31	0.735834312	14	0.345497613	39	1.081955093	7	0.171962978	55	1.301649311	101	2.844000347	3	0.074803239	1	0.024998481	3	0.070974717	0	0	11	0.233203378	1	0.022178177	32	0.724707517	50	1.155601678	47	1.188605698	14	0.291165216	4	0.108385273	4	0.102072524	0	0	5	0.124604582	18	0.411892738	11
Eja01G013370	20	0.787485095	14	0.690260866	17	0.811958679	13	0.593449169	7	0.332228502	22	1.173786584	6	0.28347189	4	0.182059408	6	0.324923673	46	2.205864414	55	2.64422336	47	2.138464804	8	0.403969821	4	0.163088739	7	0.29856969	23	1.001757162	42	1.866849389	32	1.556366092	27	1.079933594	19	0.99011518	17	0.834294956	36	1.52842144	32	1.533683757	24	1.05619645	29
Eja01G013380	57	1.359604424	22	0.657102718	17	0.491880148	22	0.608398621	22	0.632538399	39	1.260539428	13	0.372072411	31	0.854752138	12	0.393673985	75	2.178751067	68	1.980476655	18	0.496137576	9	0.275313058	6	0.148197406	11	0.284227261	19	0.501318334	10	0.26926838	10	0.294636908	45	1.090363154	19	0.599806386	78	2.318946163	25	0.642992631	18	0.522617215	25	0.66649798	99
Eja01G013400	29	0.861069768	15	0.557704915	38	1.368663231	5	0.17212271	4	0.143161696	9	0.362107039	8	0.285020917	7	0.240258727	2	0.081674803	25	0.904042793	29	1.051384192	16	0.548974571	33	1.256611041	42	1.291341986	27	0.86843924	19	0.624045445	24	0.804450322	27	0.990269819	105	3.167018371	65	2.554309222	57	2.109470951	108	3.457740307	82	2.963655292	183	6.07312959	59
Eja01G013420	0	0	0	0	0	0	1	0.029044219	0	0	1	0.033945796	2	0.06011852	0	0	0	0	1	0.030509881	0	0	0	0	2	0.064255227	0	0	3	0.081412008	7	0.193977874	5	0.141400039	3	0.09283304	0	0	0	0	0	0	0	0	2	0.060986733	4	0.111998702	0
Eja01G013430	4	0.2104026	1	0.065866408	0	0	5	0.304922129	3	0.190212418	2	0.142552626	65	4.102521548	19	1.155275335	18	1.302211041	1	0.06406189	0	0	1	0.060783124	21	1.416631825	48	2.614471951	30	1.709415736	2	0.116370629	3	0.178139411	0	0	1	0.053433307	2	0.139232582	3	0.196684763	11	0.623895812	88	5.634394827	160	9.406589878	11
Eja01G013440	2042	54.52337832	1629	54.46543459	1012	32.77782952	111	3.436195187	188	6.050780098	482	17.43926478	58	1.858238337	61	1.88277162	131	4.810786371	2670	86.82542485	1753	57.15207952	2902	89.53984328	1387	47.49523802	1711	47.30735502	1892	54.72471176	1238	36.56536708	1281	38.61213306	1284	42.34883609	5810	157.5883441	4154	146.7956827	3783	125.8988349	3430	98.75279885	3247	105.5316677	3390	101.1690875	840
Eja01G013470	720	14.02734296	689	16.80873422	640	15.12500591	532	12.01662139	584	13.71457226	422	11.14062315	739	17.27562466	571	12.85937365	456	12.21871453	754	17.89051741	702	16.69948709	664	14.9486819	671	16.76532694	957	19.30663093	920	19.41628228	547	11.78833634	564	12.40422592	508	12.22520264	466	9.222523609	410	10.57174178	557	13.52559765	893	18.75956015	618	14.65564332	870	18.94450607	618
Eja01G013510	15	0.397777976	12	0.398477304	21	0.675525005	26	0.799375161	19	0.607336772	14	0.503073712	25	0.795492127	27	0.827663928	15	0.54708964	27	0.872010823	38	1.230427907	38	1.164461069	13	0.44211924	28	0.768881026	13	0.373446298	8	0.234672249	13	0.389171001	12	0.393079284	122	3.286474338	100	3.509693941	120	3.966332064	75	2.144564002	54	1.743077622	65	1.926566244	35
Eja01G013520	14	1.147376473	12	1.231493206	9	0.894732215	20	1.900359329	8	0.790304387	9	0.999480966	13	1.278402642	10	0.947367961	13	1.465342054	32	3.194011821	51	5.103535996	35	3.314651329	18	1.891894862	17	1.44270808	8	0.710236885	8	0.725254054	12	1.110214246	9	0.911107978	1	0.083252799	0	0	0	0	0	0	0	0	0	0	0
Eja01G013530	62	1.304243606	35	0.921951214	48	1.22484441	36	0.878005739	27	0.684632154	31	0.883655194	19	0.479586589	63	1.531963313	104	3.008971837	41	1.050411626	42	1.078796227	60	1.458512581	24	0.647477761	49	1.067369392	28	0.63805834	50	1.163481025	85	2.018522513	61	1.585062157	59	1.260781939	43	1.197168425	39	1.022562787	53	1.202184627	37	0.947419336	69	1.622322655	86
Eja01G013540	3	0.085884834	2	0.071696522	2	0.069454099	6	0.199147245	7	0.241557077	9	0.349133762	3	0.103053532	12	0.397115885	10	0.393743123	0	0	0	0	2	0.066163295	0	0	0	0	0	0	45	1.425049704	25	0.807947011	45	1.591318729	0	0	0	0	0	0	0	0	0	0	0	0	0
Eja01G013550	1	0.022640196	0	0	0	0	0	0	0	0	1	0.030678513	1	0.027166056	0	0	0	0	0	0	0	0	0	0	0	0	0	0	0	0	4	0.100175716	6	0.153348343	3	0.08389786	0	0	1	0.029964012	0	0	2	0.048824574	1	0.02755838	0	0	7
Eja01G013580	0	0	0	0	2	0.096362485	0	0	1	0.047877541	0	0	0	0	3	0.137742315	1	0.05462898	0	0	0	0	0	0	0	0	1	0.041129836	0	0	0	0	0	0	0	0	0	0	0	0	0	0	0	0	0	0	0	0	0
Eja01G013590	8	0.632739115	6	0.594235805	2	0.191883376	7	0.641889931	4	0.38134775	2	0.214347689	6	0.569419518	5	0.457136069	2	0.217561702	11	1.059585526	7	0.676014229	4	0.365583503	4	0.405733881	6	0.491402752	2	0.171356279	0	0	2	0.178571578	1	0.097697653	0	0	0	0	0	0	0	0	0	0	0	0	0
Eja01G013600	0	0	0	0	0	0	0	0	0	0	0	0	0	0	0	0	0	0	0	0	0	0	0	0	0	0	0	0	0	0	0	0	0	0	0	0	1	0.0363614	0	0	0	0	1	0.038596501	0	0	0	0	0
Eja01G013610	0	0	0	0	0	0	0	0	0	0	0	0	0	0	0	0	1	0.030678344	0	0	0	0	0	0	0	0	0	0	0	0	0	0	0	0	0	0	0	0	1	0.029521194	2	0.055603547	0	0	0	0	3	0.074792236	0
Eja01G013630	0	0	2	0.033952096	0	0	0	0	0	0	1	0.018370367	0	0	4	0.062685126	9	0.167812376	0	0	0	0	1	0.01566591	0	0	0	0	0	0	0	0	1	0.015304226	0	0	7	0.096401258	3	0.053827567	3	0.050692455	10	0.146181359	7	0.115514168	23	0.348507936	7
Eja01G013640	116	3.088207103	72	2.400235166	84	2.7126913	0	0	0	0	3	0.108224054	2	0.063888814	1	0.030774373	1	0.036615603	0	0	0	0	1	0.030763825	1	0.034142476	0	0	1	0.028839237	2	0.05889802	7	0.210374992	4	0.131540005	200	5.408780587	153	5.390879576	131	4.346884233	127	3.645695759	104	3.37019679	134	3.987258036	94
Eja01G013650	529	7.20581435	414	7.061559249	325	5.37011292	153	2.416276636	154	2.52856789	160	2.953258709	191	3.121815026	149	2.346142863	152	2.847663977	360	5.972257626	312	5.189255954	412	6.485097578	178	3.109524529	182	2.567145137	184	2.715066999	172	2.591660545	163	2.50647078	150	2.52387645	911	12.60569265	694	12.51142101	727	12.34298376	1218	17.88969592	879	14.57436913	884	13.45862762	568
Eja01G013660	13	0.204449821	6	0.118159189	10	0.190772619	29	0.528772921	19	0.360183226	13	0.27703896	14	0.264190879	7	0.127257155	2	0.04326046	13	0.24899772	8	0.153623081	19	0.345293883	16	0.322708164	30	0.488558163	8	0.136291477	2	0.034793302	4	0.071015151	2	0.038852844	31	0.495251746	31	0.645245295	28	0.548857702	15	0.254368257	19	0.363722758	12	0.210933589	17
Eja01G013690	0	0	0	0	0	0	5	0.212540188	0	0	1	0.049681802	1	0.043993613	13	0.550969262	7	0.352987256	0	0	2	0.089535719	0	0	0	0	6	0.227796013	4	0.158868777	0	0	0	0	0	0	0	0	0	0	0	0	5	0.197670339	2	0.089257911	16	0.655668512	15
Eja01G013730	2	0.161235821	0	0	1	0.097792196	6	0.560803369	4	0.388703122	0	0	3	0.290201193	1	0.093190647	0	0	1	0.098183876	1	0.098436154	2	0.186317408	0	0	0	0	0	0	1	0.089177195	0	0	1	0.099582029	4	0.327576296	1	0.106696779	5	0.502411869	3	0.260784074	1	0.09813073	4	0.360423121	5
Eja01G013740	44	1.931183156	26	1.428949911	26	1.384257217	52	2.646073838	64	3.385924449	84	4.995790161	35	1.843254214	60	3.044127423	14	0.8451165	3	0.16036171	1	0.05359125	6	0.3043084	28	1.576069656	26	1.181668815	15	0.713177082	67	3.252878669	8	0.396376976	47	2.548109469	0	0	1	0.058088553	1	0.054705267	0	0	6	0.320549816	6	0.294335844	10
Eja01G013760	0	0	3	0.309272726	1	0.099866575	21	2.004447193	1	0.099237085	9	1.004024062	0	0	16	1.522678687	9	1.019078792	0	0	0	0	0	0	0	0	0	0	0	0	173	15.7549081	9	0.836445505	34	3.457608762	1	0.083631221	0	0	0	0	0	0	1	0.100212291	0	0	0
Eja01G013780	48	2.572140664	22	1.47621301	31	2.015059304	7	0.434889923	3	0.193776556	8	0.580894921	3	0.192895073	43	2.66356146	9	0.663305723	49	3.197850778	48	3.140637536	53	3.281869063	5	0.343613383	9	0.499398951	5	0.290241035	2	0.118551143	0	0	0	0	8	0.435476181	11	0.780128124	13	0.868270769	4	0.231122243	5	0.326134675	20	1.197855935	8
Eja01G013800	66	2.141019177	76	3.087188043	59	2.321674298	42	1.579624056	52	2.033323436	66	2.901179975	63	2.452243397	64	2.399923423	60	2.676983096	28	1.106224542	33	1.307114592	28	1.049606606	13	0.540837208	15	0.50387118	15	0.527112375	58	2.081262641	62	2.270470984	54	2.163813455	26	0.856783136	22	0.944537215	16	0.646926519	20	0.699575982	19	0.750246047	24	0.870179762	4
Eja01G013810	75	5.320150607	72	6.395404665	76	6.539565829	88	7.237243127	77	6.583849421	79	7.593532719	56	4.766472515	68	5.575866471	77	7.512269252	122	10.53976992	144	12.47234907	146	11.96760982	61	5.549311277	67	4.921404977	54	4.149461644	51	4.001797541	12	0.960929562	54	4.731576419	60	4.323493934	84	7.886089848	60	5.304839686	94	7.189832796	90	7.771031437	96	7.611232906	96
Eja01G013850	19	0.884655492	17	0.991156807	17	0.960156792	107	5.77606646	108	6.061370535	79	4.984272548	23	1.284975406	44	2.368176364	13	0.8324951	0	0	0	0	0	0	9	0.537414864	18	0.867850105	10	0.504377736	37	1.905656298	16	0.840984913	20	1.150270569	2	0.094595726	3	0.184867941	1	0.058033522	0	0	5	0.283376658	1	0.052040528	8
Eja01G013870	34	1.088650579	58	2.325468461	51	1.980853818	16	0.593960276	8	0.308763588	12	0.520648895	16	0.614718065	67	2.479848686	10	0.440379757	29	1.130879222	22	0.860112725	37	1.368999272	2	0.082127041	4	0.132623724	13	0.450908346	4	0.141674554	2	0.072291499	3	0.118653426	17	0.552941839	18	0.762784513	18	0.718357195	14	0.483354649	19	0.740519816	38	1.359922949	13
Eja01G013880	25	2.395787987	18	2.159999988	20	2.324936148	5	0.555528322	10	1.155140671	10	1.298561396	8	0.91990878	15	1.661653329	7	0.922622775	25	2.917810072	37	4.329454699	32	3.543645381	24	2.949620913	22	2.18314556	18	1.868599423	18	1.90810888	22	2.380009551	22	2.604236914	13	1.265530647	12	1.521981563	18	2.150003809	18	1.859983763	10	1.166492275	21	2.249307256	17
Eja01G013960	48	1.515485551	33	1.304660074	32	1.225556115	38	1.390983525	41	1.56034603	45	1.925205929	31	1.174407076	27	0.985405803	20	0.868476987	37	1.422724869	34	1.310728013	38	1.386392057	24	0.971780975	29	0.948113212	22	0.752434283	34	1.187440216	27	0.962325451	38	1.481984273	64	2.052633804	37	1.546080341	45	1.770848576	73	2.485202012	57	2.190578957	55	1.940860706	64
Eja01G013970	1007	29.33878115	803	29.29550654	335	11.8394101	12	0.40534206	15	0.526781309	38	1.50020396	18	0.629261998	22	0.740928101	9	0.360639144	725	25.72522842	580	20.63306242	969	32.62332903	42	1.569309035	49	1.478292301	64	2.019890851	15	0.483421687	28	0.920912299	31	1.115639099	1729	51.17154509	1292	49.81898578	1279	46.44526996	751	23.59287179	525	18.61853019	816	26.57197719	202
Eja01G014000	669	25.29652015	518	24.52659694	597	27.38303971	238	10.43372651	286	13.03548514	290	14.858904	342	15.51697904	390	17.04668989	301	15.65376888	487	22.42705573	506	23.3619066	464	20.27423834	195	9.456182912	195	7.635208732	214	8.765642806	170	7.110593636	221	9.433537572	192	8.967787922	251	9.641160807	223	11.15987421	208	9.802940124	357	14.55563494	357	16.43146833	398	16.8204981	297
Eja01G014020	335	18.11215718	102	6.905552201	199	13.05121992	49	3.07149122	26	1.694436197	22	1.611766653	28	1.81647659	1461	91.30958648	3883	288.7423712	307	20.21493657	154	10.16644683	23	1.436961425	125	8.667262945	812	45.46037759	175	10.24940728	576	34.4484851	246	15.01440489	210	14.02471684	63	3.460085743	7	0.500890947	57	3.841126209	35	2.040429949	193	12.70153395	261	15.77200819	933
Eja01G014050	15	0.896641444	3	0.224554454	1	0.072510385	11	0.762338866	9	0.648479961	4	0.323997497	14	1.004157851	17	1.174673739	4	0.328855643	52	3.785641899	31	2.262623769	64	4.420785327	60	4.599656375	97	6.004141547	68	4.403234285	74	4.893071287	51	3.441480957	55	4.061062514	65	3.946952017	49	3.876532249	53	3.948769372	75	4.834116215	52	3.783592766	65	4.342721929	75
Eja01G014090	166	8.485281538	188	12.0334148	204	12.64913991	85	5.037382408	93	5.730171471	721	49.93988606	154	9.445507387	929	54.89270991	1003	70.51424469	286	17.80462528	158	9.861395048	237	13.99904523	1525	99.97112979	1314	69.55128717	697	38.59457633	282	15.94518456	317	18.29216355	339	21.40460916	346	17.9661577	97	6.562203198	239	15.22700252	240	13.22810654	498	30.98567806	1240	70.84365655	1126
Eja01G014120	94	5.563865277	81	6.003529379	42	3.015578945	15	1.029361303	10	0.713469238	43	3.448826297	7	0.497156583	6	0.410526117	2	0.162815784	44	3.171831184	38	2.746347257	25	1.709939177	13	0.986821703	28	1.716162553	11	0.705304684	11	0.720217568	8	0.5345476	15	1.096704048	74	4.449399604	31	2.428455876	25	1.844366013	67	4.276139141	50	3.602402615	134	8.864916831	84
Eja01G014130	2974	42.62639577	3132	56.21241858	1838	31.95625042	2133	35.44511021	1863	32.18674094	3222	62.57736883	2339	40.22668763	2122	35.15797208	1363	26.86898502	1698	29.64039389	1537	26.89890602	1735	28.73617965	1981	36.41402719	2440	36.21421812	2277	35.35379265	1944	30.82167117	1359	21.98896309	1809	32.02769256	947	13.78823154	421	7.986187747	490	8.753708466	1682	25.99512522	1421	24.79163787	1425	22.828303	819
Eja01G014150	36	0.58759777	67	1.369384192	20	0.395986421	164	3.103482586	150	2.951177954	297	6.5688327	200	3.917004191	459	8.660263619	348	7.812223124	118	2.345677388	51	1.016414649	122	2.301067565	73	1.528083499	137	2.315526966	60	1.060875011	199	3.59296501	182	3.353487337	236	4.75816038	134	2.221791886	53	1.144915088	95	1.932678402	73	1.284780013	135	2.682161346	187	3.411460599	317
Eja01G014170	117	2.686968373	50	1.437869815	42	1.170034434	682	18.15887313	229	6.339261631	1127	35.07153083	1448	39.90172372	704	18.68917543	355	11.21302531	104	2.908832194	75	2.103105493	27	0.716526669	1981	58.34555243	4333	103.0426502	3426	85.23135299	353	8.967547209	92	2.385130604	347	9.843637295	65	1.516390272	22	0.668681249	213	6.096978258	332	8.221348348	677	18.92512926	573	14.70795966	290
Eja01G014180	340	12.58474136	317	14.69256123	215	9.653315434	109	4.677563612	84	3.747754761	78	3.912137351	185	8.2164366	175	7.487627228	142	7.228887709	161	7.257714659	223	10.07844064	279	11.9333254	273	12.95909318	418	16.02113564	316	12.67032606	234	9.580838254	216	9.025406543	228	10.42436621	83	3.120789025	87	4.261911247	67	3.090996621	105	4.190665052	90	4.054911499	218	9.018680181	50
Eja01G014200	79	2.816654364	120	5.357480286	467	20.19742512	32	1.322769801	59	2.535624729	38	1.835879518	32	1.368998105	87	3.585638542	73	3.579703719	96	4.168562672	70	3.047386979	53	2.183605794	235	10.74535867	251	9.266843434	275	10.62122212	78	3.076262152	58	2.334436712	163	7.178662008	57	2.064439984	11	0.519061626	64	2.844099527	299	11.49491934	285	12.36872173	785	31.28219638	36
Eja01G014210	128	3.172932644	110	3.41441604	249	7.487259585	265	7.615958767	249	7.440065027	236	7.927148612	280	8.328279987	301	8.624981408	275	9.375648865	266	8.030473551	257	7.778701534	171	4.898226865	287	9.123875866	222	5.698433648	300	8.055777623	374	10.25521474	506	14.15953675	426	13.0439738	160	4.028949335	124	4.068106742	229	7.075297663	204	5.452671378	182	5.491560395	123	3.407823629	193
Eja01G014220	1147	17.61558306	957	18.40426219	963	17.94041776	255	4.540478378	244	4.516998349	226	4.703229352	226	4.164745295	189	3.355337398	101	2.133402183	775	14.49585857	1011	18.95866976	962	17.07263591	97	1.910521488	110	1.749354907	137	2.279237086	139	2.361406086	167	2.895327668	166	3.149133907	600	9.360645432	449	9.126404566	528	10.10708405	124	2.053447309	119	2.22461089	108	1.853866579	93
Eja01G014310	112	8.212800016	61	5.601133573	47	4.180649353	1	0.085016075	4	0.353557226	77	7.650997572	0	0	1	0.084764502	0	0	64	5.715600101	98	8.774500485	157	13.30346526	2	0.188083115	8	0.607456034	4	0.317737554	1	0.08111394	1	0.082779132	15	1.358669792	69	5.139764921	23	2.232136928	24	2.193526154	382	30.20402783	291	25.97405208	313	25.65303052	477
Eja01G014320	302	13.169835	219	11.95887634	228	12.06093281	94	4.752576008	128	6.728369932	571	33.74143997	19	0.994199166	49	2.470075679	14	0.839690391	139	7.382387325	330	17.57156455	331	16.67989402	20	1.11853602	72	3.251303602	94	4.440548068	50	2.411935383	57	2.80605314	113	6.086971519	279	12.35943262	112	6.464146414	169	9.185830882	427	20.07842023	355	18.84409291	386	18.81402907	756
Eja01G014340	238	6.006539817	165	5.214398485	177	5.418677819	36	1.053362203	38	1.155999113	32	1.094338039	64	1.938089282	134	3.909245909	45	1.561987931	23	0.706942148	29	0.893652146	15	0.437452159	0	0	0	0	0	0	8	0.223336478	7	0.199431193	10	0.311743092	32	0.820386154	22	0.734835037	28	0.880772578	0	0	0	0	0	0	21
Eja01G014350	94	2.800234827	64	2.387368408	139	5.022894535	2	0.069075561	4	0.143632623	56	2.26052201	2	0.071489621	7	0.241049052	1	0.040971735	86	3.120137165	77	2.800789217	54	1.85888388	4	0.152817531	11	0.339321144	6	0.193621322	6	0.197715229	9	0.302661203	10	0.367973069	841	25.44975085	84	3.311811855	1928	71.58663999	2	0.06424286	1	0.036261026	3	0.099887	16
Eja01G014370	214	4.871388734	250	7.126099668	306	8.44954067	692	18.26303433	720	19.75595424	559	17.24268665	957	26.13950472	707	18.60369525	692	21.66520812	411	11.39434781	349	9.700353085	354	9.311811552	593	17.31172304	979	23.07668085	761	18.76545081	861	21.68025765	1284	32.99526971	1153	32.42035431	550	12.71811196	304	9.158669113	610	17.30721541	843	20.69163755	673	18.64779865	753	19.15821777	539
Eja01G014380	110	3.027868221	96	3.308936152	102	3.405784124	2	0.063826658	1	0.033179572	0	0	0	0	0	0	0	0	77	2.581330697	100	3.360991284	117	3.721534494	5	0.176506571	0	0	2	0.059636152	0	0	0	0	0	0	87	2.432677159	69	2.513698273	76	2.607451428	18	0.534250655	16	0.536090067	0	0	3
Eja01G014390	1421	98.48485466	1062	92.16642807	505	42.45603265	0	0	0	0	0	0	0	0	4	0.320461713	1	0.095321996	454	38.32126699	393	33.25760893	781	62.54870269	0	0	3	0.215302099	3	0.225232966	5	0.383325445	0	0	0	0	3898	274.4341451	2389	219.1347696	2677	231.2501865	16	1.195703848	43	3.627582674	76	5.88721746	0
Eja01G014400	45	0.933972964	40	1.039572187	26	0.654587637	22	0.529385813	19	0.475337298	25	0.703098082	133	3.312225028	186	4.462472202	162	4.624391158	37	0.935259549	45	1.140400519	28	0.67153975	68	1.809994651	63	1.35398539	60	1.348988889	101	2.31881146	83	1.944677225	53	1.358773587	57	1.201759563	17	0.466971616	94	2.4316888	11	0.246174322	22	0.555799261	10	0.23197592	10
Eja01G014420	162	3.589930012	149	4.134567677	120	3.225706679	68	1.747059543	60	1.602687016	78	2.342176848	98	2.605814195	117	2.997075046	104	3.169728489	177	4.776973915	155	4.19397432	149	3.815479618	158	4.490292603	254	5.828493572	189	4.536992931	378	9.265845203	284	7.104556169	229	6.268388209	128	2.881388888	95	2.78621319	97	2.679174812	90	2.150511406	77	2.076993729	90	2.229125869	87
Eja01G014450	341	9.296907573	337	11.50500746	307	10.15301832	185	5.847681223	151	4.962352175	218	8.053686902	336	10.99182523	273	8.603745792	207	7.761974946	257	8.533474477	257	8.555400784	304	9.577443977	218	7.622320676	268	7.566073683	248	7.324384694	189	5.699912805	234	7.201909118	197	6.634371642	269	7.450018558	231	8.335197323	188	6.388521103	388	11.40628276	367	12.17933824	462	14.07820306	318
Eja01G014490	135	2.93065268	117	3.180455436	100	2.633317611	548	13.79237221	474	12.40324796	456	13.41372937	313	8.153072864	328	8.230860022	243	7.255287287	111	2.934689772	116	3.074763197	163	4.088933901	330	9.187367976	362	8.137496073	407	9.571066283	500	12.00667793	580	14.2136698	553	14.82877072	216	4.763270824	198	5.688732926	142	3.842176204	252	5.898741953	238	6.288991873	218	5.289421696	209
Eja01G014520	199	5.031623004	186	5.888990196	165	5.06071199	183	5.364557866	174	5.303111603	147	5.036472491	204	6.189158255	152	4.442622321	109	3.790524188	166	5.111775143	224	6.915540633	264	7.713488684	89	2.88596867	79	2.068396275	89	2.437700551	110	3.076592494	151	4.310023219	100	3.123233491	140	3.595870091	119	3.982187917	83	2.615721247	165	4.498494931	130	4.001030508	156	4.408600354	154
Eja01G014540	158	2.427930572	128	2.462986412	135	2.516434353	173	3.082145287	135	2.500572474	109	2.269654694	307	5.660619392	205	3.641445601	136	2.874324799	120	2.245789562	197	3.696310997	177	3.142999742	102	2.010138291	139	2.211798784	153	2.546865079	124	2.107769595	138	2.393899467	124	2.35369561	101	1.576599886	100	2.033756472	94	1.800384977	109	1.806067378	70	1.309334797	45	0.772881311	158
Eja01G014550	120	4.499914827	85	3.991304326	56	2.547321345	255	11.08641304	94	4.24890873	199	10.11184113	861	38.74115833	665	28.82607297	334	17.22611218	31	1.415772191	61	2.793032467	40	1.733304806	12	0.577099744	8	0.310645218	8	0.324973813	261	10.82644386	279	11.81067981	244	11.30218234	31	1.180879767	33	1.637784508	30	1.402176397	65	2.628237926	76	3.469046592	159	6.664096652	64
Eja01G014720	23	0.771443732	16	0.671999996	10	0.406863826	41	1.594366285	31	1.253327628	39	1.772536306	13	0.523198118	21	0.814210131	13	0.599704804	549	22.42628821	556	22.77059147	795	30.81310398	345	14.84028022	435	15.10835961	399	14.49721719	154	5.713726036	194	7.345574932	196	8.120484194	881	30.01741345	572	25.39172574	580	24.24726518	540	19.52982951	406	16.57585523	625	23.43028391	254
Eja01G014770	202	11.89162216	152	11.20485368	128	9.140550699	405	27.64219855	420	29.80338022	281	22.41558956	231	16.3172931	313	21.29976728	198	16.03144536	122	8.746981317	192	13.80111143	242	16.46254596	84	6.341844748	98	5.974030641	118	7.525009812	231	15.04263734	147	9.769103519	187	13.59817964	445	26.61158139	317	24.69839691	279	20.47162349	237	15.04410486	259	18.55935971	191	12.56736459	219
Eja01G014790	1003	15.89369523	826	16.38992117	766	14.72398539	447	8.212195847	404	7.716703508	362	7.772963571	361	6.864004388	364	6.667547531	234	5.099851874	663	12.79517154	778	15.05312425	826	15.12501791	579	11.76654878	582	9.549894429	557	9.561245606	290	5.083282188	295	5.277079158	305	5.969984764	516	8.306050931	423	8.871235056	383	7.564514715	547	9.346296362	438	8.448343266	387	6.854188251	363
Eja01G014840	161	5.28271251	103	4.231956499	141	5.612067338	71	2.70095455	81	3.203631981	52	2.312003878	67	2.637863423	41	1.555090779	34	1.534361789	84	3.356750195	103	4.126591002	84	3.184947581	63	2.651051948	47	1.596910574	66	2.345904711	72	2.613279554	64	2.370602399	88	3.566672295	74	2.466514998	64	2.77927068	52	2.126634203	59	2.08742743	65	2.596079276	45	1.650306954	42
Eja01G014860	39	1.489193528	19	0.908475048	22	1.019018043	15	0.664057397	5	0.230135193	5	0.258708472	42	1.924341855	14	0.617952875	5	0.262587649	52	2.418235057	81	3.776544908	70	3.088705314	112	5.4846781	236	9.331472359	134	5.542767509	12	0.506862373	19	0.819007311	26	1.226335545	32	1.241244827	44	2.223611855	22	1.047050344	77	3.170337749	69	3.207075002	76	3.243554806	39
Eja01G014880	20	0.609494913	16	0.610566458	9	0.332701883	6	0.211991851	9	0.330604759	15	0.619420341	4	0.146267044	5	0.176137117	5	0.209569391	24	0.890758485	17	0.632575129	20	0.704306972	4	0.156331563	2	0.063113421	3	0.099036817	9	0.303392522	10	0.344023203	7	0.263504214	26	0.804886009	12	0.483995259	15	0.569757039	13	0.427180791	3	0.111284541	11	0.374674288	21
Eja01G014890	1503	26.9975923	1034	23.25730896	1198	26.10330707	1136	23.65768323	923	19.9845446	731	17.79252337	760	16.38045832	643	13.35112358	812	20.06041162	1011	22.11698105	1460	32.02152503	1099	22.81159481	509	11.72547444	534	9.932508586	637	12.39483694	861	17.10769421	1100	22.30521348	909	20.16876811	1452	26.49437083	1218	28.95563635	1143	25.59002055	508	9.839160388	413	9.030038433	441	8.853719501	406
Eja01G014970	174	4.157671965	127	3.799947209	115	3.333277519	70	1.93921892	69	1.987360092	53	1.716054025	88	2.523074344	70	1.933480523	77	2.530518139	138	4.015953683	173	5.04742852	111	3.064896786	21	0.643527122	11	0.27217316	41	1.061256005	37	0.977968734	41	1.105942313	36	1.062558645	46	1.116554033	44	1.391468632	49	1.459336359	88	2.267315299	64	1.861463135	90	2.403613294	98
Eja01G015000	38	1.8702771	34	2.095434771	43	2.567222293	15	0.855936301	16	0.949224291	25	1.667310489	18	1.063019588	20	1.137871301	11	0.74461675	24	1.438607227	21	1.262015695	33	1.87684411	12	0.757443414	14	0.713513235	16	0.853056258	8	0.435546592	18	1.000097887	6	0.364773303	64	3.19980324	32	2.08445301	32	1.963046956	47	2.494298878	47	2.815747522	74	4.070757153	49
Eja01G015010	36	1.22180698	55	2.337414103	23	0.946892327	0	0	1	0.040909729	5	0.229945132	0	0	0	0	0	0	1	0.041334124	0	0	0	0	0	0	0	0	0	0	0	0	1	0.03831314	1	0.041922728	214	7.377934829	143	6.423266038	136	5.75303955	15	0.548933372	15	0.619676252	30	1.138000548	9
Eja01G015050	8	0.392675494	20	1.229268286	71	4.227414387	1	0.056907779	10	0.591657417	0	0	6	0.353379592	56	3.17740539	8	0.540071868	2	0.119559047	5	0.299665619	0	0	9	0.566543041	15	0.762406709	7	0.372200698	1	0.054295781	0	0	0	0	1	0.049861433	0	0	1	0.06117897	1	0.052926367	5	0.298735827	8	0.438889221	7
Eja01G015060	1304	17.55568852	1187	20.01077293	1609	26.27658849	361	5.634758461	426	6.913156294	1513	27.60154023	244	3.941635897	1725	26.84541757	1375	25.46013666	3494	57.28907529	1685	27.69894846	1671	25.99612567	927	16.00540241	1693	23.60200357	511	7.452406	597	8.890718917	1106	16.80904529	838	13.93585855	2626	35.91335161	1099	19.58203125	3787	63.54683583	496	7.200293932	809	13.25751997	2039	30.6816433	1463
Eja01G015080	254	13.81527905	168	11.4421621	234	15.43883275	516	32.53894542	516	33.83001166	370	27.26978932	418	27.2802678	615	38.66712206	486	36.35632448	552	36.56568038	361	23.9748693	440	27.6548001	462	32.22660146	532	29.96327051	638	37.59083344	458	27.55584266	349	21.42885749	346	23.24617373	103	5.690941348	106	7.630475134	142	9.626593632	311	18.2395705	281	18.60397545	265	16.10990332	383
Eja01G015090	33	2.08986429	19	1.506713278	39	2.995997264	62	4.552224393	62	4.732845589	65	5.577911453	38	2.887580793	50	3.660285305	32	2.787224047	44	3.39363756	39	3.015725816	50	3.659030687	41	3.329926057	59	3.86908076	49	3.361518893	99	6.935241892	74	5.290339094	68	5.319398095	27	1.73695613	32	2.682093384	33	2.604812307	36	2.458300218	35	2.698023217	24	1.698777508	34
Eja01G015100	245	6.424920621	195	6.403378343	172	5.471454462	73	2.219485791	91	2.876534422	98	3.482425799	128	4.027708711	132	4.001440854	96	3.462507094	284	9.070446336	226	7.236577585	272	8.242567044	144	4.842958662	193	5.240957392	197	5.596329016	300	8.70252361	209	6.187220775	218	7.06167313	352	9.377029573	251	8.711544808	237	7.746550887	251	7.097471825	189	6.033050757	252	7.38623869	203
Eja01G015110	7	0.343901719	4	0.246075948	107	6.376652404	6	0.341755398	4	0.236876948	3	0.199715455	0	0	59	3.35065032	196	13.24372439	3	0.179500721	0	0	1	0.056771218	1	0.063006143	15	0.763096046	0	0	14	0.760828224	4	0.221842087	3	0.182056838	93	4.641305921	5	0.325106821	472	28.90258285	0	0	1	0.059801186	17	0.933482848	12
Eja01G015130	8	0.500220682	0	0	4	0.303392128	4	0.289974277	2	0.150739876	3	0.254183307	7	0.525189578	24	1.734697238	9	0.773983893	4	0.304607284	5	0.381737445	5	0.361271384	1	0.080189636	4	0.258990173	3	0.203202124	8	0.553329618	2	0.141172237	3	0.231708703	46	2.921799622	8	0.662035709	54	4.208465454	37	2.49460423	54	4.109972438	46	3.214775157	117
Eja01G015230	0	0	0	0	0	0	0	0	0	0	0	0	0	0	0	0	0	0	0	0	0	0	0	0	0	0	0	0	3	0.089590383	0	0	0	0	0	0	5	0.140021831	2	0.072971719	6	0.206164749	0	0	0	0	0	0	0
Eja01G015270	167	3.694703073	127	3.51835503	91	2.442176923	63	1.615963128	64	1.706748562	96	2.877984281	69	1.831717792	70	1.790201429	52	1.582283033	132	3.556686922	135	3.646867131	153	3.911527642	77	2.184743137	85	1.947303455	67	1.605732526	66	1.61521106	80	1.998024009	88	2.404889788	220	4.944321375	173	5.065577277	187	5.156595048	146	3.482925621	134	3.608621746	133	3.288787604	144
Eja01G015290	307	24.49529627	199	19.88246685	230	22.26100757	0	0	0	0	3	0.324354322	1	0.095739405	0	0	0	0	98	9.523115092	146	14.22395201	123	11.34073846	0	0	0	0	2	0.172866026	0	0	3	0.270217344	0	0	64	5.187346222	69	7.286402924	55	5.469723347	3	0.258103474	7	0.679854308	34	3.032105816	0
Eja01G015300	515	25.55550944	453	28.14805464	503	30.27735682	189	10.87343956	185	11.06561468	144	9.682643004	110	6.549624496	196	11.24279195	90	6.142392721	454	27.43732723	298	18.05579767	285	16.34233377	64	4.072901206	88	4.521802859	96	5.160406079	124	6.806459623	118	6.610083811	89	5.455276354	446	22.48190523	247	16.22161308	371	22.94613655	87	4.655055253	61	3.684517655	55	3.050430388	124
Eja01G015310	2	0.078464219	0	0	0	0	0	0	0	0	0	0	0	0	0	0	0	0	0	0	1	0.047903226	0	0	0	0	0	0	0	0	0	0	0	0	0	0	11	0.438384596	10	0.519231977	9	0.440091032	2	0.08460576	2	0.095509187	3	0.131547933	5
Eja01G015320	29	1.313131395	11	0.623699997	18	0.988679097	1	0.052497426	1	0.054580397	1	0.061357026	8	0.434656898	4	0.209368319	4	0.249108149	21	1.158078817	31	1.713937505	13	0.680213805	6	0.34842397	16	0.750208202	4	0.196202939	11	0.550966439	84	4.293753594	26	1.454229567	61	2.805827466	46	2.756689106	57	3.2169432	42	2.050632099	33	1.81885308	19	0.961578852	0
Eja01G015340	6112	129.0728776	4989	131.9283164	8765	224.530957	5145	125.9693397	5368	136.6440278	4477	128.1128979	5543	140.4568512	8606	210.0843868	3158	91.72369241	14072	361.9229386	5952	153.4750102	5109	124.6750215	2886	78.16180167	3974	86.90227535	3379	77.29923036	10489	245.0236504	7307	174.1960886	5860	152.8617047	4333	92.95254308	3397	94.94387766	5473	144.0573578	2687	61.18536948	2596	66.73133726	2320	54.75966051	7331
Eja01G015360	400	111.4594288	293	102.234461	365	123.3736309	238	76.88853846	211	70.87054589	188	70.98535929	139	46.47485298	106	34.14314133	126	48.28865662	263	89.25266783	318	108.1949631	302	97.24239955	97	34.66371808	109	31.45103614	85	25.65730747	96	29.59036541	96	30.19782748	120	41.30356168	179	50.66765362	147	54.21181252	122	42.37161353	99	29.74543264	99	33.5788261	157	48.89647926	107
Eja01G015370	421	15.64682251	314	14.61324205	371	16.72594368	1044	44.98548282	1036	46.41200356	784	39.48337212	723	32.24250385	772	33.16669137	509	26.01834089	329	14.89184799	346	15.70157655	359	15.41808414	315	15.01416562	365	14.04716109	353	14.21196395	837	34.41056408	730	30.62771276	638	29.2896495	417	15.74349156	281	13.82197654	305	14.1287015	364	14.5872598	328	14.8385477	295	12.25426285	368
Eja01G015400	73	1.781923819	68	2.078490555	59	1.746992115	25	0.707512486	21	0.617891284	21	0.694607841	9	0.263605936	12	0.338601056	6	0.201435161	68	2.021546902	55	1.639275938	68	1.918081639	36	1.126977802	62	1.567146513	59	1.560104236	36	0.972055467	24	0.661340561	19	0.572887451	87	2.157279745	52	1.679923046	69	2.099296172	27	0.710654174	14	0.415975547	11	0.300109728	18
Eja01G015430	702	45.51814203	479	38.89159883	612	48.13616606	529	39.76774024	486	37.98482979	378	33.21186991	308	23.96318461	289	21.66137625	203	18.10344426	505	39.87929102	573	45.36544109	676	50.65076542	248	20.62270755	243	16.31568553	288	20.22903815	224	16.06636785	188	13.76109232	204	16.33905811	255	16.79610323	192	16.47663095	232	18.74967522	231	16.15056307	254	20.04724159	242	17.53815466	183
Eja01G015470	0	0	0	0	0	0	0	0	0	0	0	0	0	0	3	0.192670233	2	0.152827085	0	0	0	0	0	0	9	0.641271111	5	0.287656519	5	0.300924754	15	0.921862419	9	0.564472427	7	0.480396742	0	0	0	0	0	0	1	0.059907452	0	0	0	0	1
Eja01G015480	7	0.367138321	12	0.788108104	10	0.636215635	2448	148.8575676	2240	141.6140023	1458	103.619935	1444	90.87517778	1371	83.12083957	1227	88.51033758	221	14.11668056	190	12.16769682	223	13.51538567	2948	198.2922519	4128	224.1934934	3433	195.0476905	1616	93.75518769	1131	66.96408322	1185	76.77140054	2	0.106557154	9	0.624732297	1	0.065371737	1532	86.64005447	1637	104.509038	617	36.16912121	1210
Eja01G015510	19	0.411639936	28	0.759617221	22	0.578174911	7	0.175828701	7	0.182805156	0	0	0	0	1	0.025044057	1	0.029797626	17	0.448560945	27	0.714250851	19	0.475673989	9	0.250065051	18	0.403820204	26	0.610200529	17	0.4074132	26	0.635894244	20	0.535233554	22	0.484180753	13	0.372758044	19	0.513069091	4	0.09344416	0	0	0	0	0
Eja01G015530	1	0.032459063	0	0	0	0	0	0	0	0	0	0	2	0.077895501	5	0.187606021	1	0.044643037	0	0	0	0	0	0	1	0.041627715	7	0.23528035	4	0.140647268	2	0.071810549	3	0.109927127	1	0.040094557	0	0	0	0	0	0	1	0.034999694	0	0	3	0.108837448	0
Eja01G015540	53	1.228597693	29	0.841791804	40	1.12477713	413	11.09971184	226	6.314933272	230	7.224632752	281	7.81603595	462	12.37988442	350	11.15885481	85	2.399724512	44	1.245402129	45	1.205419581	904	26.87502297	1661	39.87081344	955	23.98128931	1034	26.51408462	1306	34.17626886	807	23.10770401	145	3.414465808	115	3.528185716	112	3.236012559	228	5.698977553	239	6.743808349	91	2.35774229	649
Eja01G015560	11	0.402221526	20	0.915746967	13	0.576618585	7	0.296755304	5	0.220378452	7	0.346836486	3	0.131625575	4	0.169072667	6	0.301746076	9	0.400796361	10	0.446473539	5	0.211268394	7	0.328259461	1	0.037863806	7	0.277271987	11	0.444925792	7	0.288947079	7	0.316169592	18	0.668599533	10	0.483940975	11	0.50132996	7	0.275993553	15	0.667632355	10	0.408689744	8
Eja01G015570	147	18.23621305	130	20.19452044	118	17.75709794	440	63.2845689	385	57.57110339	312	52.44764961	243	36.17178983	325	46.60596152	169	28.83512138	140	21.15212452	144	21.81237302	113	16.19897997	308	49.00209264	511	65.64321763	395	53.08230211	293	40.2075135	491	68.76167694	320	49.03619195	255	32.13501028	148	24.29958235	221	34.17180712	140	18.72723378	159	24.00976669	239	33.13876648	159
Eja01G015620	2	0.030724609	3	0.057709923	1	0.018634984	1	0.017810832	5	0.092587611	6	0.124899798	4	0.073733146	5	0.088790636	5	0.105643829	3	0.056128865	0	0	3	0.053256121	1	0.019701666	1	0.015907723	1	0.016641471	0	0	1	0.017342193	7	0.132832348	2	0.031210973	2	0.04066363	4	0.076590466	4	0.066258964	0	0	2	0.034340569	6
Eja01G015670	1	0.028795162	2	0.072114467	0	0	2	0.066769382	0	0	1	0.039018776	1	0.034551423	2	0.066571803	2	0.079207679	7	0.245485706	1	0.035159495	7	0.232921445	6	0.221573272	6	0.178904977	1	0.031192836	1	0.031852374	1	0.032506273	5	0.1778439	7	0.204756885	5	0.190550156	6	0.215342194	7	0.217343095	3	0.105151211	9	0.289656419	1
Eja01G015680	18	0.917501396	20	1.276547835	13	0.803804144	6	0.354579241	5	0.307206736	11	0.759768052	1	0.061161852	6	0.353529995	2	0.140210966	32	1.986519547	48	2.987435705	29	1.708142618	5	0.326851755	13	0.686166038	21	1.159548329	17	0.958529367	11	0.632957512	16	1.007403943	25	1.2944795	25	1.686529757	27	1.715364202	4	0.219847987	8	0.496361066	7	0.398798378	3
Eja01G015700	172	7.673130627	165	9.217241329	48	2.597514869	0	0	0	0	2	0.120900544	0	0	0	0	0	0	310	16.8428071	226	12.3104998	377	19.43468014	9	0.514912271	19	0.87770664	38	1.836382192	2	0.098695287	4	0.201442815	11	0.606158592	95	4.30515399	31	1.830314035	76	4.225869556	12	0.57723634	25	1.357555665	45	2.24376709	0
Eja01G015720	2	0.079439286	1	0.049736842	2	0.096362485	2	0.092100748	1	0.047877541	2	0.107643905	0	0	1	0.045914105	4	0.21851592	1	0.04837422	1	0.048498515	2	0.091796735	1	0.050939177	0	0	0	0	3	0.131810153	4	0.179354787	5	0.245315379	68	2.743690936	62	3.259243413	46	2.277306666	24	1.027885764	16	0.773568561	24	1.065461332	14
Eja01G015750	91	3.300813691	74	3.361121477	74	3.255997026	48	2.018592633	61	2.667079466	66	3.243976273	84	3.655992603	113	4.738041408	136	6.784788043	111	4.903557075	94	4.163231634	102	4.275350196	287	13.35082503	494	18.55488242	254	9.980416546	186	7.463023985	157	6.42875562	167	7.482479339	48	1.768649588	63	3.024404952	71	3.209935594	52	2.033814021	40	1.766091108	47	1.905454544	33
Eja01G015760	6	0.117230791	3	0.073398058	0	0	0	0	0	0	5	0.132377618	0	0	11	0.248441372	31	0.833047748	1	0.023795733	0	0	0	0	2	0.050114918	23	0.465339499	0	0	11	0.237741721	13	0.286735484	6	0.144807525	14	0.277868566	2	0.05171782	17	0.413997497	5	0.105338886	21	0.499439896	23	0.502272494	41
Eja01G015770	52	1.717627064	34	1.406297865	41	1.642789989	9	0.344663955	14	0.557416818	7	0.313312473	22	0.871956088	23	0.878201462	17	0.772310979	127	5.109023354	77	3.105555947	66	2.519192581	113	4.786858195	142	4.856971031	181	6.476486086	152	5.553814784	91	3.393239923	105	4.284146025	14	0.469758348	17	0.743180359	14	0.576384	29	1.0328846	13	0.522687815	22	0.81221186	34
Eja01G015780	0	0	0	0	1	0.070873054	0	0	0	0	0	0	0	0	0	0	0	0	0	0	0	0	0	0	0	0	0	0	0	0	0	0	0	0	0	0	2	0.118702378	1	0.077326483	1	0.07282271	0	0	0	0	1	0.065302469	1
Eja01G015800	2	0.15546916	8	0.778712442	2	0.188589241	3	0.270373012	1	0.093700252	6	0.632003701	5	0.466370063	4	0.359430591	4	0.427653475	3	0.284016877	0	0	7	0.628787934	26	2.591995202	24	1.931866613	47	3.957741697	14	1.203828349	5	0.438764929	2	0.19204088	0	0	2	0.205761456	0	0	0	0	1	0.094621047	1	0.086883113	0
Eja01G015810	33	0.56210143	23	0.49057053	27	0.557875353	10	0.197482482	10	0.205318107	11	0.253891142	6	0.122630473	12	0.236277727	27	0.632531664	4	0.082979226	2	0.041596218	8	0.157464493	12	0.262137156	12	0.211657486	9	0.166065184	22	0.414520205	21	0.403801278	8	0.168321725	9	0.155727101	9	0.202891116	7	0.148613116	11	0.202032719	9	0.186602197	6	0.114228143	14
Eja01G015830	1447	50.40056046	1081	47.14823051	1102	46.5608703	105	4.240176753	63	2.645049995	89	4.200596394	105	4.388362916	169	6.804470382	190	9.10202853	466	19.76793879	399	16.96925719	590	23.74710916	149	6.655791229	153	5.518358405	133	5.01826749	330	12.71461014	239	9.397500999	296	12.73526485	834	29.50895469	572	26.36833058	721	31.30116123	856	32.14910396	808	34.25718622	1360	52.94523232	690
Eja01G015840	774	29.84842368	590	28.49084441	541	25.30756525	2	0.089420741	3	0.139453107	3	0.156767419	3	0.13881874	6	0.2674684	3	0.159118051	313	14.70054425	309	14.54996742	365	16.26541718	82	4.055467079	85	3.394306093	92	3.843293917	12	0.511898621	8	0.348271609	6	0.285812439	603	23.62211026	258	13.16800301	691	33.21366779	127	5.280954608	145	6.806470008	333	14.35310258	114
Eja01G015850	23	0.406683646	30	0.664236898	51	1.093885106	10	0.20500134	43	0.916481767	46	1.102150288	26	0.551630948	15	0.306592072	6	0.145914308	29	0.624504406	5	0.107949834	19	0.388216845	12	0.272117647	7	0.128167688	15	0.287313123	8	0.156473621	12	0.239528814	7	0.152889038	661	11.87274862	76	1.778534264	2463	54.28147431	19	0.362251963	19	0.408936586	35	0.691700409	28
Eja01G015870	83	7.369161989	50	5.558823499	43	4.631067666	66	6.793784602	60	6.421223143	76	9.14339995	69	7.350815193	55	5.644734103	30	3.663355136	26	2.811395822	28	3.035436442	25	2.564908766	6	0.683184256	12	1.103247355	16	1.538846584	73	7.169438514	63	6.314343521	74	8.115609954	49	4.419336093	65	7.637885418	44	4.869126274	49	4.690988461	45	4.86324353	53	5.259409612	35
Eja01G015890	40	1.181869963	33	1.22094616	28	1.003553189	22	0.753633528	21	0.747920608	53	2.121972187	25	0.886331359	23	0.785558132	34	1.381676521	8	0.287877901	10	0.360771985	8	0.273143955	8	0.303142117	10	0.305957668	7	0.224049034	40	1.307350293	24	0.800513371	34	1.240903634	19	0.570274884	3	0.11731424	18	0.662888613	8	0.254875426	9	0.323687334	15	0.495361304	3
Eja01G015900	81	14.24354108	42	9.248155289	29	6.185910208	60	12.23241005	73	15.47327752	53	12.62882476	71	14.9808931	51	10.36678087	31	7.497429734	41	8.780625338	49	10.52088165	43	8.737623183	23	5.186894057	35	6.373127926	31	5.905137013	68	13.22708486	63	12.50607843	61	13.24988852	25	4.465744813	22	5.12006419	16	3.50680233	29	5.498689862	25	5.351141748	10	1.965414107	13
Eja01G015920	2587	28.91759964	2230	31.21357728	1922	26.06104676	2571	33.31928824	2712	36.54113209	2572	38.95748303	2481	33.27660249	2103	27.17351836	1922	29.54860293	1371	18.66430844	1600	21.8378006	1819	23.49580955	888	12.72991095	1336	15.4640736	904	10.94635614	3144	38.87501977	3009	37.96956701	3008	41.5329787	1302	14.78419685	965	14.27620898	877	12.21866493	1308	15.76528513	998	13.57906435	1040	12.99332395	800
Eja01G015930	18	3.747342865	22	5.735172382	26	6.565940364	14	3.379144692	6	1.505666116	31	8.745139335	27	6.744676009	17	4.091105093	25	7.15828015	9	2.281928704	19	4.829783107	29	6.976551844	6	1.601949289	18	3.880387249	12	2.706247441	15	3.454335042	17	3.995282491	19	4.88600562	24	5.075549967	21	5.786154046	33	8.562946206	52	11.67300155	37	9.376184461	71	16.52077398	40
Eja01G015940	3	0.232207143	3	0.290769229	1	0.093891652	9	0.807652715	14	1.306197528	10	1.048838051	15	1.393131084	12	1.073683689	5	0.53228237	3	0.28280313	3	0.283529778	4	0.357771889	6	0.595596531	3	0.240451347	5	0.41923705	11	0.941822973	12	1.048535676	27	2.581472605	162	12.73767828	132	13.52222081	149	14.37470496	222	18.52829979	172	16.20526961	149	12.89026081	109
Eja01G015960	113	6.382558507	98	6.931309733	72	4.933118156	35	2.291987434	38	2.587178888	57	4.362599352	63	4.269758513	54	3.525745088	39	3.029693707	77	5.296826192	62	4.275935564	90	5.874227644	43	3.114808883	86	5.029982224	73	4.466574193	48	2.999023521	91	5.802369722	59	4.116402262	49	2.811469531	65	4.859028977	37	2.604812307	58	3.532422385	24	1.650065164	60	3.787814713	32
Eja01G015990	34	2.430842148	35	3.133421035	25	2.168155915	12	0.994688081	8	0.68943659	14	1.356313206	27	2.316263735	13	1.07439006	11	1.081653806	0	0	0	0	0	0	1	0.091690519	0	0	0	0	10	0.790860918	14	1.129935156	33	2.914346704	21	1.525169373	25	2.365579897	24	2.138688	45	3.469114452	27	2.349714506	42	3.356203194	12
Eja01G016000	132	2.92274419	131	3.632127119	113	3.035064873	97	2.490097979	126	3.362899749	126	3.780432897	134	3.56014819	92	2.354753715	78	2.37535888	76	2.04945838	76	2.054724354	125	3.198296995	57	1.618595461	76	1.742537387	60	1.439141365	118	2.890155138	143	3.574378647	122	3.33676899	103	2.316727957	31	0.908444374	81	2.235425721	58	1.384755638	65	1.751877457	60	1.48487276	74
Eja01G016010	48	6.345865289	49	8.111824773	49	7.858114478	7	1.072940103	10	1.593588225	14	2.50802442	24	3.807213708	30	4.584707725	21	3.818446083	3	0.483036003	5	0.807128564	5	0.763856041	1	0.169549377	3	0.410697921	4	0.572855298	19	2.778596508	14	2.089417808	26	4.245925744	27	3.626054402	21	3.674418993	20	3.295626277	36	5.131926003	44	7.080693256	60	8.865882613	18
Eja01G016020	147	1.971239219	121	2.031796632	84	1.366387696	17	0.264300962	10	0.161639872	25	0.454272157	8	0.128723662	8	0.124008876	4	0.073773391	70	1.143216996	78	1.277143509	68	1.053714148	24	0.412743104	54	0.749837911	11	0.159790153	5	0.074167608	14	0.211932556	23	0.380977448	189	2.574570216	121	2.147470161	149	2.490385706	72	1.041076795	57	0.930401378	54	0.809350933	103
Eja01G016030	107	1.642837653	61	1.172771963	55	1.024344925	2	0.035601533	2	0.037014115	0	0	4	0.073691478	2	0.035496183	4	0.084467301	53	0.991049567	79	1.481020477	78	1.38387663	5	0.098452662	4	0.063594931	6	0.099792396	0	0	0	0	0	0	2975	46.40008549	2572	52.26387494	1803	34.50364265	0	0	1	0.018688927	0	0	6
Eja01G016040	521	15.0501338	494	17.86909081	398	13.94627966	400	13.39647246	338	11.76917007	383	14.99186026	353	12.23555703	511	17.06335107	543	21.57348087	446	15.69083778	418	14.74354843	403	13.45239423	326	12.07721577	497	14.86656604	372	11.64074856	798	25.49927322	806	26.28362875	660	23.5502764	656	19.24985299	377	14.41331105	861	31.00017454	642	19.99705031	700	24.61354514	822	26.53967317	750
Eja01G016060	314	60.50231228	309	74.55446768	448	104.7111668	133	29.71130945	131	30.42566796	95	24.80390412	59	13.64082819	75	16.70491911	23	6.095199396	273	64.06393458	260	61.17004137	278	61.89834296	62	15.32077033	72	14.36568897	79	16.48939598	63	13.42780877	49	10.6582536	47	11.18638129	102	19.96472979	62	15.81079783	151	36.26416	39	8.102801605	73	17.12137651	118	25.41238623	19
Eja01G016080	71	2.985982569	63	3.31773992	48	2.448740798	165	8.045271239	287	14.54913981	213	12.13843331	126	6.358371036	83	4.035039593	100	5.784244951	87	4.456119288	71	3.645947155	123	5.977587377	76	4.099105534	103	4.485571484	84	3.826868478	171	7.955130406	117	5.554723248	156	8.104065701	227	9.69785568	185	10.29723014	147	7.705567058	308	13.96715361	238	12.18370484	308	14.47773927	250
Eja01G016100	19	1.120947838	27	1.99465797	51	3.649846829	30	2.05201667	34	2.417893796	35	2.798040273	9	0.637119232	8	0.545585197	1	0.08114272	35	2.514829137	20	1.440737632	21	1.431670248	19	1.437579899	13	0.79419435	29	1.853382816	248	16.18474112	150	9.990120043	195	14.21071239	43	2.577040232	76	5.934240818	41	3.014907622	68	4.325825429	62	4.452428821	125	8.242575448	37
Eja01G016130	3377	88.34581819	1723	56.44338919	2252	71.46542534	4732	143.5249815	3969	125.1591302	6073	215.2842862	1782	55.93827103	1780	53.82892758	1261	45.371985	1419	45.21119312	1886	60.24482212	1570	47.46204986	846	28.3838882	916	24.81430113	1014	28.73612623	1110	32.1218233	1180	34.84854007	1096	35.41725727	1076	28.59487142	1167	40.4059725	1135	37.0091532	4720	133.1451063	5150	163.9969075	2895	84.64954339	2395
Eja01G016140	1113	39.11804193	1071	47.13508383	2180	92.94180386	187	7.619936934	154	6.524228534	198	9.429773204	591	24.92389006	1430	58.09767726	1960	94.7448847	1507	64.5065525	788	33.81670294	671	27.2518736	746	33.62539222	1238	45.05616527	935	35.59826942	525	20.41096417	308	12.22025603	190	8.248689953	758	27.0627602	420	19.53669089	1007	44.11332201	1927	73.02842458	2089	89.37043595	2406	94.51455235	2864
Eja01G016150	570	14.83323217	456	14.85931026	523	16.50955197	628	18.94734703	711	22.30267935	633	22.3212629	481	15.01939426	421	12.66437679	221	7.909899566	690	21.86848342	371	11.78848377	458	13.77267562	242	8.076494332	335	9.027289781	411	11.58612186	687	19.77606812	514	15.09981765	643	20.66908956	853	22.54918814	650	22.38690553	576	18.68279172	470	13.18824694	459	14.53942117	378	10.99445874	297
Eja01G016160	368	19.85682376	325	21.95928488	363	23.75971614	591	36.97236828	559	36.35802395	475	34.73039206	523	33.86180107	607	37.86094436	376	27.90407074	436	28.65214155	367	24.17971225	418	26.06334463	1132	78.33484299	1429	79.84465144	1390	81.24789052	861	51.39103774	695	42.33449778	642	42.79040787	319	17.48532004	268	19.13888037	243	16.34280453	866	50.38579649	744	48.86618007	654	39.44217231	590
Eja01G016170	685	21.25670074	404	15.69854931	421	15.84747382	1278	45.97947072	997	37.29296781	1265	53.19244171	581	21.63355151	592	21.23575873	399	17.0292664	494	18.66985187	641	24.28770157	615	22.05323498	624	24.83341605	836	26.86353754	869	29.21193964	674	23.13595639	623	21.82433295	470	18.0157597	486	15.32013162	312	12.81385049	382	14.77498334	2413	80.74039739	2950	111.4296576	3249	112.6875959	1584
Eja01G016190	19	0.449257162	15	0.444125324	12	0.344187675	803	22.01328118	773	22.03166928	439	14.06565765	420	11.91618129	386	10.55041401	153	4.975658855	10	0.287971856	22	0.635165925	5	0.13661655	810	24.56252533	1128	27.61863092	1596	40.87988138	1086	28.40491588	438	11.69130968	678	19.80252353	45	1.080873484	30	0.93882022	80	2.357706527	472	12.03404638	541	15.57084447	267	7.056247174	323
Eja01G016200	297	29.71994852	255	31.95248601	211	25.61219024	144	16.70636334	112	13.50940206	107	14.50873322	65	7.804612816	39	4.511251082	41	5.642781281	259	31.56457918	305	37.26615143	370	42.78437871	125	16.04161926	131	13.57420917	226	24.49826758	37	4.095581768	21	2.372239555	40	4.944256923	305	31.00361841	202	26.75239968	243	30.30792663	615	66.35826049	520	63.33859713	679	75.94208088	277
Eja01G016210	10	0.235528702	12	0.353914172	10	0.285704117	13	0.3549891	13	0.369074204	8	0.255321825	12	0.339134121	4	0.108904197	10	0.323937775	9	0.258163586	9	0.258826923	12	0.326600606	10	0.302058058	20	0.487781665	17	0.433738618	1	0.026053502	0	0	0	0	79	1.890130848	52	1.620940052	25	0.733908973	62	1.574576632	66	1.892174856	114	3.001026325	38
Eja01G016240	75	6.83764323	67	7.648791904	84	9.289602254	24	2.536788393	14	1.538507827	15	1.853064543	8	0.875148118	7	0.737707166	11	1.379290088	35	3.886170528	54	6.011211861	47	4.95147891	37	4.326069431	63	5.947539853	49	4.839233574	13	1.311024474	17	1.749611963	12	1.351374921	59	5.464093537	62	7.480947968	37	4.204411812	5	0.491522555	17	1.886546819	2	0.203796295	0
Eja01G016270	993	30.46646879	774	29.73628442	788	29.32727756	915	32.54781156	866	32.02707412	614	25.52674011	700	25.77017184	731	25.92573261	512	21.60531435	788	29.44474012	921	34.50290033	901	31.94401971	283	11.13540188	316	10.03948864	367	12.19759663	461	15.64573863	449	15.55130567	428	16.22056869	1044	32.53825892	776	31.51043252	835	31.93138069	738	24.41504378	618	23.07994874	511	17.52325929	655
Eja01G016280	1278	11.93571857	818	9.566297644	1392	15.76992441	1936	20.96287748	1811	20.38743866	2392	30.27143475	2028	22.72647447	2847	30.73590265	2425	31.14922285	1520	17.28900263	1005	11.46058745	786	8.482662039	1101	13.18717055	2530	24.46751568	1772	17.92737755	1715	17.71756823	3361	35.4351172	1979	22.83036979	900	8.538491802	778	9.616501074	1034	12.03639981	446	4.491390836	548	6.22976648	678	7.077314991	1321
Eja01G016290	81	0.953477945	82	1.208682836	37	0.528323608	0	0	15	0.212835169	38	0.6061266	8	0.112995727	27	0.367392415	37	0.599025229	165	2.365474188	143	2.055345194	154	2.094779215	26	0.392505339	118	1.438332449	41	0.522811125	46	0.59897092	196	2.60452991	141	2.050190331	1572	18.79745764	1123	17.49545173	1023	15.00927161	444	5.635557389	360	5.158240971	450	5.920511949	341
Eja01G016340	835	26.21083405	786	30.89511248	763	29.05303875	429	15.61275283	454	17.17816299	511	21.73548719	782	29.45421963	672	24.38397065	669	28.88272995	729	27.86958679	710	27.21296201	785	28.47448803	889	35.78843555	1125	36.56777412	796	27.06716461	742	25.76443031	830	29.4116983	742	28.77051964	538	17.15527093	500	20.7722787	422	16.51068783	659	22.30529922	619	23.65149008	700	24.55916068	604
Eja01G016360	15	0.51454992	15	0.644318178	9	0.374499658	26	1.034040218	22	0.909673279	18	0.836686718	41	1.687588336	65	2.577450902	37	1.745644228	16	0.668443762	14	0.586391131	17	0.673871485	17	0.747879734	27	0.959072985	12	0.445915771	30	1.138360412	37	1.432800171	30	1.271179692	20	0.696926842	8	0.363200146	13	0.555824848	11	0.406871448	9	0.375796091	12	0.460085575	5
Eja01G016400	1899	54.42244697	1610	57.77658196	1336	46.44427826	618	20.53380352	648	22.38487156	743	28.85333564	330	11.34784624	360	11.92604351	295	11.62767469	1649	57.55491169	1692	59.20747773	1893	62.68961697	253	9.298656593	222	6.588062529	275	8.537311448	287	9.098237517	279	9.026199916	277	9.805783597	3995	116.302975	2925	110.9427027	3054	109.08888	963	29.7582687	801	27.94210428	1172	37.54065337	463
Eja01G016410	24	1.993998955	16	1.664587147	25	2.519569564	3	0.288976659	0	0	4	0.450326796	1	0.099691949	29	2.785174892	30	3.428093797	12	1.214237292	8	0.811571473	2	0.192015188	2	0.213103346	31	2.66702457	6	0.54000809	1	0.091904327	3	0.281373106	1	0.102627351	35	2.953946799	13	1.429475803	55	5.695537614	5	0.447931869	18	1.820370055	20	1.857226174	23
Eja01G016420	578	10.97361305	490	11.64905654	443	10.20230235	298	6.559426871	284	6.499300909	353	9.081354369	421	9.590699906	479	10.5123087	322	8.408052836	447	10.33565402	414	9.59721549	422	9.258191441	359	8.741034617	505	9.928069753	482	9.912978702	531	11.15163633	610	13.07372313	512	12.00718495	627	12.09233819	514	12.91530581	399	9.441762011	771	15.78354146	584	13.49609553	797	16.91224418	521
Eja01G016440	436	8.537189762	284	6.963372935	332	7.885680726	62	1.407498569	76	1.793777362	91	2.414481887	22	0.516889285	23	0.520591497	13	0.350097939	300	7.154154856	368	8.798312146	306	6.923756317	10	0.251116375	7	0.141931281	8	0.169689029	0	0	0	0	0	0	315	6.265560669	137	3.550330506	446	10.8848301	64	1.351253069	24	0.57202259	27	0.590899095	75
Eja01G016450	49	1.881616329	22	1.057865719	27	1.257683657	56	2.493163999	11	0.509159885	42	2.185437533	5	0.230383515	204	9.055364771	426	22.4989551	48	2.244837284	13	0.609538928	6	0.266242968	44	2.166876989	165	6.561008123	23	0.956749316	45	1.911480097	56	2.42756387	35	1.660169661	104	4.056853013	48	2.439472922	125	5.982784452	14	0.579683985	49	2.290364303	69	2.961455418	220
Eja01G016460	14	0.218909526	8	0.156638848	7	0.132772253	0	0	0	0	0	0	0	0	0	0	0	0	3	0.057130301	0	0	1	0.018068767	0	0	1	0.016191544	0	0	0	0	0	0	0	0	6	0.095303492	2	0.041389139	8	0.155913945	0	0	0	0	1	0.017476632	0
Eja01G016510	273	15.1365885	177	12.28885708	219	14.72930083	280	17.99911765	293	19.58210968	232	17.43040412	187	12.4409449	242	15.51034693	117	8.922138814	192	12.96508064	230	15.57099248	250	16.01759352	141	10.02607751	123	7.061908836	136	8.168448908	151	9.261142744	139	8.700171277	130	8.903446331	154	8.673752355	134	9.833088027	137	9.467695346	87	5.201311737	85	5.736642368	109	6.754807401	122
Eja01G016520	0	0	1	0.064615384	0	0	16	0.957218033	5	0.310999411	16	1.118760588	4	0.247667748	52	3.101752881	179	12.7038059	1	0.06284514	2	0.126013234	0	0	21	1.389725238	68	3.633487016	50	2.794913667	160	9.132828829	425	24.75709236	242	15.42509556	31	1.624971304	1	0.068294044	2	0.128632707	8	0.445124319	11	0.690922348	44	2.537679981	12
Eja01G016540	1	0.082703914	0	0	0	0	0	0	0	0	0	0	0	0	13	1.242825641	7	0.796236093	0	0	0	0	0	0	1	0.106065136	0	0	0	0	9	0.823362051	16	1.493804251	3	0.3064762	1	0.084013099	0	0	0	0	0	0	0	0	2	0.184874569	0
Eja01G016550	19	0.656738524	18	0.779083965	5	0.209643574	2	0.080148743	4	0.1666577	2	0.093674849	0	0	0	0	0	0	38	1.599672667	23	0.970710727	46	1.837336173	6	0.265972496	1	0.035792376	3	0.112329927	2	0.076470012	0	0	0	0	61	2.141853028	54	2.470315495	53	2.283353282	65	2.422593355	43	1.809176092	29	1.120361057	29
Eja01G016560	1173	74.45873962	940	74.71682202	431	33.18696969	0	0	3	0.229543725	9	0.774130702	2	0.152333025	1	0.073376747	3	0.261912774	563	43.52459107	501	38.83099292	793	58.16781602	21	1.709556864	24	1.577540611	47	3.231847484	1	0.070216624	6	0.429948624	8	0.627273717	1773	114.3266148	1191	100.0573972	1427	112.9015727	192	13.14156752	197	15.22149774	206	14.61524177	69
Eja01G016630	4	0.272363266	0	0	0	0	0	0	0	0	0	0	0	0	0	0	3	0.28094904	4	0.331708934	1	0.083140311	0	0	0	0	0	0	0	0	3	0.225960262	3	0.230599012	3	0.25232439	0	0	2	0.180234659	1	0.084868571	0	0	244	20.22329239	4	0.304417523	0
Eja01G016640	40	1.288357357	33	1.33095435	22	0.859551082	0	0	0	0	0	0	0	0	0	0	0	0	11	0.431496892	27	1.061850109	7	0.260535131	0	0	0	0	0	0	0	0	0	0	0	0	29	0.948845033	10	0.426281143	26	1.043777783	0	0	0	0	0	0	0
Eja01G016670	1554	17.20433512	1149	15.92867962	1111	14.92016404	452	5.801671581	439	5.85838488	523	7.845898432	523	6.947602624	480	6.142835778	273	4.15687804	862	11.62258634	1007	13.61254884	1014	12.97229261	184	2.612469867	184	2.109387364	147	1.762948172	248	3.037112179	257	3.211941651	222	3.03591277	1395	15.68852185	884	12.9526585	882	12.17065115	534	6.374650953	430	5.79467159	447	5.531151032	464
Eja01G016680	112	8.51144729	101	9.611244703	116	10.69340562	260	22.90796791	223	20.42757225	156	16.06438498	52	4.741711618	25	2.196171183	15	1.567813527	148	13.69795524	163	15.12502486	136	11.94307616	22	2.14414751	15	1.18039752	18	1.48181241	61	5.127875823	27	2.31631063	44	4.130356168	185	14.28163929	255	25.64751798	122	11.5558946	22	1.802753493	18	1.665065757	32	2.718044012	25
Eja01G016710	103	7.075419176	67	5.763185809	119	9.915955546	65	5.176737376	76	6.292961037	73	6.795038528	56	4.615825469	42	3.335070575	49	4.629443481	72	6.023599411	91	7.632721977	84	6.66785486	97	8.545417225	80	5.690580543	116	8.631937159	55	4.179265026	66	5.118073636	50	4.242622486	28	1.953862156	41	3.727507943	40	3.424784829	49	3.629437343	42	3.511864354	49	3.762115675	72
Eja01G016800	180	1.164214365	106	0.858497793	80	0.627658039	46	0.344942024	58	0.452183741	50	0.438212303	75	0.582060482	51	0.381304046	88	0.782818134	50	0.393857472	57	0.450151193	27	0.201797655	18	0.149306784	34	0.227714667	33	0.231211653	302	2.160676084	249	1.81805677	266	2.12515945	147	0.965825624	101	0.86457285	76	0.612678148	71	0.495161729	70	0.551101993	105	0.759050836	66
Eja01G016810	24	0.371637309	5	0.096950698	5	0.09391841	0	0	0	0	0	0	0	0	0	0	0	0	0	0	0	0	0	0	0	0	0	0	0	0	0	0	0	0	0	0	0	0	0	0	0	0	0	0	0	0	0	0	0
Eja01G016840	262	9.427917578	203	9.147099288	230	10.03956699	52	2.169430074	63	2.732634432	28	1.365295413	53	2.288425392	51	2.121414098	17	0.84135865	165	7.231144934	243	10.67686769	249	10.35394217	99	4.568738155	182	6.781683411	212	8.263911887	4	0.159219681	17	0.690575318	12	0.533390366	125	4.569255455	100	4.762491977	120	5.382128741	60	2.328059147	26	1.138836366	28	1.126143235	28
Eja01G016850	1597	54.88636625	1213	52.20273216	1106	46.10917484	748	29.80499051	642	26.59629199	714	33.25154956	590	24.330889	701	27.84956204	1354	64.0023594	1291	54.03739959	1477	61.9816538	1847	73.35308115	1252	55.18365729	1422	50.60702384	1541	57.37167546	626	23.79886086	718	27.85682733	667	28.31619096	1042	36.37878769	872	39.66393698	954	40.86639119	610	22.60568501	502	21.00084518	380	14.59702242	357
Eja01G016870	191	4.315287344	124	3.508091457	168	4.604243612	23	0.602465268	18	0.490202316	16	0.489835717	18	0.487972401	17	0.443982715	6	0.18644269	125	3.439497527	177	4.882842548	150	3.916151763	38	1.101048721	49	1.146368042	73	1.786629677	15	0.37487794	16	0.40807875	8	0.223262496	132	3.029501862	116	3.468599146	130	3.660817297	26	0.633399876	16	0.440017377	17	0.429285667	12
Eja01G016880	247	7.045201296	275	9.82204719	224	7.750275336	1325	43.81674965	1668	57.34809557	261	10.08767482	336	11.49958408	630	20.771975	60	2.353777788	28	0.972664624	63	2.194118625	45	1.483203935	236	8.632866877	268	7.915582599	539	16.65407628	0	0	15	0.482986906	0	0	389	11.27111795	80	3.019994913	328	11.66080806	458	14.08608176	129	4.478779238	18	0.573839016	802
Eja01G016920	865	27.64767522	719	28.77691749	1059	41.05926132	308	11.41355813	437	16.83644708	395	17.10778254	272	10.43176556	794	29.33619629	644	28.31040849	746	29.03955623	851	33.21201101	793	29.28920618	1007	41.27799273	1263	41.80204229	613	21.22454151	1416	50.06428735	1800	64.94753336	1272	50.22027176	1176	38.18306384	926	39.17177666	1628	64.85676197	734	25.29687328	535	20.81468231	712	25.43569569	1152
Eja01G016940	57	7.4811084	40	6.573913007	40	6.368303363	23	3.499828431	27	4.271509308	13	2.312003878	21	3.307172053	10	1.517161735	12	2.166157819	30	4.795357422	39	6.249982488	51	7.734872697	17	2.861452897	16	2.174516526	17	2.416992732	37	5.371741305	32	4.741204797	21	3.404550827	47	6.266281346	28	4.863723691	16	2.617395942	22	3.113451081	15	2.39638087	13	1.907021369	8
Eja01G016950	0	0	0	0	0	0	15	2.333218954	14	2.264075716	29	5.272159269	12	1.931808437	25	3.877191101	26	4.79763843	0	0	2	0.32763441	3	0.465103456	6	1.03236732	18	2.500694005	5	0.726677554	0	0	0	0	0	0	112	15.26424657	94	16.69106448	49	8.193903406	51	7.377935593	39	6.369047823	18	2.699168707	34
Eja01G017020	114	3.525530879	107	4.143585635	141	5.289461305	287	10.2903322	231	8.611090478	261	10.93740497	376	13.95256065	401	14.33523553	319	13.56838354	160	6.026265901	130	4.908921931	143	5.110314299	180	7.139022728	203	6.500808121	216	7.236169878	328	11.22059246	378	13.19651076	332	12.68256774	484	15.20498421	337	13.79333689	283	10.90848546	179	5.968991717	154	5.797141291	126	4.355232375	221
Eja01G017040	7	0.310747795	7	0.389117645	19	1.023142856	6085	313.1831765	5230	279.8583087	4206	253.0075013	4578	243.855304	3903	200.2854291	3940	240.5603206	402	21.73425232	183	9.919372659	141	7.233042721	6073	345.7481654	5664	260.3663758	6918	332.6793959	5682	279.0188331	10663	534.3638489	9611	527.0211302	63	2.841001774	44	2.585130449	54	2.987872941	1099	52.60608488	1245	67.27486883	278	13.79354596	740
Eja01G017050	177	2.059433718	161	2.345704484	164	2.314680541	384	5.18004585	497	6.970395846	244	3.846967282	564	7.874084283	1101	14.80821326	1031	16.49874744	106	1.502066132	95	1.349650312	93	1.250401262	126	1.880146478	147	1.771101803	130	1.638525619	142	1.827616921	217	2.850243285	212	3.046911563	228	2.694823585	182	2.802629647	172	2.494372728	259	3.249395617	189	2.676762563	200	2.60091203	208
Eja01G017100	176	4.560428703	143	4.639828301	161	5.060477972	88	2.643647227	75	2.342506297	70	2.457792171	42	1.305836175	57	1.707295309	74	2.63719643	77	2.429922173	102	3.227128627	79	2.365440325	69	2.292918832	59	1.583057364	73	2.049043574	74	2.121030901	97	2.83734654	93	2.976633647	23	0.605399111	27	0.925926552	23	0.742812475	29	0.810250437	46	1.450856057	33	0.955714242	45
Eja01G017110	703	39.99847067	612	43.60259662	548	37.82172043	722	47.6269846	602	41.28678386	688	53.04330958	503	34.34017066	401	26.37383124	316	24.72822256	1073	74.35264449	914	63.49760702	948	62.32873333	290	21.16082752	294	17.32156109	365	22.4965674	539	33.92337867	448	28.7748932	528	37.10833081	525	30.34368387	429	32.30465631	410	29.07570597	689	42.27032209	587	40.65366047	616	39.17327568	476
Eja01G017120	974	25.38308071	838	27.34653222	861	27.21831183	542	16.37617562	663	20.82693699	622	21.96493247	748	23.39016978	687	20.69583244	605	21.684954	792	25.1373326	831	26.44292536	798	24.0314606	526	17.57995285	494	13.33103783	593	16.74076879	513	14.78853019	594	17.47509171	568	18.28450236	304	8.047850452	307	10.58872137	286	9.289872574	431	12.11130434	430	13.64040679	622	18.11744175	413
Eja01G017140	83	3.935363994	71	4.215392647	47	2.703194739	24	1.319307053	24	1.371653949	26	1.670453063	18	1.024060755	22	1.205786133	8	0.521692459	31	1.790099394	37	2.142060047	34	1.862848922	4	0.243227903	6	0.294584372	3	0.154086078	6	0.314688114	3	0.160574181	6	0.351404648	59	2.841710077	109	6.839952483	71	4.195884397	73	3.732140194	54	3.11654978	52	2.7556958	20
Eja01G017150	150	39.95328789	83	27.68294102	86	27.786406	45	13.8963776	30	9.631834715	45	16.2415657	13	4.154808587	32	9.852626798	25	9.158387839	69	22.38303597	118	38.3765893	77	23.699757	8	2.732737023	28	7.722731486	25	7.213343362	10	2.946344595	21	6.314343521	14	4.606157001	146	39.50345324	155	54.64025722	157	52.12178352	23	6.605677628	26	8.429622119	61	18.15984828	28
Eja01G017160	9	0.331769501	10	0.461601083	14	0.626029279	7	0.299171223	15	0.666517735	18	0.899126025	6	0.265394307	0	0	1	0.050700437	18	0.808118578	10	0.450108331	11	0.468574378	3	0.141827939	6	0.229032355	2	0.079865511	17	0.693210519	12	0.499370451	16	0.728556719	48	1.797447139	34	1.658794695	23	1.056769172	21	0.834721343	12	0.5384541	20	0.824033866	5
Eja01G017190	364	15.98906681	248	13.64100235	320	17.05078475	354	18.02821889	338	17.89636937	146	8.690178619	161	8.485823844	418	21.22456529	318	19.211736	299	15.99563767	302	16.19764133	312	15.83682909	109	6.140373932	147	6.686374634	115	5.472111084	310	15.06279969	125	6.198397036	111	6.022740451	256	11.42306476	197	11.45269595	310	16.97234212	75	3.552313371	176	9.410395888	69	3.387598559	206
Eja01G017200	420	9.98307876	342	10.17921254	366	10.55283026	98	2.70065501	90	2.57860142	109	3.510716972	70	1.99645557	71	1.950807176	72	2.353777788	176	5.094909933	210	6.094773959	214	5.877882262	66	2.011896942	39	0.959912069	78	2.008376546	125	3.286604863	167	4.481045184	161	4.72705351	301	7.267794564	192	6.039989825	209	6.191841679	113	2.89615582	81	2.343547276	130	3.453660747	82
Eja01G017210	16	0.345954455	19	0.514428967	28	0.734394872	10	0.25068409	9	0.234567562	23	0.673877404	22	0.570779055	107	2.674382433	25	0.743458464	32	0.842670051	13	0.343214319	23	0.574670208	65	1.802432	76	1.701626243	14	0.327915776	1978	47.30940709	769	18.77037414	1099	29.35256594	133	2.921268836	84	2.403798179	60	1.616994508	9	0.209831037	17	0.447426146	79	1.909181208	19
Eja01G017220	255	4.727328639	129	2.994595685	111	2.496153299	64	1.37557228	67	1.497190002	77	1.934284954	97	2.157713364	71	1.521509793	91	2.320249906	158	3.567313996	172	3.893383312	240	5.14136881	62	1.474055692	161	3.090673502	84	1.686903471	139	2.850445149	226	4.729679351	162	3.709710888	186	3.502752882	175	4.293717178	179	4.136061576	504	10.0747534	358	8.078526134	611	12.66012344	262
Eja01G017230	39	1.293725513	26	1.079999994	20	0.80478559	18	0.692273756	18	0.719741495	23	1.03385465	30	1.194112358	12	0.460150153	25	1.140605079	65	2.626029064	45	1.822691427	93	3.564941327	22	0.935937405	44	1.511408465	21	0.75462669	40	1.467776062	37	1.385565001	42	1.720981737	182	6.13295621	145	6.365980576	149	6.160587838	310	11.08836474	228	9.206315957	353	13.08800211	159
Eja01G017240	118	7.828697975	59	4.901538435	40	3.219142359	33	2.538337104	42	3.358793644	49	4.405119814	50	3.980374527	37	2.837592608	33	3.011197408	101	8.160890323	80	6.48068063	129	9.88983723	71	6.041050524	82	5.63343155	74	5.318321436	80	5.871104247	62	4.643515138	75	6.146363345	155	10.44624409	173	15.19054675	126	10.41924923	189	13.5206512	176	14.21325972	354	26.2501572	133
Eja01G017250	26	1.42270721	22	1.507432016	13	0.862895486	13	0.824732984	5	0.329790917	13	0.963917024	25	1.641453544	16	1.012052299	12	0.903111115	70	4.66497006	58	3.875192489	96	6.07023242	16	1.12281642	28	1.586543024	27	1.600446938	28	1.694815743	21	1.297206524	19	1.284237127	110	6.114427642	80	5.793645829	76	5.183392869	127	7.493318271	71	4.729051312	134	8.195361179	54
Eja01G017260	48	4.247802335	25	2.770358291	21	2.254317159	9	0.923407501	2	0.21334357	2	0.239832023	2	0.212373077	2	0.204594449	0	0	15	1.616675874	21	2.26916177	18	1.84071889	0	0	0	0	0	0	1	0.097891579	0	0	0	0	9	0.80907077	6	0.702739044	7	0.772110489	8	0.763380958	13	1.400360678	9	0.890198148	9
Eja01G017270	169	4.017000739	112	3.333543289	105	3.027451303	6	0.165346225	6	0.171906761	8	0.257667301	11	0.313728732	10	0.274761574	16	0.523061731	61	1.765849465	115	3.337614311	107	2.938941131	2	0.060966574	5	0.12306565	5	0.128742086	8	0.210342711	25	0.670815147	13	0.381687551	57	1.376293323	51	1.604372297	31	0.918407139	30	0.768890926	27	0.781182425	20	0.531332423	15
Eja01G017300	185	29.65264671	156	31.31044231	161	31.30331064	255	47.38705752	244	47.14200637	226	49.08562078	163	31.34914798	147	27.2364097	134	29.5402584	178	34.74724475	154	30.13946627	190	35.1914562	137	28.16170144	145	24.06641354	130	22.57201958	164	29.07755303	186	33.65521149	189	37.41993033	73	11.88599478	61	12.9402105	67	13.38520071	50	8.641517482	33	6.438417983	41	7.345082985	36
Eja01G017320	39	2.727313243	48	4.20324322	36	3.053835049	51	4.134932432	44	3.708938155	39	3.695635542	44	3.692066318	13	1.050883457	6	0.577084516	46	3.917751469	23	1.963908961	27	2.181855982	36	3.228639108	32	2.31724541	33	2.499883012	55	4.254567098	57	4.499796927	61	5.269260684	193	13.71035385	171	15.82655152	174	15.16624309	204	15.38256842	182	15.49227849	163	12.74028473	112
Eja01G017330	92	4.015225206	73	3.989493954	77	4.076481418	16	0.809598866	7	0.368253279	13	0.768810928	6	0.314209806	7	0.353151382	9	0.540234541	22	1.169373906	12	0.639479209	29	1.462554242	1	0.055971722	8	0.361546121	17	0.803722884	9	0.434497082	24	1.182445052	26	1.401667053	215	9.53194399	157	9.068626289	209	11.36911653	79	3.717726581	75	3.984344097	110	5.365817308	56
Eja01G017340	49	4.598423325	30	3.525388582	19	2.162913396	5	0.544014782	7	0.791839952	7	0.890153745	7	0.788237899	13	1.410252929	8	1.032572639	9	1.028641437	14	1.604220296	16	1.735100977	5	0.601768515	10	0.971772282	2	0.203319108	15	1.557135485	28	2.966323727	22	2.550263092	87	8.293790523	50	6.210157932	77	9.006622175	40	4.047633059	43	4.911959959	73	7.656968222	23
Eja01G017350	53	2.242860585	34	1.801682233	37	1.899331599	9	0.441567139	1	0.051009717	9	0.516087134	0	0	2	0.097835663	2	0.116405677	9	0.463849994	7	0.361699202	3	0.146703193	1	0.054271646	4	0.17528229	2	0.091683617	1	0.046811082	8	0.382176555	4	0.209091239	70	3.009160757	55	3.080412451	50	2.637271028	62	2.829087452	46	2.36950557	65	3.074403609	31
Eja01G017400	1001	20.68091559	843	21.80901889	726	18.19470277	633	15.16237458	678	16.88464288	483	13.52187538	774	19.18770567	810	19.34467742	532	15.11698122	772	19.42502655	796	20.08037661	932	22.25069082	676	17.91137673	805	17.22198485	876	19.60537357	953	21.77964811	851	19.84782351	720	18.37458827	512	10.74549894	420	11.48430575	349	8.987097672	841	18.73526991	682	17.15116212	547	12.63118588	586
Eja01G017410	27	1.032431197	20	0.957635463	20	0.927683882	17	0.753657635	12	0.553101839	22	1.139919413	22	1.009407294	18	0.795629082	26	1.367377596	20	0.931399471	26	1.213930448	25	1.104661622	30	1.471177919	33	1.306661013	38	1.574041879	19	0.803661622	45	1.942484284	36	1.700392933	34	1.320678818	27	1.366409556	22	1.048524025	20	0.824623343	13	0.605081954	32	1.367629464	30
Eja01G017420	19	6.372796044	19	7.979999956	15	6.102957389	4	1.555479303	4	1.61719694	8	3.63597191	11	4.427061002	11	4.264910211	16	7.380982199	16	6.53589456	6	2.457258072	17	6.588965631	16	6.882448797	15	5.209779177	9	3.270048991	12	4.452254054	18	6.815481896	14	5.800345853	34	11.58447284	21	9.322137074	16	6.68890074	22	7.956597208	28	11.4316243	28	10.49676719	19
Eja01G017460	346	24.32137018	221	19.45257428	216	18.41782535	464	37.81444639	402	34.06155676	295	28.09881914	178	15.0133754	161	13.08213432	134	12.95491281	264	22.60083591	233	19.9982025	250	20.30691028	131	11.80945411	207	15.06724751	202	15.38149823	337	26.20379019	365	28.96359383	387	33.60255802	1613	115.1773937	1571	146.1530542	980	85.86108356	173	13.1125246	275	23.52979405	257	20.19138816	117
Eja01G017470	86	3.428420068	56	2.795480542	76	3.675207208	6	0.277315826	13	0.624691261	26	1.40450419	5	0.239172908	14	0.645155496	5	0.274146899	79	3.83558229	38	1.849704169	33	1.520202419	3	0.153378123	23	0.949456455	6	0.259108798	4	0.176391577	5	0.22501591	11	0.541673635	102	4.13063375	63	3.323960835	58	2.88192	21	0.902699383	13	0.630830122	78	3.475452003	36
Eja01G017490	247	6.734123668	193	6.588921188	207	6.845846231	824	26.04588826	579	19.02782721	434	16.03348677	1408	46.0609819	1046	32.96526776	1247	46.75933699	141	4.681789499	185	6.158556985	175	5.513331237	1669	58.35620738	2437	68.80045361	1647	48.64218383	958	28.89162152	1654	50.90580206	1066	35.8996963	114	3.157256935	103	3.716559846	109	3.70398298	855	25.13497877	926	30.73042836	693	21.1173046	782
Eja01G017500	99	5.977011869	62	4.687199974	96	7.030606912	20	1.399931373	9	0.654964761	37	3.026946615	19	1.376413511	41	2.861367032	39	3.23840594	27	1.985277973	65	4.791653241	42	2.930151775	13	1.006558137	13	0.812725552	19	1.242618617	9	0.601054297	14	0.954167465	16	1.193214004	88	5.397001465	57	4.554529827	125	9.406266666	28	1.822784088	25	1.837225334	59	3.981273842	22
Eja01G017510	292	8.045765562	240	8.280730178	218	7.286411195	346	11.05321069	349	11.59141488	180	6.720647876	184	6.083433263	181	5.765060723	112	4.244439054	225	7.550499389	223	7.502611994	243	7.737179961	72	2.5442724	92	2.624967845	123	3.671343035	213	6.492117917	181	5.63003043	159	5.411667215	295	8.257098752	204	7.439340916	226	7.761600973	157	4.664578955	149	4.997401972	100	3.079680319	196
Eja01G017520	36	3.343782864	17	1.977230758	25	2.816749564	43	4.630542232	44	4.926230678	21	2.643071888	34	3.78931655	24	2.576840855	58	7.409370593	47	5.316698844	53	6.010831284	86	9.230514748	41	4.88389155	83	7.982984709	64	6.43948109	43	4.418005946	52	5.452385517	38	4.359820399	22	2.075769794	27	3.319090563	20	2.315388718	279	27.94267915	222	25.09932456	189	19.62088021	156
Eja01G017560	21	1.192336366	12	0.85316614	20	1.377470006	9	0.592447446	22	1.505666116	27	2.077291162	3	0.204384121	8	0.525061616	2	0.156180658	45	3.11172096	46	3.189043392	58	3.805391915	50	3.640793839	42	2.46933734	35	2.152696828	5	0.314030458	1	0.064095441	3	0.210402156	54	3.114542025	64	4.809270895	41	2.901494169	62	3.795766237	80	5.528953982	50	3.173003965	38
Eja01G017600	44	2.2137081	41	2.582999986	47	2.868389973	27	1.574922794	24	1.455477246	6	0.40904684	3	0.181107041	2	0.116315733	1	0.069196708	29	1.776946334	33	2.02723791	26	1.511586233	79	5.097313641	83	4.324116717	122	6.649099615	0	0	2	0.113591365	0	0	32	1.635454989	14	0.932213707	30	1.881253333	6	0.325497159	0	0	0	0	3
Eja01G017620	153	3.966355031	175	5.68082058	71	2.232704068	119	3.576637643	165	5.155972591	61	2.142812167	97	3.017298603	321	9.619355517	64	2.281906711	52	1.641769316	74	2.342367189	147	4.403615501	21	0.698177803	37	0.993238435	32	0.898639417	25	0.716906366	83	2.428990924	32	1.024706683	490	12.90378668	629	21.58095064	542	17.51288885	288	8.050464073	213	6.72129955	246	7.127814309	199
Eja01G017630	30	0.887850842	23	0.852352937	32	1.148791979	18	0.617616782	30	1.070203857	21	0.842155259	16	0.568178952	7	0.239473568	12	0.488447351	18	0.648783651	15	0.542042222	20	0.683975671	2	0.075909362	4	0.122583039	6	0.192355823	18	0.589268919	11	0.367501475	7	0.255897611	12	0.36076213	8	0.313349145	16	0.590197124	7	0.223380403	4	0.144096105	17	0.562326814	6
Eja01G017640	205	16.87723737	156	16.08218173	201	20.07318167	127	12.12213302	109	10.81684226	122	13.61010394	132	13.03970695	143	13.60894076	88	9.964325969	180	18.04798157	173	17.39068554	175	16.64858963	72	7.601977535	95	8.098838539	121	10.79116167	125	11.38360412	150	13.94075842	130	13.22026879	119	9.952115305	93	10.13328407	96	9.850926544	49	4.349825664	76	7.61613411	60	5.5210269	84
Eja01G017650	199	8.015535831	193	9.734410621	178	8.697053584	197	9.19969727	164	7.962507097	189	10.31562157	228	11.01947066	424	19.74177186	480	26.59123313	203	9.958275969	191	9.39368412	164	7.633351017	420	21.69578466	577	24.06616747	390	17.01685983	290	12.92110795	373	16.9603949	313	15.57303488	168	6.87400281	99	5.277575431	166	8.333854647	239	10.38019849	284	13.92423411	281	12.6504775	354
Eja01G017660	34	0.861277404	10	0.317202795	29	0.891117135	2	0.058738379	3	0.091603463	2	0.068651218	2	0.060791175	5	0.146411412	4	0.139361202	7	0.215958754	14	0.433027297	9	0.263450209	6	0.194922501	9	0.236079504	6	0.164645823	3	0.084063538	3	0.085789283	13	0.406777501	11	0.283059517	7	0.234683171	8	0.25258786	3	0.081943341	1	0.030834551	5	0.141564792	2
Eja01G017680	371	11.20557584	288	10.8924513	297	10.88151535	335	11.73094244	280	10.19400406	283	11.58246027	170	6.161062206	237	8.274645644	127	5.275720114	286	10.52046508	328	12.09642995	303	10.57535124	33	1.278264705	47	1.46997438	42	1.374184012	90	3.00694201	99	3.375538838	103	3.84279246	506	15.52500421	349	13.95100415	365	13.7407831	164	5.341120689	106	3.897082753	105	3.544628165	199
Eja01G017690	75	1.462230127	64	1.562454243	26	0.614894307	0	0	3	0.070502127	8	0.211348206	2	0.04678761	1	0.022536956	0	0	48	1.139736188	77	1.83302459	50	1.126461546	3	0.075010543	0	0	3	0.063359399	0	0	4	0.088036365	3	0.072247888	314	6.218777987	114	2.941569318	213	5.175977954	29	0.609650222	18	0.427169722	43	0.937009589	14
Eja01G017700	20	0.540123972	7	0.236719681	9	0.294834721	4	0.125242369	5	0.162764603	9	0.329351829	3	0.097214515	9	0.280961462	3	0.111430087	9	0.296015602	8	0.263801065	6	0.187243439	0	0	1	0.027965017	2	0.058509823	3	0.089620422	7	0.213407236	3	0.10007697	24	0.658408818	27	0.965043727	10	0.336605964	1	0.029120024	2	0.065745638	7	0.211291785	4
Eja01G017740	65	2.612330362	66	3.321479272	50	2.437571738	10	0.465953489	9	0.435997252	9	0.490130089	12	0.57868522	39	1.811841226	123	6.798883659	60	2.936801735	27	1.324956461	51	2.36851871	39	2.010138291	93	3.870341868	26	1.131940035	38	1.689353794	33	1.497187961	56	2.780047421	58	2.367901732	37	1.968050494	15	0.751388166	37	1.603410559	59	2.88629187	87	3.908004988	73
Eja01G017750	146	48.96990645	94	39.47999978	129	52.48543355	140	54.4417756	113	45.68581355	84	38.17770505	77	30.98942701	90	34.89471991	80	36.904911	100	40.849341	133	54.4692206	118	45.7351732	58	24.94887689	78	27.09085172	110	39.96726544	63	23.37433378	47	17.79598051	70	29.00172926	86	29.30190189	67	29.74205638	87	36.37089777	115	41.59130359	111	45.31822489	79	29.61587886	80
Eja01G017770	366	10.28823	254	8.940589708	243	8.285877585	293	9.548936962	227	7.691515813	276	10.51290585	216	7.285506212	269	8.740829477	165	6.379127464	439	15.02909174	279	9.576060558	315	10.23203543	239	8.615967814	350	10.18777304	225	6.851370105	743	23.10312172	626	19.86467926	579	20.10423621	361	10.30831595	239	8.89154542	438	15.34588854	259	7.85032464	226	7.73288428	276	8.671411106	307
Eja01G017790	1220	31.46202908	970	31.32358787	962	30.09363365	1233	36.86530242	1136	35.31276545	867	30.29703362	667	20.63949819	751	22.38760435	287	10.17950244	1255	39.41660901	1250	39.3604461	1200	35.76020879	118	3.902613052	151	4.032324576	154	4.302124254	492	14.03506	666	19.3887036	483	15.38591978	1771	46.39448934	1378	47.03226415	1393	44.77507933	378	10.51107103	311	9.762493989	267	7.695897487	489
Eja01G017810	330	11.01414964	125	5.224201446	86	3.481834658	82	3.173063123	111	4.465668822	137	6.196004344	53	2.122556721	25	0.964534641	49	2.249318055	284	11.54420443	220	8.965671345	90	3.471134517	38	1.626549247	55	1.900865376	86	3.109358623	67	2.473626408	64	2.41137443	25	1.030686237	78	2.644554828	60	2.650379442	78	3.244815331	166	5.974112467	300	12.18798133	656	24.47157869	67
Eja01G017830	115	3.048143525	89	2.953931691	127	4.083325051	102	3.134480488	16	0.511192008	276	9.912900978	9	0.28623747	2	0.061278533	2	0.072909702	99	3.195813322	74	2.394927624	91	2.787217542	0	0	3	0.082339925	4	0.114850501	97	2.844013017	170	5.086676732	291	9.527522794	131	3.527197743	76	2.66606624	79	2.609894868	8	0.228641906	2	0.064526939	27	0.799875605	27
Eja01G017850	1	0.030768104	1	0.038527746	2	0.074645458	3	0.107016271	3	0.111262417	11	0.458614237	0	0	1	0.035566532	0	0	3	0.112416646	1	0.037568498	3	0.106663024	0	0	0	0	0	0	2	0.068069569	0	0	7	0.266040778	144	4.500742496	70	2.85048359	168	6.442706772	76	2.521404942	54	2.022404331	91	3.129415587	47
Eja01G017860	24	0.74689308	26	1.013195871	11	0.415252771	0	0	0	0	65	2.741035525	0	0	0	0	2	0.085604175	36	1.364452215	24	0.911972068	23	0.827116971	0	0	4	0.128901753	6	0.202271072	15	0.516369671	6	0.2107881	16	0.615058765	7	0.221292234	4	0.164750582	5	0.193943643	24	0.805353794	5	0.189404674	14	0.486963426	20
Eja01G017880	550	16.76111012	431	16.44713395	439	16.22845854	137	4.840480601	103	3.783587793	211	8.713179461	79	2.888774114	123	4.332973072	152	6.370909481	309	11.46851549	384	14.28875586	461	16.23427572	161	6.292345399	182	5.743321341	177	5.843172229	257	8.663542031	597	20.53818521	378	14.22922757	527	16.31442025	440	17.74649282	358	13.59820132	124	4.074647548	168	6.231934278	396	13.48827436	64
Eja01G017890	8	0.271852265	11	0.46806754	6	0.247324352	0	0	0	0	1	0.046046549	0	0	2	0.078562221	0	0	2	0.082771648	8	0.331937301	9	0.353408818	5	0.21790117	0	0	3	0.110433174	0	0	0	0	1	0.041975164	39	1.34625868	39	1.753990948	25	1.058866792	7	0.256489318	14	0.57908791	39	1.48125112	1
Eja01G017910	6814	194.1524473	7313	260.9210893	19194	663.4052295	4984	164.6442623	4978	170.9708746	1068	41.23501022	3776	129.0978853	2327	76.64395585	2965	116.193864	5969	207.1337916	7966	277.1431467	5738	188.9266336	75	2.74061854	139	4.101164395	98	3.024838186	605	19.06858154	1074	34.54559413	929	32.69684808	42	1.215656763	23	0.867337946	172	6.108400964	40	1.22893526	32	1.109849808	25	0.796162767	108
Eja01G017920	561	10.46798095	576	13.45846146	1144	25.89397635	311	6.728035563	254	5.712948118	102	2.57901785	139	3.112155333	66	1.423589535	77	1.976098299	384	8.726496583	506	11.52852328	363	7.82705868	49	1.17258067	70	1.352538825	68	1.374498614	344	7.100366699	379	7.983382125	426	9.818815444	316	5.989741574	277	6.840685162	237	5.5119689	179	3.601482983	153	3.475081434	186	3.879128103	129
Eja01G017930	224	7.654949449	186	7.959396183	230	9.534431544	338	13.39179634	204	8.403321457	251	11.62310454	159	6.519853475	174	6.873601431	356	16.73254738	0	0	0	0	0	0	0	0	0	0	0	0	0	0	0	0	0	0	93	3.228480722	44	1.990062685	102	4.344630339	102	3.758570962	82	3.410999487	141	5.385605485	58
Eja01G017950	1	0.035653853	3	0.133937007	4	0.172997217	0	0	0	0	0	0	7	0.299468335	0	0	1	0.049037037	0	0	0	0	0	0	0	0	0	0	0	0	0	0	0	0	0	0	7	0.253527717	1	0.047187421	1	0.044439055	13	0.499779102	8	0.347192189	10	0.398499317	10
Eja01G017960	3	0.104292652	3	0.130595009	2	0.084340294	0	0	0	0	0	0	0	0	0	0	0	0	0	0	0	0	0	0	0	0	0	0	0	0	0	0	0	0	0	0	2	0.070629054	5	0.230049996	6	0.259981267	3	0.112455832	1	0.042316131	2	0.077711191	0
Eja01G017970	12	0.417170607	6	0.261190018	6	0.253020882	3	0.120915378	0	0	3	0.141321365	3	0.125141142	5	0.200929289	2	0.095626929	1	0.042339048	4	0.169791345	1	0.040172084	0	0	0	0	0	0	1	0.038455169	0	0	0	0	27	0.953492232	25	1.150249982	15	0.649953167	12	0.449823328	6	0.253896783	20	0.777111912	3
Eja01G017980	363	7.650946147	317	8.366439054	295	7.542289465	55	1.343999281	49	1.244890352	67	1.913539522	5	0.126451774	12	0.292368483	9	0.26089682	58	1.488830132	67	1.724274574	78	1.899743753	11	0.297336204	16	0.349204749	10	0.228319945	0	0	0	0	0	0	168	3.596985954	135	3.765841697	128	3.36261263	116	2.636299717	73	1.872858098	239	5.630248146	18
Eja01G018010	852	24.12437402	1428	50.6311201	7955	273.230579	1524	50.02985593	1918	65.46234554	248	9.51529491	429	14.57538896	351	11.48852738	433	16.86250578	171	5.896865265	206	7.122078894	176	5.758654571	4	0.145252307	3	0.087960837	0	0	20	0.626424489	42	1.342497216	32	1.119221056	328	9.434333889	198	7.419957537	838	29.57459643	17	0.519031425	21	0.723784446	5	0.158236831	44
Eja01G018020	84	5.806951157	93	8.050534307	92	7.714883539	63	5.04937079	29	2.416536649	17	1.59247243	22	1.824895375	11	0.879027295	13	1.236032802	118	9.934809193	153	12.91467315	114	9.106796682	12	1.063889986	23	1.646449297	25	1.872165453	95	7.264651176	113	8.818505201	113	9.649321263	15	1.053370341	7	0.640452165	19	1.637121221	19	1.416285346	7	0.589034076	24	1.854390714	6
Eja01G018030	230	9.036434167	201	9.888676735	416	19.82600648	79	3.598522075	32	1.515464377	46	2.448957219	101	4.761425893	141	6.403673111	135	7.29492411	155	7.416680785	118	5.660755038	142	6.446878711	50	2.519334565	90	3.661536775	41	1.744971913	163	7.084009433	426	18.8941125	207	10.04590424	426	17.0019914	244	12.68758166	284	13.90739991	66	2.796027652	51	2.4390063	127	5.57691582	91
Eja01G018040	252	9.183628992	226	10.31323938	195	8.620273817	358	15.12601906	347	15.24297598	222	10.96278452	246	10.75710231	104	4.381147932	92	4.611257491	159	7.056990781	213	9.477995421	235	9.896315996	236	11.02992046	214	8.075681847	317	12.51435248	381	15.35893275	218	8.968461086	285	12.82945138	278	10.29152008	250	12.05795252	211	9.58417191	424	16.661263	395	17.52202833	319	12.99348316	224
Eja01G018070	3	0.113674627	6	0.284686191	5	0.229818479	196	8.610456559	163	7.44485746	242	12.42543957	294	13.36706361	417	18.26497682	277	14.43576513	6	0.276886747	2	0.092532731	5	0.218929451	273	13.26635201	342	13.41899607	405	16.62388922	607	25.44211705	355	15.1851218	388	18.16031774	99	3.81064434	39	1.95580999	63	2.97537138	62	2.533157803	148	6.826176135	55	2.329303539	271
Eja01G018080	1028	38.18037781	906	42.13550216	680	30.63576149	1295	55.76281663	1212	54.25955501	1172	58.98326817	1186	52.85404116	836	35.89171191	998	50.97948044	768	34.73897204	908	41.17712843	1112	47.72476477	1850	88.11816065	2295	88.26355891	2320	93.3405645	3602	147.9834299	2179	91.35913565	2682	123.042548	3714	140.1231677	2832	139.2066965	1966	91.00996986	2507	100.3990757	2803	126.7195721	4286	177.9182052	1236
Eja01G018110	46	2.025508663	23	1.268168551	18	0.961438344	15	0.76576473	6	0.318459365	17	1.014330089	14	0.739691642	234	11.91058025	359	21.74144868	29	1.555188039	20	1.075299318	26	1.322944191	365	20.61179079	318	14.49956694	81	3.863639731	316	15.39166596	540	26.84217343	306	16.64359485	43	1.923382539	5	0.291384234	12	0.658591118	9	0.427313936	29	1.55434623	65	3.198974257	613
Eja01G018140	30	2.217815165	31	2.86971427	16	1.434817737	89	7.628197479	40	3.564434071	34	3.405941034	69	6.120678773	313	26.74787102	1066	108.3874641	25	2.250882055	22	1.985865707	31	2.648242129	6205	588.2913568	8838	676.5653148	4868	389.8432283	9363	765.6695763	8563	714.6241405	6493	592.923867	52	3.905065995	30	2.935250157	58	5.344295183	53	4.224820261	94	8.458735413	169	13.96406668	123
Eja01G018150	274	13.12891817	237	14.21999992	130	7.556042482	213	11.83275327	187	10.80056528	226	14.67374378	143	8.221684718	119	6.591224872	109	7.183277319	192	11.20439067	173	10.12156301	249	13.78699531	232	14.25650108	272	13.49580892	184	9.550619275	200	10.60060489	238	12.87368803	178	10.53532206	723	35.19148683	556	35.25923954	520	31.05561058	450	23.24979704	402	23.44649473	704	37.702674	223
Eja01G018160	69	1.887823029	71	2.432447117	62	2.057673851	6	0.190322996	7	0.230853642	9	0.333663585	0	0	3	0.094879903	2	0.07525926	90	2.998909324	58	1.937596244	77	2.434416127	31	1.087728407	21	0.594953634	10	0.296379063	7	0.211851968	4	0.123543478	4	0.135182855	129	3.585278026	58	2.100196613	195	6.649747431	12	0.354015036	6	0.19981907	8	0.244637647	23
Eja01G018190	12	0.279364892	6	0.174910025	6	0.169439434	1	0.026990965	2	0.056123801	23	0.725558662	1	0.027934248	2	0.05382219	10	0.320190423	10	0.28353013	5	0.142129323	1	0.026901871	3	0.089569144	6	0.144641684	3	0.07565666	26	0.669554916	99	2.601797073	50	1.437838212	10	0.236489314	16	0.492981175	8	0.232134087	30	0.753078259	46	1.303532627	17	0.442344486	172
Eja01G018200	99	2.065787512	92	2.403870955	96	2.429933265	74	1.79023482	98	2.464921142	69	1.950983775	59	1.477232546	102	2.460318961	43	1.234061108	83	2.109294313	76	1.936364656	68	1.639650433	84	2.247896583	124	2.679315005	77	1.740509947	75	1.73114717	43	1.012899959	62	1.59805447	180	3.815433587	78	2.154094874	130	3.381054377	36	0.809992929	41	1.041376572	24	0.559735446	68
Eja01G018210	45	0.990336662	70	1.929040087	63	1.681835645	75	1.913636445	69	1.830399695	60	1.789269287	206	5.439812944	459	11.67679935	126	3.813806416	56	1.5009527	100	2.687159496	73	1.856457903	197	5.560107101	290	6.608759977	179	4.267354333	362	8.812541743	139	3.453287911	97	2.636886962	10	0.22355855	7	0.203886352	21	0.576033827	17	0.403410816	13	0.348246843	17	0.418157971	70
Eja01G018230	162	7.951678761	37	2.274146329	29	1.726690383	1	0.056907779	5	0.295828708	6	0.399070088	1	0.058896599	21	1.191527021	1	0.067508984	112	6.695306623	63	3.775786794	56	3.176316287	29	1.825527577	32	1.626467646	52	2.764919472	20	1.085915623	39	2.161006455	10	0.606307929	21	1.047090085	5	0.324813138	16	0.978863523	205	10.84990528	104	6.213705193	534	29.29585547	46
Eja01G018280	392	11.29368868	317	11.43620354	868	30.33486943	397	13.26074972	323	11.2170529	289	11.28240541	341	11.78828226	691	23.01275325	293	11.61007758	448	15.71941555	378	13.2973361	184	6.125752839	153	5.653114259	202	6.026327812	228	7.115737571	1820	58.00205838	965	31.38518572	863	30.71213272	650	19.02322048	467	17.80682114	985	35.37075461	112	3.479333359	81	2.840588055	128	4.121742246	363
Eja01G018310	283	21.12255693	197	18.41192298	173	15.66313954	57	4.932450509	57	5.128158153	43	4.348932061	57	5.104830331	66	5.694358139	34	3.490251541	189	17.18029015	157	14.3081277	198	17.07721894	79	7.561948807	86	6.646762225	92	7.438463089	91	7.513178717	70	5.898013179	93	8.574176866	64	4.85244887	42	4.148863203	37	3.442073406	26	2.092481733	28	2.543850462	41	3.4203065	6
Eja01G018320	52	2.105437049	15	0.760506702	37	1.817244242	8	0.375540458	4	0.195220495	23	1.261888165	11	0.534414219	87	4.07191739	148	8.241730124	28	1.380719902	29	1.433705716	17	0.795389294	4	0.207704304	4	0.167706751	3	0.131581703	33	1.47800237	86	3.930836801	51	2.550694988	85	3.496059241	26	1.393259575	52	2.624222235	24	1.047800093	25	1.232118331	124	5.611535538	35
Eja01G018350	10288	212.8764734	9250	239.6686963	7005	175.8237389	9213	221.0169642	8974	223.8253527	7287	204.3146908	8011	198.8977387	10024	239.7610092	4471	127.238675	13756	346.6550367	10312	260.5329861	13405	320.5202198	7198	191.0095764	6139	131.5364094	7770	174.1618629	3859	88.32705763	3381	78.97498043	3434	87.77006857	8021	168.5955734	6051	165.708061	6846	176.559852	5733	127.9107151	4575	115.2288699	3679	85.08394426	10178
Eja01G018370	896	50.66126795	574	40.63991653	719	49.31392791	937	61.42362781	1150	78.37767687	829	63.51505666	836	56.71797612	724	47.32029031	405	31.4949429	660	45.44861124	602	41.56115786	809	52.85772526	306	22.18891466	297	17.38906107	382	23.39735365	305	19.07612494	244	15.57419172	263	18.36848041	458	26.30597867	412	30.83081695	380	26.7799642	464	28.2887853	502	34.54977755	490	30.96600936	499
Eja01G018380	16	1.077303029	20	1.686245344	17	1.388479525	70	5.464416138	0	0	3	0.27371164	0	0	37	2.879787294	249	23.05870972	8	0.656019157	63	5.179425007	18	1.400497396	0	0	0	0	0	0	9	0.670320778	5	0.380045459	4	0.332680484	6	0.410383687	2	0.178224607	7	0.587454572	0	0	8	0.65566406	6	0.451533799	5
Eja01G018390	232	6.031608324	147	4.785588491	174	5.487405515	149	4.491167394	136	4.261971648	42	1.479614406	20	0.623909423	15	0.450793032	35	1.251500271	166	5.256078843	197	6.253663008	141	4.236002053	252	8.402185697	394	10.6070107	518	14.5884865	1	0.028758579	1	0.029348965	1	0.032114013	102	2.693805647	92	3.165576007	111	3.596884363	21	0.58869821	1	0.031645987	2	0.058116073	0
Eja01G018410	354	16.41221069	508	29.49174045	527	29.63787737	143	7.686483261	137	7.656158038	218	13.69539078	329	18.30231906	481	25.77802773	386	24.61324546	1014	57.25460365	927	52.47671697	1539	82.45069931	831	49.40961082	1098	52.71300802	1016	51.02615695	630	32.30923271	968	50.66252413	796	45.58545822	539	25.38478718	345	21.1691143	227	13.11740805	351	17.54685194	237	13.37474961	297	15.39009802	828
Eja01G018420	178	11.78062355	170	14.08867227	214	17.1804569	180	13.81174679	149	11.88669298	120	10.76176826	132	10.48259024	122	9.333593778	117	10.65005608	168	13.54148191	174	14.06114302	193	14.76037826	114	9.676085901	145	9.937288906	179	12.83324951	141	10.32261339	154	11.50579526	130	10.62774349	83	5.58016844	71	6.219083616	68	5.609388745	69	4.924086125	99	7.975482447	83	6.139704701	67
Eja01G018430	97	3.041337414	85	3.337218678	74	2.81447406	38	1.381351787	55	2.078653308	53	2.251763908	57	2.144441132	75	2.718284586	77	3.320483697	81	3.093047043	106	4.058091519	106	3.840525366	138	5.549048807	118	3.831126707	83	2.819072817	67	2.323752909	109	3.85804255	72	2.788526668	134	4.267942983	87	3.610205257	75	2.930977495	83	2.806074754	97	3.702014348	129	4.520679268	117
Eja01G018440	14	4.024923817	12	4.319999976	9	3.1386638	6	1.999901961	6	2.079253208	1	0.389568419	9	3.104692131	5	1.661653329	5	1.977048803	14	4.90192092	11	3.861405542	11	3.654384299	4	1.474810457	10	2.977016673	2	0.622866474	7	2.226127027	2	0.649093514	4	1.420492862	0	0	0	0	0	0	0	0	0	0	0	0	0
Eja01G018450	524	24.91015843	388	23.09669279	408	23.52762156	300	16.53462251	349	19.99848657	268	17.26370915	373	21.27651222	351	19.2882625	315	20.59555565	396	22.9270947	464	26.93309635	519	28.51047565	494	30.11748755	462	22.74253209	591	30.43462919	369	19.40411511	343	18.40716764	298	17.49890616	157	7.581686024	126	7.927486645	134	7.939777847	360	18.45338221	283	16.37589825	317	16.8432378	349
Eja01G018460	263	6.916985486	177	5.829177122	210	6.699664743	49	1.49411843	60	1.902124184	55	1.960098603	40	1.262314322	58	1.763314985	38	1.374556099	158	5.060889314	124	3.982042607	187	5.683222049	94	3.170556942	133	3.622133016	105	2.991477538	125	3.636582147	144	4.275345855	122	3.963422605	220	5.877663745	188	6.543931377	135	4.425407163	140	3.970246077	91	2.913238235	147	4.321152225	126
Eja01G018470	0	0	0	0	0	0	5	0.648116376	1	0.134766412	13	1.969484785	10	1.341533637	10	1.292397034	13	1.999016012	8	1.08931576	13	1.774686385	14	1.808735663	8	1.1470748	10	1.157728706	7	0.847790479	0	0	0	0	0	0	25	2.839331579	17	2.515497306	12	1.672225185	19	2.29053556	10	1.360907654	15	1.874422713	9
Eja01G018480	17	1.595371358	9	1.057616575	11	1.252213019	8	0.870423651	3	0.33935998	5	0.635824103	12	1.351264969	6	0.650885967	12	1.548858959	11	1.257228423	13	1.489633132	13	1.409769544	20	2.407074061	20	1.943544564	15	1.524893312	22	2.283798712	11	1.165341464	8	0.927368397	3	0.285992777	3	0.372609476	3	0.350907357	4	0.404763306	0	0	3	0.314669927	0
Eja01G018490	47	4.703156836	33	4.135027602	28	3.39877406	26	3.016426714	15	1.809294919	19	2.576317113	23	2.761632227	25	2.891827617	17	2.339689799	16	1.949935394	25	3.054602576	22	2.543936032	37	4.748319302	46	4.766516198	26	2.818384766	19	2.103136584	38	4.292623957	41	5.067863346	28	2.846233821	12	1.589251466	17	2.120307624	8	0.863196884	10	1.218049945	3	0.335532022	12
Eja01G018520	13	1.385047314	10	1.33411764	8	1.033912781	13	1.605803633	17	2.183215869	7	1.01058631	2	0.255680528	5	0.615789175	3	0.439602616	17	2.205864414	15	1.951351999	24	2.954774899	13	1.776279065	7	0.772273149	15	1.731202407	3	0.353561351	4	0.48109284	2	0.263208971	19	2.056344141	17	2.397120962	30	3.983830588	30	3.446440502	30	3.890594824	26	3.096105281	20
Eja01G018530	10	0.804984763	11	1.108799994	8	0.781178546	8	0.746630065	11	1.06734998	9	0.981712416	5	0.482952109	4	0.372210346	9	0.996432597	3	0.294115255	5	0.491451614	12	1.116248295	4	0.412946928	10	0.833564668	7	0.610409145	2	0.178090162	8	0.726984736	8	0.795476003	14	1.144818493	8	0.852309675	10	1.003335111	9	0.78119318	6	0.587912107	11	0.989695192	0
Eja01G018550	8	0.193972232	8	0.242891565	5	0.147059214	3	0.084333215	2	0.058452901	2	0.065710336	2	0.058187001	4	0.11211155	0	0	12	0.354355729	10	0.296055189	12	0.336219366	1	0.031095401	1	0.02510737	4	0.105061815	2	0.053641615	4	0.109485653	5	0.149750754	39	0.960583503	21	0.673889427	26	0.785744364	9	0.235299151	12	0.35416392	13	0.352301136	5
Eja01G018590	0	0	0	0	0	0	0	0	0	0	0	0	0	0	0	0	0	0	0	0	1	0.362546273	0	0	0	0	0	0	0	0	0	0	0	0	0	0	6	1.809724783	0	0	5	1.850413115	5	1.600805698	0	0	3	0.995595015	2
Eja01G018600	97	8.287166256	90	9.628301834	108	11.19259355	55	5.447846143	84	8.65047797	48	5.55686273	47	4.818130713	71	7.011863529	49	5.757688355	85	8.844267698	80	8.345404774	96	9.477579864	46	5.040095169	50	4.423397415	46	4.257233592	71	6.709882879	64	6.172511906	72	7.598296724	37	3.211123299	34	3.844439278	37	3.939983396	17	1.566071234	7	0.727957208	41	3.915067817	13
Eja01G018610	0	0	0	0	0	0	8	0.519027079	13	0.87688382	14	1.061583972	18	1.208623713	16	1.034982424	9	0.692679715	8	0.545218805	22	1.503204217	15	0.969963439	4	0.287064033	7	0.405622354	10	0.606188278	0	0	0	0	0	0	25	1.421127855	12	0.888736917	11	0.76722587	23	1.387804569	18	1.226078286	30	1.876353117	26
Eja01G018620	3	0.248489961	7	0.726036581	3	0.301426554	2	0.192063755	0	0	0	0	3	0.298164031	2	0.191495414	1	0.11392141	1	0.100877946	1	0.101137146	3	0.287144664	1	0.10622682	2	0.171541509	1	0.089726954	5	0.458120653	7	0.654535609	8	0.818515704	1	0.084141168	0	0	0	0	0	0	0	0	0	0	0
Eja01G018630	3	0.149003121	9	0.559744055	7	0.421740017	1	0.057584014	3	0.179606424	1	0.067302039	9	0.536368202	4	0.229654464	7	0.478178349	2	0.120979767	1	0.060645309	2	0.114787873	5	0.318486262	2	0.102862185	3	0.161410096	31	1.703170312	12	0.672826366	17	1.042971564	1	0.050453936	1	0.065734578	0	0	0	0	0	0	2	0.111026135	0
Eja01G018640	249	21.57859874	230	24.95885154	255	26.80629131	80	8.037883479	77	8.043426885	72	8.454939465	75	7.798867794	67	6.71180737	65	7.747382632	94	9.921112676	97	10.26404927	113	11.31603385	62	6.890681392	88	7.896928437	65	6.102005294	138	13.22894626	136	13.30486418	135	14.45130597	7	0.61623005	0	0	1	0.108014545	1	0.09344416	6	0.632919732	18	1.743482179	0
Eja01G018660	345	16.35783829	335	19.88952869	318	18.28970057	56	3.078383123	55	3.143373633	18	1.156467505	19	1.080953019	27	1.479828436	11	0.717327131	233	13.45461802	365	21.1311329	426	23.3404012	50	3.040348782	46	2.258480188	96	4.930754499	4	0.209792076	1	0.053524727	8	0.46853953	480	23.11899723	566	35.51755142	358	21.15671288	11	0.56237729	7	0.403997194	22	1.1658713	44
Eja01G018670	237	20.53866627	73	7.921722445	245	25.7550642	0	0	0	0	0	0	0	0	0	0	0	0	107	11.29318145	105	11.1105688	72	7.21021626	2	0.222280045	0	0	1	0.093877005	0	0	0	0	0	0	946	83.2790896	931	106.7808428	1092	117.9518836	0	0	0	0	0	0	0
Eja01G018680	221	13.01014107	173	12.75289267	206	14.71057378	59	4.026888184	38	2.696496306	47	3.749226723	13	0.918289222	15	1.02075562	1	0.080966896	144	10.32430582	144	10.35083357	111	7.551002484	6	0.452988911	19	1.15823043	7	0.446398887	16	1.041914275	29	1.927238109	41	2.981419065	306	18.29919979	116	9.037899184	427	31.33112268	0	0	0	0	4	0.263190881	12
Eja01G018690	6	0.195572183	12	0.489790039	13	0.514010328	0	0	0	0	2	0.08833645	0	0	5	0.188393809	2	0.089661002	5	0.1984881	1	0.039799621	0	0	0	0	0	0	1	0.035309467	1	0.036056047	3	0.110388729	1	0.04026292	21	0.695338167	5	0.215697747	5	0.203134733	0	0	1	0.039676132	8	0.29145193	2
Eja01G018710	0	0	0	0	3	0.477622752	6	0.912998721	5	0.791020242	6	1.067078713	4	0.629937534	5	0.758580868	1	0.180513152	7	1.118916732	14	2.243583457	4	0.606656682	4	0.673283035	6	0.815443697	2	0.284352086	3	0.435546592	9	1.333463849	6	0.972728808	1	0.133325135	0	0	0	0	2	0.283041007	5	0.798793623	1	0.146693951	0
Eja01G018720	26	0.615576584	12	0.355764704	8	0.229758396	35	0.960737216	41	1.170089551	38	1.219119993	32	0.909086323	24	0.656841787	13	0.423321038	9	0.25951346	15	0.433633777	15	0.410385403	8	0.242909958	8	0.196132863	17	0.436006532	15	0.392845946	36	0.962185679	33	0.965099562	103	2.477233293	87	2.726137564	83	2.449318065	37	0.944579989	34	0.979853511	17	0.449861451	32
Eja01G018730	178	3.76924861	157	4.163008551	248	6.370288804	551	13.5273961	558	14.24280345	369	10.58803239	400	10.16345047	353	8.640726824	190	5.533579309	136	3.507375997	243	6.282957994	160	3.915134316	49	1.330691703	23	0.504329364	74	1.697468923	49	1.147765416	51	1.219137253	70	1.830974334	168	3.613807401	122	3.419120312	120	3.167191894	104	2.374632427	112	2.886863813	49	1.159716874	144
Eja01G018740	358	17.35277146	303	18.39082952	188	11.05392032	1087	61.0862115	1262	73.73465904	872	57.27385547	1567	91.13836214	1317	73.79252722	845	56.33266354	469	27.68645166	387	22.90445102	572	32.03861632	780	48.48718945	705	35.38560094	1070	56.1830005	537	28.79269917	461	25.22518679	608	36.40313911	240	11.81729297	224	14.36989551	92	5.558172203	1321	69.04256409	947	55.8739394	1122	60.7854719	911
Eja01G018750	226	13.49455227	253	18.91661528	149	10.79217476	457	31.63691063	379	27.27820267	384	31.06957975	256	18.34156582	152	10.49142348	107	8.787221528	40	2.908832194	48	3.49956754	50	3.44994322	66	5.054061988	42	2.596874544	68	4.398395566	47	3.104346371	24	1.617740758	41	3.024010766	168	10.19014263	112	8.850908167	64	4.763085362	140	9.013767466	204	14.82701412	88	5.872916527	136
Eja01G018770	151	4.599107176	121	4.614820603	64	2.364553894	691	24.40070966	513	18.83390819	305	12.58782035	447	16.33617995	195	6.865497022	195	8.168624849	125	4.636766565	199	7.40069934	205	7.215099861	231	9.023087125	320	10.09248702	376	12.40565671	169	5.69384396	149	5.123072434	228	8.577897759	447	13.83009128	439	17.6962349	224	8.50360251	319	10.47648366	275	10.1953648	180	6.12759712	211
Eja01G018780	178	9.426795257	134	8.886315741	93	5.974474076	15	0.921007482	20	1.276734426	29	2.081115501	24	1.525111924	30	1.836564206	17	1.238256882	76	4.90192092	126	8.14775045	123	7.527332253	24	1.630053663	14	0.767756931	32	1.835816977	2	0.11716458	24	1.434838294	15	0.981261516	220	11.83552953	127	8.901589537	105	6.930933333	40	2.284190586	40	2.578561872	88	5.208922065	42
Eja01G018820	97	2.61051894	68	2.291589883	79	2.579020923	23	0.71764684	18	0.583921035	18	0.656419892	40	1.291699549	47	1.462156169	42	1.554612521	105	3.441541805	85	2.793168537	66	2.052536798	73	2.519559172	100	2.786806098	97	2.827887835	24	0.714477619	18	0.546858874	24	0.797839973	33	0.90217335	24	0.854842542	23	0.771509539	45	1.305857842	64	2.096566205	53	1.594234117	45
Eja01G018860	78	2.900920452	88	4.098234064	99	4.466312143	136	5.864188912	138	6.186525459	162	8.164138159	80	3.570077194	105	4.514101343	121	6.189340053	56	2.536517601	78	3.542084531	82	3.524089843	65	3.100281735	67	2.580284882	52	2.094980052	130	5.348190188	148	6.213704234	120	5.512795706	208	7.858243687	137	6.743440899	154	7.138719014	193	7.739747629	218	9.868955796	176	7.316021956	263
Eja01G018870	59	1.267636149	76	2.044697498	48	1.250997671	11	0.27400792	29	0.751046977	12	0.349363849	6	0.15468217	17	0.422213693	28	0.827405478	32	0.837338805	54	1.416639885	33	0.819310359	26	0.716411485	55	1.223649202	71	1.652480273	9	0.213898326	10	0.24254384	6	0.159236744	96	2.095244826	70	1.990491902	102	2.731499501	18	0.417007036	5	0.130763369	2	0.048027913	4
Eja01G018910	3	0.287494558	4	0.479999997	7	0.813727652	0	0	0	0	0	0	0	0	0	0	0	0	0	0	0	0	0	0	0	0	0	0	0	0	0	0	0	0	0	0	32	3.115152361	26	3.29762672	29	3.463895026	16	1.6533189	4	0.46659691	6	0.642659216	10
Eja01G018940	213	12.29932884	170	12.29202969	175	12.25779964	32	2.142296681	32	2.227297804	14	1.095428307	15	1.039296516	15	1.001230008	14	1.111853588	67	4.711782649	114	8.03766243	100	6.672578809	46	3.406483026	61	3.647399067	25	1.563785383	34	2.171715846	74	4.823709822	48	3.423674613	554	32.49619518	406	31.02755931	359	25.83774503	31	1.930153182	59	4.146935822	33	2.129790398	68
Eja01G018950	72	2.509445767	86	3.753329037	85	3.593659322	59	2.384103781	49	2.05858071	49	2.314171346	56	2.341961479	60	2.417337877	45	2.157126372	71	3.013785248	99	4.213117913	96	3.866414877	145	6.481266928	145	5.233171387	151	5.701086053	81	3.122860685	68	2.675481027	87	3.745536262	95	3.363487851	76	3.505731747	57	2.476158973	140	5.261403717	97	4.115196193	75	2.921646692	56
Eja01G018960	3	0.095382923	0	0	0	0	1	0.036861856	0	0	1	0.043082757	0	0	1	0.036752777	0	0	3	0.11616606	2	0.077643029	0	0	0	0	1	0.032923122	0	0	2	0.070339883	0	0	1	0.039273428	0	0	0	0	0	0	0	0	1	0.03870106	0	0	1
Eja01G018970	534	10.21319106	414	9.915015785	409	9.488906505	812	18.00545313	844	19.45759444	747	19.3595347	1122	25.74894614	1075	23.76673109	900	23.67448092	502	11.69317778	453	10.57892414	557	12.31026202	295	7.23583747	491	9.724187618	365	7.562204108	918	19.42160665	805	17.38055837	854	20.17564862	368	7.14971875	331	8.378532612	257	6.126489207	326	6.72304585	356	8.287884504	441	9.427138857	354
Eja01G018980	0	0	0	0	0	0	0	0	0	0	0	0	0	0	0	0	0	0	0	0	0	0	0	0	0	0	0	0	0	0	0	0	0	0	0	0	0	0	0	0	0	0	0	0	0	0	0	0	0
Eja01G018990	62	4.798947629	36	3.48923075	50	4.694582607	23	2.064001383	27	2.519095233	32	3.356281763	42	3.900767037	46	4.115787476	23	2.448498903	42	3.95924382	55	5.198045922	63	5.634907259	17	1.687523503	29	2.324363018	26	2.180032661	25	2.140506757	30	2.621339191	47	4.493674534	6	0.471765862	5	0.512205334	8	0.771796239	9	0.751147289	2	0.188433368	8	0.69209454	5
Eja01G019020	8	0.602066167	8	0.753905813	7	0.639035427	2	0.174506681	4	0.362861363	2	0.203956873	15	1.354540196	9	0.782956319	2	0.207015082	16	1.466502658	21	1.92973037	7	0.608757294	8	0.772130682	10	0.779302148	4	0.326099068	14	1.165479247	26	2.208895795	17	1.580347495	27	2.064139002	20	1.992067281	9	0.844218947	5	0.40574438	2	0.183213607	19	1.598191997	3
Eja01G019030	1	0.041541645	1	0.052018348	5	0.251956956	1	0.048162777	0	0	1	0.05629085	0	0	0	0	0	0	7	0.354152544	4	0.202892868	2	0.096007594	0	0	0	0	0	0	0	0	0	0	0	0	24	1.01278176	11	0.604778224	4	0.207110459	1	0.044793187	0	0	1	0.046430654	0
Eja01G019070	18	1.314592053	15	1.371774186	11	0.974504486	0	0	1	0.088032898	2	0.19792589	0	0	0	0	0	0	6	0.533676874	28	2.496891267	12	1.012725268	1	0.093662358	2	0.151251654	3	0.237342265	1	0.080786868	1	0.082445346	5	0.451063762	25	1.85472466	10	0.966581033	12	1.092340645	7	0.551245188	11	0.977878	9	0.734652773	6
Eja01G019080	71	3.106191207	47	2.574782595	51	2.706528929	42	2.13033035	37	1.951183264	53	3.141953987	33	1.732328218	76	3.843476396	44	2.647526224	43	2.291115213	50	2.670932687	49	2.477181452	217	12.17520154	243	11.00848991	129	6.113569852	72	3.484372738	97	4.790592347	76	4.107077188	55	2.444294142	41	2.373960373	31	1.690401546	62	2.924757076	44	2.343127962	43	2.102613304	39
Eja01G019090	42	1.764989795	39	2.052250569	28	1.427327389	23	1.120594718	23	1.165057192	24	1.366653015	17	0.857211981	25	1.214433407	19	1.098156574	29	1.484224316	41	2.103777793	37	1.796745371	16	0.86230217	26	1.13140448	28	1.274636266	22	1.022675525	20	0.948790983	7	0.363362733	4	0.170755161	6	0.333705934	11	0.576161114	7	0.317189806	11	0.5626769	3	0.140907879	9
Eja01G019100	5	0.096443861	5	0.120766773	6	0.140387518	1	0.022363121	12	0.279005223	2	0.052274357	3	0.069434009	7	0.156078619	4	0.106116358	0	0	2	0.047103989	1	0.022289303	2	0.049474472	0	0	2	0.041789763	1	0.021336681	5	0.108873513	6	0.142956949	13	0.254723421	11	0.280812892	8	0.192332609	0	0	4	0.093915672	2	0.043117711	2
Eja01G019110	3438	87.33463728	2939	93.48740482	3084	95.0315205	1271	37.43294757	1191	36.46858485	1444	49.70521488	1722	52.48802097	1712	50.2718882	1374	48.00485232	2308	71.4044189	2722	84.42904383	2568	75.38198514	1707	55.61100677	2275	59.84304553	2191	60.29181491	1604	45.07204735	2642	75.76368795	1913	60.02678094	2503	64.5895767	1958	65.82837087	1828	57.87822316	2381	65.21812632	2166	66.97498018	3997	113.4843337	1924
Eja01G019120	46	10.96262145	30	8.95263153	26	7.516273837	22	6.078649381	8	2.298121967	18	5.812770882	15	4.289377286	8	2.203877047	10	3.277738806	26	7.546378259	27	7.856759362	39	10.74021797	28	8.557781728	28	6.909812383	16	4.130588199	7	1.845342141	1	0.26903218	5	1.471892275	38	9.199434316	25	7.885266322	32	9.505279999	30	7.709143228	13	3.771146737	23	6.126402657	22
Eja01G019130	1003	29.15970088	988	35.96764025	1055	37.20550909	680	22.92022472	582	20.39537136	841	33.1308243	752	26.2329043	1303	43.78923278	743	29.70904573	996	35.26550492	799	28.36299004	895	30.06748267	3141	117.1107213	3937	118.5220582	1826	57.50667214	909	29.23265684	953	31.27682623	975	35.01355299	1386	40.93231448	1020	39.24660323	1117	40.47563351	1238	38.80887469	1034	36.59115881	1367	44.41930524	1796
Eja01G019150	5	0.239578799	1	0.06	2	0.116246807	0	0	2	0.115514067	4	0.259712279	0	0	19	1.052380442	18	1.186229282	7	0.40849341	3	0.175518434	3	0.166108377	6	0.368702614	7	0.347318612	3	0.155716619	121	6.413365959	213	11.52140987	121	7.161651512	6	0.292045534	1	0.063415898	3	0.179166984	0	0	0	0	3	0.160664804	37
Eja01G019160	5	0.238527092	1	0.059736611	0	0	3	0.165926897	1	0.057503491	5	0.323215238	1	0.057241909	0	0	0	0	2	0.116200057	1	0.058249313	5	0.275631987	1	0.06118068	2	0.098798271	4	0.206710735	1	0.052770351	0	0	1	0.058927382	16	0.775369354	5	0.315687572	5	0.29730079	6	0.308636463	0	0	1	0.053319838	2
Eja01G019210	2	0.101849056	4	0.255070289	6	0.370638837	0	0	0	0	22	1.518111983	0	0	0	0	0	0	1	0.062020555	2	0.124359827	1	0.058846267	0	0	0	0	0	0	0	0	1	0.057487664	2	0.125807475	10	0.517306522	1	0.067397965	5	0.317362324	10	0.54910486	3	0.185960952	8	0.455342425	0
Eja01G019230	281	19.80356485	179	15.79657579	176	15.04604592	276	22.55142367	296	25.14521001	192	18.33548481	219	18.51942816	202	16.45618698	154	14.92710311	230	19.74119904	217	18.67324909	256	20.84821718	252	22.77635293	236	17.22267856	290	22.1396313	137	10.68021255	152	12.09283947	134	11.66517582	655	46.89205819	527	49.1549707	450	39.52828015	706	53.65003749	639	54.81651306	382	30.08995465	509
Eja01G019260	47	2.234308103	35	2.083464556	46	2.652623999	84	4.629694303	65	3.724646495	72	4.638011413	42	2.395746684	53	2.912472685	60	3.92296298	63	3.647492338	54	3.134455179	56	3.076274829	66	4.023793884	78	3.839648276	76	3.913759422	93	4.890468036	62	3.32724313	71	4.169202475	66	3.18720559	62	3.900826762	51	3.021855748	44	2.255413382	37	2.141018499	27	1.434597541	42
Eja01G019300	6	0.69662143	0	0	4	0.563349913	1	0.134608786	2	0.27989947	3	0.471977123	0	0	1	0.134210461	0	0	4	0.56560626	5	0.708824444	0	0	0	0	0	0	1	0.125771115	0	0	4	0.524267838	0	0	4	0.471765862	4	0.6146464	8	1.157694359	0	0	0	0	1	0.129767726	1
Eja01G019310	278	3.424515776	282	4.349870754	333	4.975895705	22	0.314199061	24	0.356362599	29	0.484068126	22	0.325179724	48	0.683496667	33	0.559095597	385	5.775954201	219	3.293984806	232	3.302434879	216	3.412358993	426	5.43394968	240	3.202587087	422	5.750281421	460	6.396756982	409	6.223391449	80	1.001071973	21	0.342368217	168	2.579419669	34	0.451607937	29	0.434836375	55	0.757248079	68
Eja01G019320	211	13.64880416	207	16.76699991	140	10.9853233	1	0.074996324	0	0	0	0	1	0.077617303	0	0	0	0	153	12.05347341	162	12.79529382	177	13.23053225	73	6.055940437	94	6.296390263	57	3.994131267	182	13.02284311	109	7.959509214	119	9.508424095	0	0	1	0.085611463	1	0.080625143	0	0	1	0.078738229	0	0	0
Eja01G019330	85	18.11215718	73	19.47811754	72	18.61043006	1	0.247046713	2	0.513697851	1	0.288738946	1	0.255680528	9	2.216841029	0	0	62	16.08983455	52	13.52937386	65	16.0050307	28	7.651663663	43	9.487927255	41	9.463906491	85	20.03514324	48	11.54622815	39	10.26514989	4	0.865829112	2	0.564028462	1	0.265588706	0	0	2	0.518745977	0	0	0
Eja01G019340	28	2.294752946	29	2.976108581	36	3.578928858	8	0.760143732	8	0.790304387	14	1.55474817	3	0.295015994	7	0.663157573	5	0.563593098	21	2.096070258	29	2.902010664	30	2.84112971	10	1.051052701	6	0.509191087	10	0.887796106	10	0.906567568	3	0.277553561	7	0.708639539	0	0	0	0	1	0.102149502	0	0	0	0	0	0	0
Eja01G019360	0	0	0	0	0	0	0	0	0	0	0	0	0	0	0	0	0	0	0	0	0	0	0	0	0	0	0	0	0	0	0	0	0	0	0	0	0	0	0	0	0	0	0	0	1	0.244963378	1	0.224930726	0
Eja01G019380	5	0.305948601	3	0.229864864	2	0.148450315	8	0.567539746	5	0.368786464	8	0.6633192	5	0.367108867	0	0	0	0	3	0.223567339	1	0.074713928	3	0.212124887	0	0	0	0	0	0	1	0.067686295	0	0	1	0.075583657	2	0.12431668	0	0	0	0	0	0	0	0	0	0	0
Eja01G019390	145	1.778106155	97	1.489478665	110	1.636270228	30	0.426519376	22	0.32519126	18	0.299099924	35	0.514996325	71	1.006442158	39	0.657766948	70	1.045433372	68	1.018173284	86	1.218652929	22	0.345986339	26	0.33015256	17	0.225825997	22	0.298424612	24	0.332237438	18	0.272653843	122	1.519744058	93	1.509358493	176	2.690052159	51	0.674354303	46	0.686627207	68	0.932008152	55
Eja01G019410	274	23.19033209	221	23.42186903	220	22.58664604	287	28.16217084	334	34.07449066	288	33.0295766	276	28.02927662	250	24.45891582	268	31.19672149	227	23.39865523	230	23.76880472	264	25.81976197	248	26.91873665	386	33.82948198	369	33.83125451	531	49.71336945	398	38.02656721	451	47.1500744	96	8.253698078	115	12.88172479	100	10.54908411	177	16.15317674	141	14.52609937	164	15.51391359	127
Eja01G019420	169	2.421002818	125	2.242288414	224	3.892505804	153	2.541135645	208	3.591686533	257	4.988796945	183	3.145618735	530	8.776578643	385	7.585550023	191	3.332349879	126	2.203952534	90	1.489851567	126	2.314865292	197	2.922311146	148	2.296707227	324	5.13423655	304	4.916203129	295	5.220114653	38	0.552984715	17	0.3223126	153	2.731859573	28	0.432508747	21	0.366185698	16	0.256182635	34
Eja01G019430	11	0.492340352	7	0.392322897	16	0.868691134	3	0.155676059	2	0.107901937	2	0.121298898	1	0.053705548	1	0.051738464	5	0.307794254	2	0.109021305	6	0.32790429	10	0.517207303	9	0.516608852	4	0.185389177	5	0.242425378	6	0.297061432	3	0.15157991	4	0.221147571	8	0.363733811	7	0.414658486	4	0.223147018	2	0.096523045	2	0.108962293	2	0.100051558	2
Eja01G019440	62	8.572165993	66	11.42656482	65	10.90146587	93	14.90766614	73	12.16601209	79	14.80062611	48	7.963179817	49	7.831334086	51	9.69810352	70	11.78706175	64	10.80443244	61	9.745870133	21	3.723614951	46	6.585797189	40	5.990929449	61	9.329341511	70	10.92558167	69	11.78412685	109	15.3089823	99	18.11564696	94	16.19888366	60	8.944960081	94	15.81977234	91	14.06246292	71
Eja01G019450	44	0.556389283	43	0.680875025	52	0.797631108	4	0.058642692	5	0.076211864	2	0.034269691	7	0.10621125	23	0.336197674	5	0.086958861	46	0.708422828	48	0.741123217	30	0.438368396	9	0.145953723	10	0.130941622	11	0.150679474	19	0.265767551	11	0.157024135	7	0.109338612	80	1.02763055	92	1.539691379	76	1.197837822	38	0.518129058	28	0.430980483	26	0.36746886	60
Eja01G019460	43	4.326793104	45	5.669999969	24	2.929419547	8	0.933287582	6	0.727738623	11	1.499838413	17	2.052546464	6	0.697894398	3	0.415180249	28	3.431344644	45	5.528830662	38	4.418482835	17	2.193780554	14	1.45873817	18	1.962029394	23	2.560046081	28	3.180558218	17	2.112983132	37	3.781989663	19	2.530294349	21	2.633754666	23	2.495478215	34	4.164377423	21	2.361772618	26
Eja01G019470	120	1.962195782	94	1.924694543	68	1.348784805	32	0.606650971	36	0.709561582	27	0.598244852	13	0.255064987	5	0.094508721	5	0.112447254	93	1.852049869	83	1.657151772	137	2.588651346	39	0.817847418	35	0.5926261	50	0.88565877	35	0.633069528	38	0.701442916	47	0.94931072	0	0	0	0	0	0	0	0	0	0	0	0	0
Eja01G019480	8	0.441311444	8	0.552609134	2	0.13383135	10	0.639562556	13	0.864420496	4	0.298998705	9	0.595722653	15	0.956505013	6	0.455223014	7	0.470285814	3	0.202068938	12	0.764941725	11	0.778205822	8	0.456979615	9	0.537815164	9	0.549186668	7	0.435914071	8	0.545123149	0	0	1	0.07300876	10	0.68756467	3	0.178445143	2	0.134294644	1	0.061656138	1
Eja01G019500	2	0.032420329	2	0.040596658	3	0.0589904	1	0.018793828	1	0.019539521	0	0	2	0.038901274	1	0.018738215	0	0	2	0.039484447	3	0.05937885	1	0.018731792	1	0.02078902	3	0.050357054	2	0.035119858	3	0.053793642	3	0.054897975	0	0	2	0.032933536	2	0.042907893	0	0	0	0	2	0.039463074	0	0	1
Eja01G019510	10	1.661665796	15	3.1211009	17	3.426614607	13	2.504464382	15	3.004425507	9	2.026470583	12	2.39260678	10	1.92081027	3	0.685618759	19	3.845084758	18	3.65207163	21	4.032318956	10	2.131033458	18	3.097189823	15	2.700040451	46	8.455198066	29	5.439880045	34	6.978659886	33	5.570299677	23	5.058145149	31	6.420424219	10	1.791727478	17	3.438476771	18	3.343007114	11
Eja01G019520	18	0.204016789	11	0.156120149	27	0.371218685	8	0.105126261	7	0.095635238	7	0.107509182	10	0.136000281	8	0.104815179	8	0.124709962	8	0.11043126	2	0.027678752	4	0.052389626	5	0.072679176	3	0.035210022	4	0.049112125	4	0.050150546	6	0.076770134	5	0.070002386	2	0.02302737	3	0.045002271	7	0.098889412	3	0.036664261	8	0.110371484	5	0.063340943	4
Eja01G019530	0	0	0	0	0	0	0	0	0	0	0	0	0	0	0	0	0	0	0	0	0	0	0	0	0	0	0	0	0	0	0	0	0	0	0	0	0	0	0	0	0	0	0	0	0	0	0	0	1
Eja01G019540	5	0.434691772	5	0.544319997	3	0.316377311	3	0.302385176	18	1.886298511	5	0.589027449	4	0.417270622	3	0.30149038	2	0.239143823	7	0.741170443	2	0.212307097	5	0.502311733	4	0.445982682	6	0.540149905	7	0.659241877	1	0.096168688	3	0.294428818	6	0.644335562	1	0.088314569	0	0	1	0.108360192	0	0	0	0	0	0	0
Eja01G019550	5	0.300866398	7	0.527441858	2	0.145984363	10	0.697640219	10	0.725320887	5	0.40768788	5	0.361010713	5	0.347787906	3	0.248280547	0	0	6	0.440836996	3	0.208601218	0	0	4	0.249238605	6	0.391102205	11	0.732181315	7	0.475498737	8	0.594624919	4	0.244503238	6	0.477831421	2	0.150000266	3	0.194649464	2	0.146489728	1	0.067255034	1
Eja01G019560	0	0	0	0	0	0	0	0	0	0	0	0	0	0	0	0	0	0	0	0	0	0	0	0	0	0	0	0	0	0	0	0	0	0	0	0	0	0	0	0	0	0	0	0	0	0	0	0	0
Eja01G019570	5	0.131057577	18	0.590795945	9	0.286158928	15	0.455838725	7	0.221165139	6	0.213106892	14	0.440318131	2	0.060598645	5	0.180251917	18	0.574610122	25	0.800120212	14	0.424045119	2	0.067230867	9	0.244279082	15	0.425910867	8	0.231955349	22	0.650972222	15	0.485660548	6	0.159758628	7	0.242834251	5	0.163350506	2	0.056526279	3	0.095716515	1	0.029296332	0
Eja01G019580	48	0.542235059	43	0.608257793	29	0.397390074	26	0.340523847	32	0.435735392	39	0.59698728	20	0.271095779	36	0.470099345	35	0.543791178	32	0.440255683	43	0.593113643	27	0.352453659	18	0.260774697	21	0.245650295	27	0.330404118	16	0.199934901	27	0.344316445	13	0.181400778	127	1.457374002	55	0.822297211	185	2.604812307	34	0.414146073	41	0.563772265	73	0.92170158	69
Eja01G019590	30	0.351464887	33	0.48411384	22	0.31264827	9	0.122244978	18	0.254190722	23	0.365125898	10	0.140574676	35	0.473990374	18	0.290035361	20	0.28536409	15	0.214572988	12	0.162455282	14	0.210346511	21	0.254760224	7	0.088837036	16	0.207349477	13	0.171930009	14	0.202599402	68	0.809264597	47	0.728749581	185	2.701411643	31	0.391607189	23	0.327991069	56	0.733279985	70
Eja01G019600	0	0	0	0	1	0.046189166	0	0	0	0	0	0	0	0	0	0	0	0	0	0	0	0	0	0	0	0	0	0	0	0	0	0	0	0	0	0	0	0	0	0	0	0	0	0	0	0	0	0	0
Eja01G019610	104	20.03898241	83	20.02595734	115	26.87898254	73	16.3077112	95	22.06441569	59	15.40452993	55	12.71602628	50	11.13661274	55	14.57547682	68	15.95731704	82	19.29208997	81	18.0351287	31	7.660385164	54	10.77426672	59	12.31486535	70	14.91978752	77	16.74868423	63	14.99451109	42	8.220771091	22	5.610283102	27	6.484319999	20	4.155282874	19	4.456248681	24	5.168620928	22
Eja01G019620	4	0.314994038	9	0.887478256	11	1.050770055	0	0	0	0	0	0	0	0	0	0	1	0.108307891	6	0.575442891	2	0.192307153	6	0.545991014	2	0.20198491	3	0.244633109	0	0	1	0.087109318	2	0.17779518	3	0.291818642	12	0.959940972	15	1.563339758	8	0.785218783	3	0.254736907	1	0.095855235	0	0	0
Eja01G019640	7	0.124706656	3	0.06692459	4	0.086441888	1	0.020654725	5	0.107371272	6	0.144842815	6	0.128259413	10	0.205936052	4	0.098009764	7	0.151879189	6	0.130516658	4	0.082346186	2	0.045694947	9	0.166029684	3	0.057895949	14	0.275893776	3	0.060333774	9	0.198053964	209	3.782324797	169	3.984722386	165	3.663817967	180	3.457740307	183	3.96840672	221	4.400529965	179
Eja01G019650	1	0.205819968	0	0	0	0	0	0	0	0	0	0	0	0	1	0.237918545	0	0	0	0	0	0	0	0	1	0.263957553	1	0.21312733	0	0	0	0	0	0	0	0	143	29.89816153	95	25.87801038	105	26.93612727	81	17.97632034	69	17.28662018	85	19.55363694	59
Eja01G019660	0	0	0	0	0	0	0	0	0	0	0	0	0	0	0	0	0	0	0	0	0	0	0	0	0	0	0	0	1	0.092548556	0	0	0	0	0	0	297	25.77577351	212	23.97120962	196	20.87126339	140	12.89705722	93	9.671431473	106	10.12188265	61
Eja01G019670	0	0	4	0.174910025	0	0	0	0	0	0	0	0	0	0	0	0	0	0	0	0	2	0.085277594	0	0	0	0	0	0	0	0	0	0	0	0	1	0.043135146	74	2.625031386	74	3.420056899	61	2.655033624	49	1.845041734	32	1.360207959	38	1.483155041	29
Eja01G019680	30	1.708694073	41	2.924150927	32	2.210882677	43	2.839483444	51	3.50138394	37	2.855610014	57	3.895509938	41	2.699402861	35	2.741756359	31	2.15037097	23	1.599535915	39	2.566844546	21	1.533942008	29	1.710380334	21	1.295679789	26	1.638093473	44	2.829067957	30	2.110637979	119	6.885111217	76	5.728968336	102	7.241050565	67	4.1147754	109	7.556889108	79	5.029111505	77
Eja01G019690	8	0.2144508	7	0.234967932	3	0.097550972	3	0.093236673	16	0.516992411	1	0.036323844	1	0.032165039	1	0.030986924	1	0.036868498	9	0.293825058	5	0.16365557	7	0.216834122	0	0	1	0.027758074	1	0.029038422	0	0	0	0	3	0.09933639	38	1.034766169	26	0.922424445	24	0.801876112	2	0.057809066	1	0.032629557	3	0.089883516	0
Eja01G019700	6	0.116062239	6	0.145332858	2	0.046929113	15	0.336402163	10	0.233166522	16	0.419385866	9	0.20889527	12	0.268325365	11	0.292651083	0	0	11	0.259809771	11	0.24588061	0	0	6	0.120182873	2	0.04190878	2	0.042794895	3	0.06551015	8	0.191152119	148	2.908187139	163	4.172987363	137	3.30307634	427	8.906269705	302	7.110827279	285	6.161772635	191
Eja01G019710	25	2.97897322	35	5.222368392	30	4.336311829	114	15.74922794	113	16.23048639	66	10.65674662	63	9.007692302	71	9.779704395	28	4.588834328	25	3.628066471	38	5.528830662	31	4.268548168	27	4.126073333	13	1.604063589	22	2.839779387	53	6.985938105	50	6.725804503	43	6.329136781	47	5.689123853	26	4.100338487	32	4.752639999	34	4.368514496	16	2.320705684	30	3.995479993	15
Eja01G019730	32	2.813538979	34	3.74330095	22	2.346379734	39	3.975533267	25	2.649533821	58	6.910111664	36	3.797972898	25	2.540877663	23	2.781304579	11	1.177888765	31	3.328033991	36	3.657609705	39	4.397584092	36	3.277608647	47	4.476474832	53	5.154672776	46	4.565711173	70	7.60239505	57	5.090949087	45	5.236429286	42	4.602678058	31	2.938954926	35	3.745799224	36	3.537745392	24
Eja01G019740	759	8.726487917	662	9.530782851	1148	16.01077167	915	12.19682062	1330	18.43214413	2069	32.23386037	1749	24.12870023	3141	41.74518989	2688	42.5054616	1088	15.23474703	533	7.482522412	549	7.293936238	532	7.844331453	888	10.57212573	505	6.289620255	2112	26.86048828	1604	20.81851389	1477	20.97624015	930	10.86179507	474	7.212666119	2077	29.7640868	1043	12.93035052	1110	15.5343894	1540	19.78971555	1530
Eja01G019750	21	7.457947074	26	11.56235288	16	6.892751875	72	29.64560554	83	35.53076806	59	28.392663	60	25.56805284	38	15.59999243	32	15.63031525	13	5.622791644	22	9.539943104	23	9.43886426	15	6.831842556	9	3.309742066	15	5.77067469	39	15.32099189	32	12.82914239	31	13.59913019	51	18.39886863	46	21.62109103	40	17.70591372	26	9.956383672	14	6.052036393	26	10.32035094	16
Eja01G019770	1725	45.0410444	1523	49.79573255	1541	48.80840905	886	26.82136657	850	26.75252506	776	27.45586862	819	25.65958672	809	24.41791981	773	27.7598173	1358	43.18448641	1608	51.2658897	1492	45.01736577	1086	36.3660194	1242	33.58091974	1470	41.57880649	884	25.53253238	975	28.73899742	866	27.93101258	1146	30.39659315	1040	35.9395358	911	29.64804628	897	25.25457531	850	27.01542297	910	26.55717408	771
Eja01G019790	693	12.84721077	585	13.58014322	422	9.489880108	63	1.354078963	53	1.18434433	112	2.813505388	53	1.178956787	25	0.535742885	31	0.790414803	311	7.021738309	352	7.96785422	426	9.125929638	40	0.951003672	53	1.017426681	40	0.803287367	195	3.998825929	241	5.043596122	223	5.106577333	505	9.510162394	352	8.63650541	492	11.36839271	241	4.81749121	214	4.829063108	210	4.351269921	267
Eja01G019800	571	36.89194441	450	36.40665854	574	44.98627045	1278	95.7313356	1206	93.92241395	733	64.17317485	795	61.63238422	927	69.23344785	611	54.29432075	517	40.68128069	561	44.25694176	609	45.46787236	634	52.53288876	627	41.94832423	819	57.32112036	809	57.8184217	563	41.06307582	651	51.95482201	420	27.56548689	309	26.4224867	339	27.29942411	580	40.40654381	638	50.17525738	437	31.55716565	650
Eja01G019820	5	0.249478749	7	0.43735537	8	0.484201578	34	1.96684573	38	2.285460138	24	1.62266515	17	1.017791635	10	0.57677223	6	0.411749007	17	1.03304945	12	0.731085046	17	0.980176705	4	0.25595884	6	0.310003389	8	0.432403172	18	0.993478177	30	1.6897889	21	1.29429205	17	0.861655005	9	0.594327511	14	0.8706627	6	0.322807099	10	0.607347218	5	0.278839742	4
Eja01G019840	11	0.858766073	2	0.19551724	5	0.473505315	1	0.090512804	0	0	9	0.952091782	0	0	120	10.82939583	142	15.24713672	31	2.947491243	9	0.857921999	1	0.090214032	25	2.503045764	47	3.799545848	16	1.35312372	810	69.9502846	845	74.47089054	555	53.5210484	128	10.15109993	16	1.65318687	176	17.12589241	27	2.27286809	37	3.516069173	47	4.101107625	94
Eja01G019850	70	3.674930442	58	3.812869544	46	2.929419547	41	2.495529838	40	2.531264775	23	1.636187359	8	0.503950027	19	1.153042919	4	0.288821043	82	5.242924115	119	7.628183755	121	7.340545853	13	0.875267945	7	0.380540392	19	1.080537927	20	1.161457579	10	0.5926506	13	0.843031633	227	12.10592226	151	10.49174682	151	9.88066968	16	0.905731224	25	1.597587247	9	0.528098225	12
Eja01G019860	9	0.419766733	12	0.700841198	3	0.169730317	1	0.054074602	0	0	0	0	0	0	0	0	0	0	12	0.681640506	17	0.968138588	9	0.485064978	0	0	0	0	0	0	6	0.309555861	3	0.157955374	2	0.115224528	16	0.758064974	20	1.234568736	15	0.871997253	10	0.502914065	12	0.68127154	4	0.208519471	1
Eja01G019880	17	0.957222815	13	0.916601031	22	1.502655622	6	0.391690643	6	0.407231976	0	0	0	0	6	0.39053158	6	0.464657688	25	1.714402394	38	2.612587339	50	3.253314331	16	1.155395549	23	1.341045749	13	0.792944522	4	0.249141678	4	0.254256319	3	0.208657889	73	4.175494539	61	4.545835606	43	3.017803274	6	0.364286975	2	0.137077952	16	1.006943766	12
Eja01G019910	362	6.407101855	293	6.493719834	330	7.084996787	201	4.124553506	122	2.602791557	179	4.292993218	321	6.817175784	333	6.812995151	359	8.739070903	301	6.488259172	360	7.779983212	290	5.931205314	410	9.306438297	469	8.595626544	398	7.63082442	444	8.692772248	490	9.790317642	427	9.335344905	208	3.739704894	177	4.146160361	176	3.882612742	326	6.221554808	297	6.398571096	330	6.528119755	251
Eja01G019930	0	0	0	0	0	0	3	0.055650982	2	0.038572719	3	0.065042784	0	0	0	0	1	0.02200602	0	0	0	0	0	0	0	0	1	0.016568202	0	0	0	0	3	0.054186694	1	0.019763925	0	0	1	0.02117598	2	0.03988523	1	0.0172525	0	0	0	0	2
Eja01G019940	8	0.40361353	6	0.379052923	55	3.365976499	4	0.233971817	3	0.182441437	10	0.683643744	0	0	3	0.174959598	4	0.277557826	2	0.122889382	0	0	0	0	1	0.064702687	2	0.104485822	0	0	7	0.390657389	30	1.708616631	28	1.744950842	22	1.12750727	13	0.868038231	27	1.697844234	11	0.598407032	7	0.429880022	8	0.451114547	8
Eja01G019950	1363	31.24920283	1069	30.68977198	2259	62.8249249	327	8.691978965	465	12.85057442	1414	43.92852392	129	3.548781006	2763	73.22590717	4062	128.0857345	1535	42.86078324	743	20.79960092	508	13.4585633	178	5.233710272	1072	25.45010101	298	7.401072906	2416	61.27203301	5576	144.3156723	5137	145.4795966	4419	102.9172158	1223	37.10985995	3940	112.58944	787	19.4556656	827	23.07927115	2320	59.45004493	4469
Eja01G020000	28	1.187682438	19	1.009180322	34	1.749419167	11	0.540957088	16	0.818066836	1	0.057477308	0	0	1	0.049032393	0	0	26	1.343149292	30	1.553769741	27	1.323420842	0	0	1	0.043923197	4	0.183796665	1	0.04692071	5	0.239419739	0	0	5	0.215443427	5	0.280693321	11	0.581558407	1	0.045737306	0	0	0	0	0
Eja01G020040	53	4.185803767	57	5.637034853	47	4.50270519	88	8.057744528	101	9.615035003	82	8.775481623	80	7.581224971	118	10.77273039	73	7.929459983	77	7.406318018	56	5.400253205	75	6.844727463	143	14.48390342	148	12.10364976	159	13.60302356	43	3.756589358	63	5.61682883	73	7.121562506	18	1.444097247	16	1.672409973	13	1.279689767	36	3.065729051	37	3.556953698	19	1.677172416	37
Eja01G020050	111	1.540967895	46	0.799652525	64	1.07776294	43	0.692096884	54	0.903630482	44	0.827708475	28	0.466417724	75	1.20357363	32	0.610995972	69	1.166617102	73	1.237418411	44	0.705854504	21	0.373883668	20	0.28750953	21	0.315809535	43	0.660330475	44	0.689558209	24	0.411558228	120	1.692282245	61	1.120779601	210	3.633693203	84	1.257413653	72	1.21668065	120	1.861971259	123
Eja01G020060	3	0.150516542	3	0.188476453	1	0.060860517	0	0	4	0.241907575	5	0.339928122	6	0.361210719	7	0.405977351	3	0.207015082	10	0.611042774	2	0.122522563	2	0.11595377	1	0.064344224	3	0.15586043	4	0.217399379	30	1.664970353	13	0.736298598	9	0.557769704	15	0.764495927	10	0.664022427	8	0.500277895	5	0.270496254	1	0.061071202	5	0.280384561	7
Eja01G020070	4	0.393742547	3	0.369782607	4	0.477622752	0	0	1	0.118653036	0	0	1	0.118113288	0	0	0	0	6	0.719303613	4	0.480767884	4	0.454992512	0	0	0	0	2	0.213264065	0	0	4	0.44448795	0	0	0	0	0	0	0	0	0	0	0	0	0	0	0
Eja01G020090	79	1.322829353	23	0.482255775	40	0.812473834	36	0.698887157	22	0.444043905	55	1.247939511	9	0.180827985	32	0.61939472	20	0.460600584	30	0.611795985	27	0.552031166	28	0.541784612	11	0.236219641	6	0.104035036	6	0.10883368	32	0.592719184	28	0.529276252	24	0.496406442	103	1.752003207	55	1.218875065	119	2.483602243	58	1.047208115	47	0.957961561	34	0.636321744	61
Eja01G020100	9	0.469767765	1	0.06536023	2	0.126631969	7	0.423610358	5	0.314584419	6	0.424371361	7	0.438414739	4	0.241346766	2	0.143578184	120	7.628349559	112	7.13808685	122	7.358553242	44	2.945370739	51	2.756528694	43	2.431333255	160	9.238106395	28	1.649857289	38	2.450043164	60	3.18136057	51	3.523146082	63	4.098638386	70	3.93973506	49	3.113223332	75	4.375453595	69
Eja01G020110	187	37.63303769	184	46.36799975	145	35.39715286	119	27.76530556	109	26.44116997	102	27.81518511	73	17.62775199	72	16.74946556	44	12.17862063	512	125.4891756	437	107.3821778	490	113.9503468	201	51.87645781	271	56.47400628	261	56.89885244	76	16.91856541	84	19.08334931	77	19.14114131	540	110.3932118	386	102.8098546	338	84.78181688	253	54.90052073	217	53.15705298	241	54.20830486	183
Eja01G020120	778	10.81447297	530	9.225172628	734	12.37640415	364	5.866174439	419	7.020471596	664	12.50685042	423	7.055252034	1182	18.99258278	743	14.20470874	10	0.169291206	17	0.288534524	11	0.176689341	7	0.124787301	7	0.100757049	6	0.09034671	856	13.1619974	692	10.85874169	604	10.37079708	1282	18.10234043	503	9.253659584	2855	49.46411296	468	7.014551198	509	8.612258125	667	10.3626949	1052
Eja01G020130	19	0.544798395	26	0.933530338	18	0.626076473	7	0.23270627	9	0.311065058	13	0.505102694	11	0.378461152	14	0.464035325	9	0.354929817	23	0.803190737	30	1.050331946	24	0.795216464	3	0.110318935	5	0.148458087	7	0.21742806	1	0.031717905	8	0.258952346	5	0.177093107	11	0.320402462	20	0.75898289	16	0.571821594	18	0.556522846	5	0.174512169	19	0.608915368	8
Eja01G020140	11	1.067323548	16	1.943999989	17	2.000898173	12	1.349933824	14	1.637411902	11	1.446272755	8	0.931407639	9	1.009454397	7	0.93415556	16	1.890740926	15	1.777124142	18	2.018216783	10	1.244371323	15	1.507114691	16	1.681739481	12	1.287973494	6	0.657207183	7	0.838978597	11	1.084219044	8	1.027337555	9	1.088439428	10	1.046240867	10	1.181073429	10	1.084487427	6
Eja01G020150	249	4.214885175	206	4.366429883	298	6.118927745	309	6.064188703	391	7.97791967	655	15.02386991	263	5.341811414	876	17.14080821	564	13.13056039	282	5.813586587	100	2.066852584	109	2.132086405	66	1.432771467	154	2.699347267	100	1.833672331	514	9.62435853	480	9.172237318	431	9.011832402	900	15.4756839	339	7.594616879	1967	41.50009689	196	3.577426714	269	5.542582595	393	7.435326881	636
Eja01G020170	11	0.181948611	7	0.144986301	10	0.200645174	8	0.153417137	15	0.299070667	10	0.224135255	15	0.297710204	18	0.3441671	10	0.227496027	6	0.120869283	5	0.100983208	1	0.019113841	1	0.021213027	3	0.051384123	4	0.071672307	7	0.128078541	3	0.056017659	3	0.06129524	17	0.285644536	8	0.175132125	14	0.288630648	3	0.053506382	1	0.020133976	1	0.018487457	3
Eja01G020190	92	1.709044575	100	2.326153833	162	3.650507435	38	0.818421418	29	0.649366771	40	1.006884529	34	0.75786331	81	1.739367577	38	0.970883043	23	0.520357759	44	0.998024817	38	0.815719908	8	0.19059089	25	0.480902693	18	0.362220811	6	0.123293189	14	0.293589989	12	0.275357078	292	5.510225272	166	4.081252099	285	6.598857845	49	0.981499124	36	0.814032148	43	0.892801957	42
Eja01G020200	17	6.158133441	13	5.896799968	8	3.515303456	0	0	0	0	0	0	0	0	0	0	0	0	0	0	0	0	0	0	0	0	0	0	0	0	0	0	0	0	0	0	0	0	0	0	0	0	0	0	0	0	0	0	0
Eja01G020220	973	28.59350287	819	30.13778242	1093	38.96254743	836	28.48318996	964	34.14743262	676	26.91877743	556	19.60540039	497	16.88308082	297	12.00407577	874	31.28056514	1042	37.3891285	1060	35.99583807	274	10.32646489	280	8.520482548	416	13.24290257	587	19.08160479	423	14.03274179	382	13.86651483	710	21.19501903	548	21.31350385	619	22.67271459	572	18.12503377	435	15.56027513	252	8.277061421	331
Eja01G020230	435	21.46808821	240	14.83160755	241	14.42759082	17	0.97270436	12	0.71385805	0	0	5	0.296087805	3	0.171145765	5	0.339384399	265	15.92790381	423	25.4898678	267	15.22675212	8	0.506338195	22	1.12429022	16	0.855380662	1	0.054591671	0	0	2	0.121922412	253	12.68368873	278	18.15802799	250	15.37809264	4	0.212859177	7	0.420509341	0	0	1
Eja01G020240	301	8.177638966	206	7.008119962	239	7.876476806	354	11.15045338	348	11.39638683	327	12.0382485	168	5.476676919	132	4.145492725	103	3.848720906	241	7.974199857	255	8.459110914	357	11.20783054	101	3.519082101	73	2.053694952	111	3.266778942	97	2.915113342	85	2.606921825	113	3.792183257	268	7.39634519	179	6.436269783	216	7.314312959	160	4.687159082	160	5.291208961	118	3.583146458	158
Eja01G020250	590	29.51981419	426	26.68972361	569	34.53397214	380	22.0431183	346	20.8672014	270	18.30541107	243	14.58862242	588	34.00789277	97	6.674997369	1183	72.08667408	1056	64.5132064	921	53.24920648	22	1.411662495	60	3.10859752	32	1.734390625	230	12.7295109	103	5.817635099	79	4.882453711	1347	68.46208853	705	46.68426183	1119	69.78306563	38	2.050092601	38	2.314294895	24	1.342128086	191
Eja01G020280	18	1.852379711	12	1.546363628	8	0.998665755	26	3.102120655	34	4.21757611	22	3.067851299	23	2.840087688	52	6.185882166	38	5.378471404	14	1.754664875	10	1.256552423	5	0.594592487	10	1.319787767	17	1.811582305	8	0.891831543	17	1.9352127	19	2.20728675	16	2.033887507	20	2.090780526	6	0.817200328	18	2.308810909	6	0.665789642	12	1.503184364	7	0.805149756	3
Eja01G020290	57	1.234919808	55	1.492105255	48	1.261472532	124	3.114679848	128	3.342722861	148	4.344899447	120	3.119547117	162	4.057137291	190	5.661548846	45	1.187367209	32	0.846519527	42	1.051489871	53	1.472605297	71	1.592846361	61	1.431624319	64	1.53379087	91	2.225629854	72	1.926840796	97	2.134796958	48	1.376337394	82	2.214298182	30	0.700831203	24	0.632919732	39	0.94438618	38
Eja01G020300	27	0.36907792	36	0.616211317	35	0.580356703	33	0.52299323	38	0.626129834	24	0.444549018	45	0.73809662	39	0.616253921	27	0.507616606	53	0.882345766	32	0.534105906	34	0.537062859	14	0.245430721	8	0.113238974	17	0.251732073	25	0.378021571	27	0.416644554	41	0.692289257	35	0.486007851	52	0.940756906	37	0.630397343	19	0.280050385	20	0.332780438	16	0.244453015	13
Eja01G020310	2	0.215620919	6	0.809999996	2	0.261555317	0	0	0	0	0	0	2	0.258724344	0	0	0	0	0	0	0	0	0	0	0	0	0	0	0	0	0	0	0	0	0	0	0	0	0	0	0	0	0	0	0	0	0	0	0
Eja01G020320	2	0.231712032	2	0.290149252	5	0.702685925	3	0.40296532	5	0.698256674	1	0.156990258	0	0	0	0	0	0	3	0.423300207	5	0.707313091	0	0	1	0.14858165	0	0	1	0.125502946	1	0.128156567	0	0	4	0.572437422	46	5.413739597	23	3.526681159	24	3.465677782	3	0.374772848	2	0.282047386	6	0.776946216	5
Eja01G020330	19	0.455199717	16	0.479999997	13	0.377802124	3	0.083329248	5	0.144392584	4	0.12985614	5	0.143735747	2	0.055388444	7	0.230655694	29	0.846164921	31	0.906845241	27	0.747487698	24	0.737405228	20	0.496169445	11	0.285480467	4	0.106006049	3	0.081136689	8	0.23674881	7	0.170359895	11	0.348787442	9	0.268750476	0	0	1	0.029162307	0	0	3
Eja01G020340	94	3.544502654	50	2.360860501	30	1.372212487	84	3.672269666	54	2.454413399	56	2.861340837	62	2.805211072	19	0.828174477	15	0.777922742	48	2.204333627	82	3.775412472	87	3.790867518	50	2.417931786	64	2.498958617	51	2.083209558	24	1.00106198	16	0.681075221	21	0.978129106	17	0.651174393	21	1.048012634	31	1.456959556	122	4.960386954	118	5.416053586	94	3.96165289	78
Eja01G020350	135	3.317695006	93	2.861926714	162	4.829368724	154	4.387844601	81	2.399463845	385	12.8208711	305	8.993918182	178	5.056656833	165	5.577048117	65	1.94547065	125	3.750902756	66	1.87429751	35	1.103106193	42	1.068817655	32	0.851898787	43	1.168943229	139	3.856249594	69	2.094600567	160	3.994326976	148	4.813757155	145	4.441493622	139	3.683373544	157	4.696516321	222	6.097850606	44
Eja01G020360	286	14.92817566	190	12.41844374	208	13.16972476	317	19.18349763	289	18.18297943	247	17.46995437	340	21.29443018	480	28.96161191	271	19.45484393	249	15.82882533	187	11.91805572	177	10.6759338	43	2.878430495	61	3.297024517	86	4.862666511	297	17.148235	285	16.79319026	231	14.89368344	230	12.19521552	196	13.53993396	178	11.58027988	71	3.996016989	82	5.209883943	88	5.133865552	115
Eja01G020430	0	0	0	0	0	0	0	0	0	0	0	0	0	0	0	0	0	0	0	0	0	0	0	0	0	0	0	0	0	0	0	0	0	0	0	0	2	0.083631221	1	0.054480022	5	0.256534545	4	0.177543905	3	0.150318436	1	0.046008557	9
Eja01G020460	311	9.689588674	286	11.15793572	301	11.37585658	528	19.07245953	418	15.69812328	406	17.14056368	433	16.18748025	404	14.5501378	645	27.63900624	302	11.45936444	447	17.00495853	284	10.22480878	336	13.42551078	482	15.5504739	492	16.60524877	265	9.132992477	395	13.8927971	286	11.00678342	289	9.146685266	249	10.26748485	256	9.941302017	648	21.76948886	692	26.2436683	573	19.95357371	438
Eja01G020470	157	2.996426425	123	2.939557413	192	4.445062326	17	0.376167018	12	0.276065231	8	0.206894081	7	0.160305495	30	0.661859809	4	0.104998166	54	1.255181015	63	1.468140492	45	0.992449419	0	0	6	0.118578746	2	0.041349408	1	0.021111847	0	0	0	0	80	1.551011054	75	1.894458084	88	2.093365142	8	0.164635022	3	0.069694533	3	0.063995043	12
Eja01G020490	86	2.132787107	38	1.180063891	64	1.925314536	26	0.747567187	45	1.345203753	58	1.949086722	49	1.458114196	35	1.003362553	31	1.057373705	77	2.325671746	72	2.180241758	51	1.461541441	19	0.604295339	13	0.333844362	9	0.241783631	6	0.164597252	22	0.615913015	17	0.520771744	118	2.972706296	94	3.085294894	76	2.34920544	31	0.828970399	30	0.905615409	55	1.524519066	16
Eja01G020520	116	3.714219622	77	3.087259853	100	3.884027095	10	0.371225172	10	0.385954485	21	0.911135566	53	2.03625359	75	2.775950022	57	2.510164615	46	1.793808422	31	1.211977022	33	1.22099935	37	1.519350254	46	1.525172832	32	1.109928237	14	0.495860941	45	1.626558732	13	0.514164844	141	4.586164662	94	3.983430237	123	4.908774166	148	5.109749147	110	4.287219989	64	2.290396545	150
Eja01G020530	118	2.027095682	66	1.419740745	49	1.021082849	42	0.836506574	86	1.780808391	73	1.699296704	34	0.70083787	61	1.211331093	28	0.661558158	116	2.426939033	68	1.426343921	116	2.3027253	36	0.793124435	59	1.049532498	40	0.744367775	44	0.836117265	72	1.396279566	61	1.294408963	31	0.54097211	16	0.363774284	26	0.556703484	10	0.185233919	26	0.543674648	12	0.230406434	16
Eja01G020540	412	4.289447456	358	4.667238909	286	3.611959146	355	4.285093634	354	4.442566109	279	3.936066737	411	5.134431459	376	4.525147813	300	4.295791039	280	3.550347016	376	4.779858967	343	4.126578951	141	1.882651076	164	1.76807068	116	1.308270223	201	2.314847936	194	2.280097986	198	2.546353893	183	1.935424196	109	1.501932467	85	1.103014984	81	0.909321435	48	0.608301471	62	0.72146778	53
Eja01G020550	52	0.902426228	33	0.717125515	40	0.842056082	90	1.810834257	95	1.9872773	68	1.59908442	45	0.937059746	61	1.223711353	21	0.501239649	44	0.929971583	56	1.186641394	80	1.604317256	12	0.267076822	17	0.305498389	29	0.545182234	20	0.38393759	33	0.646502115	35	0.750284277	59	1.040114899	36	0.826857438	67	1.449244024	11	0.205839787	5	0.105621386	5	0.096983864	17
Eja01G020570	18	0.188015472	10	0.130795847	13	0.164716497	42	0.508625585	29	0.365128375	46	0.651078015	6	0.075200155	18	0.217337356	17	0.244223676	8	0.101769985	8	0.102031477	7	0.084491112	1	0.01339577	3	0.032448452	1	0.011315048	18	0.207977266	19	0.224038332	22	0.283852812	217	2.302511242	178	2.460712406	120	1.562286505	100	1.126287746	81	1.029863336	138	1.611095508	70
Eja01G020580	392	5.892087647	306	5.759402458	317	5.779829853	473	8.242749451	555	10.05547558	400	8.146991002	342	6.168160134	258	4.482740782	182	3.762463333	180	3.295067175	206	3.78071076	267	4.637525334	33	0.636126751	45	0.700401848	56	0.91181449	133	2.211347761	156	2.647008736	131	2.432225641	109	1.664296001	150	2.983968002	81	1.517492315	208	3.371124098	169	3.092027366	150	2.519970784	176
Eja01G020590	0	0	0	0	0	0	3	0.401254215	3	0.417175007	8	1.250589065	9	1.245831874	4	0.53342247	2	0.317335222	0	0	0	0	0	0	0	0	0	0	0	0	5	0.638061887	4	0.520928553	0	0	47	5.507941565	34	5.19121737	38	5.46402242	21	2.612270189	14	1.965948128	26	3.352470687	12
Eja01G020600	49	0.871803243	45	1.002554022	41	0.884868871	25	0.515691812	12	0.257353541	28	0.67504783	23	0.491017125	46	0.946065098	21	0.513877322	3	0.065005828	6	0.130345713	2	0.041119166	1	0.022817549	4	0.073694322	0	0	58	1.141491462	34	0.682887184	24	0.527452163	34	0.614500524	14	0.329663001	19	0.421341611	8	0.153476067	7	0.151598161	11	0.218744026	19
Eja01G020610	6	0.087077679	2	0.036346154	2	0.03520937	12	0.201913179	12	0.209924603	8	0.157325708	1	0.017414139	1	0.016776308	1	0.019960589	2	0.035350391	0	0	7	0.117393901	0	0	7	0.105197464	2	0.031442779	0	0	1	0.01638337	3	0.053780679	0	0	0	0	0	0	0	0	0	0	0	0	0
Eja01G020620	94	0.931538998	83	1.029968989	100	1.202114532	78	0.896180762	88	1.051192758	116	1.557705274	149	1.771763939	175	2.00471216	66	0.899569826	108	1.303483622	67	0.810720382	57	0.652739576	24	0.305021896	42	0.430996869	21	0.225438358	153	1.67720787	120	1.342462237	129	1.579109815	86	0.865750156	35	0.459051069	105	1.296942841	35	0.373998194	41	0.494573152	60	0.664577376	86
Eja01G020630	352	5.090880485	273	4.944083018	302	5.298218211	290	4.862684166	298	5.195089131	308	6.036081129	211	3.661669107	159	2.658203044	150	2.983728165	386	6.799017811	134	2.36634541	198	3.309080486	51	0.945947431	102	1.527573261	54	0.846017466	237	3.791585533	270	4.408203622	269	4.805647963	339	4.980476284	246	4.708744397	330	5.948706308	230	3.586793282	191	3.36245978	227	3.669418198	178
Eja01G020650	16	3.116070052	14	3.41419353	19	4.488626725	40	9.031815307	64	15.02428125	44	11.61165223	50	11.68432522	87	19.58606859	98	26.25010605	14	3.320656107	23	5.46938087	22	4.951101309	34	8.492053758	55	11.09178793	48	10.12660333	80	17.23453182	55	12.09198401	78	18.76425248	88	17.40968215	36	9.279177917	168	40.78071741	45	9.449917505	41	9.719514668	43	9.360020515	50
Eja01G020660	204	11.80472864	186	13.47757181	167	11.72235777	105	7.044383105	100	6.975130571	111	8.703680363	102	7.082268951	91	6.087066157	85	6.764917791	22	1.550447831	32	2.260991453	41	2.741584271	11	0.816328791	16	0.958732526	12	0.752215742	170	10.88170719	173	11.30107062	185	13.22351782	546	32.09515103	358	27.41754966	393	28.34501827	267	16.65963092	205	14.43953457	255	16.49252445	166
Eja01G020670	6	0.09679894	7	0.141413301	10	0.195700534	4	0.074818185	4	0.077786789	5	0.109305866	4	0.077432939	9	0.167842774	6	0.133133809	20	0.39296872	18	0.354580589	14	0.260999267	4	0.082761038	13	0.217177255	11	0.192241597	8	0.142768242	13	0.236761099	4	0.079712931	204	3.343262352	120	2.562243308	86	1.729323135	83	1.443862099	111	2.179795853	89	1.604835313	143
Eja01G020680	384	8.708349361	318	9.030350535	291	8.005164642	377	9.912285365	364	9.950215896	303	9.311107949	301	8.190633957	295	7.733345689	197	6.144529057	0	0	0	0	0	0	0	0	0	0	0	0	397	9.959038232	359	9.19066027	422	11.82133448	403	9.283903245	375	11.25526328	351	9.921334356	278	6.797945664	216	5.96254766	222	5.627023243	218
Eja01G020690	8	0.178738393	2	0.055953947	7	0.189713643	23	0.595776715	19	0.511691219	37	1.120169389	5	0.13404304	70	1.80786789	12	0.368745616	0	0	0	0	0	0	0	0	0	0	3	0.072607996	43	1.062719358	35	0.882761841	55	1.517888908	394	8.94221329	145	4.287613563	570	15.873075	62	1.4936465	89	2.420423507	175	4.370056243	339
Eja01G020720	11	0.263420532	20	0.599735563	28	0.813369024	45	1.249387849	32	0.92370526	56	1.817184727	42	1.206848153	101	2.795883684	56	1.844432308	35	1.020783444	13	0.380122337	8	0.221380226	9	0.276405089	32	0.793521236	7	0.181589323	44	1.165552626	81	2.189725122	39	1.15364179	44	1.070361683	12	0.380327698	56	1.671488197	50	1.291086129	52	1.515771628	58	1.552408621	62
Eja01G020730	95	1.273301627	63	1.057355692	58	0.942992725	140	2.17552236	115	1.857941477	198	3.596060526	117	1.881654802	301	4.663532128	165	3.041651057	186	3.036192262	92	1.505631241	95	1.471374402	63	1.082916139	106	1.471177899	69	1.001825567	147	2.179451941	239	3.6162066	149	2.466853693	452	6.154135635	181	3.210746626	708	11.82767266	421	6.084404211	381	6.215930605	606	9.078235154	526
Eja01G020760	3	0.048645006	2	0.040608773	5	0.098346672	43	0.80837577	40	0.781814098	15	0.32958116	15	0.291846619	12	0.224925679	8	0.178412282	3	0.059244344	5	0.098994282	4	0.074949527	2	0.041590447	2	0.033581388	1	0.017565169	1	0.017936565	2	0.036609572	1	0.020029331	198	3.261393007	172	3.691179995	92	1.859358711	48	0.839240659	31	0.611860183	36	0.652440063	31
Eja01G020780	692	27.05096281	481	23.54477685	423	20.05809391	89	4.033615214	60	2.827186017	31	1.642072926	32	1.500973462	32	1.445997026	13	0.698936534	610	29.04123653	578	27.58846725	652	29.45209081	1	0.050132945	0	0	4	0.169383833	5	0.216206582	29	1.279741565	8	0.386292303	878	34.86519423	538	27.83419592	761	37.07828512	24	1.011617068	30	1.427484432	11	0.480607378	96
Eja01G020790	381	19.27578739	286	18.11865912	316	19.39308471	360	21.11628327	377	22.99084867	316	21.66348627	349	21.18648848	397	23.21766001	797	55.45787568	348	21.4424809	300	18.53239328	308	18.00651928	316	20.50316101	341	17.86459474	376	20.60678917	1221	68.33215056	1310	74.81799958	1310	81.86681278	264	13.56788078	173	11.58385269	330	20.80939441	688	37.53218632	841	51.79127951	1133	64.0675589	335
[truncated: 22,149 more rows]
[truncated: 39 more columns]
