# Supplementary material for: Genome assembly of wild loquat (Eriobotrya japonica) and resequencing provide new insights into the genomic evolution and fruit domestication in loquat
Source: Hortic Res. 2022 Dec 2;10(2):uhac265. doi: 10.1093/hr/uhac265 (PMC9909508; doi:10.1093/hr/uhac265)
Supplement: Web_Material_uhac265 [file web_material_uhac265.zip › Supplemental Table S14 List of all identified metabolites in ripening fruits of wild and cultivated loquats.xls]

## Sheet: Sheet1
Index	Q1 (Da)	Q3 (Da)	Molecular Weight (Da)	Formula	Ionization model	Compounds	Class I	Class II	CAS	Level	GZ-White-FR1	GZ-White-FR2	GZ-White-FR3	GZ-23-FR1	GZ-23-FR2	GZ-23-FR3	Huabai No.1-FR1	Huabai No.1-FR2	Huabai No.1-FR3	Jinhua No.2-FR1	Jinhua No.2-FR2	Jinhua No.2-FR3	mix01	mix02	mix03	cpd_ID	kegg_map
pmb0782	86.1	69.2	85.089	C5H11N	[M+H]+	Piperidine	Alkaloids	Piperidine alkaloids	110-89-4	3	2440500	519120	423520	228390	255560	246410	92098	127100	152300	305010	331540	353450	402070	431480	439490	C01746	ko00960
pme2292	89.11	72.08	88.1	C4H12N2	[M+H]+	Putrescine	Alkaloids	Alkaloids	110-60-1	3	914920	840890	1545000	1813800	883830	1409400	570500	667740	810500	594470	484090	454860	1064400	1029400	1133200	C00134	ko00330,ko00472,ko00480,ko00960,ko01100,ko01110,ko02010
Lmgn000188	89.02	59.01	90.032	C3H6O3	[M-H]-	D-Lactic Acid	Organic acids	Organic acids	10326-41-7	3	9	28284	22118	74711	68297	57020	62464	84577	49594	72479	47437	74808	65482	47389	41502	C00256	ko00620,ko01100
pmf0291	96.04	68.05	95.037	C5H5NO	[M+H]+	4-Hydroxypyridine	Alkaloids	Pyridine alkaloids	626-64-2	3	128680	161550	310430	9	9	9	9	9	9	9	9	9	35025	46663	47567	--	--
Lmqp000873	101.02	55.02	100.018	C4H4O3	[M+H]+	Succinic anhydride	Organic acids	Organic acids	108-30-5	1	995920	556430	1045300	570090	429260	517750	253280	227870	272830	1579800	1410600	1509900	783370	801800	792540	C19524	--
mws4052	102.05	56.05	101.048	C4H7NO2	[M+H]+	1-Aminocyclopropane-1-carboxylic acid	Organic acids	Organic acids	22059-21-8	3	314730	217420	226100	92716	190450	164670	141150	221180	129510	185030	139240	152800	170160	147400	160120	C01234	ko00270,ko01100,ko01110
MWS4312	101.03	55.02	102.032	C4H6O3	[M-H]-	Butanone acid	Organic acids	Organic acids	600-18-0	3	46397	40299	56110	64410	64823	63450	22390	20017	21013	9	15543	11847	38885	31778	41991	--	--
Lmgn000219	101.02	55.02	102.032	C4H6O3	[M-H]-	Succinic semialdehyde	Organic acids	Organic acids	692-29-5	3	22184	42643	29046	122090	146420	80714	119090	156640	120090	133430	129270	151640	80318	126110	109480	C00232	ko00250,ko00350,ko00650,ko00750,ko00760,ko01100,ko01200
pmf0256	101.1	84.7	102.104	C6H14O	[M-H]-	3-Methyl-1-pentanol	Others	Saccharides and Alcohols	589-35-5	3	9	9	9	9	10739	9	3883.4	3262.3	9	4241.2	4455.4	3131.8	7968.5	6780.3	10007	--	--
pme1841	103.12	86.1	102.116	C5H14N2	[M+H]+	Cadaverine	Alkaloids	Alkaloids	462-94-2	3	13159	14571	12457	11276	8515.3	9444.2	10433	12260	11514	14176	13158	12784	7770.9	9359.9	9334.6	C01672	ko00310,ko00480,ko00960,ko01100,ko01110
pme3017	104.07	58	103.063	C4H9NO2	[M+H]+	2-Aminoisobutyric acid*	Organic acids	Organic acids	62-57-7	2	836850	289420	369280	340920	876960	431480	144930	197540	173090	806900	517410	686100	624320	519660	544210	C03665	--
pme3033	104.07	86	103.063	C4H9NO2	[M+H]+	N,N-Dimethylglycine	Amino acids and derivatives	Amino acids and derivatives	1118-68-9	3	123260	43933	108640	47331	118070	62222	12678	26370	24636	67667	34783	34112	64478	54989	43611	C01026	ko00260,ko01100
pme3011	104.07	68.8	103.063	C4H9NO2	[M+H]+	γ-Aminobutyric acid*	Organic acids	Organic acids	56-12-2	2	175360	42030	157930	95540	141100	70188	12662	43245	14819	33888	24261	20104	55852	60075	58989	C00334	ko00250,ko00330,ko00410,ko00650,ko00760,ko01100
pmb0484	104.1	60.1	103.091	C5H13NO	[M+H]+	Choline	Alkaloids	Alkaloids	62-49-7	1	5469400	2419400	2170100	2405700	6275300	3042700	1238900	1211500	1360600	6174300	3794400	4885500	3729800	3727800	3710500	C00114	ko00260,ko00564,ko01100,ko02010
mws0576	103.04	59.1	104.047	C4H8O3	[M-H]-	3-Hydroxybutyric acid	Organic acids	Organic acids	300-85-6	3	432330	820940	187890	139670	174740	140630	123370	106080	156950	230260	264110	276530	272260	286350	336040	C01089	ko00072,ko00650,ko01100
pme1975	103	59	104.06	C3H4O4	[M-H]-	Malonic acid	Organic acids	Organic acids	141-82-2	3	537650	719850	253730	123870	215610	122530	102810	113950	121820	211090	210100	204680	216520	268280	286890	C00383	ko00061,ko00240,ko00410,ko01100,ko01212
pme0010	106	60	105.043	C3H7NO3	[M+H]+	L-Serine	Amino acids and derivatives	Amino acids and derivatives	56-45-1	3	442630	278380	299700	210750	445750	197020	137660	278260	137650	277730	235770	263350	246090	253440	262110	C00065	ko00260,ko00261,ko00270,ko00460,ko00600,ko00630,ko00920,ko00970,ko01100,ko01110,ko01200,ko01230,ko02010
mws0255	112.05	95	111.043	C4H5N3O	[M+H]+	Cytosine	Nucleotides and derivatives	Nucleotides and derivatives	71-30-7	1	207620	167260	408510	174460	237790	75334	115100	149120	112860	155680	157990	137600	152940	170780	189650	C00380	ko00240,ko01100
pme2122	112.09	95	111.08	C5H9N3	[M+H]+	Histamine	Alkaloids	Alkaloids	51-45-6	3	260070	176200	452680	185850	276960	122850	125790	202860	175050	234460	172070	229100	200460	183890	208060	C00388	ko00340,ko01100,ko01110
pme1936	114.07	86	113.059	C4H7N3O	[M+H]+	Creatinine	Organic acids	Organic acids	60-27-5	3	58125	62144	44865	48153	53217	49366	53758	64579	77206	80468	75882	74804	57872	64435	81231	C00791	ko00330,ko01100
pme0006	116.07	70.1	115.063	C5H9NO2	[M+H]+	L-Proline	Amino acids and derivatives	Amino acids and derivatives	147-85-3	1	14722000	7736300	11376000	5064400	8019100	7467700	3421000	4120600	3368400	7067900	7099000	7862200	6374900	7206100	6674400	C00148	ko00330,ko00332,ko00970,ko01100,ko01110,ko01230,ko02010
pme3193	116.04	74	117.043	C4H7NO3	[M-H]-	N-Acetyl-L-glycine	Amino acids and derivatives	Amino acids and derivatives	543-24-8	3	21673	34263	45293	9064.5	19233	10180	6294	4978.3	4958.4	23047	30949	35252	20764	17631	32122	--	--
MWS5209	235.16	118.09	117.079	C5H11NO2	[2M+H]+	N-Methyl-α-aminoisobutyric acid	Amino acids and derivatives	Amino acids and derivatives	2566-34-9	3	144890	350120	107850	9	64843	3678	24804	31948	7393.5	12200	9	9	28500	26199	14530	--	--
mws0191	118.09	59	117.079	C5H11NO2	[M+H]+	Betaine	Alkaloids	Alkaloids	107-43-7	1	5713100	7285000	5478300	673360	2908300	528360	2542500	3117200	1569300	1415300	872230	605320	2073800	2331000	2381900	C00719	ko00260,ko01100,ko02010
mws0256	118.09	72.1	117.079	C5H11NO2	[M+H]+	L-Valine	Amino acids and derivatives	Amino acids and derivatives	72-18-4	1	101430000	35430000	31992000	11315000	17428000	11527000	7270400	9153700	10475000	24098000	22643000	24905000	24003000	26427000	26640000	C00183	ko00280,ko00290,ko00311,ko00460,ko00770,ko00966,ko00970,ko01100,ko01110,ko01210,ko01230,ko02010
mws0470	117.02	73	118.027	C4H6O4	[M-H]-	Methylmalonic acid*	Organic acids	Organic acids	516-05-2	1	4088000	2824300	4601100	3775000	2518900	2139200	1190800	1149000	1287200	6815500	6980600	6713200	3873300	3922900	3859900	C02170	ko00240,ko00280,ko00640,ko01100
mws0192	117.02	73	118.027	C4H6O4	[M-H]-	Succinic acid*	Organic acids	Organic acids	110-15-6	1	3856000	2661500	4423900	3616500	2313600	1993500	1028800	1049000	1265900	6662200	6870800	6884800	3517700	3623200	3612600	C00042	ko00020,ko00190,ko00250,ko00310,ko00350,ko00360,ko00620,ko00630,ko00640,ko00650,ko00760,ko00920,ko01100,ko01110,ko01200
pme1730	117	59	118.027	C4H6O4	[M-H]-	D-Erythronolactone	Organic acids	Organic acids	15667-21-7	3	4593.8	14852	15739	33337	32631	29637	47679	41544	48281	47929	24548	39977	26284	28194	16361	--	--
mws0147	117.06	59	118.063	C5H10O3	[M-H]-	β-Hydroxyisovaleric acid	Organic acids	Organic acids	625-08-1	3	561720	555970	567440	692120	417260	462950	554770	607760	845230	573510	607990	616820	523640	575470	583180	C20827	ko00280,ko01100
pme3096	118	74	119.022	C3H5NO4	[M-H]-	Aminomalonic acid	Organic acids	Organic acids	1068-84-4	3	4065400	2855700	4367700	3646100	2501100	2181500	1176400	1203700	1319200	6801000	6866200	6712100	3573100	3884300	4004500	C00872	--
mws0671	120.07	74.1	119.058	C4H9NO3	[M+H]+	L-Homoserine	Amino acids and derivatives	Amino acids and derivatives	672-15-1	3	459100	276820	268930	152580	264970	160660	131380	169620	128890	164370	183780	126700	206500	165730	185760	C00263	ko00260,ko00270,ko00300,ko00920,ko01100,ko01110,ko01230
mws0230	120.07	74	119.058	C4H9NO3	[M+H]+	L-Threonine	Amino acids and derivatives	Amino acids and derivatives	72-19-5	1	648330	337910	241220	114390	321220	231350	149910	185530	130880	134860	196100	166060	202790	247340	188420	C00188	ko00260,ko00261,ko00290,ko00860,ko00970,ko01100,ko01110,ko01230,ko02010
pmp001287	120.08	103.05	119.073	C8H9N	[M+H]+	N-Benzylmethylene isomethylamine	Alkaloids	Alkaloids	-	1	4098300	1052000	1981900	1769600	1474200	1162600	1033300	1537000	1912500	688110	733600	620390	1609500	1528200	1624700	--	--
MWS4305	119.04	59.01	120.042	C4H8O4	[M-H]-	Erythrose	Others	Saccharides and Alcohols	583-50-6	3	66674	92884	76503	238790	332740	224320	341660	411220	289810	453370	463750	477340	319120	263000	300500	C01796	--
pma0134	121.04	93.06	120.042	C4H8O4	[M+H]+	D-(-)-Threose	Others	Saccharides and Alcohols	95-43-2	3	330090	164520	122980	99339	68097	61576	65846	81687	72475	31829	51181	18153	72150	76110	74210	C06463	--
Lmbp000728	121.06	77.04	120.058	C8H8O	[M+H]+	(S)-2-Phenyloxirane	Others	Others	20780-54-5	1	17094000	9049900	5300200	5686600	3772800	3517200	1091100	1120900	1197400	813320	3288800	1022900	3690400	3895400	3841600	C20782	ko01100
pme0195	120.02	62	121.02	C3H7NO2S	[M-H]-	L-Cysteine	Amino acids and derivatives	Amino acids and derivatives	52-90-4	3	41168	52708	47306	59272	57416	43948	71572	47493	45875	34576	47968	48588	57834	52507	40678	C00097	ko00260,ko00270,ko00311,ko00332,ko00430,ko00460,ko00480,ko00730,ko00770,ko00920,ko00970,ko01100,ko01110,ko01200,ko01230,ko04122
pmb0069	122	105	121.053	C7H7NO	[M+H]+	Benzamide	Phenolic acids	Phenolic acids	55-21-0	3	668650	227050	270200	86250	117580	58611	23564	33880	39405	55759	83828	50683	173250	170940	161020	C09815	--
mws0491	122.1	105	121.089	C8H11N	[M+H]+	Phenethylamine	Alkaloids	Alkaloids	64-04-0	3	1936300	657160	764400	250510	330010	161630	73561	70541	106460	112840	206940	158860	464240	479940	489120	C05332	ko00360,ko01100
mws0628	121.03	92	122.037	C7H6O2	[M-H]-	4-Hydroxybenzaldehyde	Phenolic acids	Phenolic acids	123-08-0	3	342540	427910	310840	518750	388570	282000	436650	382920	352570	246380	232160	257390	335760	338560	375160	C00633	ko01100
mws0133	123.06	80.05	122.048	C6H6N2O	[M+H]+	Nicotinamide	Others	Vitamin	98-92-0	3	495560	424170	335260	363680	250960	264640	236140	281270	371660	374300	391890	426180	408990	434730	469090	C00153	ko00760,ko01100
pme1216	122.03	78	123.032	C6H5NO2	[M-H]-	2-Picolinic acid	Organic acids	Organic acids	98-98-6	3	207160	263860	222860	85041	77067	87259	629780	676510	722630	58462	64121	47385	217440	239440	243760	C10164	ko00380,ko01100
Lmbp000668	124.04	78.03	123.032	C6H5NO2	[M+H]+	Isonicotinic acid*	Others	Vitamin	55-22-1	1	994540	1051700	1230300	366360	160530	234820	1639000	1841300	2605600	197850	181660	168970	867080	973290	853520	C07446	--
pme0490	124.04	78	123.032	C6H5NO2	[M+H]+	Nicotinic acid (Vitamin B3)*	Others	Vitamin	59-67-6	1	957890	1044100	1237200	388680	165580	225000	1579200	1806900	2383900	214630	172050	160020	872030	936790	854690	C00253	ko00760,ko00960,ko01100,ko01110
pmb0302	126.1	96	125.024	C2H8NO3P	[M+H]+	2-Aminoethylphosphonate	Lipids	Glycerol ester	2041-14-7	3	34398	22086	30299	37216	6818.5	28156	9	9	9	16556	25594	26083	33014	23788	23946	C03557	ko00440,ko01100,ko02010
mws0982	126.1	68	125.095	C6H11N3	[M+H]+	1-Methylhistamine	Alkaloids	Alkaloids	501-75-7	3	12933	18250	13932	13649	16316	16802	19228	11622	16329	18107	15027	15816	11657	12228	17917	C05127	ko00340,ko01100
MWStz253	126.13	67.06	125.12	C8H15N	[M+H]+	Octahydroisoindole	Alkaloids	Alkaloids	21850-12-4	2	407730	2511300	4290200	3170800	2165800	2365800	570180	730310	1135700	1290400	1384400	1272700	1952100	2131600	1989600	--	--
pmp001086	127.04	97	126.032	C6H6O3	[M+H]+	5-Hydroxymethylfurfural	Others	Others	67-47-0	1	266960	372450	382730	511330	1721600	1284900	2022500	2062300	1544700	1450500	993710	1450500	1078900	640800	1203500	C11101	--
MWSmce448	127.05	81.04	126.043	C5H6N2O2	[M+H]+	Imidazol-1-yl-acetic acid*	Organic acids	Organic acids	22884-10-2	2	1054700	1125000	1743600	1203500	1533400	1432600	2294000	2573900	1875500	1349300	1652500	1995700	1455800	1458100	1563500	--	--
MWSmce118	127.05	81.04	126.043	C5H6N2O2	[M+H]+	Imidazole-4-Acetic Acid*	Organic acids	Organic acids	645-65-8	2	976660	1186500	1676000	1380600	1314200	1633100	2594100	2827900	1932900	1348500	1674000	1711600	1567300	1660300	1425100	C02835	ko00340,ko01100
Lmbn000612	128.04	82.03	129.043	C5H7NO3	[M-H]-	1-Pyrroline-4-hydroxy-2-carboxylic acid	Organic acids	Organic acids	9054-77-7	3	9596	8306.4	7843.3	2363.4	3733.1	2275.7	5097.4	5741.9	5860.5	2801.8	2765.1	9	3710.4	3442.3	5583.8	C04282	ko00330,ko01100
ML10181668	130.09	84.08	129.079	C6H11NO2	[M+H]+	Cycloleucine	Amino acids and derivatives	Amino acids and derivatives	52-52-8	1	15676000	19753000	35424000	34311000	27172000	32955000	9453600	9534300	13129000	18565000	19439000	19907000	20983000	22989000	23974000	C03969	--
Rfmb319	130.09	84.08	129.079	C6H11NO2	[M+H]+	Pipecolic acid	Organic acids	Organic acids	4043-87-2	1	4320600	6158400	11329000	11935000	8952900	11331000	3244500	2806500	3360800	5714600	5954800	6136400	6866100	7183200	7567100	C00408	ko00310,ko00960,ko01100,ko01110
Zmdp000376	130.09	84.08	129.09	C5H11N3O	[M+H]+	4-Guanidinobutanal	Others	Others	-	2	14801000	19069000	34493000	32622000	24888000	31201000	10025000	10133000	11961000	18065000	18634000	18924000	21155000	23041000	23278000	--	--
Zmgn000217	129.02	85.03	130.027	C5H6O4	[M-H]-	Methylenesuccinic acid	Organic acids	Organic acids	97-65-4	3	79761	64365	49846	59704	9	22075	21758	33438	51403	287480	259210	278080	62674	82841	86284	C00490	ko00660,ko01100
mws0425	129.02	85	130.027	C5H6O4	[M-H]-	Citraconic acid	Organic acids	Organic acids	498-23-7	3	27698000	25647000	40634000	14823000	5809100	12520000	5656900	6188900	6420600	1997500	2239600	2228700	12720000	13354000	13815000	C02226	ko00290,ko00660,ko01100,ko01210
pme2693	131.12	114.09	130.111	C6H14N2O	[M+H]+	N-Acetylputrescine	Alkaloids	Alkaloids	18233-70-0	3	10585	9	9	9826.3	189560	9	9164.6	23654	25151	110760	26890	39616	26545	27385	40847	C02714	ko00330,ko01100
pmb0501	131.13	114.1	130.122	C5H14N4	[M+H]+	Agmatine	Alkaloids	Alkaloids	306-60-5	3	15599	6231.4	5570.2	17960	185010	6049	11621	28290	22878	102800	27854	65745	36397	29372	40744	C00179	ko00330,ko01100
MWS2413	130.05	58.03	131.058	C5H9NO3	[M-H]-	N-acetyl-beta-alanine	Amino acids and derivatives	Amino acids and derivatives	3025-95-4	3	9	9	9	27946	34180	26550	8667.5	11006	14031	9	9	9	18179	25897	24526	C01073	ko00410
pma3649	132.1	86.1	131.058	C5H9NO3	[M+H]+	5-Aminolevulinate	Alkaloids	Alkaloids	106-60-5	3	39281000	12404000	10433000	4913400	6113500	5757000	2784300	3018800	4101400	7518800	6262100	8342500	9613600	10916000	9368700	C00430	ko00260,ko00860,ko01100,ko01110,ko02010
mws0712	130.05	86	131.058	C5H9NO3	[M-H]-	N-Propionylglycine	Amino acids and derivatives	Amino acids and derivatives	21709-90-0	3	1411600	1232900	2009200	775280	285050	611880	292250	309900	255970	9	9	9	639870	708910	712220	--	--
mws0216	132.07	86	131.058	C5H9NO3	[M+H]+	Trans-4-Hydroxy-L-proline	Amino acids and derivatives	Amino acids and derivatives	51-35-4	2	10189000	3103800	1683300	1091100	1405600	816230	1816100	1846800	1937300	2770700	2478600	2638400	2876700	2814200	3280700	C01157	ko00330,ko01100,ko02010
Zmpn000638	130.05	88.04	131.069	C4H9N3O2	[M-H]-	3-Guanidinopropionic acid	Organic acids	Organic acids	353-09-3	3	407870	607880	505860	284250	267570	313410	68520	75874	67262	109400	107990	135520	201780	214970	261950	C03065	--
mws0227	132.1	86.2	131.095	C6H13NO2	[M+H]+	L-Leucine*	Amino acids and derivatives	Amino acids and derivatives	61-90-5	1	49214000	16276000	16363000	10349000	11477000	9928600	4784000	6120800	7199000	12412000	11575000	13439000	15475000	15817000	15186000	C00123	ko00280,ko00290,ko00966,ko00970,ko01100,ko01110,ko01210,ko01230,ko02010
pme0274	132.1	69	131.095	C6H13NO2	[M+H]+	6-Aminocaproic acid	Organic acids	Organic acids	60-32-2	2	2453700	471960	272420	213870	9	9	86186	92678	206240	502170	374820	271260	530270	495610	546690	C02378	ko01100
mws1587	132.1	86	131.095	C6H13NO2	[M+H]+	L-Norleucine*	Amino acids and derivatives	Amino acids and derivatives	327-57-1	1	50250000	17337000	17184000	11082000	12156000	10338000	4958600	6526700	7575500	13091000	12430000	14016000	15790000	16681000	15753000	C01933	--
mws0258	132.1	86	131.095	C6H13NO2	[M+H]+	L-Isoleucine*	Amino acids and derivatives	Amino acids and derivatives	73-32-5	1	50379000	17203000	17009000	11162000	12181000	10158000	5362500	6220000	7681900	12801000	12765000	14180000	15644000	16395000	16191000	C00407	ko00280,ko00290,ko00460,ko00960,ko00966,ko00970,ko01100,ko01110,ko01210,ko01230,ko02010
pmp001198	132.1	57.1	131.095	C6H13NO2	[M+H]+	6-Deoxyfagomine	Alkaloids	Piperidine alkaloids	197449-09-5	1	2989700	721460	639490	393620	361190	366640	255790	253830	302600	489280	523170	497640	593960	612590	637580	--	--
mws1167	131	59.2	132.006	C4H4O5	[M-H]-	Oxaloacetic acid	Organic acids	Organic acids	328-42-7	3	6021.5	10442	9	20026	39758	22498	19036	37696	21636	19427	31832	17652	10858	12574	17265	C00036	ko00010,ko00020,ko00250,ko00620,ko00630,ko00710,ko01100,ko01110,ko01200,ko01210,ko01230
Lmbn001288	131.03	87.04	132.042	C5H8O4	[M-H]-	2-Hydroxy-2-methyl-3-oxobutanoic acid*	Organic acids	Organic acids	71698-08-3	3	868740	818350	894150	1120400	2119600	865710	491270	464590	768630	643640	859780	735830	906550	967890	970710	C06010	ko00290,ko00650,ko00660,ko00770,ko01100,ko01110,ko01210,ko01230
Lmbn001364	131.03	87.05	132.042	C5H8O4	[M-H]-	4-Hydroxy-2-Oxopentanoic Acid*	Organic acids	Organic acids	3318-73-8	3	912160	816420	938920	1137400	2025700	803550	521000	466450	817310	699120	889820	740700	915580	931890	941220	C03589	ko00360,ko01100
pme0243	131.03	87.05	132.042	C5H8O4	[M-H]-	Glutaric acid*	Organic acids	Organic acids	110-94-1	1	140790	83260	100560	267870	385840	89429	105920	104480	130910	156840	150080	125020	129110	164770	152650	C00489	ko00071,ko00310,ko01100
mws0473	131.03	87.05	132.042	C5H8O4	[M-H]-	2-Methylsuccinic acid	Organic acids	Organic acids	498-21-5	1	9083400	8895600	9419700	11332000	20591000	8860300	5357600	5254200	8991000	6828400	8851300	7829300	9740800	10006000	9924800	--	--
Lmgn000160	131.05	70.03	132.053	C4H8N2O3	[M-H]-	3-Ureidopropionic Acid	Organic acids	Organic acids	462-88-4	3	20372	93552	31666	9	101970	25071	9	17168	7825.2	212550	200620	248230	55754	58841	75917	C02642	ko00240,ko00410,ko00770,ko01100
mws0001	133.06	74	132.054	C4H8N2O3	[M+H]+	L-Asparagine	Amino acids and derivatives	Amino acids and derivatives	70-47-3	2	3652800	8739500	1873400	96617	7309700	1598300	399050	799910	473500	8923600	8567600	8844500	3776300	4125600	3583600	C00152	ko00250,ko00460,ko00970,ko01100,ko01110,ko01230
mws0341	131.07	85	132.079	C6H12O3	[M-H]-	2-Hydroxyisocaproic acid	Organic acids	Organic acids	20312-37-2	2	9886200	5672800	2566400	9	143490	9	9	9	9	9	9	9	1754500	2007700	2091900	C03264	--
Lmrn002746	131.07	85.07	132.079	C6H12O3	[M-H]-	2-Hydroxy-4-methylpentanoic acid	Organic acids	Organic acids	498-36-2	1	1891200	1282600	1449200	9	47997	9	9	9	24983	12519	18676	9	368800	380940	306310	--	--
mws0219	132.03	88	133.038	C4H7NO4	[M-H]-	L-Aspartic Acid	Amino acids and derivatives	Amino acids and derivatives	56-84-8	1	3306800	4719900	5026700	630900	1724800	1999100	1455800	1619500	2476800	5310200	5735800	6200300	2830100	2829800	2986900	C00049	ko00220,ko00250,ko00260,ko00261,ko00270,ko00300,ko00340,ko00410,ko00460,ko00710,ko00760,ko00770,ko00970,ko01100,ko01110,ko01200,ko01210,ko01230,ko02010
mws1480	132.05	99.92	133.053	C8H7NO	[M-H]-	4-Hydroxyphenylacetonitrile	Phenolic acids	Phenolic acids	14191-95-8	3	167230	482850	175020	176200	195930	131400	242470	236590	159220	149870	173810	158760	235930	165110	132120	C03766	--
mws0275	133.01	71.01	134.022	C4H6O5	[M-H]-	L-Malic acid	Organic acids	Organic acids	97-67-6	1	26303000	25139000	25894000	21404000	16548000	19743000	15097000	15197000	19326000	11930000	12428000	13466000	20218000	22117000	23189000	C00149	ko00020,ko00620,ko00630,ko00710,ko01100,ko01110,ko01200
Zmgn000503	133.05	71.01	134.058	C5H10O4	[M-H]-	2,3-Dihydroxy-3-Methylbutanoic Acid	Organic acids	Organic acids	1756-18-9	1	7803400	7933700	7815400	7599900	4364200	4041300	4110700	3981300	7729700	6817100	7138300	7167400	7579400	8128400	8951600	C04039	--
MWSmce701	135.08	79.05	134.073	C9H10O	[M+H]+	4-Ethylbenzaldehyde	Others	Others	4748-78-1	3	21747	34478	26998	29915	22137	24509	17070	28411	37029	29286	36812	41639	12776	19661	13688	--	--
Zmdp000972	136.04	91.05	135.035	C4H9NO2S	[M+H]+	S-Methyl-L-cysteine	Amino acids and derivatives	Amino acids and derivatives	1187-84-4	2	182960	210030	209070	134300	152870	118100	216630	372660	346630	88745	113580	105070	184340	179860	182760	C22040	ko02010
pme0040	136.06	119	135.054	C5H5N5	[M+H]+	Adenine	Nucleotides and derivatives	Nucleotides and derivatives	73-24-5	1	683640	440780	654320	1414200	2880800	534440	782460	1534400	923910	575920	415610	533870	926890	1097800	848730	C00147	ko00230,ko00908,ko01100
HJKP000649	136.07	91.05	135.068	C8H9NO	[M+H]+	N-benzylformamide	Alkaloids	Alkaloids	6343-54-0	2	222870	262520	248870	164030	172000	143630	288920	444520	396950	131540	150530	115110	208150	218610	199430	C15561	--
MWS1848	135.05	92.03	136.052	C8H8O2	[M-H]-	Phenyl acetate	Phenolic acids	Phenolic acids	122-79-2	3	35767	41097	27519	9	49235	10579	25812	24180	26980	14540	25391	24123	15910	33790	31462	C00548	--
MWSmce466	135.05	92.03	136.052	C8H8O2	[M-H]-	4'-Hydroxyacetophenone	Phenolic acids	Phenolic acids	99-93-4	3	34132	52033	23514	21008	71533	18100	22521	20087	22504	15280	18040	30657	27766	31084	33092	C10700	ko01100
mws0146	138.05	78	137.048	C7H7NO2	[M+H]+	Nicotinic Acid Methyl Ester(Methyl Nicotinate)	Alkaloids	Pyridine alkaloids	93-60-7	3	32564	70818	80281	37439	45617	31259	189790	152170	274580	65255	38059	38136	50292	75719	83208	--	--
pme2268	138.05	94.07	137.048	C7H7NO2	[M+H]+	Trigonelline	Alkaloids	Pyridine alkaloids	535-83-1	2	249610	1614500	2146400	5453000	7396500	8224300	68778	95234	42472	3137900	3025800	2970700	2691000	2805000	3060400	C01004	ko00760
mws1336	138.06	120	137.048	C7H7NO2	[M+H]+	4-Aminobenzoic acid	Phenolic acids	Phenolic acids	150-13-0	3	124260	114170	158290	87663	53550	65277	36531	36040	55948	35971	31493	30660	62683	72554	94638	C00568	ko00790,ko01100
pme1738	138.08	95	137.071	C7H9N2O	[M+H]+	3-Carbamyl-1-methylpyridinium(1-Methylnicotinamide)	Alkaloids	Pyridine alkaloids	1005-24-9	3	30909	20127	14673	22742	14736	9	9	9	9	9	9	9	20426	9404.1	14664	C02918	ko00760,ko01100
pma0948	138.09	121.1	137.084	C8H11NO	[M+H]+	Phenylethanolamine	Alkaloids	Alkaloids	7568-93-6	3	3603700	1960200	1079500	1244600	906660	782570	232080	208600	229400	163440	695070	193780	840000	894600	838570	C02735	--
pme1002	138.09	103	137.084	C8H11NO	[M+H]+	L-Tyramine	Amino acids and derivatives	Amino acids and derivatives	51-67-2	1	11355000	5991600	3289800	3958800	2642700	2268400	648150	634780	695490	509530	2017800	622560	2423100	2731100	2626800	C00483	ko00350,ko00950,ko01100,ko01110
Lmbn002862	137.02	93.03	138.032	C7H6O3	[M-H]-	3-Hydroxybenzoic Acid	Organic acids	Organic acids	99-06-9	3	1492600	2190000	1460600	475860	533900	646400	1310400	1321900	1544900	810730	431230	221170	889260	1192800	1137200	C00587	ko00400
Lmgn001670	137.03	108.02	138.032	C7H6O3	[M-H]-	Salicylic acid	Phenolic acids	Phenolic acids	69-72-7	2	860550	464930	328730	304220	199520	155670	290140	249820	389670	404720	300970	377970	323860	363750	339820	C00805	ko00360,ko01100,ko01110,ko04075
mws0749	137.02	93	138.032	C7H6O3	[M-H]-	4-Hydroxybenzoic acid	Phenolic acids	Phenolic acids	99-96-7	1	518480	506500	553440	641470	1007900	428240	593310	460210	500010	909920	774820	738910	647890	569900	627100	C00156	ko00130,ko00790,ko01100,ko01110
Hmgn001653	137.02	93.04	138.032	C7H6O3	[M-H]-	Protocatechualdehyde	Phenolic acids	Phenolic acids	139-85-5	2	358090	423390	380710	487620	769610	306030	472460	382320	308650	566940	546500	436710	411180	470350	468640	C16700	ko00950
mws2368	137.06	119.05	138.068	C8H10O2	[M-H]-	Tyrosol	Phenolic acids	Phenolic acids	501-94-0	3	87146	53424	34757	27214	9	21111	34958	43632	65872	34789	39058	60128	32582	37886	44484	C06044	ko00350,ko01100
pme1137	140.03	94	139.027	C6H5NO3	[M+H]+	6-Hydroxynicotinic acid	Alkaloids	Pyridine alkaloids	5006-66-6	3	27404	95150	76071	15712	49617	32471	9	9	9	45633	36687	53615	26730	35638	29726	C01020	ko00760,ko01100
pme2828	140	99	139.027	C6H5NO3	[M+H]+	4-Nitrophenol	Phenolic acids	Phenolic acids	100-02-7	3	55819000	62769000	60096000	31394000	18124000	25487000	18320000	18068000	18242000	18881000	22874000	21565000	36931000	37180000	39067000	C00870	--
MWSmce585	104.07	59.01	139.04	C4H9NO2	[M-Cl]+	Methyl 3-aminopropanoate	Amino acids and derivatives	Amino acids and derivatives	3196-73-4	2	593160	211910	237950	270440	742160	325220	144590	162830	124240	589030	372610	480090	374110	394390	397080	--	--
mws0704	140.01	78.96	141.019	C2H8NO4P	[M-H]-	O-Phosphorylethanolamine	Alkaloids	Alkaloids	1071-23-4	3	18967	23008	10489	32770	103360	28396	6582.4	14591	9564.8	252490	223230	237030	65717	69738	70425	C00346	ko00564,ko00600,ko01100
pma2987	142.1	124.09	141.09	C6H11N3O	[M+H]+	Histidinol	Alkaloids	Alkaloids	501-28-0	3	11410000	10525000	10841000	9780300	9131100	7654400	9177000	9603200	11675000	11035000	10963000	11396000	11350000	11060000	11520000	C00860	ko00340,ko01100,ko01110,ko01230
pmb0764	144.05	113.2	143.04	C6H9NOS	[M+H]+	4-Methyl-5-thiazoleethanol	Others	Others	137-00-8	3	63246	44818	64951	21329	17133	21708	9453.5	16054	25619	16410	11161	16435	53510	44275	39066	C04294	ko00730,ko01100
Hmsp000364	144.1	98.09	143.095	C7H13NO2	[M+H]+	L-Cyclopentylglycine	Amino acids and derivatives	Amino acids and derivatives	2521-84-8	3	554270	526530	609110	264480	360400	396580	341100	247880	390400	483650	442570	589440	338140	431600	380950	--	--
Rfmb320	144.1	84.08	143.095	C7H13NO2	[M+H]+	1-Methylpiperidine-2-carboxylic acid	Organic acids	Organic acids	7730-87-2	3	838120	597790	651850	684030	677260	1267400	355060	119200	253520	348850	440120	608060	553600	528810	596670	--	--
mws0340	143.03	111	144.042	C6H8O4	[M-H]-	2,3-Dimethylsuccinic acid	Organic acids	Organic acids	13545-04-5	3	21686	25422	41799	18173	26692	7994.4	17872	17711	16046	13753	27277	20818	22251	20396	21280	--	--
mws0103	146.06	91	145.053	C9H7NO	[M+H]+	Indole-3-carboxaldehyde	Alkaloids	Plumerane	487-89-8	3	33009	13907	12180	11207	10018	11655	11983	19546	23257	16067	22789	16487	26272	25333	14343	C08493	--
pme0295	146.08	86	145.074	C6H11NO3	[M+H]+	4-Acetamidobutyric acid	Organic acids	Organic acids	3025-96-5	3	44738	61075	74410	104760	61524	76837	164810	168410	182960	59404	54391	84073	78139	98038	88641	C02946	ko00330,ko01100
Lmqp000427	146.08	82.07	145.074	C6H11NO3	[M+H]+	N-Methyl-Trans-4-Hydroxy-L-Proline	Amino acids and derivatives	Amino acids and derivatives	4252-82-8	3	949210	1172700	1661500	1852100	2679000	3383900	734260	840590	700390	855250	862080	762180	1423000	1309900	1294600	--	--
mws0567	146.09	87	145.085	C5H11N3O2	[M+H]+	4-Guanidinobutyric acid	Organic acids	Organic acids	463-00-3	3	1353400	1061400	548580	2272400	1120500	1495200	357880	335560	498790	921150	744950	925330	1023500	1044200	838630	C01035	ko00330,ko01100
mws0017	146.17	72.2	145.158	C7H19N3	[M+H]+	Spermidine	Alkaloids	Alkaloids	124-20-9	3	37102	58542	58323	50490	48527	42114	39582	33709	13736	30319	36375	41439	18083	37735	43867	C00315	ko00330,ko00410,ko00480,ko00940,ko01100,ko02010
pme2380	145.01	101	146.022	C5H6O5	[M-H]-	α-Ketoglutaric acid	Organic acids	Organic acids	328-50-7	3	9136600	8452600	13160000	14914000	14566000	13111000	4532000	4308400	4584300	1982900	2054400	2407100	6980600	8195900	8710100	C00026	ko00020,ko00040,ko00053,ko00220,ko00250,ko00300,ko00310,ko00340,ko00430,ko00630,ko00650,ko00660,ko01100,ko01110,ko01200,ko01210,ko01230
Lmgn000224	145.01	57.03	146.022	C5H6O5	[M-H]-	2-Methyl-3-oxosuccinic acid	Organic acids	Organic acids	-	3	66335	51886	67119	151540	442490	202960	91811	94246	80138	50538	54723	51902	108960	110720	123470	C06030	ko00660
MWS5136	145.05	101.06	146.058	C6H10O4	[M-H]-	Mono-Methyl Glutarate*	Organic acids	Organic acids	1501-27-5	3	9	45500	56744	118840	84876	112950	47248	39546	79534	123780	111710	97996	60228	74256	70367	--	--
mws0208	145.05	101	146.058	C6H10O4	[M-H]-	Adipic Acid*	Organic acids	Organic acids	124-04-9	3	347950	573590	408590	1156300	896790	1071100	507360	608650	799040	936560	1161100	1400300	639630	858670	920570	C06104	ko01100
Lmbn001676	145.05	101.06	146.058	C6H10O4	[M-H]-	3-Hydroxy-3-Methyl-2-Oxopentanoic Acid*	Organic acids	Organic acids	-	3	32448	44891	63394	91825	90362	92574	73392	50184	52786	126960	78846	127120	86684	80362	83698	C14463	ko00290,ko01110,ko01210
pme0193	147.08	84	146.069	C5H10N2O3	[M+H]+	L-Glutamine	Amino acids and derivatives	Amino acids and derivatives	56-85-9	3	415460	225170	895830	318380	330540	348410	226380	271030	262210	1294300	1151800	1333100	546570	541550	562680	C00064	ko00220,ko00230,ko00240,ko00250,ko00630,ko00750,ko00910,ko00970,ko01100,ko01230,ko02010
pme0026	147.11	84	146.106	C6H14N2O2	[M+H]+	L-Lysine	Amino acids and derivatives	Amino acids and derivatives	56-87-1	1	383960	173090	869330	291000	322910	303310	190620	251180	258150	1269600	1037600	1225800	491900	520130	517460	C00047	ko00300,ko00310,ko00780,ko00960,ko00970,ko01100,ko01110,ko01210,ko01230,ko02010
pme1691	147.13	87.2	146.118	C7H16NO2	[M+H]+	Acetylcholine	Alkaloids	Alkaloids	60-31-1	3	456570	323470	435020	673810	394740	500240	332320	342780	363520	348860	272760	387140	358980	269290	435960	C01996	ko00564
Zmzn000113	146.05	102.06	147.053	C5H9NO4	[M-H]-	L-threo-3-Methylaspartate	Amino acids and derivatives	Amino acids and derivatives	6061-13-8	1	527270	418730	562880	197950	373070	349860	355220	516280	381980	608740	635450	677840	405830	473380	424190	C03618	ko00630,ko00660,ko01100,ko01200
mws1050	148.06	88	147.053	C5H9NO4	[M+H]+	O-Acetylserine	Amino acids and derivatives	Amino acids and derivatives	5147-00-2	2	978320	615070	656140	465980	873610	336830	227600	547080	286960	474320	483180	507510	545330	492480	491090	C00979	ko00270,ko00908,ko00920,ko01100,ko01110,ko01200,ko01230,ko04122
pme0014	148.06	84	147.053	C5H9NO4	[M+H]+	L-Glutamic acid	Amino acids and derivatives	Amino acids and derivatives	56-86-0	1	42277000	24886000	28924000	11588000	25951000	22628000	16593000	27391000	18652000	22584000	22287000	24050000	22252000	24426000	23140000	C00025	ko00220,ko00250,ko00330,ko00332,ko00340,ko00430,ko00480,ko00630,ko00650,ko00660,ko00860,ko00910,ko00970,ko01100,ko01110,ko01200,ko01210,ko01230,ko02010
MWSmce608	148.1	74.02	147.09	C6H13NO3	[M+H]+	4-Hydoxy-L-Isoleucine*	Amino acids and derivatives	Amino acids and derivatives	781658-23-9	3	212500	140160	194840	68138	115300	79986	54147	67029	53166	82628	50019	79469	87002	114590	114960	--	--
MWSmce190	148.09	74.02	147.09	C6H13NO3	[M+H]+	(2S,3R,4S)-4-Hydroxyisoleucine*	Amino acids and derivatives	Amino acids and derivatives	55399-93-4	3	233020	167350	212700	53448	99636	96038	57591	51590	67051	66999	89631	61274	91968	120670	113920	--	--
pmp001285	149.02	65.04	148.016	C8H4O3	[M+H]+	Phthalic anhydride	Phenolic acids	Phenolic acids	85-44-9	1	1492500	1238800	1076400	1124800	971530	975530	996050	965260	1243500	1193400	1209500	1208300	1065300	983280	1004700	--	--
Lmbn000216	147.03	57.03	148.037	C5H8O5	[M-H]-	3-Methylmalic acid*	Organic acids	Organic acids	152204-30-3	3	9	9	9	9	9	9	9	9	241290	1167000	782640	644860	229870	237230	329270	C06032	ko00290,ko00660,ko01100,ko01210,ko01230
ML10171848	147.03	85.03	148.037	C5H8O5	[M-H]-	D-Arabinono-1,4-lactone	Others	Saccharides and Alcohols	2782-09-4	2	19111000	15939000	27950000	10396000	2651100	7711500	3432700	3660800	3831600	395480	550260	529610	8256500	8653200	8950700	C00652	--
pmb2826	147.03	87.1	148.037	C5H8O5	[M-H]-	L-Citramalic acid*	Organic acids	Organic acids	6236-09-5	3	9	9	9	370540	9	9	9	9	672150	2765900	2309100	1973300	630500	734750	709680	C02614	ko00660,ko01100
Zmyn000230	147.03	57.03	148.037	C5H8O5	[M-H]-	2-Dehydro-3-deoxy-L-arabinonate	Others	Saccharides and Alcohols	-	3	9	9	9	9	9	9	9	9	249070	1039700	843790	748280	231220	226300	276560	C00684	ko00053,ko01100
Zmyn000247	147.03	57.03	148.037	C5H8O5	[M-H]-	2-Hydroxyglutaric Acid*	Organic acids	Organic acids	13095-48-2	3	9	9	9	9	9	9	9	9	296920	1139500	864210	689740	245020	276180	300110	C03196	ko00310,ko01100
pme3154	147.07	59.01	148.074	C6H12O4	[M-H]-	Mevalonic acid	Organic acids	Organic acids	150-97-0	2	934680	1651500	1072500	530960	914530	675290	416060	414250	452200	470300	271010	309320	738980	772950	753920	C00418	ko00900,ko01100,ko01110
Lmgp000796	150.06	61.01	149.048	C8H7NO2	[M+H]+	4-Hydroxymandelonitrile	Alkaloids	Phenolamine	13093-65-7	1	146990	39237	376100	109680	74260	123470	73657	118630	131840	935810	834220	981690	262570	271280	259490	C00650	--
mws0224	150.1	61	149.051	C5H11NO2S	[M+H]+	DL-Methionine	Amino acids and derivatives	Amino acids and derivatives	59-51-8	3	135660	9	186620	87956	88022	118340	130750	110840	95824	480630	405240	449100	142350	169570	222190	--	--
pme1210	150.06	61	149.051	C5H11NO2S	[M+H]+	L-Methionine	Amino acids and derivatives	Amino acids and derivatives	63-68-3	1	141390	34614	389040	99310	79560	113250	90082	102130	142300	891630	812360	938900	254210	250200	253290	C00073	ko00270,ko00966,ko00970,ko01100,ko01110,ko01210,ko01230
mws0847	150.08	133	149.07	C6H7N5	[M+H]+	1-Methyladenine	Nucleotides and derivatives	Nucleotides and derivatives	5142-22-3	1	30704	31517	14734	79702	101370	50368	9	9	9	28063	20541	45933	49790	32658	48658	C02216	--
mws0262	149.01	87	150.016	C4H6O6	[M-H]-	L-Tartaric acid	Organic acids	Organic acids	87-69-4	3	174580	232970	99387	139950	129720	112760	42372	9	96194	91529	58233	126520	140900	195280	201630	C00898	ko00630,ko01100
MWSmce199	149.05	59.02	150.053	C5H10O5	[M-H]-	L-Xylose*	Others	Saccharides and Alcohols	609-06-3	2	221740	498890	312500	607830	1058300	775160	769810	846980	708190	803470	776900	774660	642770	657790	584290	C01510	--
mws1499	149.05	59.01	150.053	C5H10O5	[M-H]-	D-Arabinose*	Others	Saccharides and Alcohols	10323-20-3	2	313860	686540	484970	1014400	1266300	1078000	1152100	1093600	1001200	901090	849640	1044500	762530	893990	804320	C00216	--
pmf0420	149.06	74.9	150.068	C9H10O2	[M-H]-	Benzyl acetate	Organic acids	Organic acids	140-11-4	3	274470	283840	289450	310270	430060	260020	493240	535350	644700	1055100	1026400	1174700	176300	195610	189510	C15513	--
mws0921	149.06	131	150.068	C9H10O2	[M-H]-	p-Coumaryl alcohol	Phenolic acids	Phenolic acids	3690-05-9	3	2889.5	5762.2	6213.2	53065	37938	50237	5814	11528	6554.2	123770	107120	121600	33064	29119	37747	C02646	ko00940,ko01100,ko01110
MWSmce283	149.07	92.03	150.068	C9H10O2	[M-H]-	4'-Hydroxypropiophenone	Phenolic acids	Phenolic acids	70-70-2	3	34797	52078	47255	9	9	9	36880	38378	29675	11711	9	9	23293	26526	18708	C13342	--
pme1109	152.06	135	151.049	C5H5N5O	[M+H]+	Guanine	Nucleotides and derivatives	Nucleotides and derivatives	73-40-5	1	111490	42799	33818	79889	134150	44299	27418	56276	31440	61022	44548	34645	48493	61296	46526	C00242	ko00230,ko01100
pme0183	152.06	135	151.049	C5H5N5O	[M+H]+	Isoguanine	Nucleotides and derivatives	Nucleotides and derivatives	3373-53-3	1	74246	34524	22084	32615	452770	26906	9	9	15933	29535	29730	31986	61331	85626	68425	--	--
pme0256	151.03	151	152.033	C5H4N4O2	[M-H]-	Xanthine	Nucleotides and derivatives	Nucleotides and derivatives	69-89-6	3	45517	32160	50496	61900	115610	60592	39402	52142	25720	2529200	3271000	3098200	307680	400750	533970	C00385	ko00230,ko00232,ko01100,ko01110
MWS2984	153.05	136.03	152.045	C4H4N6O	[M+H]+	8-Azaguanine	Nucleotides and derivatives	Nucleotides and derivatives	134-58-7	2	32868	16061	32368	41106	80729	26862	12991	23970	8301.2	1814100	2232800	1407000	333870	366360	310550	--	--
mws0458	151.04	136	152.047	C8H8O3	[M-H]-	Vanillin	Phenolic acids	Phenolic acids	121-33-5	3	429510	641400	449730	367410	1384900	319920	863820	835330	800410	4578800	5559700	5275500	1359900	1628200	1709500	C00755	ko00998,ko01100,ko01110
MWS3149	151.04	107.05	152.047	C8H8O3	[M-H]-	3-Methoxybenzoic acid	Phenolic acids	Phenolic acids	586-38-9	3	13685	16792	17528	33230	22974	21173	11221	12223	21493	9841.5	14527	16822	19475	20392	17991	--	--
MWSmce040	153.05	65.04	152.047	C8H8O3	[M+H]+	Isovanillin	Phenolic acids	Phenolic acids	621-59-0	3	106710	131050	61162	43758	188270	24507	85552	101610	113840	485650	626060	485750	246160	187780	211460	--	--
Zmgn004894	151.04	136.02	152.047	C8H8O3	[M-H]-	Methyl 4-hydroxybenzoate	Organic acids	Organic acids	99-76-3	3	74272	74618	74307	99224	228970	45887	125450	138710	113450	701970	820240	795030	241290	236060	262680	--	--
pme0513	151.06	59	152.068	C5H12O5	[M-H]-	Xylitol*	Others	Saccharides and Alcohols	87-99-0	2	130870	88156	53042	69534	81253	56062	58771	38644	45777	9	9	25875	48306	35588	52476	C00379	ko00040,ko01100,ko02010
mws0213	151.06	71	152.068	C5H12O5	[M-H]-	Ribitol*	Others	Saccharides and Alcohols	488-81-3	2	374590	246260	157100	192870	237750	170980	129870	96617	105640	87176	73422	73663	145540	110630	138040	C00474	ko00040,ko00740,ko01100
mws0438	151.06	59	152.068	C5H12O5	[M-H]-	L-Arabitol*	Others	Saccharides and Alcohols	7643-75-6	2	183350	112300	95518	73306	120080	115360	79605	56835	55044	43020	46583	35132	71134	73844	69222	C00532	ko00040,ko01100
MWS1962	153.13	83.05	152.12	C10H16O	[M+H]+	cis-Citral	Organic acids	Organic acids	5392-40-5	3	57850	48456	54359	38156	35318	25166	24001	28085	42210	51988	37935	46425	48621	51814	55440	C09847	ko01110
Lmyp004084	153.13	107.09	152.12	C10H16O	[M+H]+	Perillyl alcohol	Terpenoids	Monoterpenoids	57717-97-2	3	16457	232760	15797	270800	134970	247050	28982	32446	157190	56252	229030	29526	109370	138020	146470	C22272	--
Hmlp000935	154.09	137.06	153.078	C8H11NO2	[M+H]+	Vanillylamine	Alkaloids	Phenolamine	1196-92-5	3	7634.7	9	9	6035.6	9	9	9	9	9	177420	197600	130150	31656	35971	28135	C16666	ko00998,ko01100,ko01110
mws4002	154.09	137	153.079	C8H11NO2	[M+H]+	Dopamine	Alkaloids	Phenolamine	51-61-6	3	39946	47112	8433.2	17779	14166	9197.2	6930	9	9	21884	77873	20828	16508	21122	28423	C03758	ko00350,ko00950,ko00965,ko01100,ko01110
MWSslk102	155.01	119.04	154.005	C5H3ClN4	[M+H]+	6-Chloropurine	Nucleotides and derivatives	Nucleotides and derivatives	87-42-3	3	27165	26650	32682	21914	7396	12967	15998	14594	32911	16741	27494	31404	14858	20433	16284	--	--
MWSmce663	153.06	120.02	154.063	C8H10O3	[M-H]-	Vanillyl alcohol	Phenolic acids	Phenolic acids	498-00-0	3	21050	14544	13763	13116	6572.8	6816.8	2831	2224	8799.2	7719.2	14731	7120.5	11301	6813.5	13675	--	--
MWSmce284	155.07	95.05	154.063	C8H10O3	[M+H]+	3,4-Dimethoxyphenol	Phenolic acids	Phenolic acids	2033-89-8	3	9	9	9	150150	88022	105900	9	9	9	9	9	9	54828	30764	53817	--	--
mws0254	156.08	110	155.069	C6H9N3O2	[M+H]+	L-Histidine	Amino acids and derivatives	Amino acids and derivatives	71-00-1	3	61474	63582	71490	25817	90514	36574	110330	139320	98647	201460	187960	236730	97950	101540	107000	C00135	ko00340,ko00410,ko00970,ko01100,ko01110,ko01230,ko02010
pme2165	155.01	111	156.017	C5H4N2O4	[M-H]-	Orotic acid	Others	Vitamin	65-86-1	3	363100	752080	1142700	212310	1149500	138440	63496	47124	53204	23065	30425	34282	346740	373250	407300	C00295	ko00240,ko01100
pmf0175	157.16	157.2	158.167	C10H22O	[M-H]-	2-Decanol*	Others	Saccharides and Alcohols	1120-06-5	3	3777000	3148900	3397800	4258400	3081100	3575700	4135400	4042400	3999800	3376900	2772500	3008200	3476700	3120000	3476300	--	--
pmf0174	157.16	157.2	158.167	C10H22O	[M-H]-	1-Decanol*	Others	Saccharides and Alcohols	112-30-1	3	3740300	3353100	3635600	4232800	3107000	3958400	3901300	4277000	3601800	3456400	2803600	3047800	3575700	3599000	3448900	C01633	--
Lmbn001467	158.08	116.07	159.09	C7H13NO3	[M-H]-	5-Acetamidopentanoic Acid	Organic acids	Organic acids	1072-10-2	3	292510	423360	327840	405370	297440	287060	129500	144740	246590	317720	318310	294250	266010	269720	294570	C03087	ko00310,ko01100
Zmdp000917	160.11	114.04	159.101	C6H13N3O2	[M+H]+	δ-Guanidinovaleric acid	Organic acids	Organic acids	462-93-1	3	12326	17890	13390	25024	21100	23883	16530	21247	29647	31452	24536	29189	21052	23217	20370	--	--
NK10246260	162.06	116.05	161.048	C9H7NO2	[M+H]+	2,4-Dihydroxyquinoline	Alkaloids	Quinoline alkaloids	86-95-3	3	28348	26189	10621	29731	22886	19825	21255	20560	5673	46688	33973	49579	29431	23916	26064	C16716	--
pme3382	160.06	98	161.069	C6H11NO4	[M-H]-	N-Acetyl-L-threonine	Amino acids and derivatives	Amino acids and derivatives	17093-74-2	3	101210	93338	85329	143750	266610	115520	94974	82851	77997	105810	85883	133090	93997	90526	132070	--	--
mws1346	162.08	98	161.069	C6H11NO4	[M+H]+	DL-2-Aminoadipic acid	Alkaloids	Alkaloids	542-32-5	3	172020	155740	266630	113410	3980700	138960	140690	169750	166640	477010	430600	495030	478050	453250	624090	C00956	ko00300,ko00310,ko00311,ko01100,ko01110,ko01210,ko01230
Zmpn003044	161.03	133.03	162.032	C9H6O3	[M-H]-	Umbelliferone	Lignans and Coumarins	Coumarins	93-35-6	1	7944800	10675000	7384000	9	9	9	9	9	9	57771	50587	59449	1538800	2873900	2930300	C09315	ko00940,ko01110
MWS0559	161.05	71.01	162.053	C6H10O5	[M-H]-	1,6-anhydro-β-D-glucose	Others	Saccharides and Alcohols	498-07-7	2	193900	484320	393500	969010	1375500	916650	1329700	1405000	1185200	1220300	1256800	1343200	891190	870060	1076300	--	--
pme2914	161.05	99	162.053	C6H10O5	[M-H]-	3-Hydroxy-3-methylpentane-1,5-dioic acid	Amino acids and derivatives	Amino acids and derivatives	503-49-1	1	20764000	15179000	11660000	32563000	38765000	11522000	11385000	11650000	18600000	15878000	15767000	15920000	19083000	21067000	20772000	C03761	--
pmf0440	163.08	91.1	162.068	C10H10O2	[M+H]+	4-MethoxycinnaMaldehyde	Phenolic acids	Phenolic acids	1963-36-6	3	108790	120960	137620	135970	88552	90323	72998	74322	119210	117300	121570	132220	50645	65329	69938	C10475	--
Lmbp000123	164.07	56.05	163.067	C6H13NO2S	[M+H]+	L-Homomethionine	Amino acids and derivatives	Amino acids and derivatives	25148-30-5	3	70910	51807	64044	81936	129310	156160	164590	134010	136460	97164	79074	95264	118630	99540	101500	C17213	ko00966,ko01110,ko01210
pme1419	164.07	104	163.067	C6H13NO2S	[M+H]+	L-Methionine methyl ester	Amino acids and derivatives	Amino acids and derivatives	10332-17-9	3	13142	18662	37939	17866	9	15723	15509	19268	24817	43562	30817	43091	25283	19223	17759	--	--
Lmbn002648	163.04	119.05	164.047	C9H8O3	[M-H]-	α-Hydroxycinnamic Acid*	Phenolic acids	Phenolic acids	5801-57-0	3	756890	1533800	1052800	405650	2073100	359550	361510	467490	418620	233560	216730	179490	603410	713830	754850	C02763	ko00360,ko01100
Lmmn001643	163.04	119.05	164.047	C9H8O3	[M-H]-	2-Hydroxycinnamic acid*	Phenolic acids	Phenolic acids	583-17-5	3	799550	1521800	981480	341560	2050100	373840	405770	428570	399060	216710	191980	144020	613960	720960	679550	C01772	ko00360,ko00940,ko01100,ko01110
pmb0142	165.1	95.2	164.047	C9H8O3	[M+H]+	Caffeic aldehyde	Phenolic acids	Phenolic acids	141632-15-7	3	120870	114220	99347	623470	422790	338640	16340	16346	21383	348830	362610	278760	269290	256810	289920	C10945	ko00940,ko01110
mws0159	163.04	91	164.047	C9H8O3	[M-H]-	Phenylpyruvic acid	Organic acids	Organic acids	156-06-9	3	9	9	9	909570	394560	434660	206930	271910	396340	317860	427800	321640	346820	308860	347220	C00166	ko00360,ko00400,ko00960,ko01100,ko01110,ko01210,ko01230
mws0854	163	59.01	164.068	C6H12O5	[M-H]-	Rhamnose	Others	Saccharides and Alcohols	3615-41-6	3	17736	13898	22481	40466	9	25274	31477	42654	47873	44270	41385	43973	27440	31498	41704	C00507	ko00051,ko01100
pme2529	163.2	101	164.068	C6H12O5	[M-H]-	1,5-Anhydro-D-glucitol	Others	Saccharides and Alcohols	154-58-5	3	42600	22721	28959	34284	62726	32393	45269	43641	38079	50290	36788	34978	51850	36176	29920	C07326	--
pme3083	164.04	120	165.043	C8H7NO3	[M-H]-	2-(Formylamino)benzoic acid	Phenolic acids	Phenolic acids	3342-77-6	3	139350	230850	177130	82696	313270	68676	74428	71821	94110	46006	34189	35009	100770	100640	103640	C05653	ko00380,ko01100
pme2617	166.05	102	165.046	C5H11NO3S	[M+H]+	L-Methionine Sulfoxide	Amino acids and derivatives	Amino acids and derivatives	3226-65-1	1	11389000	9546900	10178000	9093000	8314300	7441200	8226700	8276500	10071000	10295000	10316000	10416000	10233000	10522000	11524000	C02989	ko00270
pme0021	166.09	120.08	165.07	C9H11NO2	[M+H]+	L-Phenylalanine	Amino acids and derivatives	Amino acids and derivatives	63-91-2	1	13317000	3481200	6535500	5721400	5099600	3763700	3520400	4865500	6233900	2211400	2442600	2028200	5244500	5365000	5256200	C00079	ko00360,ko00400,ko00460,ko00940,ko00960,ko00966,ko00970,ko00998,ko01100,ko01110,ko01210,ko01230,ko02010
pme0282	165.02	77.04	166.027	C8H6O4	[M-H]-	Phthalic acid*	Phenolic acids	Phenolic acids	88-99-3	3	132820	113920	87231	75536	54958	43127	46973	34390	61581	51820	61960	48116	47684	55608	58088	C01606	ko01100,ko02010
pme0281	165.02	121.03	166.027	C8H6O4	[M-H]-	Terephthalic acid*	Phenolic acids	Phenolic acids	100-21-0	3	2215900	1834800	1322700	1706800	1246200	1211500	1110500	1172400	1497600	1023700	1202100	1280200	1303500	1343400	1350400	C06337	ko01100
pmc0274	167.1	121.1	166.031	C6H6N4S	[M+H]+	6-Methylmercaptopurine	Nucleotides and derivatives	Nucleotides and derivatives	50-66-8	1	7872800	1944600	3980600	3365500	2824500	2247400	1959700	3077500	3773800	1329700	1455900	1194300	3002400	3030700	2974600	C16614	--
mws0344	165.04	75	166.048	C5H10O6	[M-H]-	D-Xylonic acid	Others	Saccharides and Alcohols	526-91-0	3	1512800	1396800	670180	1632000	4950300	2620700	2028400	2232600	1582000	2144400	1947500	1999000	1486700	1809800	1938000	C00502	ko00040,ko01100
Lmbn005172	165.06	119.05	166.063	C9H10O3	[M-H]-	2,6-Dimethoxybenzaldehyde	Phenolic acids	Phenolic acids	3392-97-0	1	965920	775710	319030	30658	32326	16529	13013	14555	29292	9	22394	9	249720	248900	257720	--	--
MWS0274	165.06	119.05	166.063	C9H10O3	[M-H]-	DL-3-Phenyllactic acid	Organic acids	Organic acids	828-01-3	1	1002200	764610	379720	28257	57352	22773	9	18177	20973	23050	17979	9	276850	283850	265960	C01479	ko00960,ko01110
Lmrn003000	165.06	103.06	166.063	C9H10O3	[M-H]-	2-Hydroxy-3-phenylpropanoic acid	Phenolic acids	Phenolic acids	7326-19-4	1	1627700	1055500	628300	27619	9	20623	15740	12728	16946	22118	9	13972	206900	201420	218500	C05607	ko00360,ko00960,ko01100
mws0467	165.06	119.05	166.063	C9H10O3	[M-H]-	3-(4-Hydroxyphenyl)-propionic acid	Phenolic acids	Phenolic acids	501-97-3	2	1489900	1084100	475900	37207	66270	17974	55608	35909	29042	33098	28109	13318	355210	381020	414550	C01744	--
MWSmce165	165.08	59.02	166.084	C6H14O5	[M-H]-	L-Fucitol	Others	Saccharides and Alcohols	13074-06-1	3	93576	94431	51582	113030	400480	188600	156190	177070	130850	200800	178690	190750	124340	128040	151480	--	--
Lmdp003146	167.11	93.07	166.099	C10H14O2	[M+H]+	Rhododendrol	Phenolic acids	Phenolic acids	501-96-2	2	192180	684240	202400	2775700	2092900	2386700	115260	55692	171570	311230	499460	445260	837920	813260	1143300	--	--
pmn001681	165.09	149.06	166.099	C10H14O2	[M-H]-	1-(4-Methoxyphenyl)-1-propanol	Phenolic acids	Phenolic acids	5349-60-0	3	279500	290220	263910	327520	393270	243650	558700	489650	752450	1311600	1248800	1340500	241540	312800	259320	--	--
NK10253223	168.06	94.06	167.058	C8H9NO3	[M+H]+	2-Amino-3-methoxybenzoic acid	Phenolic acids	Phenolic acids	3177-80-8	3	81258	58733	52839	75821	76320	77475	46857	41357	60050	123330	92856	115430	59155	53819	47870	C05831	ko00380
Zmjp000624	168.06	150.05	167.058	C8H9NO3	[M+H]+	Pyridoxal	Others	Vitamin	66-72-8	3	28316	18961	15375	41539	53334	52224	17129	19681	27122	95239	80112	96775	15059	20660	21912	C00250	ko00750,ko01100
mws2125	166.98	78.7	167.982	C3H5O6P	[M-H]-	Phosphoenolpyruvate	Organic acids	Organic acids	138-08-9	3	35797	52610	68874	91917	81582	95500	46139	49554	60757	178120	207110	192420	86544	84912	121730	C00074	ko00010,ko00020,ko00400,ko00440,ko00620,ko00710,ko00998,ko01100,ko01110,ko01200,ko01230
MWSslk066	169.05	65.04	168.042	C8H8O4	[M+H]+	3-Hydroxy-4-methoxybenzoic acid	Phenolic acids	Phenolic acids	645-08-9	3	330130	232630	478870	9	9	9	9	9	9	189720	236450	192860	152130	106120	166080	--	--
Lmmp003042	169.05	123.04	168.042	C8H8O4	[M+H]+	Protocatechuic Acid Methyl Ester	Phenolic acids	Phenolic acids	2150-43-8	1	70104	49908	61591	35118	28932	27696	12803	19604	35602	28770	28947	20477	29936	41030	24016	--	--
Hmbp001276	169.05	65.03	168.042	C8H8O4	[M+H]+	Gallacetophenone	Phenolic acids	Phenolic acids	528-21-2	2	220450	175030	119910	147750	193780	141120	139970	173790	194400	288150	291150	271960	152890	173850	173180	--	--
pme1383	170.08	134.1	169.074	C8H11NO3	[M+H]+	Pyridoxine	Others	Vitamin	65-23-6	1	2002500	2409300	896000	4134100	3863600	4050900	1823700	2013900	2482300	5009900	5182700	5778400	2498600	2801300	2825000	C00314	ko00750,ko01100
MWS0933	170.09	124.09	169.085	C7H11N3O2	[M+H]+	1-Methylhistidine*	Amino acids and derivatives	Amino acids and derivatives	332-80-9	2	49486	50338	22457	78804	58474	51199	30370	17259	30090	36775	24494	22970	70446	51183	55677	--	--
pme0181	170.09	124	169.085	C7H11N3O2	[M+H]+	3-Methyl-L-Histidine*	Amino acids and derivatives	Amino acids and derivatives	368-16-1	2	94178	73312	57649	44165	44861	35718	30373	49479	54121	45999	53024	51210	57942	42955	56413	C01152	ko00340,ko01100
MWStz063	170.15	152.14	169.147	C10H19NO	[M+H]+	2-Ethyl-2,6,6-trimethylpiperidin-4-one	Alkaloids	Piperidine alkaloids	133568-79-3	2	95905	122400	33692	150900	163640	111720	71317	78004	98757	140120	96992	114790	112540	131430	133800	--	--
pme3186	169	79	169.998	C3H7O6P	[M-H]-	DL-Glyceraldehyde-3-phosphate	Organic acids	Organic acids	591-59-3	3	159690	190460	351440	250280	338040	318810	288960	249980	406480	402240	389450	439940	346680	320350	319930	C00661	--
Zmzn000078	168.99	78.96	169.998	C3H7O6P	[M-H]-	Dihydroxyacetone phosphate	Others	Saccharides and Alcohols	57-04-5	3	663740	727720	735680	965680	386110	581390	311260	239880	523080	611640	668650	686510	517270	642240	622750	C00111	ko00010,ko00040,ko00051,ko00052,ko00561,ko00562,ko00564,ko00640,ko00710,ko00760,ko01100,ko01110,ko01200,ko01230
ML10176345	171.03	109.03	172.037	C7H8O5	[M-H]-	3-Dehydroshikimic acid	Organic acids	Organic acids	2922-42-1	3	77639	52156	39359	220510	943170	9	31578	39596	42448	20748	16096	9	121370	90141	118300	C02637	ko00400,ko01100,ko01110,ko01230
Lmbn003524	171.1	99.08	172.11	C9H16O3	[M-H]-	9-Oxononanoic acid	Organic acids	Organic acids	2553-17-5	3	15325	16947	15245	13895	14084	15527	17685	12195	16633	11793	15412	16879	17014	17368	12712	C16322	ko00592,ko01110
Zmgn004439	171.14	153.14	172.146	C10H20O2	[M-H]-	Decanoic acid	Organic acids	Organic acids	334-48-5	3	9	3071.7	1967.4	5585.2	2904.6	3885.7	9	9	2468.7	2377.3	3854.9	2880.2	3100.8	2932.8	2324.5	C01571	ko00061,ko01100
pme0253	174.11	86	173.105	C8H15NO3	[M+H]+	N-Acetyl-L-leucine	Amino acids and derivatives	Amino acids and derivatives	1188-21-2	3	12464	11442	10932	17438	9	9	9	6359.2	5888	39338	36876	45389	13625	15572	17854	C02710	--
pme3009	175.02	99	174.016	C6H6O6	[M+H]+	Trans-Citridic acid	Organic acids	Organic acids	4023-65-8	3	7980100	9191800	7942500	4026000	2868500	3386000	2382000	2258800	2776900	2801200	2821600	2833700	4739200	5513200	5745000	C02341	ko00660,ko01100
mws0154	173.05	93	174.053	C7H10O5	[M-H]-	Shikimic acid	Organic acids	Organic acids	138-59-0	2	1394700	941370	632680	745620	153270	155830	249770	189680	9	9	9	9	392360	373440	488690	C00493	ko00400,ko01100,ko01110,ko01230
mws0242	173.08	111	174.089	C8H14O4	[M-H]-	Suberic Acid	Organic acids	Organic acids	505-48-6	3	81328	70258	137870	118000	90416	116810	124080	133360	129440	133640	157750	154200	92703	108420	109580	C08278	--
Lmgn002555	173.08	59.01	174.089	C8H14O4	[M-H]-	2-Propylglutaric acid	Organic acids	Organic acids	32806-62-5	2	51859000	55055000	48854000	130500	159350	12834	121030	123410	150520	62301	164800	42226	21030000	24134000	23758000	C16658	--
mws0260	175.12	116	174.112	C6H14N4O2	[M+H]+	L-Arginine	Amino acids and derivatives	Amino acids and derivatives	74-79-3	2	356120	176050	154670	179390	524600	247780	87227	96706	92759	381990	209720	393200	245880	201810	242440	C00062	ko00220,ko00261,ko00330,ko00472,ko00970,ko01100,ko01110,ko01230,ko02010
pme2559	174.04	88	175.048	C6H9NO5	[M-H]-	N-Acetyl-L-Aspartic Acid	Amino acids and derivatives	Amino acids and derivatives	997-55-7	3	377830	402150	488230	225110	300930	297030	73891	80740	104670	135360	130980	142280	192970	230160	221340	C01042	ko00250,ko01100
pme0008	176.1	113	175.096	C6H13N3O3	[M+H]+	L-Citrulline	Amino acids and derivatives	Amino acids and derivatives	372-75-8	3	81221	55617	18620	41063	52346	53757	34818	26503	49720	9	35182	46849	49225	36997	60941	C00327	ko00220,ko01100,ko01110,ko01230
Hmfn000531	175.02	87.01	176.032	C6H8O6	[M-H]-	L-Ascorbic acid (Vitamin C)	Others	Vitamin	50-81-7	2	261280	350020	404650	128610	160490	127390	172150	176740	297080	91318	94390	101830	196630	190730	226660	C00072	ko00053,ko00480,ko01100,ko01110
pme3140	175.04	131	176.047	C10H8O3	[M-H]-	6-Hydroxy-4-methylcoumarin	Lignans and Coumarins	Coumarins	2373-31-1	3	440110	289580	179110	9	9	9	9	9	9	9	9	9	87268	71770	76934	--	--
pmb3101	175.06	115	176.068	C7H12O5	[M-H]-	2-Isopropylmalic Acid*	Organic acids	Organic acids	49601-06-1	1	4507900	4065100	3769300	874800	2268900	690980	1975500	1752700	2066400	6433100	7107200	6238900	2818500	3071300	3209800	C02504	ko00290,ko00620,ko01100,ko01110,ko01210,ko01230
Zmgn001448	175.06	115.04	176.068	C7H12O5	[M-H]-	2-Propylmalic Acid*	Organic acids	Organic acids	-	1	4998100	4691600	3863800	899660	2117200	771500	2117800	1778300	2390400	6764500	7056000	6216700	2960900	3505300	3244900	C05994	ko00620
mws1013	177.02	133.2	178.027	C9H6O4	[M-H]-	Esculetin	Lignans and Coumarins	Coumarins	305-01-1	3	847040	554910	460670	489650	526900	731300	660780	701860	851420	387490	452100	374590	826580	783550	846940	C09263	--
pme1021	177.14	99	178.048	C6H10O6	[M-H]-	D-Glucono-1,5-lactone	Others	Saccharides and Alcohols	90-80-2	3	10781	66596	78254	152150	186480	131950	184760	248080	229020	203530	214140	152330	126980	58495	149140	C00198	ko00030,ko01100,ko01110,ko01200
pme2253	177.04	59	178.048	C6H10O6	[M-H]-	L-Gulono-1,4-Lactone	Others	Saccharides and Alcohols	1128-23-0	3	9	9	24006	47544	63794	33859	54574	58306	71870	36726	19217	37134	49893	25868	30405	C01040	ko00053,ko01100
mws0009	179.07	91	178.063	C10H10O3	[M+H]+	Coniferaldehyde	Phenolic acids	Phenolic acids	20649-42-7	2	14089	12737	8866	23379	29562	15833	16307	9094.7	17209	237230	216250	249410	64863	61014	65090	C02666	ko00940,ko01100,ko01110
mws1195	179.07	147.1	178.063	C10H10O3	[M+H]+	p-Coumaric acid methyl ester	Phenolic acids	Phenolic acids	3943-97-3	3	40264	54921	28639	81756	70904	41140	14785	13160	22932	60997	39887	31570	48613	49015	50599	--	--
pmb2795	177	145	178.063	C10H10O3	[M-H]-	4-Methoxycinnamic acid	Phenolic acids	Phenolic acids	830-09-1	3	54612	64926	28424	70780	61630	43481	15159	12442	29453	54534	26679	29257	37975	52780	47382	--	--
pmb0786	180.09	163.06	179.079	C6H13NO5	[M+H]+	D-Glucosamine	Others	Saccharides and Alcohols	3416-24-8	3	6033400	7050400	4154200	6395000	7162300	7801000	7482500	6137400	9382800	10116000	7626800	8361200	4876900	7925200	9465400	C00329	ko00520,ko01100
mws2212	179.03	135.05	180.042	C9H8O4	[M-H]-	Caffeic acid	Phenolic acids	Phenolic acids	331-39-5	1	1424600	1494100	1453600	1454400	1140600	1108100	411850	390280	459150	264440	336390	349800	823180	850350	988480	C01197	ko00940,ko01100,ko01110
Hmln000297	179.05	59.01	180.063	C6H12O6	[M-H]-	Inositol*	Others	Saccharides and Alcohols	87-89-8	1	6268900	10494000	9019300	20315000	30375000	19025000	26414000	28673000	26617000	27039000	28395000	30026000	21875000	24537000	22030000	C00137	ko00052,ko00053,ko00562,ko01100,ko01110,ko02010,ko04070
mws4170	179.06	59.01	180.063	C6H12O6	[M-H]-	D-Glucose*	Others	Saccharides and Alcohols	14431-43-7	1	4760700	12093000	8723000	22701000	27158000	19617000	28362000	28820000	24880000	26251000	27501000	27628000	20586000	18444000	21256000	C00031	ko00010,ko00030,ko00052,ko00500,ko00520,ko00901,ko01100,ko01110,ko02010
mws1164	179.06	59.01	180.063	C6H12O6	[M-H]-	D-Fructose*	Others	Saccharides and Alcohols	7660-25-5	1	4326600	10013000	9273600	17163000	32498000	20099000	24410000	30255000	26102000	27511000	27295000	25087000	20729000	21401000	22589000	C05003	--
pmf0138	179.06	59	180.063	C6H12O6	[M-H]-	D-Mannose*	Others	Saccharides and Alcohols	3458-28-4	1	316390	603950	589110	1168300	1645500	1307700	1693600	1998000	2030200	1956000	1312600	1857900	1414100	1417500	1378000	C00159	ko00051,ko00052,ko00520,ko01100,ko02010
pmf0139	179.06	59	180.063	C6H12O6	[M-H]-	D-Galactose*	Others	Saccharides and Alcohols	59-23-4	1	288140	706690	614790	1081700	1676400	1136600	1745200	1852900	1789500	1478800	1637900	1680800	1284000	1475600	1214100	C00124	ko00052,ko01100
Lmbn004847	179.07	146.04	180.079	C10H12O3	[M-H]-	4-Methoxyphenylpropionic acid	Phenolic acids	Phenolic acids	-	3	9	9	9	28602	26252	23705	12271	18339	46930	921430	1041400	1197700	217150	240520	226720	--	--
mws0093	179.07	146	180.079	C10H12O3	[M-H]-	Coniferyl alcohol	Phenolic acids	Phenolic acids	458-35-5	3	14973	11787	16724	137170	143840	124680	69392	117450	255860	4511000	4932600	5747400	953840	1014600	994340	C00590	ko00940,ko00998,ko01100,ko01110
Cmyp007180	181.12	107.09	180.115	C11H16O2	[M+H]+	Dihydroactinidiolide	Others	Others	17092-92-1	1	164780	180650	92830	981300	970410	560290	20963	28589	36849	837270	877940	630890	507670	482470	496140	--	--
mws0250	182.08	136.1	181.074	C9H11NO3	[M+H]+	L-Tyrosine	Amino acids and derivatives	Amino acids and derivatives	60-18-4	1	4061700	4432200	4543700	2636300	3055300	2541700	4831200	8001100	7606200	2244600	2535300	2123000	3617900	3734800	3712400	C00082	ko00130,ko00261,ko00350,ko00360,ko00400,ko00460,ko00730,ko00940,ko00950,ko00965,ko00966,ko00970,ko00998,ko01100,ko01110,ko01210,ko01230
MWStz070	182.08	91.05	181.074	C9H11NO3	[M+H]+	N-(2-Hydroxy-4-methoxyphenyl)acetamide	Alkaloids	Phenolamine	58469-06-0	2	3520800	3902100	3760900	2285800	2481500	2027600	3802200	6762200	5965300	1834300	2008800	1767200	3053200	3007800	3199300	--	--
Hmtn001288	181.05	135.04	182.058	C9H10O4	[M-H]-	Methyl 2,4-dihydroxyphenylacetate	Phenolic acids	Phenolic acids	67828-42-6	3	106220	94297	80916	78902	55554	62503	32564	28358	55067	42994	45277	44880	64536	78976	78776	--	--
mws1350	181.05	151	182.058	C9H10O4	[M-H]-	Syringaldehyde; 4-Hydroxy-3,5-Dimethoxybenzaldehyde	Phenolic acids	Phenolic acids	134-96-3	3	207610	313740	868050	264070	366430	222940	143350	146380	125740	186400	292690	337090	311310	325150	381340	--	--
MWS5206	181.05	135.04	182.058	C9H10O4	[M-H]-	Hydroxyphenyllactic acid	Phenolic acids	Phenolic acids	306-23-0	3	95759	103480	98738	95691	66404	59760	33989	28254	43998	24528	39244	46980	65726	70062	75140	C03672	--
MWSmce455	181.05	107.01	182.058	C9H10O4	[M-H]-	Vanillic acid methyl ester	Phenolic acids	Phenolic acids	3943-74-6	3	9077.9	14516	6361.1	9	32514	9	10303	11332	14057	189310	152100	207840	43452	47829	46258	--	--
pme2237	181.07	101	182.079	C6H14O6	[M-H]-	Dulcitol*	Others	Saccharides and Alcohols	608-66-2	1	14651000	12181000	18258000	20975000	16815000	19245000	25763000	23971000	21065000	22184000	22283000	23689000	17239000	19882000	18089000	C01697	ko00052,ko01100
mws0214	181.07	71	182.079	C6H14O6	[M-H]-	D-Sorbitol*	Others	Saccharides and Alcohols	50-70-4	1	13146000	10040000	17592000	17069000	16064000	17572000	24415000	20421000	21355000	22187000	20588000	22579000	15143000	16823000	17226000	C00794	ko00051,ko00052,ko01100,ko02010
mws1155	181.07	101.02	182.079	C6H14O6	[M-H]-	D-Mannitol*	Others	Saccharides and Alcohols	69-65-8	1	5257400	4342700	6112900	6155200	5576500	6088600	8963800	7407200	6621300	6871700	6996300	7676900	5316800	6051000	5390000	C00392	ko00051,ko01100,ko02010
pme2596	184.06	148	183.053	C8H9NO4	[M+H]+	4-Pyridoxic acid	Others	Vitamin	82-82-6	2	176970	125990	103950	237740	268250	230390	62312	54037	92135	339170	356880	383890	193140	187850	177400	C00847	ko00750,ko01100
pmb1754	184	125	184.073	C5H15NO4P+	[M]+	O-Phosphocholine	Alkaloids	Alkaloids	107-73-3	3	238740	237700	310270	384620	702850	264030	142500	231480	219270	621710	1017800	1174100	415850	518930	404830	C00588	ko00564,ko01100
MWS1816	183.14	183.14	184.146	C11H20O2	[M-H]-	10-Undecenoic acid	Lipids	Free fatty acids	112-38-9	2	20547	15047	16618	15755	19769	17031	16278	17949	13932	17508	19658	14993	17611	19477	18290	C13910	--
Zmgn000447	184.98	78.96	185.993	C3H7O7P	[M-H]-	3-Phospho-D-glyceric acid	Others	Saccharides and Alcohols	820-11-1	3	36263	46241	49580	68958	149460	74796	76511	89428	85446	578850	595880	706230	109010	90028	101090	C00197	ko00010,ko00030,ko00260,ko00270,ko00561,ko00630,ko00710,ko01100,ko01110,ko01200,ko01230
mws0752	185.15	185.16	186.162	C11H22O2	[M-H]-	Undecylic Acid	Lipids	Free fatty acids	112-37-8	2	373370	430570	365510	541430	420690	494210	267420	299600	328580	350860	390110	298170	325970	332070	355490	C17715	--
Hmgp002327	188.07	118.06	187.063	C11H9O2N	[M+H]+	3-amino-2-naphthoic acid	Alkaloids	Alkaloids	-	1	12283000	2040100	555370	659020	811980	552210	1546000	1437300	3241900	697430	570320	1236200	2471300	2432800	2605000	--	--
Hmmp001310	188.07	118.07	187.063	C11H9NO2	[M+H]+	3-Indoleacrylic acid	Alkaloids	Plumerane	1204-06-4	1	13532000	2298500	567160	478680	633130	400280	1210100	1087600	2809000	517300	409900	780520	1912200	1903000	2205300	C21283	--
pme0137	187.07	125	188.08	C7H12N2O4	[M-H]-	N-Acetyl-L-Glutamine	Amino acids and derivatives	Amino acids and derivatives	2490-97-3	3	1820300	1872400	1858600	1257800	1464900	1132000	991610	1076600	1123300	1187300	1061000	1133800	1117900	1230500	1238300	--	--
mws0237	187.1	125	188.105	C9H16O4	[M-H]-	Azelaic acid	Organic acids	Organic acids	123-99-9	1	3426300	4163900	4437100	3895900	3883300	4162700	5020800	5020500	4758200	4539700	4510400	4474500	4099000	4199800	4383000	C08261	--
mws0736	189.12	86	188.116	C8H16N2O3	[M+H]+	N-Glycyl-L-leucine*	Amino acids and derivatives	Amino acids and derivatives	869-19-2	3	60410	37240	47006	42276	31522	30076	17754	25928	26854	23919	26501	14085	39200	26872	31094	C02155	--
pme0122	189.12	126	188.116	C8H16N2O3	[M+H]+	N6-Acetyl-L-lysine	Amino acids and derivatives	Amino acids and derivatives	692-04-6	3	218460	124520	151260	87926	131440	63901	28568	43629	50360	53519	49267	38615	84227	83552	78552	C02727	ko00310,ko01100
mws5041	189.12	86.1	188.116	C8H16N2O3	[M+H]+	L-Glycyl-L-isoleucine*	Amino acids and derivatives	Amino acids and derivatives	19461-38-2	3	31129	23980	34568	26612	18533	17975	13373	14248	18705	16187	18245	13919	20203	22299	24625	--	--
Zmjp000182	189.13	70.07	188.127	C7H16N4O2	[M+H]+	N-Monomethyl-L-arginine	Amino acids and derivatives	Amino acids and derivatives	17035-90-4	3	134160	59885	106350	80975	72634	67443	22535	35172	9	93260	71098	106030	77466	66990	79104	C03884	--
pme3388	189.13	144	188.127	C7H16N4O2	[M+H]+	Homoarginine	Amino acids and derivatives	Amino acids and derivatives	156-86-5	3	20696	11957	18485	15874	17651	12981	11365	9	9577	23385	18237	24080	15342	22065	22682	C01924	--
pmf0348	187.13	97	188.141	C10H20O3	[M-H]-	2,6-Dimethyl-7-octene-2,3,6-triol	Others	Saccharides and Alcohols	73815-21-1	3	323500	371180	393720	289890	302670	333380	383910	396130	397760	378050	426490	374440	354830	300740	387040	--	--
Zmzp000145	189.16	84.08	188.152	C9H20N2O2	[M+H]+	Trimethyllysine	Amino acids and derivatives	Amino acids and derivatives	23284-33-5	3	315710	275360	333790	222600	376150	165220	67631	67328	154730	185920	151730	149830	150710	270360	184460	C03793	ko00310,ko01100
pme0075	188.06	128	189.064	C7H11NO5	[M-H]-	N-Acetyl-L-glutamic acid	Amino acids and derivatives	Amino acids and derivatives	1188-37-0	3	131830	133650	143910	86920	589740	98175	47644	85031	62397	55016	50125	73146	99665	106810	135210	C00624	ko00220,ko01100,ko01110,ko01210,ko01230
pme0278	191.1	128	190.095	C7H14N2O4	[M+H]+	2,6-Diaminooimelic acid	Organic acids	Organic acids	583-93-7	3	60893	45447	25144	59002	165250	69893	15862	26372	22900	57668	44907	54103	48937	47803	42829	C00666	ko00300,ko01100,ko01110,ko01230
MWSmce041	191.1	145.1	190.099	C12H14O2	[M+H]+	Butylphthalide	Others	Others	6066-49-5	1	182550	52982	45481	33399	22621	21858	22433	32651	48702	18786	18382	12173	31606	40073	36635	C17854	--
Zmyn000453	191.02	111.01	192.027	C6H8O7	[M-H]-	Isocitric Acid*	Organic acids	Organic acids	320-77-4	1	16369000	16986000	25133000	11813000	5465800	8236600	4814800	5673600	6939000	4149800	4453000	4637700	8876500	9637700	10053000	C00311	ko00020,ko00630,ko01100,ko01110,ko01200,ko01210,ko01230
mws0281	191.02	111.01	192.027	C6H8O7	[M-H]-	Citric Acid*	Organic acids	Organic acids	77-92-9	1	14197000	14392000	12767000	10615000	10473000	8925900	6801400	6812100	7740400	9187900	9446500	11969000	8650700	10874000	10528000	C00158	ko00020,ko00250,ko00630,ko01100,ko01110,ko01200,ko01210,ko01230
mws0277	191.06	85	192.063	C7H12O6	[M-H]-	Quinic Acid	Organic acids	Organic acids	77-95-2	2	28385000	25339000	32787000	19973000	9635500	13057000	8466800	8964600	11240000	6153000	7576300	8343600	12532000	14928000	15481000	C00296	ko00400,ko01100
mws0014	193.05	134.01	194.058	C10H10O4	[M-H]-	Ferulic acid*	Phenolic acids	Phenolic acids	537-98-4	3	9	9	124720	146590	180560	76588	67174	75907	136170	543810	449580	466280	175210	203250	190570	C01494	ko00940,ko01100,ko01110
Lmdn003756	193.05	135.05	194.058	C10H10O4	[M-H]-	Methyl caffeate	Phenolic acids	Phenolic acids	3843-74-1	2	1274300	731920	1317000	183520	285270	176370	70835	90546	143050	520540	629390	433860	398330	516200	457830	C10477	--
MWSslk097	195.06	163.04	194.058	C10H10O4	[M+H]+	Dimethyl phthalate	Phenolic acids	Phenolic acids	131-11-3	2	61952	65218	65783	58367	42966	49045	49488	61092	55606	57011	65594	64736	55698	60767	63280	C11233	--
pme0422	193.06	134	194.058	C10H10O4	[M-H]-	Isoferulic Acid*	Phenolic acids	Phenolic acids	537-73-5	3	9	9	108190	143380	144840	77814	61624	85681	130320	551770	453480	472260	187040	165030	185740	C10470	--
mws2104	193.07	99.01	194.079	C7H14O6	[M-H]-	D-Pinitol	Others	Saccharides and Alcohols	10284-63-6	3	9	92725	76832	73055	33757	51846	9	29099	53412	70364	69111	80958	75917	73636	72426	C03844	--
MWS1771	196.1	91.05	195.09	C10H13NO3	[M+H]+	L-Tyrosine methyl ester	Amino acids and derivatives	Amino acids and derivatives	1080-06-4	2	54826	84545	132080	95217	37750	51229	495970	473260	499480	93539	70790	71205	211790	177610	200510	C03404	--
pme0534	195.05	74.9	196.058	C6H12O7	[M-H]-	Gluconic acid	Others	Saccharides and Alcohols	526-95-4	1	253350	275420	228970	871490	4075800	465840	1809400	1119300	590510	881230	742800	903170	724520	668430	738670	C00257	ko00030,ko01100,ko01110,ko01200
Lmcn002982	197.05	167	198.053	C9H10O5	[M-H]-	Methyl 3-O-Methyl Gallate	Phenolic acids	Phenolic acids	3934-86-9	3	12891	12223	9	9	9	9	27170	20685	48514	201940	322590	104970	39896	57440	54498	--	--
Zmzn000079	199	78.96	200.009	C4H9O7P	[M-H]-	D-Erythrose-4-phosphate	Others	Saccharides and Alcohols	585-18-2	3	84287	153480	152190	196670	112810	127620	79940	67113	119280	185440	219190	197010	124880	134690	133680	C00279	ko00030,ko00400,ko00710,ko00750,ko00998,ko01100,ko01110,ko01200,ko01230
pmb2640	199.17	199.17	200.178	C12H24O2	[M-H]-	Dodecanoic acid (Lauric acid)	Lipids	Free fatty acids	143-07-7	1	128170	389900	292200	1057700	540260	1610500	127320	118820	343290	536220	723130	408620	597000	617000	626580	C02679	ko00061,ko01100,ko01110
pmb0130	203.12	144	202.111	C12H14N2O	[M+H]+	Acetryptine	Alkaloids	Plumerane	3551-18-6	3	10763	13313	14158	23369	20519	14751	18409	20862	19302	17289	15962	9436.1	16395	13950	12695	--	--
mws5037	203.14	86.1	202.132	C9H18N2O3	[M+H]+	L-Alanyl-L-leucine	Amino acids and derivatives	Amino acids and derivatives	3303-34-2	3	9	9	361950	228780	62100	135980	9	9276.4	15114	14009	20383	19597	105390	117620	129040	--	--
NK10251888	203.15	70.07	202.143	C8H18N4O2	[M+H]+	NG,NG-Dimethyl-L-arginine	Amino acids and derivatives	Amino acids and derivatives	30315-93-6	3	135810	109390	35917	30068	92739	58329	26405	58702	56692	67313	78730	64094	86589	95170	98300	C03626	--
mws0018	203.22	83	202.216	C10H26N4	[M+H]+	Spermine	Alkaloids	Alkaloids	71-44-3	3	19297000	15624000	17615000	15469000	13863000	11313000	13519000	15052000	16418000	16232000	17563000	17442000	16530000	18149000	17653000	C00750	ko00330,ko00410,ko00480,ko00770,ko01100
mws0282	203.08	116.05	204.09	C11H12N2O2	[M-H]-	L-Tryptophan	Amino acids and derivatives	Amino acids and derivatives	73-22-3	1	9	9	9	39160	121800	85372	1013100	1016000	1180300	315110	230480	568330	337040	363540	420170	C00078	ko00260,ko00380,ko00400,ko00901,ko00966,ko00970,ko00998,ko01100,ko01110,ko01210,ko01230
MWStz152	206.08	118.07	205.074	C11H11NO3	[M+H]+	2-(Acetylamino)-3-phenyl-2-propenoic acid	Alkaloids	Alkaloids	5469-45-4	2	68667	70234	30177	39623	123350	27851	41096	40464	25704	36589	34374	32910	47427	63402	45876	--	--
pmb0818	206.1	147.5	205.074	C11H11NO3	[M+H]+	Methoxyindoleacetic acid	Alkaloids	Plumerane	3471-31-6	3	574330	86211	28670	25994	29411	23698	55785	58707	162260	25692	22639	47261	105830	113660	108550	C05660	ko00380
pme1261	206.14	76	205.131	C9H19NO4	[M+H]+	D-Panthenol	Others	Saccharides and Alcohols	81-13-0	3	16171	17424	29607	16135	12919	9238.1	6628.5	18802	13296	23114	35329	15411	21884	20705	24518	C05944	ko00770
mws1076	207.07	151	206.058	C11H10O4	[M+H]+	Scoparone	Lignans and Coumarins	Coumarins	120-08-1	3	61373	73002	72729	142180	152360	87469	90567	98007	224720	413490	321700	359540	172080	178930	127350	C09311	--
pmb1587	207.14	165.2	206.131	C13H18O2	[M+H]+	4-Hydroxy-3,5-diisopropylbenzaldehyde	Phenolic acids	Phenolic acids	10537-86-7	3	7604.9	10293	5504.8	26943	25495	16128	9	9	9	19532	23011	16702	13562	13662	13618	--	--
MWS1877	205.16	133.06	206.167	C14H22O	[M-H]-	4-tert-Octylphenol	Phenolic acids	Phenolic acids	140-66-9	3	11108	10311	7643.7	10835	8569.1	7266.3	6958.6	8538.6	10337	11997	6749	8610	10231	10102	9430.9	C14205	--
Lmbn013410	205.16	189.13	206.167	C14H22O	[M-H]-	2,4-Di-Tert-Butylphenol*	Phenolic acids	Phenolic acids	96-76-4	3	261960	282390	261760	316550	177830	199360	177080	170330	269710	217430	251720	233080	221120	251960	238730	--	--
Lmln010063	205.16	189.13	206.167	C14H22O	[M-H]-	2,6-Di-tert-butylphenol*	Phenolic acids	Phenolic acids	128-39-2	3	252340	302630	261470	302860	173890	184490	182960	180120	248510	245490	258350	249420	229550	230480	215750	--	--
Zmgn002106	206.08	58.03	207.09	C11H13NO3	[M-H]-	N-Acetyl-L-phenylalanine	Amino acids and derivatives	Amino acids and derivatives	2018-61-3	3	838480	898510	502510	786150	402040	541160	499580	553110	630470	430030	492290	419100	514050	563180	576430	C03519	ko00360,ko01100
mws1212	209.08	177.3	208.074	C11H12O4	[M+H]+	Methyl ferulate	Phenolic acids	Phenolic acids	2309-07-1	3	9	9	11433	20585	66186	9	17554	26720	58661	582140	449830	581610	138470	138790	123540	--	--
mws2184	207.07	135.1	208.074	C11H12O4	[M-H]-	Ethyl caffeate	Phenolic acids	Phenolic acids	102-37-4	3	44334	28532	13778	11169	33528	8757.7	11079	11050	11277	9	9	9	15018	15570	14428	--	--
pmb2620	207.07	133.1	208.074	C11H12O4	[M-H]-	3,4-Dimethoxycinnamic acid	Phenolic acids	Phenolic acids	14737-89-4	1	6206.6	9852	11114	25342	41339	12269	11973	22281	34643	457500	325130	426060	91149	104060	102680	--	--
pme3443	207.07	192	208.074	C11H12O4	[M-H]-	Sinapinaldehyde	Phenolic acids	Phenolic acids	4206-58-0	3	379540	184880	290910	192190	191820	111460	17466	27678	23518	82152	88825	110940	130900	137940	173280	C05610	ko00940,ko01100,ko01110
Lmsn000954	207.09	59.01	208.095	C8H16O6	[M-H]-	Dambonitol	Others	Saccharides and Alcohols	523-94-4	3	57954	43883	42585	41959	130270	47644	31263	25069	28261	9	9	31245	42266	33571	41052	--	--
Zmyn000108	209.03	85.03	210.038	C6H10O8	[M-H]-	D-Saccharic acid*	Others	Saccharides and Alcohols	87-73-0	1	170750	138520	113480	210050	661390	139670	94809	50349	118470	121410	77524	98807	176120	189740	174310	C00818	ko00053,ko01100
Zmpn000199	209.03	85.03	210.038	C6H10O8	[M-H]-	D-Galactaric acid*	Others	Saccharides and Alcohols	526-99-8	1	151820	152730	110250	196700	686730	128490	77085	61825	116390	95552	76024	105540	174850	200450	169630	C00879	ko00053,ko01100
Hmcn000192	209.07	59.01	210.073	C7H14O7	[M-H]-	Sedoheptulose*	Others	Saccharides and Alcohols	3019-74-7	1	275610	476300	142550	428540	1221000	464360	142750	156390	159420	765800	982560	823060	430030	412810	415230	C02076	ko00710,ko01100
Lmbn004790	209.08	179.03	210.089	C11H14O4	[M-H]-	Methyl 3-(3-hydroxy-4-methoxyphenyl)propanoate	Phenolic acids	Phenolic acids	129150-61-4	3	9	9	86626	163560	15381	127900	9	9	9	12612	16504	16880	43726	54487	40382	--	--
mws0853	209.08	179	210.089	C11H14O4	[M-H]-	Sinapyl alcohol	Phenolic acids	Phenolic acids	537-33-7	3	28721	20166	81010	131980	10555	115900	9	9	9	9	9	9	33582	37855	47341	C02325	ko00940,ko01100,ko01110
pme1654	209.12	59.02	210.126	C12H18O3	[M-H]-	Jasmonic acid	Organic acids	Organic acids	77026-92-7	3	9	9	9	32163	68970	43872	21816	16152	90200	22641	21974	15764	32246	38407	29909	C08491	ko00592,ko01100,ko01110,ko04075
pme0109	212.09	166	211.084	C10H13NO4	[M+H]+	Methyldopa	Amino acids and derivatives	Amino acids and derivatives	555-30-6	3	216540	182430	137700	105140	48213	103430	50391	38140	36499	9	9	9	94557	86788	91250	C07194	--
pme3437	213.08	154.1	212.068	C10H12O5	[M+H]+	Eudesmic acid (3,4,5-trimethoxybenzoic acid)	Phenolic acids	Phenolic acids	118-41-2	3	7583	12580	80753	9	9	9	79786	94448	195340	95243	121770	87279	66105	71869	50825	--	--
MWSmce355	211.06	181.01	212.068	C10H12O5	[M-H]-	Methyl Syringate	Phenolic acids	Phenolic acids	884-35-5	3	6572.2	12586	19827	5413.8	6865.7	2840	5201.9	4549.7	4623.1	36345	49634	51208	12635	13881	14657	--	--
Zmgn003633	211.13	183.14	212.141	C12H20O3	[M-H]-	12-Oxo-10E-Dodecenoic Acid	Lipids	Free fatty acids	65410-38-0	3	8025.3	9835.3	8799.8	11442	7987.3	9459.1	8780.6	9187.5	8342.1	7265.7	9732.8	7864.6	7635.4	9082.4	10481	C16309	ko00592,ko01110
mws0863	213.02	97	214.024	C5H11O7P	[M-H]-	2-Deoxyribose-5'-phosphate	Nucleotides and derivatives	Nucleotides and derivatives	102916-66-5	3	17962	13721	13626	18536	12747	11885	9	9	12541	12814	15941	19877	16645	15435	16601	C00673	ko00030,ko01100
pmb2507	213.1	97	214.024	C5H11O7P	[M-H]-	2-Deoxyribose-1-phosphate	Nucleotides and derivatives	Nucleotides and derivatives	17210-42-3	1	48284	90696	83336	81202	52260	47014	40255	52960	44503	93310	93599	116630	82692	75906	100780	C00672	ko00030,ko00240,ko01100
Hmln002597	193.05	161.02	216.04	C10H9NaO4	[M-Na]-	Sodium ferulate	Phenolic acids	Phenolic acids	24276-84-4	3	766430	706410	438280	193340	147980	117060	32973	40560	78147	351920	110710	115920	226460	260780	266110	--	--
mws1579	217.05	202	216.042	C12H8O4	[M+H]+	8-Methoxypsoralen	Lignans and Coumarins	Coumarins	298-81-7	2	156800	64311	74811	82078	38394	30582	54872	19051	32693	58274	21660	28664	53113	50308	54233	C01864	--
pme0170	217.13	158	216.122	C8H16N4O3	[M+H]+	N-Acetyl-L-Arginine	Amino acids and derivatives	Amino acids and derivatives	155-84-0	3	50654	25134	21368	27210	43067	27787	16969	11953	18429	25114	47689	35548	36778	34850	33351	--	--
MWS1900	215.13	153.13	216.136	C11H20O4	[M-H]-	Undecanedioic acid	Lipids	Free fatty acids	1852-04-6	3	75382	63609	81740	63429	68245	69478	60849	60667	66210	71955	67202	71546	58794	62500	70013	--	--
pme2566	217.08	199	218.09	C8H14N2O5	[M-H]-	5-L-Glutamyl-L-amino acid	Amino acids and derivatives	Amino acids and derivatives	5875-41-2	3	32610	73082	36131	24893	40121	18766	13382	13124	20870	29936	31997	31449	25011	37554	21452	--	--
mws0677	219.11	160	218.106	C12H14N2O2	[M+H]+	N-Acetyl-5-hydroxytryptamine	Alkaloids	Plumerane	1210-83-9	3	294640	98452	109220	102010	44386	44702	114740	121970	218030	66244	56008	60337	101630	107870	133140	C00978	ko00380,ko01100
mws1337	220.12	202.1	219.111	C9H17NO5	[M+H]+	D-Pantothenic Acid	Others	Vitamin	79-83-4	1	5639600	4422200	4763700	6575200	4598900	5902800	1728000	1794600	3012400	4343000	5029900	5116500	4555100	4342800	4576300	C00864	ko00410,ko00770,ko01100,ko01110
pme1228	221.09	204	220.085	C11H12N2O3	[M+H]+	5-Hydroxy-L-tryptophan	Amino acids and derivatives	Amino acids and derivatives	56-69-9	3	71550	47719	19984	51411	21530	29107	24445	35102	50362	45297	49151	52786	38850	36703	41189	C00643	ko00380,ko01100
Hmyp002656	222.08	130.06	221.068	C11H11NO4	[M+H]+	Methyl dioxindole-3-acetate	Alkaloids	Plumerane	57061-18-4	3	176400	80724	56817	59667	33229	57124	9	9	9	9	12057	9	42389	28351	47812	--	--
mws4174	222.1	138	221.09	C8H15NO6	[M+H]+	N-Acetyl-D-mannosamine*	Others	Saccharides and Alcohols	7772-94-3	3	204740	124440	131580	52896	215150	107900	106060	107060	107360	215560	160990	178380	114670	122600	121060	C00645	ko00520,ko01100
pme2755	222	144	221.09	C8H15NO6	[M+H]+	N-Acetyl-D-glucosamine*	Others	Saccharides and Alcohols	7512-17-6	3	245600	230040	243320	207310	194450	185290	198900	206330	237000	235170	237800	242150	247320	243380	256910	C00140	ko00520,ko01100,ko02010
mws2608	222.1	84.05	221.09	C8H15NO6	[M+H]+	N-Acetyl-D-galactosamine*	Others	Saccharides and Alcohols	1811-31-0	3	146250	119810	131280	110780	225120	127350	166820	198380	166300	207080	175280	148750	123740	150250	188790	C01132	ko00052,ko01100
pmp000284	223.06	208.04	222.053	C11H10O5	[M+H]+	Fraxidin (8-Hydroxy-6,7-dimethoxycoumarin)	Lignans and Coumarins	Coumarins	525-21-3	3	9	9	9	9	9	9	9	9	9	65690	62698	51660	14936	21883	20594	C17479	--
mws5042	223.11	120.09	222.1	C11H14N2O3	[M+H]+	L-Glycyl-L-phenylalanine	Amino acids and derivatives	Amino acids and derivatives	721-66-4	2	38519	184360	298880	137830	53155	74336	20963	19791	26742	30187	33717	35573	67763	69458	83385	--	--
mws0520	224.09	136	223.084	C11H13NO4	[M+H]+	N-Acetyl-L-tyrosine	Amino acids and derivatives	Amino acids and derivatives	537-55-3	3	9	9	11739	54185	57023	15259	5881.7	10202	11023	9281.2	9	9	13960	14625	14840	--	--
Zmln002252	223.03	149.03	224.032	C10H8O6	[M-H]-	Sideretin (5,7,8-Trihydroxy-6-methoxycoumarin)	Lignans and Coumarins	Coumarins	-	3	9	42573	666420	1132200	235860	782780	25824	9	18861	223960	312310	309130	287980	320910	305260	C22007	--
mws4085	223.06	193	224.068	C11H12O5	[M-H]-	Sinapic acid	Phenolic acids	Phenolic acids	530-59-6	1	9	35928	670250	1047400	180670	744140	8679	7891.5	14239	210400	333700	236340	246500	294170	311600	C00482	ko00940,ko01100,ko01110
MWSmce538	227.09	195.06	226.084	C11H14O5	[M+H]+	3,4,5-Trimethoxybenzoic acid methyl ester	Phenolic acids	Phenolic acids	1916-07-0	2	9	9	22903	9	9	9	15137	21997	39518	51872	52644	61776	18997	17878	24182	--	--
Cmsp002787	227.09	181.05	226.084	C11H14O5	[M+H]+	3,4'-Dihydroxy-3',5'-dimethoxypropiophenone	Phenolic acids	Phenolic acids	136196-47-9	2	192760	127010	88877	129790	121150	70994	22163	11274	17395	93990	100700	108160	71942	74076	106590	--	--
pme1194	228.1	112	227.091	C9H13N3O4	[M+H]+	2'-Deoxycytidine	Nucleotides and derivatives	Nucleotides and derivatives	951-77-9	1	43960	53339	45521	27419	13874	14600	9	27259	44360	37513	18437	20875	21908	28703	23640	C00881	ko00240,ko01100,ko02010
Lmhp001430	227.09	116.07	227.103	C10H14N2O4	[M+H]+	Cyclo(Pro-Glu)	Amino acids and derivatives	Amino acids and derivatives	-	3	48327	45180	64011	63347	68056	42810	34600	44313	50263	49229	72447	62878	50337	60122	48203	--	--
mws2105	229.09	211.1	228.079	C14H12O3	[M+H]+	Benzyl salicylate	Phenolic acids	Phenolic acids	118-58-1	3	20755	14410	21055	19641	9536.2	13868	8907.8	13375	30626	13194	15080	14104	11996	16582	19259	--	--
Lmlp002765	229.12	201.13	228.115	C15H16O2	[M+H]+	Stilbostemin B	Phenolic acids	Phenolic acids	162411-67-8	1	13068	20107	44510	35604	18991	29109	7065.4	6079.7	9645	16273	13110	13912	23595	20762	18692	--	--
mws0119	227.2	227.2	228.209	C14H28O2	[M-H]-	Myristic Acid	Lipids	Free fatty acids	544-63-8	1	8310600	10902000	8855200	14208000	9024900	11409000	6982400	6261100	9690000	11176000	12834000	9118600	12555000	11635000	12382000	C06424	ko00061,ko01100
Lmhp001670	231.16	72.08	231.17	C11H22N2O3	[M+H]+	L-Valyl-L-Leucine	Amino acids and derivatives	Amino acids and derivatives	3989-97-7	3	61543	39381	57770	54093	18782	8925.4	25782	40079	37167	41388	25624	24061	41684	27853	17220	--	--
pmb0962	235.1	118.3	234.158	C10H22N2O4	[M+H]+	L-Lysine-Butanoic Acid	Amino acids and derivatives	Amino acids and derivatives	80407-71-2	3	247440	372670	119450	9	45802	9	13959	48878	9	9	9	9	30949	34608	12249	--	--
Hmlp006964	237.07	176.04	236.068	C12H12O5	[M+H]+	5,6,7-Trimethoxycoumarin*	Lignans and Coumarins	Coumarins	55085-47-7	1	9	5774.8	255250	9709	3607.2	4023	61386	130860	279770	534630	585200	546330	172260	191860	183880	--	--
MWSmce061	237.07	176.04	236.068	C12H12O5	[M+H]+	Dimethylfraxetin*	Lignans and Coumarins	Coumarins	6035-49-0	1	9	4774.6	251940	9173	9	9	54588	146380	260410	551380	597840	530210	190420	189110	195970	--	--
mws0984	236.08	164.06	237.086	C9H11N5O3	[M-H]-	L-Sepiapterin	Nucleotides and derivatives	Nucleotides and derivatives	17094-01-8	3	9	10284	7233	15606	11503	10280	10636	7983.3	14283	12182	14733	9371.3	9944.9	8113.6	11806	C00835	ko00790,ko01100
Lmhn003240	237.04	121.03	238.048	C11H10O6	[M-H]-	Benzoylmalic acid	Phenolic acids	Phenolic acids	22138-51-8	3	9	9	9	18444	996710	9	15368	17807	47695	24056	30778	33451	132020	173950	148410	--	--
pmn001669	237.08	147	238.084	C12H14O5	[M-H]-	Methyl sinapate	Phenolic acids	Phenolic acids	20733-94-2	1	9	10310	281680	688500	182250	588820	27878	8456.5	116220	693150	840540	713070	301750	348000	355150	--	--
pme0428	237.08	103	238.084	C12H14O5	[M-H]-	3,4,5-Trimethoxycinnamic acid	Phenolic acids	Phenolic acids	90-50-6	3	9	1692.6	26069	9	9	9	27435	95500	151350	272720	302750	295190	78969	94211	94733	--	--
HJAP046	239.09	206.06	238.084	C12H14O5	[M+H]+	1-(2,4,5-Trimethoxyphenyl)-1,2-propanedione	Phenolic acids	Phenolic acids	2020-84-0	3	9	5360.2	154510	9	9	9	427200	948350	907510	966770	1770800	1088400	421930	522270	470430	--	--
MWS0552	239.2	223.03	240.209	C15H28O2	[M-H]-	Cis-10-Pentadecenoic Acid(C15: 1)	Lipids	Free fatty acids	84743-29-3	2	1058800	936660	1275100	697970	479570	405000	478190	554040	925830	604760	628010	645670	1337200	1359000	1381400	--	--
pme2827	239	223	240.245	C16H32O	[M-H]-	Palmitaldehyde	Lipids	Free fatty acids	629-80-1	1	6432800	7019000	6921600	7930500	11027000	5679200	13216000	12307000	20104000	31294000	30998000	32018000	7205400	7912100	7576300	C00517	ko00071
mws1383	243.09	145	242.08	C12H10N4O2	[M+H]+	Lumichrome	Alkaloids	Alkaloids	1086-80-2	3	31898	33159	51899	41614	23515	22475	26730	35886	46323	30546	38144	43686	32502	37006	21662	C01727	ko00740
mws0359	241.22	241.22	242.225	C15H30O2	[M-H]-	Pentadecanoic Acid	Lipids	Free fatty acids	1002-84-2	1	106030	142400	110250	130280	119430	136350	93855	104770	121930	173820	171650	126160	152900	125670	141930	C16537	--
MWS2430	241.22	241.21	242.225	C15H30O2	[M-H]-	13-methylmyristic acid	Lipids	Free fatty acids	2485-71-4	2	21752	31954	14988	22474	26852	41214	36610	33610	20771	33947	29379	30258	19103	12283	12563	--	--
pme3732	244.09	112	243.086	C9H13N3O5	[M+H]+	Cytidine	Nucleotides and derivatives	Nucleotides and derivatives	65-46-3	1	1517700	874910	3766100	842930	1806900	556760	870020	1594100	1243000	1328000	1241300	1032000	1483900	1129800	1309100	C00475	ko00240,ko01100,ko02010
ML10180524	244.09	112.05	243.086	C9H13N3O5	[M+H]+	Cytarabine	Nucleotides and derivatives	Nucleotides and derivatives	147-94-4	1	318360	238050	1236800	207210	9	9	9	9	453920	747030	687620	657850	406440	403070	402700	C02961	--
mws0248	243.06	110	244.07	C9H12N2O6	[M-H]-	Uridine	Nucleotides and derivatives	Nucleotides and derivatives	58-96-8	1	49645	9	86322	50744	109410	10481	29085	75196	20142	35090	20328	26706	35347	42147	45292	C00299	ko00240,ko01100,ko02010
MWS5231	243.16	181.16	244.167	C13H24O4	[M-H]-	Tridecanedioic acid	Lipids	Free fatty acids	505-52-2	3	113050	104280	141340	109870	94597	114680	121650	104070	98377	110800	94953	109630	111750	117890	113950	--	--
Lmhp002031	245.18	86.1	245.186	C12H24N2O3	[M+H]+	L-Leucyl-L-Leucine	Amino acids and derivatives	Amino acids and derivatives	3303-31-9	3	64038	29861	52582	62594	24275	16464	25687	34710	26600	24087	17608	9	49010	35767	46227	--	--
pmb2591	245.09	203.2	246.1	C13H14N2O3	[M-H]-	N-Acetyl-L-Tryptophan	Amino acids and derivatives	Amino acids and derivatives	1218-34-4	1	437360	1263000	1002600	1834200	2555900	1348100	233720	279350	514770	1460300	1008000	1191000	1064900	1214600	1298200	--	--
mws0124	247.11	130	246.1	C13H14N2O3	[M+H]+	N-(3-Indolylacetyl)-L-alanine	Amino acids and derivatives	Amino acids and derivatives	57105-39-2	3	11083	30421	4571	45044	30214	62774	7180	12959	19485	66953	67667	91444	29030	43825	39732	--	--
Lmrj002087	247.13	86.09	246.121	C10H18N2O5	[M+H]+	L-Isoleucyl-L-Aspartate	Amino acids and derivatives	Amino acids and derivatives	-	2	25328	42055	41809	38645	9	9	17373	26276	19221	45501	39153	42288	51867	58867	50155	--	--
Zmdp001647	247.13	184.1	246.122	C10H18N2O5	[M+H]+	γ-Glutamyl-L-valine	Amino acids and derivatives	Amino acids and derivatives	-	1	88975	132460	73340	33487	71679	35171	15603	14436	24803	137220	161650	200110	72358	85739	83236	--	--
pme3961	252.11	136	251.102	C10H13N5O3	[M+H]+	2'-Deoxyadenosine	Nucleotides and derivatives	Nucleotides and derivatives	958-09-8	2	139460	266560	156600	29433	16966	15564	92212	109080	99435	38880	24370	21409	83318	79541	77606	C00559	ko00230,ko01100,ko02010
MWSmce116	252.1	136.06	251.102	C10H13N5O3	[M+H]+	5'-Deoxyadenosine	Nucleotides and derivatives	Nucleotides and derivatives	4754-39-6	2	43697	9	9	38289	30256	30652	9	9	9	26836	21601	15863	21745	30337	26041	C05198	--
MWSHY0013	255.07	181.06	254.058	C15H10O4	[M+H]+	3,4'-Dihydroxyflavone	Flavonoids	Flavones	14919-49-4	2	6817.7	9162.3	29775	3169.7	4838.5	9	212200	292520	538270	1958200	1789900	1830500	483060	510440	478640	--	--
pma3101	256.2	124.1	256.082	C11H14NO6+	[M+H]+	Nicotinate D-ribonucleoside	Others	Vitamin	17720-18-2	3	732450	413220	432330	2147900	2624600	1250900	509500	509900	827090	889530	798550	683870	987590	875980	942830	C05841	ko00760,ko01100
mws1359	255.1	239	256.11	C16H16O3	[M-H]-	Pterostilbene	Others	Stilbene	537-42-8	3	14358	16378	13746	20406	25865	14645	34485	31953	50005	70423	68672	72677	12692	14891	16803	C10287	ko00945
mws1488	255.23	237.22	256.24	C16H32O2	[M-H]-	Palmitic acid	Lipids	Free fatty acids	57-10-3	1	52484	49200	53488	47990	41338	50403	33217	32590	46121	52607	52123	55517	55455	45304	48318	C00249	ko00061,ko00062,ko00071,ko00073,ko01040,ko01100,ko01212
mws0120	258.11	104.11	257.103	C8H20NO6P	[M+H]+	Choline Alfoscerate	Lipids	PC	28319-77-9	3	347980	1434800	1993900	459170	1599800	640140	500460	671000	848470	1956900	2121200	2577500	1234300	1234400	1345700	C00670	ko00564,ko00565
MWSslk133	257.18	195.18	258.183	C14H26O4	[M-H]-	1,14-Tetradecanedioic Acid	Lipids	Free fatty acids	821-38-5	3	33656	31927	33101	32751	28458	31476	31903	29638	32480	37491	31242	30374	31087	33585	33463	--	--
Zmyn000110	258.04	78.96	259.046	C6H14NO8P	[M-H]-	D-Glucosamine 1-phosphate	Others	Saccharides and Alcohols	2152-75-2	3	10033	37813	36629	46369	16778	24221	14366	26429	40605	65247	71533	72719	30264	34883	40592	C06156	ko00520,ko01100
pme3313	259	97	260.03	C6H13O9P	[M-H]-	D-Fructose 6-phosphate*	Others	Saccharides and Alcohols	643-13-0	1	1897600	2082600	2225000	2151800	1591900	1651900	1118100	1115600	1616700	2120700	2083800	2092500	1626900	1738900	1844000	C00085	ko00052,ko00500,ko00710,ko01100,ko01110,ko01200
mws0866	259.02	97	260.03	C6H13O9P	[M-H]-	D-Glucose 6-phosphate*	Others	Saccharides and Alcohols	56-73-5	1	4010100	4679800	5006600	4921900	3490000	3553400	2274400	2161800	4352800	4815500	4526300	4549300	3588100	3979100	4181300	C00092	ko00500,ko00562,ko00998,ko01100,ko01110
mws1090	259.02	97	260.03	C6H13O9P	[M-H]-	Glucose-1-phosphate*	Others	Saccharides and Alcohols	59-56-3	1	4254300	4856400	4960700	5201700	3488000	3488600	2569800	2537300	4437800	5020700	4979900	4807000	3877900	4279300	4142400	C00103	ko00010,ko00040,ko00052,ko00500,ko00520,ko00523,ko00561,ko01100,ko01110
Cmpp005475	261.11	189.06	260.105	C15H16O4	[M+H]+	Meranzin	Lignans and Coumarins	Coumarins	23971-42-8	3	18443	35859	28321	17869	11128	6771.8	13937	11391	14510	8033.4	7964.5	10723	18002	14832	14350	--	--
Cmpp007319	261.11	189.06	260.105	C15H16O4	[M+H]+	7-Methoxy-5-Prenyloxycoumarin	Lignans and Coumarins	Coumarins	35590-41-1	3	14831	21820	15937	27355	12206	18989	16254	6671.9	9387.6	9789.1	8189.9	25862	16252	14337	12014	--	--
Zmdp002216	261.14	86.1	260.137	C11H20N2O5	[M+H]+	L-γ-Glutamyl-L-leucine	Amino acids and derivatives	Amino acids and derivatives	2566-39-4	1	119960	127590	129740	98426	63382	37534	25467	30681	27998	109990	105340	86895	60748	49250	60480	--	--
Zmpn000095	261.04	78.96	262.045	C6H15O9P	[M-H]-	Sorbitol-6-phosphate	Others	Saccharides and Alcohols	20479-58-7	1	45907	115870	143190	218810	239930	186330	80510	80571	164170	721040	756530	756580	245220	285270	273030	C01096	ko00051,ko01100
Zmdp000446	265.09	119.02	264.078	C9H16N2O5S	[M+H]+	γ-L-Glutamyl-S-methyl-L-cysteine	Amino acids and derivatives	Amino acids and derivatives	-	3	30928	38640	9	34701	9	9	9	9	25875	66312	49227	58965	37293	34598	44351	--	--
Lmtn004049	263.13	204.12	264.136	C15H20O4	[M-H]-	Abscisic acid	Organic acids	Organic acids	21293-29-8	1	1602200	2759300	6007400	5482100	2807500	4904800	761820	762500	975670	2436400	1885000	1993800	2673500	2857400	2920100	C06082	ko00906,ko01100,ko01110,ko04075
Lmhp002001	265.15	72.08	264.147	C14H20N2O3	[M+H]+	L-Valyl-L-Phenylalanine	Amino acids and derivatives	Amino acids and derivatives	3918-92-1	3	54686	39979	52352	36709	23438	22554	17465	25710	21195	15791	12101	16891	34722	35485	24722	--	--
pmb0952	265.1	122.1	265.112	C12H17N4OS+	[M+H]+	Thiamine (Vitamin B1)	Others	Vitamin	70-16-6	3	68196	102060	47399	233700	89981	130900	53928	75014	77003	16650	16462	19789	93563	87314	134680	C00378	ko00730,ko01100,ko02010,ko04122
pme1184	268.1	152	267.097	C10H13N5O4	[M+H]+	2'-Deoxyguanosine	Nucleotides and derivatives	Nucleotides and derivatives	961-07-9	1	49129	70855	56300	25495	24972	17883	43799	37311	28980	66676	31115	31400	39485	37335	36441	C00330	ko00230,ko01100,ko02010
pme0230	268.1	136.06	267.097	C10H13N5O4	[M+H]+	Adenosine	Nucleotides and derivatives	Nucleotides and derivatives	58-61-7	1	52934000	9350100	68404000	11108000	17986000	6751800	11927000	19758000	14893000	7149200	5008600	5773600	21652000	21985000	22962000	C00212	ko00230,ko01100,ko02010
pme2890	269.06	136	268.055	C8H16N2O4S2	[M+H]+	L-Homocystine	Amino acids and derivatives	Amino acids and derivatives	626-72-2	2	95669	17988	211250	9358.8	9	4930	7738	9	10179	9	6219.8	9	28266	24613	39451	C01817	ko00270
Zmyn003693	267.07	252.04	268.074	C16H12O4	[M-H]-	6-Hydroxy-2'-methoxyflavone	Flavonoids	Flavones	61546-59-6	2	9	9	6842	9	9	900.58	6148.5	4890.8	13949	13816	17423	11438	3564.7	6817.1	6932.6	C15203	--
mws1060	267.07	135	268.081	C10H12N4O5	[M-H]-	9-(Arabinosyl)hypoxanthine	Nucleotides and derivatives	Nucleotides and derivatives	7013-16-3	3	9	9	65581	229440	189530	85591	88207	256100	61339	9	9	9	61343	76460	89654	--	--
pme1119	269.09	137	268.081	C10H12N4O5	[M+H]+	Inosine	Nucleotides and derivatives	Nucleotides and derivatives	58-63-9	3	215460	33018	361040	157380	9	9	32962	141240	65923	9	9	9	120870	102610	133630	C00294	ko00230,ko01100,ko02010
mws0383	267.23	267.23	268.24	C17H32O2	[M-H]-	10-Heptadecenoic Acid	Lipids	Free fatty acids	29743-97-3	1	159090	310740	236490	185280	161980	137150	119720	142400	227660	849040	540560	253680	316060	312020	310790	--	--
MWS20159	271.12	91.05	270.11	C13H18O6	[M+H]+	Phenyl-β-D-glucopyranoside	Others	Others	-	3	9	9	9	9	358310	22132	7212.5	9	12907	9	9	9	65710	53014	75448	--	--
mws1297	269.1	101.02	270.11	C13H18O6	[M-H]-	Benzyl glucoside	Phenolic acids	Phenolic acids	4304-12-5	3	5293	16478	5994.5	14228	205320	5368.8	12857	9	17827	8301.8	8962	9	17124	23480	30958	--	--
pme3475	273.08	153	272.068	C15H12O5	[M+H]+	Butin	Flavonoids	Flavanones	492-14-8	3	122510	463750	145390	280670	414650	750920	2811.1	9	5701.4	18491	37192	25892	211430	197330	209370	C09614	ko00941
mws0914	271.06	151	272.068	C15H12O5	[M-H]-	Pinobanksin*	Flavonoids	Flavanonols	548-82-3	1	97314	392540	107380	258820	364500	629310	9	9	9	18729	42729	19331	161260	190710	183330	C09826	ko00941
pme0376	271.06	151	272.068	C15H12O5	[M-H]-	Naringenin (5,7,4'-Trihydroxyflavanone)*	Flavonoids	Flavanones	480-41-1	1	104960	423550	125380	252570	366060	624480	9	9	9	20554	34388	21134	164390	196350	177700	C00509	ko00941,ko00943,ko01100,ko01110
pme3472	271.09	107.6	272.09	C12H16O7	[M-H]-	Arbutin	Phenolic acids	Phenolic acids	497-76-7	3	40758	67289	24212	72776	133680	101230	43674	36634	33728	33456	20645	21395	61597	56658	61705	C06186	ko00010
Lmmn003323	271.23	225.22	272.235	C16H32O3	[M-H]-	2-Hydroxyhexadecanoic acid	Organic acids	Organic acids	764-67-0	2	127740	151530	147210	127540	95490	102230	85998	66764	139800	158250	110390	94292	117980	105210	110960	--	--
pmp001264	274.27	256.27	273.267	C16H35NO2	[M+H]+	Hexadecylsphingosine	Lipids	Sphingolipids	-	1	5622800	6305000	5199000	5849600	2962900	4165900	3552500	2988500	5272600	5190600	5064300	5970000	4868500	5151800	5149600	--	--
pmb1452	275.1	213.2	273.267	C16H35NO2	[M+H]+	N-Lauryldiethanolamine	Lipids	Free fatty acids	1541-67-9	3	122290	117670	124090	147780	55769	86600	93284	61242	138570	114810	137310	140820	64421	63326	66917	--	--
mws1422	275.09	107	274.084	C15H14O5	[M+H]+	Epiafzelechin	Flavonoids	Flavanols	24808-04-6	3	13482	16891	43585	48808	27313	53558	9620.5	16482	15133	72075	133170	106470	38405	32455	66880	C12128	ko00941,ko01110
pme1201	273.08	167	274.084	C15H14O5	[M-H]-	Phloretin	Flavonoids	Chalcones	60-82-2	3	13539	5057.6	7829.2	35551	26375	23184	9	9	9	9	9	9	13083	14470	11651	C00774	ko00941,ko01110
pmb0034	277.1	114.7	276.096	C10H16N2O7	[M+H]+	L-α-Glutamyl-L-Glutamic Acid	Amino acids and derivatives	Amino acids and derivatives	3929-61-1	3	5489.2	6633.7	13597	21564	7322.3	15991	9	9	4663.7	3337.6	9	9	5810.3	9679.9	7540.9	C01425	--
MWSslk154	277.13	115.04	276.121	C12H20O7	[M+H]+	Triethyl citrate	Organic acids	Organic acids	77-93-0	3	60482	26757	16987	4923.2	5993.3	3632.7	2873.9	7522.1	5139.9	4405	9	9	9871	9372.9	13640	--	--
pme1712	275	257	276.132	C11H20N2O6	[M-H]-	L-Saccharopine	Amino acids and derivatives	Amino acids and derivatives	997-68-2	3	13897	42916	17102	24229	19459	8241.9	9	9	11566	16700	17602	17406	15901	18790	19988	C00449	ko00300,ko00310,ko01100,ko01110,ko01230
pmb1574	277.2	93	276.209	C18H28O2	[M+H]+	9,12-Octadecadien-6-Ynoic Acid	Lipids	Free fatty acids	61481-29-6	3	14472	11409	15208	15483	9	13653	7115.1	7519.4	20191	30980	36744	18480	18389	14545	14525	--	--
MWSmce341	279.16	149.03	278.152	C16H22O4	[M+H]+	Butyl isobutyl phthalate*	Phenolic acids	Phenolic acids	17851-53-5	1	43765000	36069000	32996000	34547000	31574000	31300000	30775000	30900000	37488000	37013000	38851000	35751000	34752000	31706000	32701000	--	--
Lmxp011770	279.16	149.02	278.152	C16H22O4	[M+H]+	Diisobutyl phthalate*	Phenolic acids	Phenolic acids	84-69-5	1	43254000	38980000	34227000	34121000	31605000	30927000	30204000	33010000	40742000	38673000	39446000	33752000	32231000	33253000	34804000	C15205	--
Lmlp012720	279.16	149.02	278.152	C16H22O4	[M+H]+	Dibutyl phthalate*	Phenolic acids	Phenolic acids	84-74-2	1	44194000	37330000	33067000	34334000	31438000	30507000	30674000	31124000	39802000	36800000	37233000	33841000	30669000	32540000	33617000	C14214	--
Lmbn005923	277.22	59.01	278.225	C18H30O2	[M-H]-	Crepenynic acid	Lipids	Free fatty acids	2277-31-8	1	29211	31900	30728	35580	36022	33583	26239	28989	33501	44238	40578	40338	38292	35616	39336	C07289	ko00591
mws0366	277.22	277.22	278.225	C18H30O2	[M-H]-	γ-Linolenic Acid*	Lipids	Free fatty acids	506-26-3	1	1899000	2060100	2101500	2476600	2627300	2089400	1781700	1710800	2096400	2644800	2500500	2753300	2517600	2303100	2588800	C06426	ko00591,ko01040,ko01100
pmb1650	279.2	149.4	278.225	C18H30O2	[M+H]+	Octadeca-11E,13E,15Z-trienoic acid	Lipids	Free fatty acids	25575-00-2	1	17090000	14699000	12301000	13113000	11232000	11372000	12240000	11746000	15692000	13988000	14087000	13020000	12435000	11924000	12316000	--	--
pmb0889	279.23	95.1	278.225	C18H30O2	[M+H]+	Punicic acid (9Z,11E,13Z-octadecatrienoic acid)	Lipids	Free fatty acids	544-72-9	1	235830	251070	247010	590060	531690	378150	185030	295180	249040	295220	258520	190040	335710	353510	349770	C08364	--
mws0367	277.22	277.22	278.225	C18H30O2	[M-H]-	α-Linolenic Acid*	Lipids	Free fatty acids	463-40-1	1	1905900	2118500	2118500	2590400	2515500	2121800	1771000	1768600	1970500	2700200	2517400	2599400	2609400	2288100	2524000	C06427	ko00592,ko01040,ko01100,ko01110
Lmhn002926	279.05	163.04	280.058	C13H12O7	[M-H]-	p-Coumaroylmalic acid	Phenolic acids	Phenolic acids	-	3	24596	45614	14072	25419	24052	15376	9	9	9869.2	9	9	9	16744	21486	16738	--	--
mws0629	281.11	166	280.106	C13H16N2O5	[M+H]+	L-Aspartyl-L-Phenylalanine	Amino acids and derivatives	Amino acids and derivatives	13433-09-5	3	9	9	8872.1	84764	52191	66507	179040	146350	167980	117400	145060	140080	114180	96924	101160	--	--
mws1491	279.23	279.23	280.24	C18H32O2	[M-H]-	Linoleic acid	Lipids	Free fatty acids	60-33-3	1	4881400	6122000	5645600	9002000	9877300	9032500	7562700	8371000	9505300	16058000	15488000	15492000	13132000	11976000	11090000	C01595	ko00591,ko01040,ko01100
Hmhp001812	282.12	136.06	281.112	C11H15N5O4	[M+H]+	2'-O-Methyladenosine	Nucleotides and derivatives	Nucleotides and derivatives	2140-79-6	1	104980	45806	184130	55630	46586	43055	30863	33462	32237	38493	31310	29641	56633	55617	57011	--	--
YC512118	282.28	247.24	281.272	C18H35NO	[M+H]+	Oleamide (9-Octadecenamide)	Lipids	Free fatty acids	301-02-0	1	3526.2	2676.1	3592.1	2781.7	1764.8	4398.2	2095.7	3125.1	2716.8	3750.1	2622.4	3148.1	3504.7	2624.1	2934.9	C19670	--
Lmyn012331	281.25	281.25	282.256	C18H34O2	[M-H]-	Petroselinic acid	Lipids	Free fatty acids	593-39-5	2	3733200	5707400	3962000	9236800	7669000	6697100	4236800	4466400	6993000	11868000	10126000	10709000	10438000	9185500	9630400	C08363	--
mws2623	281.25	281.25	282.256	C18H34O2	[M-H]-	11-Octadecanoic acid(Vaccenic acid)	Lipids	Free fatty acids	506-17-2	1	4064400	5698600	3829700	8926500	7185300	6318300	4036200	4394700	6908600	11716000	10165000	10512000	10720000	9217700	9496300	C21944	--
mws0396	281.25	281.25	282.256	C18H34O2	[M-H]-	Elaidic Acid	Lipids	Free fatty acids	112-79-8	1	12044000	18281000	12272000	29234000	23851000	20247000	13608000	14276000	21929000	35672000	31536000	32899000	34033000	28721000	30365000	C01712	--
MWSmce333	284.1	152.06	283.092	C10H13N5O5	[M+H]+	Crotonoside; 2-Hydroxyadenosine	Nucleotides and derivatives	Nucleotides and derivatives	1818-71-9	3	1193200	271760	1202000	330340	180890	9	123160	193360	394500	227480	170230	160190	460450	505480	561870	C08432	--
pme1178	284.1	152	283.092	C10H13N5O5	[M+H]+	Guanosine	Nucleotides and derivatives	Nucleotides and derivatives	118-00-3	1	3848000	1118900	4666700	1400100	1701000	897100	855580	1191800	988880	610280	500570	540800	1284700	1378100	1378900	C00387	ko00230,ko01100,ko02010
Zmzp005934	284.3	102.09	283.288	C18H37NO	[M+H]+	Stearamide	Alkaloids	Alkaloids	124-26-5	1	46624	75557	47967	40867	42101	265600	27382	53519	76280	84648	34212	375060	54327	54242	60423	C13846	--
mws0129	285.08	270	284.068	C16H12O5	[M+H]+	Genkwanin (Apigenin 7-methyl ether)	Flavonoids	Flavones	437-64-9	3	76640	4486.2	9	9	9	6555.4	9	9	9	9	9	9	6190.5	8836.5	8780.2	C10046	--
mws0668	283.07	151	284.076	C10H12N4O6	[M-H]-	Xanthosine	Nucleotides and derivatives	Nucleotides and derivatives	146-80-5	1	277620	252060	648190	504670	336630	213910	135610	184730	136840	40438	46184	35372	211530	188390	227030	C01762	ko00230,ko00232,ko01100,ko01110,ko02010
mws1489	283.26	283.26	284.272	C18H36O2	[M-H]-	Stearic Acid	Lipids	Free fatty acids	57-11-4	1	60341000	77967000	56985000	63514000	64939000	43571000	71548000	40050000	34341000	59138000	71650000	66624000	44643000	37803000	36127000	C01530	ko00061,ko01040
pma1751	286.09	124	285.085	C12H15NO7	[M+H]+	N-(beta-D-Glucosyl)nicotinate	Others	Vitamin	-	3	2677100	6429700	2401200	2083200	3280800	1786400	2744400	2426400	4666500	1857100	2092200	1824100	2636800	2568200	2771700	--	--
mws1068	285.04	151	286.048	C15H10O6	[M-H]-	Kaempferol (3,5,7,4'-Tetrahydroxyflavone)	Flavonoids	Flavonols	520-18-3	1	42277	13281	8612.3	9	19156	8647.4	9	9	9	9	9	9	8603.5	9779	9348.7	C05903	ko00941,ko00944,ko01100,ko01110
pmp000021	287.09	203.04	286.084	C16H14O5	[M+H]+	Isooxypeucedanine	Lignans and Coumarins	Coumarins	5058-15-1	3	98503	59348	99414	730530	1466500	514840	43519	12070	202480	450190	515370	311100	450200	448200	447510	--	--
pmn001511	285.1	123	286.105	C13H18O7	[M-H]-	3-Hydroxy-5-Methylphenol-1-O-Glucoside	Phenolic acids	Phenolic acids	-	3	22909	20709	23308	45159	105800	32188	9	5148	7883.3	7188.1	7689.4	10931	33701	26115	32662	--	--
Zmyn005252	285.24	239.24	286.251	C17H34O3	[M-H]-	3-Hydroxy-palmitic acid methyl ester	Lipids	Free fatty acids	51883-36-4	3	6562.7	7237.8	9992.2	9262.1	5944.6	5039.8	5442.1	5417	8657	8113.7	6219.4	5825.8	6707.5	6444.8	6118.9	C11849	--
mws1436	287.29	97.2	286.287	C18H38O2	[M+H]+	1,18-Octadecanediol	Lipids	Free fatty acids	3155-43-9	3	5398.3	10004	3533	9697.8	6677.6	5684.5	9	3225	4631.7	10981	16445	12538	11097	9163.9	9509	--	--
mws1000	287.06	149	288.063	C15H12O6	[M-H]-	Fustin	Flavonoids	Flavanonols	20725-03-5	3	305180	465790	710380	1230500	1182500	1296400	794340	719180	701600	489860	464250	428490	933810	1001700	996770	C01378	ko00941
mws0064	287.06	135	288.063	C15H12O6	[M-H]-	Eriodictyol (5,7,3',4'-Tetrahydroxyflavanone)	Flavonoids	Flavanones	552-58-9	3	17122	25581	11542	31276	41934	54413	9	9	9	9	9	9	15494	21355	22052	C05631	ko00941,ko01100,ko01110
Lmyn007883	287.22	287.22	288.23	C16H32O4	[M-H]-	9,16-Dihydroxypalmitic acid	Lipids	Free fatty acids	38076-49-2	2	450960	422890	763650	351090	153570	185990	524880	342050	959620	1602400	1450800	679470	606070	617470	640340	--	--
pmn001686	287.22	241.22	288.23	C16H32O4	[M-H]-	10,16-Dihydroxypalmitic acid	Lipids	Free fatty acids	3233-90-7	1	9351.2	10143	22821	9886	4574.5	4787.8	12827	9968.6	22871	39521	36345	15667	17179	15677	14700	C08285	ko00073
pmb3081	289	97	290.004	C6H11PO11	[M-H]-	Glucarate O-Phosphoric acid	Others	Saccharides and Alcohols	-	3	2099300	1912500	2138000	854750	573040	691860	584560	697930	727990	319720	315930	332370	801890	1059600	1139300	--	--
pme3163	289	97	290.04	C7H15O10P	[M-H]-	D-Sedoheptuiose 7-phosphate	Others	Saccharides and Alcohols	2646-35-7	3	1539300	1044700	1422800	612640	441510	413890	444370	545560	447530	201560	235880	222710	573480	787810	811130	--	--
Lmyn003835	289.04	137.02	290.043	C14H10O7	[M-H]-	4-(3,4,5-Trihydroxybenzoxy)benzoic acid	Phenolic acids	Phenolic acids	-	2	525590	518430	1267900	794710	803800	749800	390640	365770	735640	276970	221930	234680	627700	723230	706020	--	--
MWSHY0065	291.09	139.04	290.079	C15H14O6	[M+H]+	Catechin*	Flavonoids	Flavanols	154-23-4	1	525520	599850	745960	193450	201940	184280	95022	108870	188500	59014	60639	56456	253780	247550	228960	C06562	ko00941,ko01110
pme0460	291.09	139.04	290.079	C15H14O6	[M+H]+	Epicatechin*	Flavonoids	Flavanols	490-46-0	1	4731500	5746600	6385700	9604000	5875500	6889400	1187600	1200600	1677300	805630	777860	804390	4116000	4118400	4000600	C09727	ko00941,ko01100,ko01110
pmb2657	289.1	97.1	290.123	C10H18N4O6	[M-H]-	Argininosuccinic acid	Organic acids	Organic acids	2387-71-5	3	166390	213020	105480	158570	117900	94706	43509	53903	112450	169270	170870	149200	141400	137180	135450	C03406	ko00220,ko00250,ko01100,ko01110,ko01230
pmf0314	289.25	157	290.261	C20H34O	[M-H]-	(+)-cis-Abienol	Others	Saccharides and Alcohols	17990-16-8	3	5237.9	9451	9435.1	6944.8	13637	11257	11093	13397	6861.3	11306	8272.4	8902.9	9527.2	10579	7608.1	--	--
mws2120	291.01	247	292.022	C13H8O8	[M-H]-	Brevifolin carboxylic acid	Phenolic acids	Phenolic acids	18490-95-4	3	323340	292230	328040	9	9	9	9	9	9	9	9	9	106620	153960	154770	--	--
MWSmce689	293.25	95.09	292.24	C19H32O2	[M+H]+	Methyl linolenate	Lipids	Free fatty acids	301-00-8	3	12736	19228	12847	41618	64191	35164	15630	33064	47318	74867	81352	102340	51841	45979	48929	--	--
Zmdn001564	293.11	164.07	294.122	C14H18N2O5	[M-H]-	γ-Glutamylphenylalanine	Amino acids and derivatives	Amino acids and derivatives	7432-24-8	3	45472	23770	17641	11551	7317	15126	14957	22144	26837	4220.2	12794	4880	19507	15949	20160	--	--
Zmpn003368	293.21	195.14	294.219	C18H30O3	[M-H]-	13S-Hydroxy-9Z,11E,15Z-octadecatrienoic acid	Lipids	Free fatty acids	87984-82-5	3	10924	13955	14588	45213	45148	27407	9043.5	8298.1	16519	11551	11139	8177.5	21731	18950	22364	C16316	ko00592
pmb2787	293.21	275.1	294.219	C18H30O3	[M-H]-	9-Oxo-10E,12Z-octadecadienoic acid	Lipids	Free fatty acids	54232-59-6	3	2529.2	10230	5557.9	12174	15779	5569.1	2998.5	4863.1	4329.9	5831.1	8023.8	6142	5941.3	7166.6	7436.3	C14766	ko00591
pmb2792	293.21	193.1	294.219	C18H30O3	[M-H]-	13-Hydroxy-6,9,11-octadecatrienoic acid	Lipids	Free fatty acids	74784-20-6	2	67677	60135	56951	83559	63429	58089	52601	56781	86440	60149	73684	85936	41972	44107	40383	--	--
Zmyn004676	293.21	113.1	294.219	C18H30O3	[M-H]-	17-Hydroxylinolenic acid	Lipids	Free fatty acids	-	2	47646	77816	122940	490270	762960	186220	36683	115140	82967	147740	151930	86609	217960	222430	229370	C16346	ko00592
Zmyn004732	293.21	185.12	294.219	C18H30O3	[M-H]-	2R-hydroxy-9Z,12Z,15Z-octadecatrienoic acid	Lipids	Free fatty acids	-	3	28589	24983	26181	169750	239770	75868	10568	28005	19825	40403	33411	24677	71684	66779	69715	C16342	ko00592
Lmcn009539	293.25	293.25	294.256	C19H34O2	[M-H]-	E,E,Z-1,3,12-Nonadecatriene-5,14-diol	Lipids	Free fatty acids	-	2	9	11600	13019	9	9	9	9	9	7908.7	29153	15490	6365.1	12369	10061	10596	--	--
Lmqp000329	296.07	104.11	295.056	C8H14N3O7P	[M+H]+	5-Aminoimidazole ribonucleotide	Nucleotides and derivatives	Nucleotides and derivatives	25635-88-5	1	124940	760880	1261100	266130	684570	341020	305420	356250	504190	1515400	1535200	2026500	669720	811420	898570	--	--
Hmqp005411	297.24	81.07	296.234	C18H32O3	[M+H]+	9-Oxo-12Z-Octadecenoic acid*	Lipids	Free fatty acids	112543-32-5	3	32609	52816	30782	33231	29239	43467	27769	23646	29891	39324	39200	47263	32199	34175	36044	--	--
Hmqp005455	297.24	81.07	296.234	C18H32O3	[M+H]+	15(R)-Hydroxylinoleic Acid*	Lipids	Free fatty acids	177931-23-6	3	33265	57795	35677	35378	61706	67930	28755	26124	35098	32214	41351	41223	35432	42864	62615	--	--
pmb2799	295.23	195.2	296.235	C18H32O3	[M-H]-	12,13-Epoxy-9-Octadecenoic Acid*	Lipids	Free fatty acids	6799-85-5	1	7431.6	14503	5943.1	10335	11120	13884	6307.9	6317.4	7586.1	11093	12607	13527	9850.2	9178	10456	C14826	ko00591,ko01100
Lmbn005662	295.23	171.1	296.235	C18H32O3	[M-H]-	9(10)-EpOME;(9R,10S)-(12Z)-9,10-Epoxyoctadecenoic acid*	Lipids	Free fatty acids	16833-56-0	1	3905.7	4157.9	3677.6	4010.6	4953.7	4285	4347.8	4313.9	2535.7	3940.4	4210.9	5182.7	2532.6	4108.7	4421.1	C14825	ko00591,ko01100
Lmbn005369	295.23	195.14	296.235	C18H32O3	[M-H]-	13(S)-HODE;13(S)-Hydroxyoctadeca-9Z,11E-dienoic acid*	Lipids	Free fatty acids	10219-69-9	1	122460	130960	151580	345220	311940	217540	98040	190680	145690	157410	140720	123000	181480	195020	196100	C14762	ko00591
Rfmb091	295.23	195.14	296.235	C18H32O3	[M-H]-	9S-Hydroxy-10E,12Z-octadecadienoic acid*	Lipids	Free fatty acids	15514-85-9	1	132930	139550	150110	362250	320940	237280	102970	200920	152780	156220	150330	126350	192250	204620	206090	C14767	ko00591
pme1474	298.1	136	297.09	C11H15N5O3S	[M+H]+	5'-Deoxy-5'-(methylthio)adenosine	Nucleotides and derivatives	Nucleotides and derivatives	2457-80-9	1	8480100	5791500	12685000	8787500	4182700	7114400	4409200	4693200	7458400	5399600	4125800	4523900	8017700	8468800	8624700	C00170	ko00270,ko00908,ko01100
pmb0197	298.1	166.3	297.107	C11H15N5O5	[M+H]+	N7-Methylguanosine	Nucleotides and derivatives	Nucleotides and derivatives	20244-86-4	3	14680	6007.1	8162.2	15814	14594	30241	10145	13448	28379	23707	16322	30226	18897	12048	15532	C20674	--
Zmyn004714	297.24	183.14	298.251	C18H34O3	[M-H]-	Ricinoleic acid	Lipids	Free fatty acids	141-22-0	3	27445	30860	36613	45133	41004	42399	72533	60457	110190	51504	52858	115760	56370	52561	56792	C08365	--
pmf0297	297.32	183.1	298.324	C20H42O	[M-H]-	1-Eicosanol	Lipids	Free fatty acids	629-96-9	3	30023	25383	33329	46627	37568	36845	68243	57130	101590	45618	53295	104030	52281	53529	51213	--	--
MA10012327	300.29	60.04	299.282	C18H37NO2	[M+H]+	D-Sphingosine	Lipids	Sphingolipids	123-78-4	3	91011	90479	121540	89170	41391	58329	20021	25125	38860	19016	20607	20802	64692	61153	70246	C00319	ko00600,ko01100
pmp000001	301.07	286.05	300.063	C16H12O6	[M+H]+	Hispidulin (5,7,4'-Trihydroxy-6-methoxyflavone)*	Flavonoids	Flavones	1447-88-7	3	10861	9017.3	7170.4	8606.8	9790.8	8299.2	4554	4944.7	7189.3	19880	16194	13151	15476	13254	13338	C10058	--
mws0058	299.06	284	300.063	C16H12O6	[M-H]-	Diosmetin (5,7,3'-Trihydroxy-4'-methoxyflavone)*	Flavonoids	Flavanones	520-34-3	3	10313	7432.1	9657.3	8065.6	16494	7402.2	5737.6	5848.1	13233	22987	19953	15164	22162	20483	17335	C10038	--
Zmhp003514	301.07	286.05	300.063	C16H12O6	[M+H]+	6,7,8-Tetrahydroxy-5-methoxyflavone*	Flavonoids	Flavones	-	3	10989	8019.3	10476	7549.5	8927	7788.5	3318	3050.6	8455.2	18762	13123	13380	17417	18188	13997	--	--
Zmhn001926	299.08	137.02	300.084	C13H16O8	[M-H]-	1-O-Salicyl-D-glucose	Phenolic acids	Phenolic acids	60517-74-0	1	87221	146750	148520	686480	1745500	779960	164080	153240	191170	1515200	1638500	1690100	641760	695360	742690	--	--
Zmhn001358	299.08	137.02	300.084	C13H16O8	[M-H]-	4-O-Glucosyl-4-hydroxybenzoic acid	Phenolic acids	Phenolic acids	-	1	95644	155930	123690	668190	2302200	863580	168250	160550	229790	1687200	1526400	1647300	624710	737000	748480	--	--
pmb3142	299.1	137.1	300.085	C13H16O8	[M-H]-	Salicylic acid-2-O-glucoside	Phenolic acids	Phenolic acids	10366-91-3	3	10566000	11714000	11598000	10786000	11236000	8938100	5770600	5187900	8963100	15783000	17931000	18399000	10186000	10465000	11493000	--	--
Hmtn001302	299.08	137.02	300.085	C13H16O8	[M-H]-	Glucosyloxybenzoic acid	Phenolic acids	Phenolic acids	-	1	103130	122130	154050	607110	2324700	789260	127450	141070	250640	1617000	1595300	1737100	726580	671690	780990	--	--
pmc1990	299.1	223.1	300.1	C17H16O5	[M-H]-	4'-Hydroxy-5,7-dimethoxyflavanone	Flavonoids	Flavanones	-	3	4758300	5470700	5592200	5922200	9428700	4251300	10500000	9596000	17330000	23505000	25151000	22200000	6611300	5668700	6318100	--	--
Cmmn012461	299.2	299.2	300.209	C20H28O2	[M-H]-	Dehydroabietic acid	Terpenoids	Ditepenoids	1740-19-8	3	201730	180530	281350	194300	328650	315300	182220	140920	186350	221050	195220	194340	249650	245570	244890	--	--
Zmyn005384	299.26	253.26	300.266	C18H36O3	[M-H]-	2R-Hydroxyoctadecanoic Acid	Lipids	Free fatty acids	26633-48-7	3	22369	24784	26334	20517	17097	14915	13793	13103	19527	22230	17753	20146	20309	17512	18419	C03042	--
MWS4295	299.26	253.25	300.266	C18H36O3	[M-H]-	DL-2-hydroxystearic acid	Lipids	Free fatty acids	629-22-1	3	23537	25458	27119	22313	17566	18889	15629	13270	22056	23358	20299	21434	22480	16820	18974	--	--
MWS5235	299.26	253.25	300.266	C18H36O3	[M-H]-	12-Hydroxyoctadecanoic acid	Lipids	Free fatty acids	106-14-9	3	10380	11223	10240	14420	10284	11138	5648.3	5981.2	9192.2	14587	11689	8495.8	11372	10014	11299	--	--
Lmqn008288	299.26	299.26	300.267	C18H36O3	[M-H]-	3-Hydroxyoctadecanoic Acid	Lipids	Free fatty acids	45261-96-9	2	179190	166530	264400	178690	269130	291120	166560	143380	169790	200860	180670	162280	209210	212930	212840	--	--
Hmyp002315	303.04	257.04	302.042	C15H10O7	[M+H]+	3,5,7,4'-Tetrahydroxy-Coumaronochromone	Others	Others	-	1	1379700	627450	200990	92971	530700	235610	9	19655	9	309870	105790	449040	391100	495450	389920	--	--
Zmpp002571	303.05	257.05	302.043	C15H10O7	[M+H]+	Robinetin	Flavonoids	Flavonols	490-31-3	1	2168900	916120	441240	473120	948380	460480	108610	211070	719910	1457500	511580	1487400	1129100	918980	1040200	C10177	--
pme2954	303.05	137.02	302.043	C15H10O7	[M+H]+	Quercetin	Flavonoids	Flavonols	117-39-5	2	78561	9	9	93755	154130	47778	11050	9	9	9	9	9	63608	65664	67412	C00389	ko00941,ko00944,ko01100,ko01110
Cmsp004086	303.09	229.08	302.079	C16H14O6	[M+H]+	Dihydrokaempferide	Flavonoids	Flavanonols	137225-59-3	2	2260800	682890	536630	377590	1004700	716510	87690	184420	832260	1539600	571020	1766300	1095900	692580	1131700	--	--
Zmhn000892	301.09	139.05	302.1	C13H18O8	[M-H]-	4-O-Glucosyl-3,4-dihydroxybenzyl alcohol	Phenolic acids	Phenolic acids	-	2	505510	541420	284670	731310	670500	682080	143140	112600	170290	281710	282570	335650	338680	354270	353040	--	--
Hmqn000843	301.09	123.01	302.1	C13H18O8	[M-H]-	Tachioside	Phenolic acids	Phenolic acids	109194-60-7	2	882000	1081700	764340	703170	919920	592990	314930	340330	502710	533660	386880	422200	522970	524390	551800	--	--
Hmsn001911	301.09	139.04	302.1	C13H18O8	[M-H]-	Idesin	Phenolic acids	Phenolic acids	20331-85-5	2	204330	228880	146660	112100	335870	157030	57156	51188	50122	120030	121510	169960	145520	125670	82996	--	--
Cmmn013378	301.22	301.22	302.225	C20H30O2	[M-H]-	Levopimaric acid*	Terpenoids	Ditepenoids	79-54-9	3	9	9	153570	9	611400	232190	27591	9	24174	40574	9	9	167920	132440	148430	--	--
MWSslk208	301.22	301.22	302.225	C20H30O2	[M-H]-	Kaurenoic Acid*	Terpenoids	Ditepenoids	6730-83-2	3	48415	46987	322430	73709	1829600	440590	84969	30464	128220	142060	75826	99572	466650	391180	391760	C11874	ko00904,ko01100,ko01110
Lmbn014696	301.22	301.22	302.225	C20H30O2	[M-H]-	Pimaric acid*	Terpenoids	Ditepenoids	127-27-5	3	49332	50389	319730	71649	1912600	425750	92275	27531	120140	162160	75542	101020	459200	415170	396350	C09159	--
Cmmn013275	301.22	301.22	302.225	C20H30O2	[M-H]-	Isopimaric acid*	Terpenoids	Ditepenoids	5835-26-7	3	9	9	163610	9	608810	227740	28107	9	21659	44092	9	9	160580	113480	146660	--	--
MWSmce549	303.25	57.07	302.246	C17H34O4	[M+H]+	1-Monomyristin	Lipids	Free fatty acids	589-68-4	1	806410	742270	834410	808960	548670	536030	517030	469540	955310	833530	795530	858860	647110	630340	708060	--	--
mws1375	304.15	185.09	303.143	C12H21N3O6	[M+H]+	Nicotianamine	Alkaloids	Alkaloids	34441-14-0	2	450350	434150	944220	645220	1006200	860610	495810	663920	495550	643220	1197900	669500	608470	780090	616620	C05324	--
MWSHY0098	307.08	139.04	306.074	C15H14O7	[M+H]+	Epigallocatechin	Flavonoids	Flavanols	970-74-1	2	955280	435540	557300	156250	170780	72856	249070	368280	981750	202890	104660	101070	295460	332860	363680	C12136	ko00941,ko01110
pme1086	306.08	143	307.084	C10H17N3O6S	[M-H]-	Glutathione reduced form	Amino acids and derivatives	Amino acids and derivatives	70-18-8	3	4363	9	195390	730290	9	764790	9	9	9	9	9	9	11979	11780	4643	C00051	ko00270,ko00480,ko01100,ko02010
pmb2855	307	145	308.122	C11H20N2O8	[M-H]-	L-Glutamine-O-glycoside	Amino acids and derivatives	Amino acids and derivatives	-	3	14532	15785	20144	22509	30878	24696	24994	25262	13317	57706	29974	34975	15426	16199	27690	--	--
pmn001610	307.26	307.3	308.272	C20H36O2	[M-H]-	Eicosadienoic acid	Lipids	Free fatty acids	5598-38-9	1	45508	126380	141980	201620	64029	50460	52545	45202	142340	136300	280730	127500	197670	182540	183060	C16525	ko01040
Lmhn003074	309.06	193.05	310.069	C14H14O8	[M-H]-	Feruloylmalic acid	Phenolic acids	Phenolic acids	-	3	91203	99490	58252	90848	49467	48586	16293	16269	33132	16233	21328	22322	56652	40962	38695	--	--
pmb2791	309.21	209.1	310.1	C18H30O4	[M-H]-	9-Hydroperoxy-10E,12,15Z-octadecatrienoic acid	Lipids	Free fatty acids	111004-08-1	3	37703	40439	52559	47118	29727	23251	21176	21893	48172	43420	38132	41081	17449	16624	19259	C16321	ko00592,ko01110
Lmsn004674	309.1	147.05	310.105	C15H18O7	[M-H]-	1-O-Cinnamoyl-β-D-glucose	Phenolic acids	Phenolic acids	40004-96-4	3	492030	503060	147050	9	9	9	9	9	9	9	9	9	89260	95466	88800	--	--
Zmdp001857	311.12	165.05	310.116	C14H18N2O6	[M+H]+	γ-Glutamyltyrosine	Amino acids and derivatives	Amino acids and derivatives	7432-23-7	3	30702	23248	33597	29968	30990	34455	25099	35812	56643	16138	15609	15308	31663	31835	33204	--	--
Zmyn004449	309.21	171.1	310.214	C18H30O4	[M-H]-	9-Hydroxy-12-oxo-10(E),15(Z)-octadecadienoic acid	Lipids	Free fatty acids	-	3	8437.2	10373	9733.4	26400	29352	13860	6552.9	10084	9380.2	21029	15344	14788	16035	15026	17968	C21923	ko00592,ko01110
Zmzn003953	309.2	227.2	310.214	C18H30O4	[M-H]-	13(s)-hydroperoxy-(9z,11e,15z)-octadecatrienoic acid	Lipids	Free fatty acids	67597-26-6	1	204650	277840	232470	355020	258090	298760	171010	170910	243190	288700	302970	239230	381700	328930	328720	C04785	ko00592,ko01100,ko01110
pme3967	312.13	180	311.123	C12H17N5O5	[M+H]+	2-(Dimethylamino)guanosine	Nucleotides and derivatives	Nucleotides and derivatives	2140-67-2	1	46424	30804	36510	91878	56377	69148	75850	79684	121420	60372	47359	51050	81124	80858	69689	--	--
Lmcp002302	312.13	180.09	311.123	C12H17N5O5	[M+H]+	N6-(2-Hydroxyethyl)adenosine	Nucleotides and derivatives	Nucleotides and derivatives	4338-48-1	3	35541	19787	34350	76118	45497	49677	64924	69942	93390	45872	37059	33530	63872	60095	40551	--	--
Lmtn003441	311.11	149.06	312.121	C15H20O7	[M-H]-	2-Acetyl-3-hydroxyphenyl-1-O-glucoside	Phenolic acids	Phenolic acids	-	1	9	9	9	27710	23603	20636	84704	27723	30648	1758200	2295700	2574800	482460	471940	474530	--	--
Lmqp002761	313.14	151.08	312.136	C19H20O4	[M+H]+	Alnusonol	Phenolic acids	Phenolic acids	52330-12-8	3	373330	319310	231310	9	9	9	9	9	9	147360	122830	111430	120360	114660	93622	--	--
Lmbn004685	311.22	223.17	312.23	C18H32O4	[M-H]-	5S,8R-DiHODE; (5S,8R,9Z,12Z)-5,8-Dihydroxyoctadeca-9,12-dienoate	Lipids	Free fatty acids	-	1	31758	36587	35869	39779	25069	22503	23065	19257	37771	31470	33942	36036	16033	19821	17740	C20186	ko00591
pmb2804	311.1	171.3	312.23	C18H32O4	[M-H]-	13S-Hydroperoxy-9Z,11E-octadecadienoic acid	Lipids	Free fatty acids	33964-75-9	3	46282	48322	49396	66008	61705	54822	44322	53004	49145	53109	51871	50112	50394	54936	54144	C04717	ko00591,ko01100
Lmbn005287	311.22	249.22	312.23	C18H32O4	[M-H]-	7S,8S-DiHODE; (9Z,12Z)-(7S,8S)-Dihydroxyoctadeca-9,12-dienoic acid	Lipids	Free fatty acids	143288-65-7	3	47741	63911	35752	53213	34239	31128	23291	15873	61991	107300	103410	55403	52896	53048	51183	C07354	ko00591
pmn001689	311.22	223.17	312.23	C18H32O4	[M-H]-	9-Hydroxy-12-oxo-15(Z)-octadecenoic acid	Lipids	Free fatty acids	-	1	26002	44390	23239	27345	23947	28822	27554	23093	25609	22973	26565	23318	28301	32911	26362	C21924	ko00592,ko01110
mws1433	314.14	177.05	313.131	C18H19NO4	[M+H]+	N-Feruloyltyramine	Alkaloids	Phenolamine	66648-43-9	3	9	9	9	9	11170	30391	3758.6	9	3761.4	9	24283	9	9413.3	8562.4	7473.9	C02717	--
Lmyn002403	313.09	101.02	314.1	C14H18O8	[M-H]-	Mandelic acid-β-glucoside	Phenolic acids	Phenolic acids	-	2	120200	177520	142330	156450	4570400	188740	204280	208540	205410	121830	104290	124970	691520	705480	705300	--	--
Cmzp002057	315.12	255.1	314.1	C14H18O8	[M+H]+	6-O-Acetylarbutin	Phenolic acids	Phenolic acids	10338-88-2	3	9	9	9	76201	181100	9	9	9	9	39883	16332	22504	28481	31488	29768	--	--
Lmbn005487	313.24	251.24	314.246	C18H34O4	[M-H]-	12,13-DHOME; (9Z)-12,13-Dihydroxyoctadec-9-enoic acid	Lipids	Free fatty acids	263399-35-5	2	31041	33400	27502	27069	29670	22188	13844	13554	28748	54339	45670	32127	33911	36631	36243	C14829	ko00591
Lmbn005822	313.24	223.21	314.246	C18H34O4	[M-H]-	9,10-DHOME; (12Z)-9,10-Dihydroxyoctadec-12-enoic acid	Lipids	Free fatty acids	263399-34-4	2	1187.9	3737.4	869.4	1669	3067.7	9	6821.5	8014.1	10574	1088	1489.1	9	3979.1	4446.9	4410.7	C14828	ko00591
Lmbn007891	313.24	183.14	314.246	C18H34O4	[M-H]-	Hydroxy ricinoleic acid	Lipids	Free fatty acids	-	3	56677	64749	59906	62619	56502	70085	60473	53631	69510	63080	64726	60968	61014	66909	59893	--	--
pmp000003	317.07	302.04	316.058	C16H12O7	[M+H]+	Nepetin (5,7,3',4'-Tetrahydroxy-6-methoxyflavone)	Flavonoids	Flavones	520-11-6	3	39483	11215	14915	28273	72152	56251	2582	2456.2	9166.7	20076	11388	21768	28375	32521	28966	--	--
Lmmn004912	315.05	271.02	316.058	C16H12O7	[M-H]-	3-O-Methylquercetin	Flavonoids	Flavonols	1486-70-0	3	22315	4557	5611	15934	27497	23954	9	9	9	5327.3	5833.5	9310.6	8053.2	11819	11871	C04443	ko00944
pmn001367	315.07	153.02	316.079	C13H16O9	[M-H]-	Protocatechuic acid-4-O-glucoside	Phenolic acids	Phenolic acids	-	1	1429400	2715000	2474600	6599600	5816700	6137200	391680	246230	571540	531640	592620	751900	2205900	2487500	2265900	--	--
pmb2871	315.07	153	316.079	C13H16O9	[M-H]-	1-O-Gentisoyl-D-glucoside	Phenolic acids	Phenolic acids	23445-11-6	1	1398800	2361100	2553800	7201900	5889200	6296700	377620	221290	677750	630690	777210	804450	2088600	2673300	2555100	--	--
Zmtn001661	315.11	153.02	316.116	C14H20O8	[M-H]-	Vanilloloside	Phenolic acids	Phenolic acids	74950-96-2	2	1836600	1954200	2170300	6282000	5626300	5292900	361690	193230	780950	587500	714410	781080	1902700	2314800	2046500	--	--
Hmtn001120	315.11	153.06	316.116	C14H20O8	[M-H]-	5-(2-Hydroxyethyl)-2-O-glucosylphenol	Phenolic acids	Phenolic acids	-	2	1127400	1022600	284710	2504800	3811100	1457300	424440	369250	517230	1162000	1168800	1070400	1209500	1592100	1417400	--	--
pmb2221	318.3	60.1	317.293	C18H39NO3	[M+H]+	4-Hydroxysphinganine	Lipids	Sphingolipids	554-62-1	1	5697100	3000100	2819400	7451600	4329200	4410900	353990	348210	543920	1015300	945350	1003700	3422200	3520500	3498000	C12144	ko00600,ko01100
pmb0751	321.1	147.3	320.09	C16H16O7	[M+H]+	Trans-5-O-(p-Coumaroyl)shikimate	Phenolic acids	Phenolic acids	-	3	18180	42023	152160	383670	145460	201510	117570	71842	123750	29125	59099	61063	100830	99025	97980	C02947	ko00940,ko00941,ko00945,ko01100,ko01110
pmb3075	319	145.1	320.09	C16H16O7	[M-H]-	3-O-p-Coumaroylshikimic acid	Phenolic acids	Phenolic acids	-	3	2101500	1821200	1530300	4424100	1311300	2030900	271930	174120	256520	89674	113850	109150	1348600	1349700	1405200	--	--
mws0582	322.11	130	321.099	C11H19N3O6S	[M+H]+	S-(Methyl)glutathione	Amino acids and derivatives	Amino acids and derivatives	2922-56-7	3	331230	276330	411800	136890	93367	75497	49241	47575	53555	35692	21902	50078	112780	135450	129140	C11347	--
pmn001513	321	125	322.021	C14H10O9	[M-H]-	Digallic Acid	Phenolic acids	Phenolic acids	536-08-3	3	52292	47587	61879	45179	32825	51680	9	16053	16529	12739	9	12466	22719	25496	39650	C01572	--
pme3174	324.06	112	323.052	C9H14N3O8P	[M+H]+	Cytidine 5'-monophosphate(Cytidylic acid)	Nucleotides and derivatives	Nucleotides and derivatives	63-37-6	1	47514	43858	99451	48278	32975	30458	22324	92030	47203	58967	63043	56144	63234	51876	29743	C00055	ko00240,ko01100
pme2074	322.4	129.7	323.21	C18H29NO4	[M-H]-	(-)-Jasmonoyl-L-Isoleucine	Amino acids and derivatives	Amino acids and derivatives	120330-93-0	3	1713.8	1385.2	1593.5	9491.1	8809.2	8570.4	2455.7	1805.6	4472.8	9	9	9	4155.3	4331.3	4268.6	C18699	ko04075
pme3188	323.03	211	324.036	C9H13N2O9P	[M-H]-	Uridine 5'-monophosphate	Nucleotides and derivatives	Nucleotides and derivatives	58-97-9	1	36575	31880	119010	46753	41640	39666	43313	68128	45570	53194	54604	9	41536	54857	57557	C00105	ko00240,ko01100
Lmbp003825	325.09	163.04	324.085	C15H16O8	[M+H]+	Skimmin (7-Hydroxycoumarin-7-O-glucoside)	Lignans and Coumarins	Coumarins	93-39-0	1	22242	52905	50195	138180	89632	58331	18282	30560	60719	136400	114690	105990	91347	76434	76603	--	--
Hmqp006023	326.27	309.27	324.266	C20H36O3	[M+H]+	Ethyl 9-Hydroxy-10,12-octadecadienoic acid	Lipids	Free fatty acids	-	3	3232	3914.9	3811.3	14050	9843.7	8043	17269	25839	24513	28344	22905	26212	13355	11982	11844	--	--
mws0983	326.31	62.06	325.298	C20H39NO2	[M+H]+	N-Oleoylethanolamine	Alkaloids	Alkaloids	111-58-0	2	39565	43420	45168	156120	125220	107660	191850	291680	283600	292880	250050	269660	139720	139860	147740	C20792	--
Zmhn002301	325.09	163.04	326.1	C15H18O8	[M-H]-	p-Coumaric acid-4-O-glucoside*	Phenolic acids	Phenolic acids	117405-48-8	1	1799600	1075300	599600	622340	1712900	760490	385820	528600	909100	1536200	552800	1472300	989360	860400	1037200	C06739	--
pmn001419	325.09	163.04	326.1	C15H18O8	[M-H]-	1-O-[(E)-p-Cumaroyl]-D-glucose*	Phenolic acids	Phenolic acids	-	1	3602000	2078500	1288300	1332000	3442000	1648500	775190	1005500	2080000	3252400	1452000	3230900	2032000	2064500	2127200	--	--
Lmsn000363	325.13	145.07	326.137	C16H22O7	[M-H]-	Raspberryketone glucoside	Phenolic acids	Phenolic acids	38963-94-9	3	65752	146820	259100	126670	580960	148460	342450	600530	276820	610900	592790	668460	315880	391700	381600	--	--
MWSmce278	327.19	159.08	326.188	C21H26O3	[M+H]+	Acitretin	Others	Vitamin	55079-83-9	2	26188	18151	10844	11838	9456.4	9714.6	8392.9	4707.9	11210	8442.4	7327.7	8528.2	12073	12617	14679	--	--
Lmtn002233	327.11	165.06	328.116	C15H20O8	[M-H]-	Androsin	Phenolic acids	Phenolic acids	531-28-2	2	61352	146540	84581	338870	1262000	346700	353280	270010	385130	1806900	1388700	2095000	664650	771260	787940	--	--
pmn001690	327.14	165.09	328.152	C16H24O7	[M-H]-	3-Hydroxy-4-isopropylbenzylalcohol-3-O-glucoside	Phenolic acids	Phenolic acids	-	2	1315900	1612600	975930	1941600	1482300	1221800	11848000	8866300	7795000	3629300	4074100	4060800	3227600	4196300	4273200	--	--
mws0884	328.05	134.2	329.053	C10H12N5O6P	[M-H]-	Cyclic 3',5'-Adenylic acid	Nucleotides and derivatives	Nucleotides and derivatives	60-92-4	1	72855	15573	101080	10967	34849	11359	16740	27030	18174	9	9	9	30217	36421	31404	C00575	ko00230,ko01100
Lmzp004885	331.08	315.05	330.074	C17H14O7	[M+H]+	Tricin (5,7,4'-Trihydroxy-3',5'-dimethoxyflavone)	Flavonoids	Flavones	520-32-1	2	13120	45750	15091	26667	6377.1	2479.4	7287	7208.7	9079.9	2928.8	20562	3147.8	10217	10925	10821	C10193	--
Zmhn001883	329.09	209.04	330.095	C14H18O9	[M-H]-	Vanillic acid-4-O-glucoside	Phenolic acids	Phenolic acids	32142-31-7	3	14284	19270	8349.7	55517	185410	39221	8451.4	16750	14817	25543	19622	36397	29663	41787	43283	--	--
Lmmn003663	329.09	167.04	330.095	C14H18O9	[M-H]-	5-Glucosyloxy-2-Hydroxybenzoic acid methyl ester	Phenolic acids	Phenolic acids	-	1	1749200	2145400	4697600	2507600	3204300	1868000	1372600	1241200	2139200	1903100	1687900	2092300	2094600	2140100	2407000	--	--
Lmtn002565	329.11	167.03	330.095	C14H18O9	[M-H]-	1-O-Vanilloyl-D-Glucose	Phenolic acids	Phenolic acids	-	2	1865300	2016800	4624500	2222800	2978300	1768200	1314700	1149700	2162500	1604100	1444100	1791800	1988600	2205800	2403900	C20470	--
Lmmp003087	331.1	169.05	330.095	C14H18O9	[M+H]+	Mudanoside A	Phenolic acids	Phenolic acids	-	2	74600	58098	177110	75198	94858	23872	28987	24078	55684	42634	15365	28168	50462	58726	54242	--	--
pmn001517	329.12	167	330.131	C15H22O8	[M-H]-	3,4,5-Trimethoxyphenyl-1-O-Glucoside	Phenolic acids	Phenolic acids	-	2	9674200	11117000	5872500	6256000	13352000	5990900	3386700	4073800	5684600	21997000	22590000	23003000	10845000	10412000	11600000	--	--
Lmbn004240	329.23	199.13	330.241	C18H34O5	[M-H]-	9,10-Dihydroxy-12,13-epoxyoctadecanoic acid	Lipids	Free fatty acids	-	3	8348	5383.4	3386.2	6048.5	10005	9513.7	5706.7	7384	7013.4	4935	5247.4	3364.2	6499.2	7442.2	9034.2	C14837	ko00591
pmn001694	329.23	229.15	330.241	C18H34O5	[M-H]-	9,10,13-Trihydroxy-11-Octadecenoic Acid	Lipids	Free fatty acids	29907-57-1	1	133310	173150	128030	152170	260680	132190	108250	125440	144390	120470	119800	108420	130340	137880	141240	C14835	ko00591
pmp001284	331.28	313.27	330.277	C19H38O4	[M+H]+	Monopalmitin	Lipids	Glycerol ester	542-44-9	1	253000	263020	277920	250310	177010	210190	182820	212110	295770	280830	295750	286720	244430	263970	254060	--	--
pme3184	332.08	136	331.068	C10H14N5O6P	[M+H]+	2'-Deoxyadenosine-5'-monophosphate	Nucleotides and derivatives	Nucleotides and derivatives	653-63-4	1	40211	57029	87150	57303	96572	91224	66427	111460	71820	132220	100420	136020	56928	73355	65705	C00360	ko00230,ko01100
pmb0789	332.13	152.07	331.127	C14H21NO8	[M+H]+	Pyridoxine-5'-O-glucoside	Others	Vitamin	-	3	67338	81761	35114	67800	68885	72646	33784	30085	42702	168760	219170	172480	54891	61046	65511	C03996	--
pmc0066	333.05	137.05	332.052	C10H13N4O7P	[M+H]+	2'-Deoxyinosine-5'-monophosphate	Nucleotides and derivatives	Nucleotides and derivatives	3393-18-8	1	331580	389500	1422600	6035300	17081000	17530000	23751000	22952000	11595000	6029300	6994100	7135500	3713200	4866400	4700800	C06196	ko00230
Lmfn000604	331.07	169.01	332.074	C13H16O10	[M-H]-	6-O-Galloyl-D-glucose	Phenolic acids	Phenolic acids	13186-19-1	1	6228000	5578900	3644400	8309600	7022200	7308500	886870	713860	1066000	385630	386980	438500	3004500	3533600	3564000	--	--
pmn001518	331.07	169.01	332.074	C13H16O10	[M-H]-	1-O-Galloyl-D-glucose	Phenolic acids	Phenolic acids	58511-73-2	3	643600	528960	394050	561710	683820	379570	96496	74629	127980	245120	265800	259840	344410	384270	416420	C01158	--
Hmln000659	331.07	169.01	332.075	C13H16O10	[M-H]-	3-O-Galloyl-D-glucose	Phenolic acids	Phenolic acids	-	1	6456000	5398900	3849800	7827600	7117700	7283100	909410	664310	1005300	377010	376150	406760	3116600	3699000	3303700	--	--
mws0675	335.06	123	334.057	C11H15N2O8P	[M+H]+	β-Nicotinamide mononucleotide	Nucleotides and derivatives	Nucleotides and derivatives	1094-61-7	3	128400	38070	108870	59807	141440	100710	89214	107230	99788	114580	97734	109430	78369	109150	97548	C00455	ko00760,ko01100
Lmqn000432	333.06	333.06	334.067	C9H19O11P	[M-H]-	1-(sn-Glycero-3-phospho)-1D-myo-inositol	Others	Saccharides and Alcohols	-	1	9043600	6355500	4472300	3153700	3465000	4164500	2626800	2880900	3518200	9	9	9	5575600	5046100	4935300	--	--
Zmhn005413	335.04	183.03	336.048	C15H12O9	[M-H]-	p-Dimeric galloyl methyl ester	Phenolic acids	Phenolic acids	-	3	23105	9	9	45515	74427	92304	53164	38519	86394	25646	44346	64014	34326	67217	40475	--	--
pmn001421	337.09	191.05	338.1	C16H18O8	[M-H]-	3-O-p-Coumaroylquinic acid	Phenolic acids	Phenolic acids	87099-71-6	1	178720	462560	260680	4511000	5319900	3253100	3120200	2903200	4987600	8303100	8458700	9371000	3744900	3778400	3159900	--	--
pmb3074	337.09	191.05	338.1	C16H18O8	[M-H]-	5-O-p-Coumaroylquinic acid	Phenolic acids	Phenolic acids	1899-30-5	1	185130	617490	340470	4639200	6258700	3198400	2332900	2608000	5508600	8706700	8697500	9842500	3692300	3916600	3694400	C12208	ko00940,ko00941,ko00945,ko01110
pmb3068	337.09	173.1	338.1	C16H18O8	[M-H]-	1-O-p-Coumaroylquinic acid	Phenolic acids	Phenolic acids	-	1	54447000	40934000	26878000	72276000	46329000	59258000	23163000	17540000	28881000	13680000	14975000	12972000	34598000	38545000	38855000	--	--
Zmyn000083	338.99	78.96	339.996	C6H14O12P2	[M-H]-	D-Glucose 1,6-bisphosphate	Others	Saccharides and Alcohols	10139-18-1	2	81388	128480	203130	144640	56322	79972	58696	64699	139220	156660	176050	188790	100970	124790	111420	C01231	ko00500,ko01100
pme3311	339	97	339.996	C6H14O12P2	[M-H]-	D-Fructose-1,6-biphosphate	Others	Saccharides and Alcohols	488-69-7	3	22930	41002	89232	84421	83304	70820	72000	107160	125550	109870	146050	121090	56915	60385	90669	C00354	ko00400,ko00710,ko01100,ko01110,ko01200
Lmbn001162	339.07	177.02	340.079	C15H16O9	[M-H]-	Esculetin-7-O-glucoside*	Lignans and Coumarins	Coumarins	-	3	587330	424680	141610	139960	479860	193150	48843	66194	78950	70076	44460	70328	174970	245570	229260	--	--
mws1015	339.07	177	340.079	C15H16O9	[M-H]-	Esculin (6,7-DihydroxyCoumarin-6-glucoside)*	Lignans and Coumarins	Coumarins	531-75-9	3	598250	449060	117650	148410	458100	187290	45703	74761	114390	77244	41214	61445	188050	243790	219100	C09264	--
Xmgp006913	341.14	137.06	340.131	C20H20O5	[M+H]+	2,4,2',4'-tetrahydroxy-3'-prenylchalcone	Flavonoids	Chalcones	-	3	9	9	9	19993	230360	12865	9673.3	8092.2	10585	216540	316780	263580	95485	90138	99101	--	--
pmf0400	339.33	183.2	340.334	C22H44O2	[M-H]-	Docosanoic acid (Behenic acid)	Lipids	Free fatty acids	112-85-6	3	444150	2088300	602130	9	9	9	9	9	177810	9	234390	9	129000	113680	151150	C08281	ko00073,ko01040
pmn001420	341.09	179.04	342.095	C15H18O9	[M-H]-	1-O-[(E)-Caffeoyl]-D-glucose*	Phenolic acids	Phenolic acids	-	3	475100	144210	62996	942490	831670	715760	52172	9	9	131010	88897	145530	404180	469210	465830	--	--
Zmhn001793	341.09	179.03	342.096	C15H18O9	[M-H]-	6-O-Caffeoyl-D-glucose*	Phenolic acids	Phenolic acids	-	3	490390	216680	75476	1057000	840990	700050	65834	9	9	117750	85167	105750	467140	488800	436600	--	--
Lmsp009872	343.12	299.09	342.11	C19H18O6	[M+H]+	5,7,3',4'-Tetramethoxyflavone	Flavonoids	Flavones	855-97-0	3	30034	10553	10051	40134	27150	25256	9	9	9	9	9	9	12489	15333	11966	--	--
mws5038	341.11	89.02	342.116	C12H22O11	[M-H]-	Isomaltulose*	Others	Saccharides and Alcohols	13718-94-0	1	2190200	4942600	3096300	4156800	6545500	7626400	9842300	6128300	7240200	9495500	9633100	8618100	3998500	3949400	4140900	C01742	--
Lmsn000381	341.11	89.02	342.116	C12H22O11	[M-H]-	D-Maltose*	Others	Saccharides and Alcohols	133-99-3	1	3266900	3993000	4451700	4389000	9015000	7713900	11307000	5897000	9189700	10137000	12054000	7807500	6067300	5159400	5619400	C01971	--
mws0264	341.11	119	342.116	C12H22O11	[M-H]-	D-Trehalose*	Others	Saccharides and Alcohols	99-20-7	1	1827300	2685800	2992300	3760700	3963800	6301800	3949600	5050500	3322900	5144400	5904100	5980800	5882400	3803700	3637700	C01083	ko00500,ko01100,ko01110,ko02010
mws1333	341.11	113	342.116	C12H22O11	[M-H]-	Melibiose*	Others	Saccharides and Alcohols	585-99-9	1	1277400	1728600	1782400	3154400	2285900	3843200	3939900	2944200	1900700	4016600	4348000	3965800	3772500	2355500	3062300	C05402	ko00052,ko01100,ko02010
mws1080	341.11	179	342.116	C12H22O11	[M-H]-	Galactinol*	Others	Saccharides and Alcohols	3687-64-7	1	428620	736770	663660	715190	1047300	1148300	1872600	1590600	1232000	1352200	1294100	1266900	1074700	860690	681920	C01235	ko00052,ko01100
MA10039641	341.11	89.02	342.116	C12H22O11	[M-H]-	Lactobiose*	Others	Saccharides and Alcohols	63-42-3	1	2988200	5317500	4831800	9405300	6246800	7422600	7591700	11127000	6967400	12001000	5719600	7902000	6733500	3922100	5499100	C00243	ko00052,ko01100,ko02010
mws0906	341.12	179	342.131	C16H22O8	[M-H]-	Coniferin	Phenolic acids	Phenolic acids	531-29-3	2	1154800	1117800	1293500	1991000	1914300	1188400	1686800	1825300	2581300	2683900	2549900	2685600	1739000	1894900	1806800	C00761	ko00940
Lmmn000774	343.1	181.05	344.111	C15H20O9	[M-H]-	Dihydrocaffeoylglucose	Phenolic acids	Phenolic acids	-	3	1575000	1269900	840160	1169600	1696500	939110	1529600	1127000	1147500	341050	427230	435040	974280	1080000	979230	--	--
Zmln000899	343.11	181.05	344.111	C15H20O9	[M-H]-	Syringaldehyde-4-O-glucoside	Phenolic acids	Phenolic acids	-	2	1450600	1182700	660070	1363000	1466300	761970	1383800	1127800	1163100	303890	355570	359220	944600	983570	902180	--	--
MWSslk074	343.12	59.01	344.132	C12H24O11	[M-H]-	Lactitol*	Others	Saccharides and Alcohols	585-86-4	3	211240	143350	192480	340970	325750	396420	387210	472560	346520	402980	225440	180110	342640	292380	304490	--	--
MWS1983	343.12	89.03	344.132	C12H24O11	[M-H]-	Maltitol*	Others	Saccharides and Alcohols	585-88-6	3	558440	497070	467290	1022700	957120	857020	1011900	1057800	906690	942080	464730	612660	673970	940980	786150	--	--
mws0609	344.04	150	345.047	C10H12N5O7P	[M-H]-	Guanosine 3',5'-cyclic monophosphate	Nucleotides and derivatives	Nucleotides and derivatives	7665-99-8	3	9	9	26270	26600	26762	30120	9	9	9	22200	22559	24832	15503	14396	23005	C00942	ko00230,ko01100
pmb0981	348.07	136	347.063	C10H14N5O7P	[M+H]+	Adenosine 5'-monophosphate	Nucleotides and derivatives	Nucleotides and derivatives	61-19-8	1	727740	359830	1723600	791780	1523500	752720	695040	1884700	1387300	795150	788620	741410	854480	1054900	794810	C00020	ko00230,ko00908,ko01100,ko01110
pmb0532	349.05	137.3	348.047	C10H13N4O8P	[M+H]+	Inosine 5'-monophosphate	Nucleotides and derivatives	Nucleotides and derivatives	131-99-7	3	67004	30675	127250	91315	128450	71696	75084	178800	95132	59728	59303	40624	81740	80132	68726	C00130	ko00230,ko01100,ko01110
Lmhp011562	353.27	261.22	352.261	C21H36O4	[M+H]+	1-α-Linolenoyl-glycerol	Lipids	Glycerol ester	-	1	33576	48189	49920	80568	112770	73771	38220	33359	68748	140890	133370	137170	86126	98417	96588	--	--
Lmhp011388	353.27	261.22	352.261	C21H36O4	[M+H]+	2-α-Linolenoyl-glycerol	Lipids	Glycerol ester	55268-58-1	1	28641	31357	34772	54755	69294	48254	31119	30671	51269	89045	76615	94009	59242	63309	65374	--	--
mws2108	353.09	191.05	354.095	C16H18O9	[M-H]-	Cryptochlorogenic acid (4-O-Caffeoylquinic acid)	Phenolic acids	Phenolic acids	905-99-7	1	11812000	12454000	9734500	17560000	18594000	16742000	9522800	9202200	13284000	20273000	18924000	20882000	15780000	17362000	16740000	--	--
mws0178	353.09	191.01	354.095	C16H18O9	[M-H]-	Chlorogenic acid (3-O-Caffeoylquinic acid)	Phenolic acids	Phenolic acids	327-97-9	1	20242000	20504000	14049000	13516000	9462100	11403000	5384800	4694800	8800200	5061100	5979700	5455400	10789000	11240000	11330000	C00852	ko00940,ko00941,ko00945,ko01110
mws1077	355.1	193.05	354.095	C16H18O9	[M+H]+	Scopoletin-7-O-glucoside (Scopolin)	Lignans and Coumarins	Coumarins	531-44-2	3	71972	45881	243750	114420	101440	91134	9	9	20238	22268	12954	10874	51218	66786	68710	C01527	ko00940,ko01110
pme1816	353.09	191	354.095	C16H18O9	[M-H]-	Neochlorogenic acid (5-O-Caffeoylquinic acid)	Phenolic acids	Phenolic acids	906-33-2	1	20991000	16793000	14011000	13309000	9433400	10463000	5180200	4813000	8077300	5466500	5234100	5618900	8845000	10002000	9328700	C17147	--
Lmhp112042	355.28	263.24	354.277	C21H38O4	[M+H]+	1-Linoleoylglycerol	Lipids	Glycerol ester	2277-28-3	2	28688	39274	43033	58320	78657	41658	53152	54569	94345	183380	174490	204750	103910	97507	108610	--	--
Lmhp012042	355.28	263.24	354.277	C21H38O4	[M+H]+	2-Linoleoylglycerol	Lipids	Glycerol ester	3443-82-1	2	16542	15387	19190	21836	24700	17795	19268	21639	25102	69897	43234	86080	26252	31889	32259	--	--
Zmhn002422	355.1	193.05	356.11	C16H20O9	[M-H]-	1-O-Feruloyl-D-Glucose	Phenolic acids	Phenolic acids	-	3	1617300	2667900	1317300	5116500	4033000	3002700	466840	587410	1155100	1486100	1881900	1734500	1709600	2064100	2182100	C17759	--
Zmhn002334	355.1	193.05	356.111	C16H20O9	[M-H]-	6-O-Feruloyl-D-glucose	Phenolic acids	Phenolic acids	137887-25-3	3	1992300	2901100	1496100	5432800	4277300	3256500	659780	668970	1475800	2117000	2238800	2003100	2402400	2192000	2493900	--	--
pmb3056	355.1	121.1	356.111	C16H20O9	[M-H]-	Homovanilloylquinic acid	Phenolic acids	Phenolic acids	-	3	7425200	8775800	2261600	14581000	10190000	9730200	1630700	1250500	2177100	1578000	1766100	1848500	4503300	5232700	5202000	--	--
Hmmn002544	355.1	193.05	356.111	C16H20O9	[M-H]-	Ferulic acid-4-O-glucoside	Phenolic acids	Phenolic acids	117405-51-3	3	25565000	27569000	20973000	19694000	18083000	15173000	8666100	8403600	12897000	10342000	10582000	8300700	14828000	15998000	16318000	--	--
pmb0296	357.3	265.4	356.293	C21H40O4	[M+H]+	1-Oleoyl-Sn-Glycerol	Lipids	Glycerol ester	129784-87-8	2	46467	21664	19682	139500	290190	79372	39314	73900	106590	73861	59571	58639	115930	122370	133240	--	--
Lmdn004267	357.13	151.04	358.142	C20H22O6	[M-H]-	Epipinoresinol*	Lignans and Coumarins	Lignans	24404-50-0	1	9	7038.4	9	15251	159100	7408.3	11959	9627.9	26951	73086	172790	166840	49131	60100	56369	--	--
Lmsp004450	359.15	131.05	358.142	C20H22O6	[M+H]+	Dehydrodiconiferyl alcohol	Phenolic acids	Phenolic acids	97465-82-2	3	9	9	9	30623	65749	28052	66470	39722	105310	296080	371770	322310	121690	133510	108710	--	--
mws0097	357.13	151	358.142	C20H22O6	[M-H]-	Pinoresinol*	Lignans and Coumarins	Lignans	487-36-5	1	9	5460.8	9	15638	172050	8203.5	13784	8755.3	27850	80708	181980	166510	57823	59716	58473	C05366	ko00998,ko01100,ko01110
pme0085	359.08	196.7	360.084	C18H16O8	[M-H]-	Rosmarinic acid	Phenolic acids	Phenolic acids	537-15-5	1	786040	2620800	490240	1008000	165130	2722800	98989	184130	309550	324270	304760	232680	700120	709700	886090	C01850	ko00350,ko01100
Lmfn004235	359.08	161.02	360.085	C18H16O8	[M-H]-	Myricetin-3,7,3'-trimethyl ether	Flavonoids	Flavonols	-	1	2624100	9598100	1662500	3718200	600580	11917000	363500	697540	1038900	1076500	1095300	786000	2482100	2723300	3195600	--	--
pmb3107	359.1	182.1	360.106	C15H20O10	[M-H]-	Glucosyringic Acid	Phenolic acids	Phenolic acids	-	3	795400	1066400	755880	645070	808050	608270	2495700	3060500	4903500	5515000	6679800	6763800	2042500	2288400	2394800	--	--
pmp000673	361.16	163.07	360.157	C20H24O6	[M+H]+	Lariciresinol	Lignans and Coumarins	Lignans	27003-73-2	3	30509	8470.3	10698	47673	22286	32289	9	9	9	12568	13455	11227	13478	21329	15223	C10646	ko00998,ko01100,ko01110
Lmmn003748	359.15	180.08	360.157	C20H24O6	[M-H]-	Isolariciresinol	Lignans and Coumarins	Lignans	548-29-8	3	9	9	9	9630.4	12846	7374.3	9	9	9	9	9	9	5893.1	4562.6	5297	--	--
pmb0998	364.07	152.1	363.058	C10H14N5O8P	[M+H]+	Guanosine 5'-monophosphate	Nucleotides and derivatives	Nucleotides and derivatives	85-32-5	1	37125	26611	97897	20107	31622	15816	17968	41608	37398	15685	8190.2	12454	16151	27122	36959	C00144	ko00230,ko01100
MWSmce051	365.06	319.05	364.058	C20H12O7	[M+H]+	Gallein	Phenolic acids	Phenolic acids	2103-64-2	3	6839.3	7500.3	11587	9602.6	6873.3	11230	6015.1	10426	7285.1	8245.4	9494.3	6777.3	6813	12546	12813	--	--
Lmgp003270	369.16	177.06	368.074	C16H16O10	[M+H]+	Scopoletin-7-O-glucuronide	Lignans and Coumarins	Coumarins	132752-65-9	2	514870	1145300	1193100	2652100	2495000	1708200	3069600	3651300	5009700	11095000	11711000	11587000	4869400	4949100	5177400	--	--
pma0104	369.12	207.1	368.09	C20H16O7	[M+H]+	N-Sinapoylhydroxycoumarin	Lignans and Coumarins	Coumarins	-	3	87817	280630	78672	1138400	1139500	1299200	26840	25668	103630	170640	185810	107090	482580	428310	516140	--	--
pmb0752	369.12	177.1	368.111	C17H20O9	[M+H]+	3-O-Feruloylquinic acid	Phenolic acids	Phenolic acids	1899-29-2	1	32219000	22440000	20441000	14894000	8276300	11328000	11634000	9635000	10302000	8757000	8784400	8312600	11399000	12049000	13318000	C02572	--
mws0179	367.1	190.9	368.111	C17H20O9	[M-H]-	Chlorogenic acid methyl ester	Phenolic acids	Phenolic acids	29708-87-0	2	231440	749400	604680	2253000	2133900	1601000	2790700	2979200	4875800	8866500	9238800	10023000	4085000	3990500	3868400	--	--
pma3724	369.1	177.1	368.111	C17H20O9	[M+H]+	1-O-Feruloylquinic acid	Phenolic acids	Phenolic acids	-	3	354080	949150	1059400	2091400	2296300	1423300	2580800	3205400	4360400	8946500	9679000	9960900	3873300	4222200	4236300	--	--
pmn001695	371.1	249.06	372.106	C16H20O10	[M-H]-	Trihydroxycinnamoylquinic acid	Phenolic acids	Phenolic acids	-	1	294180	627390	477010	1437600	1235900	1009100	3884800	3035900	6214200	1627700	1864000	1362000	1404500	1674000	1837800	--	--
pmb3317	371.1	179.1	372.106	C16H20O10	[M-H]-	Quinacyl syringic acid	Phenolic acids	Phenolic acids	-	3	431770	527080	178160	292910	267530	256900	9	9	9	9	9	9	147190	136580	124510	--	--
Hmgn002833	371.11	297.11	372.12	C20H20O7	[M-H]-	4-Ketopinoresinol	Others	Others	-	3	2581.4	3061.2	3144.2	1885.7	5021.4	1214.8	3384.6	6473.5	4130.5	7102.9	5802.1	3856.8	3851.5	3456.7	3810.8	--	--
mws0055	373.13	343.09	372.121	C20H20O7	[M+H]+	Tangeretin (4',5,6,7,8-Pentamethoxyflavone)	Flavonoids	Flavones	481-53-8	1	234110	265630	265290	251670	251480	281390	263530	240520	254420	261740	282340	271230	238660	254420	263560	C10190	--
Zmgp003492	373.12	105.03	372.121	C20H20O7	[M+H]+	8-Hydroxy-α-conidendrin	Lignans and Coumarins	Lignans	-	2	3902.8	13068	8370.5	7158.2	16210	6831.5	19349	17968	24469	11576	16889	18673	10090	13174	12034	--	--
mws1313	373.13	312.1	372.121	C20H20O7	[M+H]+	Sinensetin (5,6,7,3',4'-pentamethoxyflavone)	Flavonoids	Flavones	2306-27-6	1	4325.3	9988.3	17225	21251	8112.8	26490	11901	3633.9	5506.8	4335.7	19380	20058	15932	13289	13645	C10186	--
mws0011	371.13	209	372.142	C17H24O9	[M-H]-	Syringin	Phenolic acids	Phenolic acids	118-34-3	3	25409	36663	80196	41339	38012	22739	37089	40922	74615	114410	191870	88753	40231	58325	48116	C01533	ko00940
Hmhp008730	373.17	203.04	372.157	C21H24O6	[M+H]+	6',7'-Dihydroxybergamottin	Lignans and Coumarins	Coumarins	145414-76-2	3	9	31338	24495	9	9	9	9	15501	9	9	87062	9	20318	16781	14643	C22156	--
Hmmp007513	375.11	345.06	374.1	C19H18O8	[M+H]+	5,7-Dihydroxy-6,3',4',5'-tetramethoxyflavone (Arteanoflavone)*	Flavonoids	Flavones	68710-17-8	1	187130	9	9	9	9	9	9	9	9	9	9	9	14573	14811	13623	--	--
pmb0108	375.2	137.1	374.1	C19H18O8	[M+H]+	Feruloyl syringic acid	Phenolic acids	Phenolic acids	-	3	61633	38824	46151	20042	55553	15816	23976	9	17328	13316	14755	10602	31862	20346	27672	--	--
Zmjp009119	375.11	345.06	374.1	C19H18O8	[M+H]+	5,4′-Dihydroxy-3,6,7,3′-tetramethoxyflavone*	Flavonoids	Flavones	130252-52-7	1	175920	9	9	9	9	9	9	9	9	9	9	9	14823	14793	14089	--	--
mws0232	377.15	243.09	376.138	C17H20N4O6	[M+H]+	Riboflavin (Vitamin B2)	Others	Vitamin	83-88-5	1	237980	217760	344660	459390	357640	184040	93992	119900	165050	193960	159890	204870	280380	305580	273100	C00255	ko00740,ko01100,ko01110,ko02010
pmn001660	381.19	235.1	382.199	C20H30O7	[M-H]-	Cinncassiol A	Phenolic acids	Phenolic acids	73599-11-8	3	13624	9	8708.4	310830	252530	21410	9	5828	4026.8	25410	9109.4	24687	45281	59441	53636	C17645	--
pme3337	384.12	252	383.108	C14H17N5O8	[M+H]+	Succinyladenosine	Nucleotides and derivatives	Nucleotides and derivatives	4542-23-8	1	646030	670280	619700	892860	438530	400570	418750	417100	623370	1244600	1101100	1110000	729310	704070	710050	--	--
Lmbp003208	385.12	223.06	384.106	C17H20O10	[M+H]+	Fraxidin-8-O-glucoside	Lignans and Coumarins	Coumarins	-	2	29227	26010	6404	39397	65394	43488	30346	27206	48186	89712	79202	58865	38610	35453	26983	--	--
pme1286	385.13	250	384.122	C14H20N6O5S	[M+H]+	S-(5'-Adenosy)-L-homocysteine	Amino acids and derivatives	Amino acids and derivatives	979-92-0	3	9434.9	6055.3	24828	25528	19434	19887	21440	38144	36747	32344	40076	54357	17587	22802	32354	C00021	ko00270,ko01100,ko01230
pmb3062	385.1	151.1	386.102	C17H22O10	[M-H]-	1-O-Eudesmoylquinic acid	Phenolic acids	Phenolic acids	-	2	711520	494440	243420	199890	165290	166200	77801	79016	104870	9	9	9	173780	209990	196020	--	--
Zmhn002227	385.11	223.06	386.121	C17H22O10	[M-H]-	4-O-Glucosyl-sinapate*	Phenolic acids	Phenolic acids	-	1	128130	339340	1910100	4293200	3966600	3455400	774180	919100	1465100	14811000	17051000	17021000	4939500	5287300	4923000	C02919	--
pmb2940	385.11	205	386.121	C17H22O10	[M-H]-	1-O-Glucosyl sinapate*	Phenolic acids	Phenolic acids	78185-48-5	1	275710	277950	1837200	14162000	17476000	12390000	1401300	1226100	1431700	9288400	8933800	8049400	8351200	8495800	8127100	--	--
pmn001423	385.19	223.13	386.194	C19H30O8	[M-H]-	Roseoside	Others	Others	54835-70-0	2	134840	969950	1322400	7211400	8707700	6003800	337920	367160	477590	2733300	2612600	2491400	3338800	3449600	3604400	--	--
pmp000113	389.12	359.08	388.116	C20H20O8	[M+H]+	5-Hydroxy-6,7,8,3',4'-pentamethoxyflavone	Flavonoids	Flavones	2174-59-6	3	6035.7	7638.5	6414.3	7910.4	4833.4	4252.5	5291.3	5408	5344.7	4875.2	6757	9106	5382.6	6395.7	6544.2	--	--
Lmzn001582	387.17	207.1	388.174	C18H28O9	[M-H]-	5'-Glucosyloxyjasmanic acid	Phenolic acids	Phenolic acids	-	3	47741	58446	122420	373580	460910	347560	147690	75310	108920	592560	495080	548800	257050	293090	289300	--	--
Zmhn001970	389.12	227.08	390.131	C20H22O8	[M-H]-	Piceid	Others	Stilbene	27208-80-6	3	95012	142140	173900	263380	164990	224240	59884	31287	68162	28669	64887	45353	118850	114310	93330	C10275	--
Lmwp011196	391.28	149.02	390.277	C24H38O4	[M+H]+	Bis(2-ethylhexyl)phthalate	Phenolic acids	Phenolic acids	117-81-7	2	25093000	14130000	20688000	34298000	25211000	10157000	26645000	10943000	7931900	12219000	18722000	32140000	3621300	3926500	4315100	C03690	--
pmf0249	397.3	147.2	396.303	C27H40O2	[M+H]+	δ-Tocotrienol	Others	Vitamin	25612-59-3	3	9	360040	157340	217620	121010	112750	9	322580	120950	105550	182730	9	129910	63885	131260	C14156	ko00130,ko01100,ko01110
pme2735	399.2	250	398.137	C15H22N6O5S	[M+H]+	S-Adenosyl-L-methionine	Amino acids and derivatives	Amino acids and derivatives	29908-03-0	3	1283400	981730	1828700	1666500	638890	1000700	427860	344090	589530	526300	649230	600940	977680	1018300	977610	C00019	ko00261,ko00270,ko00330,ko00908,ko01100,ko01110,ko01230,ko04122
pmc0281	400.15	136.11	399.139	C15H21N5O8	[M+H]+	Ribosyladenosine	Nucleotides and derivatives	Nucleotides and derivatives	-	3	210080	157980	111570	313700	132220	268770	118040	100110	199030	295770	344960	340060	179460	229110	175470	--	--
mws1051	400.14	251	399.145	C15H23N6O5S	[M+H]+	S-Adenosylmethionine	Amino acids and derivatives	Amino acids and derivatives	485-80-3	3	190890	155990	258670	240390	86552	120100	30695	48793	80272	68656	72596	106730	114890	127100	122800	--	--
mws0043	403.14	373.1	402.131	C21H22O8	[M+H]+	Nobiletin (5,6,7,8,3',4'-Hexamethoxyflavone)	Flavonoids	Flavones	478-01-3	1	242210	253270	271940	252180	211630	306130	256950	225420	221900	228170	296180	337360	241780	270650	245920	C10112	--
Hmln003529	401.15	269.11	402.152	C18H26O10	[M-H]-	Benzyl β-primeveroside	Phenolic acids	Phenolic acids	130622-31-0	3	172740	247700	165920	286550	407050	226220	133880	181580	438180	134630	272370	197140	197190	223700	232730	--	--
Cmjn004337	401.14	269.1	402.153	C18H26O10	[M-H]-	Benzyl-(2''-O-xylosyl)glucoside	Phenolic acids	Phenolic acids	-	3	157160	261440	162070	305250	392020	367280	170530	179880	457330	190320	326820	221090	235280	225590	299300	--	--
pmf0248	403.36	373.1	402.35	C27H46O2	[M+H]+	Delta-Tocopherol	Others	Vitamin	119-13-1	3	3457.7	3724	4067.5	4566.3	3389.4	5431.3	4205.4	3568.8	3396.8	2623	4851.2	4308.1	5258.5	5633.1	4881.4	C14151	ko00130,ko01100,ko01110
pme3007	402.99	159	404.002	C9H14N2O12P2	[M-H]-	Uridine 5'-diphosphate	Nucleotides and derivatives	Nucleotides and derivatives	27821-45-0	2	176430	124780	190330	173740	174100	142150	301260	155750	268320	623790	348490	379090	154820	204950	254820	C00015	ko00240,ko00908,ko01100
pmn001399	405.12	243.1	406.126	C20H22O9	[M-H]-	2,4,6,4'-Tetrahydroxy-stilbene-2-O-glucoside	Others	Stilbene	-	2	19384	129880	90402	330640	866410	193970	20408	13814	25102	614940	707410	606180	220590	266490	273360	--	--
Cmyp005062	407.13	245.08	406.126	C20H22O9	[M+H]+	Salireposide	Phenolic acids	Phenolic acids	16955-55-8	3	55754	93892	31553	34889	41718	24883	9	9	9	9	9	21981	27655	28708	35062	--	--
pmn001394	405.12	243.1	406.126	C20H22O9	[M-H]-	2,3,5,4'-Tetrahydroxystilbene-2-O-glucoside	Others	Stilbene	-	3	45778	60862	56497	250530	397110	228390	16252	21916	31955	298330	387360	302320	208890	228370	204600	--	--
pma6625	405.13	243.06	406.126	C20H22O9	[M-H]-	E-3,4,5'-Trihydroxy-3'-glucosylstilbene	Others	Stilbene	-	3	14826	9	7040.8	23548	28824	14484	2748.2	9	9	4847.8	4368.2	3225.8	9518.8	21209	9705.5	--	--
Zmhn001746	405.12	243.07	406.127	C20H22O9	[M-H]-	Piceatannol-3'-O-glucoside	Others	Stilbene	94356-26-0	2	36813	135620	99687	299740	763970	208700	9	9	9	468400	539020	580430	232410	276420	306610	--	--
pmp000262	409.35	187.15	408.339	C29H44O	[M+H]+	3β-Hydroxy-28-norurs-17,19,21-trien	Terpenoids	Triterpene	-	2	12252	9	9	9	88826	9	9	2536	9	9	9	9	21533	24429	24696	--	--
Lmhn001773	416.06	179.03	415.054	C19H13NO10	[M-H]-	Caffeoylnicotinoyltartaric acid	Phenolic acids	Phenolic acids	-	3	1390700	1427000	686530	1314100	983470	1006200	929080	913820	1258200	722910	1135300	674110	958820	1275200	1062500	--	--
Cmbp005523	417.12	163.04	416.111	C21H20O9	[M+H]+	1,3-O-Dicaffeoylglycerol	Lipids	Glycerol ester	-	2	198040	142980	196670	37569	9	9	9	9	9	50160	89151	47442	42072	28335	46831	--	--
Lmyp005841	417.12	255.06	416.111	C21H20O9	[M+H]+	Chrysin-7-O-glucoside	Flavonoids	Flavones	31025-53-3	3	26352	9254.4	4573.5	22560	19555	16118	9	9	5273.9	12986	3468.1	10598	12949	9434.7	13505	--	--
Lmyn002435	415.16	253.07	416.168	C19H28O10	[M-H]-	Hydrangeifolin I	Phenolic acids	Phenolic acids	-	3	10282	65742	68169	255430	105750	200470	7111.5	4364.6	27111	81618	151500	74475	66000	86467	76192	--	--
Lmbp003668	419.1	287.05	418.09	C20H18O10	[M+H]+	Kaempferol-3-O-arabinoside	Flavonoids	Flavonols	-	1	8080700	5354900	952830	1444200	12409000	4907600	30334	76740	366210	2073500	428890	2067200	3848400	3647100	3971200	--	--
pmn001557	417.08	135	418.09	C20H18O10	[M-H]-	Cimicifugic acid C	Phenolic acids	Phenolic acids	205114-67-6	3	9	9	9	251740	78329	90044	26425	23492	58847	9	9	9	30775	49796	56554	--	--
pmn001637	417.08	285	418.09	C20H18O10	[M-H]-	Kaempferol-3-O-arabinoside (Juglanin)	Flavonoids	Flavonols	5041-67-8	1	699810	421190	82900	147840	1339100	513450	9	9	43989	327350	45618	256390	375480	432220	415280	--	--
Lman004552	417.12	145.03	418.126	C21H22O9	[M-H]-	Robustaside A;[6'-p-Coumarylarbutin]	Phenolic acids	Phenolic acids	148810-39-3	3	11063	14931	13422	3128	9	7063	3795.8	9	9	9	9	9	19485	21640	20478	--	--
pmn001663	417.16	402.1	418.163	C22H26O8	[M-H]-	Syringaresinol	Lignans and Coumarins	Lignans	21453-69-0	3	5196.3	5763.6	22151	9808.2	13701	10824	2568.1	3759.2	3025.5	7489.8	10177	15270	8631.3	8513.7	8194.6	C10889	--
Lmmn003020	419.17	404.15	420.178	C22H28O8	[M-H]-	Lyoniresinol	Lignans and Coumarins	Lignans	14464-90-5	2	5686	8151.2	42180	21699	104150	17175	8893	4843	5573.2	246590	517490	359140	116510	101600	101720	--	--
mws2523	421.08	241.1	422.083	C12H23O14P	[M-H]-	Trehalose 6-phosphate	Others	Saccharides and Alcohols	4484-88-2	3	43721	58088	99094	72790	50376	52261	104080	104270	146140	229050	250640	219580	105380	107270	124980	C00689	ko00500,ko01100,ko01110
Cmyp005063	425.18	147.04	424.173	C21H28O9	[M+H]+	Grandidentatin	Phenolic acids	Phenolic acids	15732-48-6	3	25630	31607	13785	42415	30822	28550	34333	41056	73505	40810	41879	33703	40652	29225	35670	C10463	--
Hmcp005589	425.38	203.17	424.37	C30H48O	[M+H]+	β-Amyrenone	Terpenoids	Triterpene	638-97-1	2	24691	20410	11727	20127	30067	37132	9	9	9	13184	9	9	15063	14232	15659	--	--
Hmcp005535	425.38	191.17	424.37	C30H48O	[M+H]+	α-Amyrenone	Terpenoids	Triterpene	638-96-0	2	102710	89175	105280	97238	142150	96129	9	9	9	9	9	9	45052	45885	47511	--	--
Lmhp008337	426.26	285.24	425.254	C19H40NO7P	[M+H]+	LysoPE 14:0(2n isomer)	Lipids	LPE	-	3	11963	11897	14224	15747	29107	6313.7	6098	6342.4	13829	30749	20062	21267	16981	18510	21279	--	--
pmb0864	426.26	285.24	425.254	C19H40NO7P	[M+H]+	LysoPE 14:0	Lipids	LPE	-	3	13717	14708	13132	12967	25118	6495.4	7694.6	7031.3	14339	32164	19111	16904	20708	18556	22800	--	--
pmn001658	425.22	365.2	426.225	C22H34O8	[M-H]-	Cinnzeylanine	Phenolic acids	Phenolic acids	-	3	911860	744020	614520	1232100	829570	782110	131640	139610	334960	322300	298480	337750	530630	610520	615150	--	--
pmp000436	427.39	409.38	426.386	C30H50O	[M+H]+	Taraxerol	Terpenoids	Triterpene	127-22-0	3	159980	154730	68784	9	55255	19931	9	9	9	9	9	9	27330	32962	19674	C08637	ko00909,ko01110
pme2117	426	159	427.029	C10H15N5O10P2	[M-H]-	Adenosine 5'-diphosphate	Nucleotides and derivatives	Nucleotides and derivatives	58-64-0	1	436830	271820	1188000	378470	483450	279300	533920	812480	734390	313330	286930	310680	479890	446580	528750	C00008	ko00190,ko00195,ko00230,ko00908,ko01100,ko01110
Lmhn002574	431.06	137.03	432.069	C20H16O11	[M-H]-	Caffeoyl(p-Hydroxybenzoyl)tartaric acid	Phenolic acids	Phenolic acids	-	3	9	9	9	106780	21726	71742	24750	9302.8	29912	40856	39156	46604	24742	27270	40766	--	--
pmb3006	431.1	269.1	432.106	C21H20O10	[M-H]-	Apigenin-7-O-glucoside(Cosmosiin)	Flavonoids	Flavones	578-74-5	3	27722	45073	57033	60212	70403	52108	41875	41882	148160	111030	116010	164690	78436	82274	62495	C04608	ko00944
mws0919	431.1	285	432.106	C21H20O10	[M-H]-	Kaempferol-3-O-rhamnoside (Afzelin)(Kaempferin)	Flavonoids	Flavonols	482-39-3	1	24280000	13148000	4926300	7370200	25688000	13482000	97168	248830	1658000	10711000	2347200	12121000	10859000	12408000	11183000	C16911	ko00944
pmn001558	431.1	149.1	432.106	C21H20O10	[M-H]-	Cimicifugic acid E	Phenolic acids	Phenolic acids	219986-67-1	3	30754	30393	21283	75536	49081	59122	9	9	9	10994	10714	12614	26274	37107	25334	--	--
Lmlp005572	433.11	271.06	432.106	C21H20O10	[M+H]+	Galangin-7-O-glucoside	Flavonoids	Flavones	-	3	64544	116700	107430	146760	128520	138880	94536	77607	148020	156430	200630	212420	149570	160070	151400	--	--
pme0321	431.1	285	432.106	C21H20O10	[M-H]-	Kaempferol-7-O-rhamnoside	Flavonoids	Flavonols	20196-89-8	1	33463000	16210000	7874300	10625000	34032000	19208000	207540	516710	3089800	16038000	4039600	13106000	14435000	15939000	16030000	--	--
pmp000117	433.15	403.11	432.142	C22H24O9	[M+H]+	3,5,6,7,8,3',4'-Heptamethoxyflavone	Flavonoids	Flavonols	1178-24-1	2	8892.3	17214	12217	16426	11973	42506	11154	5841.3	4599.8	3856.5	13288	30184	16284	15971	17301	--	--
mws2186	435.09	303	434.085	C20H18O11	[M+H]+	Avicularin(Quercetin-3-O-α-L-arabinofuranoside)*	Flavonoids	Flavonols	572-30-5	1	20985000	7602900	2489100	1472900	5450100	2915800	247390	538650	2072500	4491500	1109500	4506200	4430700	5181200	5155100	--	--
Lmdp003509	435.09	303.06	434.085	C20H18O11	[M+H]+	Quercetin-3-O-xyloside (Reynoutrin)*	Flavonoids	Flavonols	549-32-6	1	35228000	13899000	4918200	2765000	9933700	5884200	462930	1033000	3955000	7524000	1829500	8452600	9213400	9062400	9676700	--	--
mws4183	433.08	300.03	434.085	C20H18O11	[M-H]-	Quercetin-3-O-arabinoside (Guaijaverin)*	Flavonoids	Flavonols	22255-13-6	1	16249000	7854800	2783900	2171500	9762500	4885900	366100	783540	3546600	7650800	1839500	7476500	6092500	8681800	8125900	--	--
pme1611	433.11	313	434.121	C21H22O10	[M-H]-	Isohemiphloin	Flavonoids	Flavonoid carbonoside	3682-02-8	3	736670	149850	144040	10006000	891480	2404600	107100	70952	735530	400780	513010	586970	1206000	1622800	1331600	--	--
Lmlp006175	435.13	273.09	434.121	C21H22O10	[M+H]+	Isosalipurposide (Phlorizin Chalcone)	Flavonoids	Chalcones	4547-85-7	3	107610	168960	149060	61821	124980	110840	13754	9	27200	40263	36585	40296	71924	51075	80674	C16406	ko00941
mws1360	433.11	269.1	434.121	C21H22O10	[M-H]-	Engeletin	Flavonoids	Flavanonols	572-31-6	2	83827	58014	24188	13942	18846	10617	9	9	8347	48586	23058	45800	17390	25182	26646	--	--
HJN090	433.11	271.06	434.121	C21H22O10	[M-H]-	Butin-7-O-glucoside	Flavonoids	Flavanones	-	2	336910	326550	342140	110910	254450	177730	30810	30475	64387	77753	69038	86329	153800	173240	167130	--	--
HJN087	433.12	271.06	434.121	C21H22O10	[M-H]-	Naringenin-4'-O-glucoside*	Flavonoids	Flavanones	-	2	249280	265900	248850	101870	206560	142820	33822	25409	69790	58685	69372	76914	126410	148380	110360	--	--
Lman003972	433.11	161.03	434.121	C21H22O10	[M-H]-	Robustaside B;[6'-O-Caffeoylarbutin]	Phenolic acids	Phenolic acids	136172-60-6	2	12267000	19821000	21523000	14923000	6730000	11072000	1478900	1131300	3558900	17996000	18878000	16043000	11718000	12076000	11457000	--	--
mws1179	433.11	271	434.121	C21H22O10	[M-H]-	Naringenin-7-O-glucoside (Prunin)*	Flavonoids	Flavanones	529-55-5	3	352230	345060	411290	262620	362220	187520	86864	55662	167980	261720	143930	231870	257180	266140	249140	C09099	ko00941
HJN055	435.13	273.08	436.136	C21H24O10	[M-H]-	Dihydrocharcone-4'-O-glucoside	Flavonoids	Chalcones	-	1	3944900	3489800	3736600	2081700	1602200	1488500	198680	193950	455630	426780	255930	334100	1396200	1650400	1717500	--	--
Lmfn004093	435.13	315.09	436.137	C21H24O10	[M-H]-	Phloretin-4'-O-glucoside (Trilobatin)	Flavonoids	Chalcones	4192-90-9	3	78596	104620	61905	383590	437270	346410	18183	11862	91921	53829	30108	62522	139040	196990	169530	--	--
mws2118	435.13	166.7	436.137	C21H24O10	[M-H]-	Phloretin-2'-O-glucoside (Phlorizin)	Flavonoids	Chalcones	60-81-1	1	2757800	2664900	2269300	1437900	1028700	909650	160170	132500	306160	292710	186110	244160	878810	1027300	1188800	C01604	ko00941,ko01110
Lmhp008440	438.26	297.24	437.254	C20H40NO7P	[M+H]+	LysoPE 15:1	Lipids	LPE	-	2	16696	12722	10953	12272	10346	5640.1	6458.9	4682.2	13417	13637	5245.2	9186.6	9954.6	11175	9274.7	--	--
Lmhp008885	440.28	299.26	439.27	C20H42NO7P	[M+H]+	LysoPE 15:0(2n isomer)	Lipids	LPE	-	1	31673	37007	31439	49528	87331	21443	19311	19446	34879	55671	29486	33290	44202	53182	47548	--	--
Lmhp009187	440.28	299.26	439.27	C20H42NO7P	[M+H]+	LysoPE 15:0	Lipids	LPE	-	1	37128	33752	33338	58506	86012	24506	19530	16409	35030	61328	30350	35447	52769	47500	49705	--	--
Lmhp005550	441.2	177.05	440.195	C24H28N2O6	[M+H]+	N,N'-Diferuloylputrescine	Alkaloids	Phenolamine	42369-86-8	2	44521	81340	35791	4109.8	11774	13871	45717	33493	26236	8555.6	16323	3943.4	20064	28515	28693	--	--
Lmqp012453	441.37	191.18	440.365	C30H48O2	[M+H]+	Ursolaldehyde	Terpenoids	Triterpene	-	1	190660	193370	212840	166060	195690	115880	74952	79785	166160	121280	129820	62468	139660	159000	168600	--	--
mws1397	441.08	169	442.09	C22H18O10	[M-H]-	Epicatechin gallate*	Flavonoids	Flavanols	1257-08-5	3	14132	10160	54985	18101	14190	55494	31373	36388	20504	11025	14130	12232	251920	325370	365870	--	--
mws0355	441.08	169.02	442.09	C22H18O10	[M-H]-	Catechin gallate*	Flavonoids	Flavanols	130405-40-2	3	5512.8	7810.3	41599	18834	16598	51534	25785	24509	21527	6293	15417	15011	329090	338640	310160	--	--
pmp000438	443.39	425.38	442.381	C30H50O2	[M+H]+	Betulin	Terpenoids	Triterpene	473-98-3	2	84569	70765	46059	58568	53130	41064	9	9	9	38516	35316	19328	45418	40542	49400	C08618	--
pme1014	445.3	341.3	444.303	C31H40O2	[M+H]+	Menatetrenone (Vitamin K2)	Others	Vitamin	11032-49-8	3	687370	613610	890630	528980	346710	367900	365780	384210	645080	368710	364170	416020	885310	887580	872560	--	--
pmn001697	445.08	269.05	446.085	C21H18O11	[M-H]-	Apigenin-7-O-glucuronide	Flavonoids	Flavones	29741-09-1	3	40229	47164	15216	29079	15096	90073	12669	18684	34022	44289	16628	49371	33592	32298	38588	--	--
pmb1283	448.1	163.5	447.215	C18H33N5O6S	[M+H]+	L-Glutaminyl-L-valyl-L-valyl-L-cysteine	Amino acids and derivatives	Amino acids and derivatives	-	3	744280	502380	298890	211390	93070	106350	86478	95444	137170	60784	64339	82872	179810	180020	177400	--	--
Hmln003405	447.06	315.01	448.064	C20H16O12	[M-H]-	Ellagic acid-4-O-rhamnoside	Tannins	Tannin	-	3	35198	41600	12478	10924	24083	12334	9	9	15447	20422	11513	31620	19286	26327	29302	--	--
Hmcp002316	449.11	317.06	448.1	C21H20O11	[M+H]+	Isorhamnetin-3-O-arabinoside	Flavonoids	Flavonols	-	3	142170	46005	40841	25065	55768	26873	12932	11912	22247	27127	5618.6	34024	34017	42309	34667	--	--
MWSHY0136	449.11	287.06	448.101	C21H20O11	[M+H]+	Kaempferol-3-O-glucoside (Astragalin)*	Flavonoids	Flavonols	480-10-4	1	15418000	9365400	2190200	585240	11514000	2967800	34683	44364	96558	2537000	505250	2716900	4338900	4140700	4364900	C12249	ko00944,ko01110
pme2459	449.11	287.2	448.101	C21H20O11	[M+H]+	Luteolin-7-O-glucoside (Cynaroside)	Flavonoids	Flavones	5373-11-5	1	1867700	2037600	471470	397960	608340	790680	27112	35973	215220	462250	142820	364530	707100	423070	680340	C03951	ko00944
mws0913	447.09	285	448.101	C21H20O11	[M-H]-	Kaempferol-3-O-galactoside (Trifolin)*	Flavonoids	Flavonols	23627-87-4	2	4266800	2561900	852420	503600	7406300	2172200	9	9	9	1342000	369070	1551300	2265400	2846600	3044200	C12626	ko00944
mws0089	447.09	285.04	448.101	C21H20O11	[M-H]-	Kaempferol-7-O-glucoside*	Flavonoids	Flavonols	16290-07-6	2	2807600	3107500	1057800	141170	2127100	543100	9	9	9	852750	204990	1018900	894450	1065000	1142400	--	--
Lmlp003531	449.11	287.06	448.101	C21H20O11	[M+H]+	Luteolin-3'-O-glucoside*	Flavonoids	Flavones	5154-41-6	1	2876600	3027600	891070	52662	1117300	270950	4953.2	2524.8	21039	612820	136160	658580	581160	614580	756640	--	--
Hmpp003270	449.11	287.05	448.101	C21H20O11	[M+H]+	Luteolin-4'-O-glucoside*	Flavonoids	Flavones	6920-38-3	1	14436000	9572800	2004400	663540	11564000	2954800	32783	37837	119280	2630500	457900	2570700	3977000	4112000	4295300	--	--
Lmwp003442	449.11	287.06	448.101	C21H20O11	[M+H]+	Amoenin	Flavonoids	Flavonols	-	1	17673000	13256000	8127300	5497300	12762000	10421000	106400	113920	388530	1687200	479440	1081600	5948900	7010400	7658400	--	--
mws0045	449.11	303.05	448.101	C21H20O11	[M+H]+	Quercetin-3-O-rhamnoside(Quercitrin)	Flavonoids	Flavonols	522-12-3	1	22715000	11415000	4908100	3789700	10254000	5161200	924210	1876900	8246300	16108000	4433200	13695000	7768100	8384100	8983000	C01750	ko00944
pmn001560	447.09	191	448.101	C21H20O11	[M-H]-	Cimicifugic acid A	Phenolic acids	Phenolic acids	205114-65-4	3	155180	93325	44699	33398	91428	39680	8596	12270	62102	123040	36373	118890	70952	63498	90577	--	--
Lmyn006922	447.13	285.08	448.137	C22H24O10	[M-H]-	Sakuranin	Flavonoids	Flavanones	529-39-5	3	13978	7291.3	9	45669	26431	24092	4571.3	4848.4	14101	9	9	9	16972	16249	8110.7	C17391	--
Lmlp005236	451.12	289.08	450.116	C21H22O11	[M+H]+	Dihydrokaempferol-3-O-glucoside	Flavonoids	Flavanonols	1049-08-8	3	2225600	1391500	316510	513780	2188800	862040	189670	192160	259850	683140	498760	840190	1035500	1083600	1002000	--	--
HJN086	449.11	287.06	450.116	C21H22O11	[M-H]-	Eriodictyol-3'-O-glucoside	Flavonoids	Flavanones	-	3	1419800	1136700	2968100	416590	351250	241380	117420	123950	384940	358160	195600	440210	511020	642270	610230	--	--
mws1361	449.11	151	450.116	C21H22O11	[M-H]-	Taxifolin-3-O-rhamnoside (Astilbin)	Flavonoids	Flavanonols	29838-67-3	2	51405	31318	14119	21390	31734	9	10560	4040.5	18588	267930	150290	451330	92523	80536	89684	C17449	--
pmb3023	449.11	287	450.116	C21H22O11	[M-H]-	Eriodictyol-8-C-glucoside	Flavonoids	Flavanones	1023271-51-3	3	156870	177640	335130	294200	263130	311360	207740	112420	190200	192660	190460	265500	239870	320690	331480	--	--
Lmtn002796	449.1	287.05	450.116	C21H22O11	[M-H]-	Aromadendrin-7-O-glucoside	Flavonoids	Flavanonols	28189-90-4	2	292350	372820	602790	558970	546110	606890	431800	215300	356110	457250	416920	588390	496800	416790	608240	--	--
Lmmn004625	449.11	287.06	450.116	C21H22O11	[M-H]-	Dihydrokaempferol-7-O-glucoside	Flavonoids	Flavanonols	-	2	921890	783550	1986400	252910	254430	226600	111270	122080	330810	244830	142030	308780	323190	498050	477100	--	--
mws0057	451.12	289	450.116	C21H22O11	[M+H]+	Eriodictyol-7-O-glucoside	Flavonoids	Flavanones	38965-51-4	3	412240	245550	134450	63582	268290	93773	9	9	50121	39773	27600	46183	104300	193440	98853	--	--
MWSmce674	451.36	89.06	450.35	C31H46O2	[M+H]+	Phylloquinone (Vitamin K1)	Others	Vitamin	84-80-0	3	7461.5	7494.1	7782.3	5672.8	8239.9	6550.6	7492.1	6378.6	7136.6	5234.9	5944.8	7837.6	5806.2	6627.6	5581.1	--	--
Lmhp009034	452.28	311.26	451.27	C21H42NO7P	[M+H]+	LysoPE 16:1	Lipids	LPE	-	1	8402.2	4684.7	6131.6	46700	122700	3475.5	9	9	9	9	9	9	22614	27556	22212	--	--
Lmhp008763	452.28	311.26	451.27	C21H42NO7P	[M+H]+	LysoPE 16:1(2n isomer)	Lipids	LPE	-	1	10277	7960.1	4809.9	44821	113490	6751.7	4686.2	5246.5	4785.9	10255	14184	7039.5	26192	21692	26499	--	--
Li512113	451.09	391.04	452.095	C20H20O12	[M-H]-	Maleoyl-caffeoylquinic acid	Phenolic acids	Phenolic acids	-	3	257180	305980	286360	322400	362220	342710	366290	296490	379020	279910	250900	258050	348600	358740	368680	--	--
pmn001417	451.1	341.06	452.111	C24H20O9	[M-H]-	Cinchonain Ic	Flavonoids	Flavanols	85081-22-7	1	16447000	19678000	12251000	18215000	21302000	14962000	799160	680010	1568000	1883100	1235800	1531100	11300000	12334000	12454000	--	--
pmn001415	451.1	341.06	452.111	C24H20O9	[M-H]-	Catechin-(7,8-bc)-4β-(3,4-dihydroxyphenyl)-dihydro-2-(3H)-one	Flavonoids	Flavanols	-	1	33005000	40662000	23938000	50685000	47353000	40765000	2940100	3061800	6803400	6241500	3077300	5620000	30468000	33066000	35120000	--	--
Hmpn005101	451.12	289.07	452.131	C21H24O11	[M-H]-	Sieboldin	Flavonoids	Chalcones	18777-73-6	2	616200	719020	428210	1235500	1252600	791960	63004	39300	70577	92614	57022	61400	458250	575940	547390	--	--
HJN041	451.12	289.07	452.131	C21H24O11	[M-H]-	Epicatechin glucoside	Flavonoids	Flavanols	-	2	254000	358530	307040	1456400	1894300	1179000	181750	139920	255070	253320	214880	267470	686930	719200	716610	--	--
pmd0160	454.29	313.27	453.286	C21H44NO7P	[M+H]+	LysoPE 16:0(2n isomer)	Lipids	LPE	-	1	5100500	3078700	6208700	3962500	3322200	1634800	1350900	1732100	3982800	4119800	2257700	2025900	4113300	4175300	4477300	--	--
pmb0876	454.29	313.27	453.286	C21H44NO7P	[M+H]+	LysoPE 16:0	Lipids	LPE	53862-35-4	1	4999500	3299500	6169400	4017500	3448300	1700900	1355600	1749300	3947600	3833300	2311800	1960600	3957100	4054800	4481200	--	--
Lmqn012798	453.34	453.34	454.345	C30H46O3	[M-H]-	Urs-12(13)-en-3-one-28-oic acid	Terpenoids	Triterpene	-	3	10553	4433.9	3389.3	3475.4	3907.4	3220.6	1940.2	2708.5	4196.5	23184	10809	3657.4	10159	5357.6	6713.3	--	--
MWSmce134	453.35	453.35	454.345	C30H46O3	[M-H]-	Betulonic acid	Terpenoids	Triterpene	4481-62-3	3	11526	7386.9	3581.7	5093.2	3803.4	3303.6	2472.1	3140	4705.8	24412	11487	5086.6	12116	6299.6	8338	--	--
MWS5083	455.1	96.97	456.105	C17H21N4O9P	[M-H]-	Flavin Single Nucleotide(FMN)	Nucleotides and derivatives	Nucleotides and derivatives	6184-17-4	2	84206	46900	39674	61448	58249	68257	70345	72065	108050	101870	102000	95953	91642	61941	63176	C00061	ko00190,ko00740,ko01100,ko01110
Lmsp010222	457.33	203.14	456.324	C29H44O4	[M+H]+	Rubuminatus A	Terpenoids	Triterpene	-	3	142150	49578	41114	16661	67966	31930	5300.4	4661.3	6718.9	45496	26989	34951	31299	34394	36024	--	--
pmn001700	455.35	455.35	456.36	C30H48O3	[M-H]-	24,30-Dihydroxy-12(13)-enolupinol	Terpenoids	Triterpene	-	1	5088500	4856800	4234900	4484900	4037400	3319800	3863000	4110300	4657700	4030200	4464300	3440300	11966000	5939300	5688500	--	--
mws4053	455.35	455.35	456.36	C30H48O3	[M-H]-	Ursolic acid	Terpenoids	Triterpene	77-52-1	2	2195100	1960600	2201500	1846000	1081900	946610	980980	1052700	1868200	1004800	1288400	501830	3193500	1548700	1777700	C08988	--
pmb0464	458.1	116.3	457.143	C16H27NO14	[M+H]+	L-Aspartic acid-O-diglucoside	Amino acids and derivatives	Amino acids and derivatives	-	3	963640	672220	1371800	393970	619550	640430	506260	626290	559460	1024400	871810	875210	621210	530100	666880	--	--
mws1580	456.15	322.8	457.158	C20H27NO11	[M-H]-	Amygdalin	Alkaloids	Alkaloids	29883-15-6	3	38375	8289.2	5103.8	41091	172550	10884	25447	19619	13865	18944	14566	13248	27243	33582	29596	C08325	ko00460,ko01100,ko01110
mws0034	457.08	169.01	458.085	C22H18O11	[M-H]-	Epigallocatechin-3-gallateV	Flavonoids	Flavanols	989-51-5	3	9	9	44052	9	9	74494	9	9	9	9	9	9	37442	25930	25851	C09731	--
mws2220	457.08	169.02	458.085	C22H18O11	[M-H]-	Gallocatechin 3-O-gallate*	Flavonoids	Flavanols	5127-64-0	3	9	9	46516	9	7617	61228	9	9	9	9	9	9	55547	32266	41528	--	--
Zmjp013616	459.38	423.36	458.376	C30H50O3	[M+H]+	12,13-Dihydroursolic acid	Terpenoids	Triterpene	-	3	9	9	9	34096	60954	21761	79127	95047	163140	16926	19858	8219.1	69021	67233	68882	--	--
pmb2654	460.1	117.9	461.153	C19H27NO12	[M-H]-	Anthranilate-1-O-Sophoroside	Phenolic acids	Phenolic acids	-	3	88029	89821	105710	50561	186310	83786	116210	130370	156050	326500	259010	172380	208090	91337	139790	--	--
MWSHY0035	463.09	287.06	462.08	C21H18O12	[M+H]+	Scutellarein-7-O-glucuronide (Scutellarin)	Flavonoids	Flavones	27740-01-8	3	130350	246750	88466	117860	18506	549500	32019	30449	27849	28369	38672	26295	143050	109190	125220	--	--
mws4167	463.09	287.06	462.08	C21H18O12	[M+H]+	Luteolin-7-O-glucuronide	Flavonoids	Flavones	29741-10-4	3	99186	250940	70951	142140	10488	586050	38985	50027	43424	31874	38710	30493	147360	142350	118630	C03515	ko00944
Lmzn001894	461.07	285.04	462.08	C21H18O12	[M-H]-	Kaempferol-3-O-glucuronide	Flavonoids	Flavonols	22688-78-4	3	80198	132180	26555	33896	33850	267850	10953	31184	27342	56851	40520	62541	52978	59506	73818	--	--
Lmhn002321	461.07	167.04	462.08	C21H18O12	[M-H]-	Vnilloylcaffeoyltartaric acid	Phenolic acids	Phenolic acids	-	2	697590	516520	874350	836240	667100	633940	415780	622520	799220	913000	1074100	1007900	626720	690180	798360	--	--
pmp000579	463.12	301.07	462.116	C22H22O11	[M+H]+	Diosmetin-7-O-galactoside*	Flavonoids	Flavanones	-	1	271030	289540	341660	56816	90865	76362	209800	208160	393090	238860	183030	246320	189160	220050	182760	--	--
Hmcp002539	463.12	317.06	462.116	C22H22O11	[M+H]+	Isorhamnetin-3-O-rhamnoside	Flavonoids	Flavonols	-	2	2451000	772230	710490	121050	464150	205480	29184	46051	207540	233780	88479	253890	420890	491540	502270	--	--
Lmmn006022	461.11	315.05	462.116	C22H22O11	[M-H]-	Rhamnetin-3-O-rhamnoside	Flavonoids	Flavonols	20188-83-4	2	5905.2	9716.9	3171.5	23353	9772.2	12077	2426	3536.8	23104	55125	30914	36991	15417	20603	19708	--	--
pmb2999	461.11	299.1	462.116	C22H22O11	[M-H]-	Chrysoeriol-5-O-glucoside	Flavonoids	Flavones	-	3	5302400	2224500	598380	351880	3888100	1544400	99187	270800	1043800	6154000	1462800	6197900	3206900	3246500	3317700	--	--
Lmmp004257	463.12	317.06	462.116	C22H22O11	[M+H]+	6-C-Methylquercetin-3-O-rhamnoside	Flavonoids	Flavonols	-	2	6916.2	7881.8	2898.8	23479	13247	15230	3888.5	7261.3	29715	68581	31576	45371	18809	21303	18414	--	--
Lmpn006208	461.11	315.05	462.116	C22H22O11	[M-H]-	8-Methoxykaempferol-7-O-rhamnoside	Flavonoids	Flavonols	-	3	1141200	317960	371720	77783	229640	91549	16460	20315	79486	102810	53662	116720	211350	199790	213060	--	--
Hmmp004965	463.12	301.07	462.116	C22H22O11	[M+H]+	Diosmetin-7-O-glucoside*	Flavonoids	Flavanones	20126-59-4	1	289520	257080	350750	53361	88153	82242	201350	186600	437150	225020	188060	271770	230780	217950	220540	--	--
Cmyp002064	463.12	301.08	462.116	C22H22O11	[M+H]+	Yuanhuanin	Flavonoids	Flavones	83133-14-6	2	278580	162780	48783	37850	236920	80055	11984	42409	107520	434900	134300	478320	252560	215930	230940	--	--
Zmhn002750	461.11	323.08	462.117	C22H22O11	[M-H]-	4-O-(6'-O-Glucosylcaffeoyl)-4-hydroxybenzoic acid	Phenolic acids	Phenolic acids	-	3	16017	25668	5056.1	5423	16432	1561	9	9	4505	17905	2336.2	14016	20869	17920	13671	--	--
Hmgp002189	463.13	301.07	462.118	C22H22O11	[M+H]+	Hispidulin-7-O-Glucoside	Flavonoids	Flavones	17680-84-1	3	350630	234330	278940	77757	109390	84256	204930	217060	455570	192150	199000	243050	214330	232040	202550	C17762	--
Hmdn001667	463.05	300.99	464.06	C20H16O13	[M-H]-	Ellagic acid-4-O-glucoside	Tannins	Tannin	-	3	37062	14937	9	31088	28405	36653	9	9	26303	27677	23964	15595	23816	13089	26341	--	--
Zmhp004034	465.1	303.05	464.095	C21H20O12	[M+H]+	Rhodiolgin	Flavonoids	Flavonols	94696-39-6	1	50174000	35432000	22036000	9810900	18139000	15014000	1182300	1788800	4068100	6242300	3172100	6382200	23801000	21645000	20972000	--	--
mws1329	463.09	300.7	464.095	C21H20O12	[M-H]-	Quercetin-7-O-glucoside*	Flavonoids	Flavonols	491-50-9	1	63306000	38821000	10449000	5924400	39291000	16512000	603740	1859800	8337600	30828000	9540600	35165000	29989000	34215000	30231000	C12639	--
Hmcn001884	463.09	301.03	464.095	C21H20O12	[M-H]-	6-Hydroxyluteolin 5-glucoside	Flavonoids	Flavones	-	3	26856000	12281000	2837300	1983900	13106000	5180400	175980	485960	2482600	9753500	3040200	12335000	8226500	9921300	10411000	--	--
mws0856	463.09	301	464.095	C21H20O12	[M-H]-	Quercetin-4'-O-glucoside (Spiraeoside)*	Flavonoids	Flavonols	20229-56-5	1	68720000	54488000	15402000	8811400	53758000	27783000	1132600	2989000	13471000	51200000	17357000	50527000	40745000	45110000	42497000	--	--
pmp001309	465.1	303.1	464.095	C21H20O12	[M+H]+	6-Hydroxykaempferol-7-O-glucoside	Flavonoids	Flavonols	-	3	40396000	20557000	4379600	2207900	15853000	5707500	204730	683090	2659100	12215000	3215100	13626000	12220000	13255000	12705000	--	--
mws0056	463.09	316.03	464.095	C21H20O12	[M-H]-	Myricetin-3-O-rhamnoside (Myricitrin)	Flavonoids	Flavonols	17912-87-7	3	13685	15875	3051	21938	10630	13878	11440	9973.2	24386	9	9	9	8262.2	9917.2	14477	C10108	--
mws0091	463.09	300.03	464.095	C21H20O12	[M-H]-	Quercetin-3-O-glucoside (Isoquercitrin)*	Flavonoids	Flavonols	482-35-9	1	13812000	6360900	1312300	847880	7974300	2392400	92776	251190	1043100	5885400	1338000	5354000	4787500	5153800	4947600	C05623	ko00944,ko01100,ko01110
Lmdp003286	465.1	303.06	464.095	C21H20O12	[M+H]+	Isohyperoside*	Flavonoids	Flavonols	35589-21-0	1	41802000	20541000	4056400	1799000	15653000	5637800	187370	599480	2303000	12314000	3080000	11578000	12212000	12248000	12621000	--	--
mws0061	463.09	300	464.095	C21H20O12	[M-H]-	Quercetin-3-O-galactoside (Hyperin)*	Flavonoids	Flavonols	482-36-0	1	13202000	6529300	1454700	901230	6225100	2237300	92610	256480	1037600	5355800	1339300	5877000	4705300	4258700	4281900	C10073	--
pme1598	463.12	301	464.132	C22H24O11	[M-H]-	Hesperetin-5-O-glucoside	Flavonoids	Flavanones	69651-80-5	2	26326000	11151000	2805100	1770900	14097000	5077400	235570	521210	2135400	10555000	3127000	11767000	9128900	9896400	10319000	--	--
Lmhp009464	466.29	325.27	465.286	C22H44NO7P	[M+H]+	LysoPE 17:1(2n isomer)	Lipids	LPE	-	3	6819	5123.6	4069.4	66976	55170	5772.5	5588.6	5818.3	6369.9	11515	10356	4656.4	21759	21905	23213	--	--
Lmhp009769	466.29	325.27	465.286	C22H44NO7P	[M+H]+	LysoPE 17:1	Lipids	LPE	-	3	10159	9147.5	7045.3	10209	5761.9	3974.5	5488.8	4585.2	11349	3345.2	2176.9	2171.6	9329.7	9833.6	9789.2	--	--
Xmsn002700	465.13	303.06	466.111	C21H22O12	[M-H]-	Taxifolin-3'-O-glucoside	Flavonoids	Flavanonols	31106-05-5	2	3337800	2050300	334040	252950	1543800	632400	9	92538	297830	1529200	388990	1548500	1396300	1361900	1421100	--	--
pmd0130	468.31	184.07	467.301	C22H46NO7P	[M+H]+	LysoPC 14:0	Lipids	LPC	20559-16-4	3	65537	46873	71532	105360	103290	29706	20997	28877	41034	106860	59947	65916	71022	68975	76643	--	--
HJAP154	469.13	317.08	468.069	C23H16O11	[M+H]+	Galloylisorhamnetin	Flavonoids	Flavonols	-	2	735710	763960	248190	402010	271130	209940	40139	40116	116180	148120	662040	320060	253720	334810	293760	--	--
pmp000309	469.17	307.12	468.163	C22H28O11	[M+H]+	Cimifugin-7-O-glucoside	Others	Others	80681-45-4	3	21508	57847	13364	92140	101360	49362	12682	5993.5	35870	335070	389790	456360	103260	106050	91887	--	--
pmp000265	471.02	301	470.012	C21H10O13	[M+H]+	Sanguisorbic acid dilactone	Phenolic acids	Phenolic acids	-	3	41654	78698	29855	75658	64877	59364	9	9	9	9	9	9	37688	40449	42075	--	--
Lmsn013282	469.33	407.33	470.34	C30H46O4	[M-H]-	Pomonic Acid	Terpenoids	Triterpene	13849-90-6	1	9	4803.4	6839.8	2339.5	1970.4	2089.5	6475.5	4804.4	21855	21101	17717	10773	10423	8569.6	9640.5	--	--
Hmjn008136	469.33	469.33	470.34	C30H46O4	[M-H]-	Camaldulenic acid*	Terpenoids	Triterpene	71850-15-2	1	3510100	1345000	701750	1138800	1290700	888790	316760	372110	540550	858870	557430	665420	1216600	1138900	1041200	--	--
Zmcn009787	469.33	439.32	470.34	C30H46O4	[M-H]-	Hederagonic acid	Terpenoids	Triterpene	466-01-3	1	46064	25787	34871	157170	103250	95024	51538	57197	58500	22500	34984	12025	67000	61267	63696	--	--
mws4075	469.33	425.4	470.34	C30H46O4	[M-H]-	Hypoglycyrrhizic acid(β)	Terpenoids	Triterpene	471-53-4	1	9	1734.8	2276.1	1089	805.58	467.4	1519.3	1862.4	6863	6402.3	6381.1	3191	2197.6	3492.2	3044.6	--	--
pmn001704	469.33	423.33	470.34	C30H46O4	[M-H]-	2,3-Dihydroxy 5(6),12(13)diene ursolic acid*	Terpenoids	Triterpene	-	1	176060	68447	38829	34677	47818	32638	6534.6	8167	16098	38069	25507	30380	50850	43892	45686	--	--
Lmsp009971	473.33	203.14	472.319	C29H44O5	[M+H]+	Rubuminatus B	Terpenoids	Triterpene	-	3	77848	118450	75354	112530	154790	78980	40346	24731	72669	123930	141550	110960	100010	105250	103290	--	--
Zmjp011129	473.36	455.35	472.355	C30H48O4	[M+H]+	Kaneric acid	Terpenoids	Triterpene	-	2	657180	457510	219800	108080	171550	148860	32490	34019	40499	110590	42405	106480	161290	148290	191070	--	--
mws1610	471.35	471.35	472.355	C30H48O4	[M-H]-	Maslinic acid*	Terpenoids	Triterpene	4373-41-5	1	11730000	11691000	11144000	8800300	8635400	8454300	4025000	4414000	6451800	7182800	7908100	6085300	9222500	8793800	9603500	C16939	--
Lmzn006169	471.35	471.35	472.355	C30H48O4	[M-H]-	Pomolic acid*	Terpenoids	Triterpene	13849-91-7	1	6429000	4035600	4277600	7678400	5285800	5814100	5505100	4862100	6568500	1370900	2446300	1012000	6479100	5968200	5869200	--	--
pmn001706	471.35	471.35	472.355	C30H48O4	[M-H]-	2-Hydroxyoleanolic acid*	Terpenoids	Triterpene	26707-60-8	1	11832000	12721000	11136000	9329000	9127900	8259700	4368800	4618200	6492600	7372300	8263700	5905000	10162000	9321600	9819400	--	--
Zmpn008194	471.35	471.35	472.355	C30H48O4	[M-H]-	Corosolic acid*	Terpenoids	Triterpene	4547-24-4	1	11502000	12634000	10946000	9379600	8092100	7984200	4146500	4517300	6883400	7435800	8089500	6144000	10134000	8740400	9766400	--	--
pmn001523	473.04	169	474.043	C21H14O13	[M-H]-	Trigallic acid	Phenolic acids	Phenolic acids	2131-66-0	3	5499	11514	7477.2	15499	10800	9520.5	17810	9927.9	14866	12571	6158.5	7238.1	16938	10825	8806.6	--	--
Lmqp006281	475.12	287.06	474.116	C23H22O11	[M+H]+	Kaempferol-3-O-(4''-O-acetyl)rhamnoside	Flavonoids	Flavonols	-	3	100550	17515	11588	9	98623	18331	9	9	9	22294	3754	25061	29558	24200	29503	--	--
Lmhp008801	476.28	335.26	475.27	C23H42NO7P	[M+H]+	LysoPE 18:3	Lipids	LPE	-	1	605880	204440	360930	254720	154700	122650	99514	98099	167770	113970	50838	55087	195440	211710	220430	--	--
Lmhp008589	476.28	335.26	475.27	C23H42NO7P	[M+H]+	LysoPE 18:3(2n isomer)	Lipids	LPE	-	1	1432100	881810	1542700	1077700	1252000	647180	292820	310520	507980	536400	569510	266910	923830	976810	1002400	--	--
Lmnp003184	477.14	357.09	476.132	C23H24O11	[M+H]+	Cirsimaritin-8-C-glucoside	Flavonoids	Flavonoid carbonoside	-	3	12063	4411.5	7140.8	250720	50064	109350	11525	9368.5	31914	10855	14817	13766	43170	46962	50078	--	--
Smhn003633	475.14	167.03	476.153	C20H28O13	[M-H]-	Pyrafortunoside A	Phenolic acids	Phenolic acids	-	3	9	9	9	9	9	9	29690	41803	36782	626520	431100	585380	107550	111740	128120	--	--
pmb0874	478.29	337.27	477.286	C23H44NO7P	[M+H]+	LysoPE 18:2(2n isomer)	Lipids	LPE	-	1	11221000	8725900	13213000	7753400	7867800	4404800	3862400	4491200	6734100	8030100	8098500	3781900	8088000	8239500	8332500	--	--
pmb0881	478.29	337.27	477.286	C23H44NO7P	[M+H]+	LysoPE 18:2	Lipids	LPE	-	2	4297700	2332000	3501100	2207300	1629800	1152400	1516200	1691900	2641100	1968100	975370	1064400	2337600	2343600	2373000	--	--
Lmfn003760	477.07	301.04	478.075	C21H18O13	[M-H]-	Quercetin-4′-O-glucuronide*	Flavonoids	Flavonols	201463-36-7	3	48947	30718	29601	70718	39939	48599	64444	98582	155100	41640	44818	121270	42456	33585	15396	--	--
Hmjp003123	479.08	303.06	478.075	C21H18O13	[M+H]+	Quercetin-5-O-glucuronide*	Flavonoids	Flavonols	-	3	40432	30222	17034	16216	9	9	19922	20613	16183	8565.5	8636.2	25161	23990	21570	22149	--	--
Zmhn004909	477.06	169.01	478.075	C21H18O13	[M-H]-	3,4-Digalloylshikimic acid	Phenolic acids	Phenolic acids	-	3	9	9	12532	7919.2	8670.2	21865	4698	9423	9	20140	21016	17660	93180	104670	119520	--	--
Lmjp002906	479.12	317.07	478.111	C22H22O12	[M+H]+	Rhamnetin-3-O-Glucoside*	Flavonoids	Flavonols	27875-34-9	1	3785700	1186400	923930	236380	989370	308270	40193	39590	160480	547810	151110	631200	855420	812280	791980	--	--
Lmjp003044	479.12	317.06	478.111	C22H22O12	[M+H]+	Isorhamnetin-3-O-Glucoside*	Flavonoids	Flavonols	5041-82-7	1	5088800	1450300	1106400	365160	1100800	400110	67136	80659	253050	619220	200770	697120	1008700	892750	940920	--	--
pma0214	479	317.1	478.111	C22H22O12	[M+H]+	6-C-Methylquercetin-3-O-glucoside	Flavonoids	Flavonols	-	3	559450	524210	641550	127330	171700	119910	50736	34248	152100	88778	56620	60658	218860	275900	276720	--	--
Hmcp002207	479.12	317.06	478.111	C22H22O12	[M+H]+	Isorhamnetin-7-O-glucoside (Brassicin)*	Flavonoids	Flavonols	6743-96-0	1	4810400	1389200	1138200	302860	1119900	371950	60104	81049	197560	729800	182130	673960	883600	927120	1032900	--	--
Lmjp003295	479.12	317.07	478.111	C22H22O12	[M+H]+	6-Methoxykaempferol-3-O-glucoside	Flavonoids	Flavonols	63422-27-5	1	4950000	1545900	1087600	276420	1126200	363060	48984	54793	197700	745520	180740	772710	944040	903400	984250	--	--
mws1454	477.14	315	478.148	C23H26O11	[M-H]-	Persicoside	Flavonoids	Flavanones	28978-03-2	3	188730	131690	65079	49073	120610	92472	9	6642.3	30529	69095	26965	71392	69569	60935	63677	--	--
mws0289	480.31	339.29	479.301	C23H46NO7P	[M+H]+	LysoPE 18:1	Lipids	LPE	89576-29-4	1	290370	267790	305080	698600	394220	341220	415830	445510	838720	698470	400720	404300	521860	578500	564470	--	--
pmb0856	480.31	339.29	479.301	C23H46NO7P	[M+H]+	LysoPE 18:1(2n isomer)	Lipids	LPE	-	1	520870	440930	392060	2460500	1712900	1093200	1114300	1733700	1992700	2881000	2896900	1677700	1973800	1981600	1930800	--	--
pmb2260	480.31	184.07	479.301	C23H46NO7P	[M+H]+	LysoPC 15:1	Lipids	LPC	-	2	18750	13496	12231	13765	20230	7544.2	11806	8928	21377	14714	10001	10860	12461	16301	20222	--	--
Lmdp002969	481.1	319.06	480.09	C21H20O13	[M+H]+	Myricetin-3-O-galactoside	Flavonoids	Flavonols	15648-86-9	2	288620	88676	28306	9	9	23692	9	9	9	9	9	9	80473	68951	75267	--	--
Lmhp009129	482.32	184.07	481.317	C23H48NO7P	[M+H]+	LysoPC 15:0(2n isomer)	Lipids	LPC	-	1	124370	99112	110850	249570	216530	68385	52271	68679	95505	156420	80870	101660	139440	141460	150230	--	--
pmb0883	482.32	341.31	481.317	C23H48NO7P	[M+H]+	LysoPE 18:0	Lipids	LPE	69747-55-3	3	117340	59974	138450	108990	151030	46272	54311	69563	112660	72646	46002	47706	122430	130700	128260	--	--
pmb2319	482.32	184.07	481.317	C23H48NO7P	[M+H]+	LysoPC 15:0	Lipids	LPC	108273-89-8	1	111600	80718	92260	205270	168280	61399	44995	55471	73544	132190	75383	80862	120900	124690	124180	--	--
Lmsn000842	481.06	301	482.07	C20H18O14	[M-H]-	4,6-(S)-Hexahydroxydiphenoyl-β-D-glucose	Phenolic acids	Phenolic acids	36378-48-0	3	206810	153710	86553	95398	126030	132550	197960	168970	136490	45340	28298	33247	112150	133930	145270	--	--
Lmfn000797	483.08	169.01	484.085	C20H20O14	[M-H]-	2,3-Di-O-Galloyl-D-Glucose	Phenolic acids	Phenolic acids	-	3	3354.8	5627.7	5483.9	11915	19052	8170.7	6975.5	8873.4	10826	6802.9	6624	9	11327	12249	10720	--	--
pmb0769	485.1	323.1	484.185	C25H28N2O8	[M+H]+	N-(p-Coumaroyl)serotonin Glucoside	Alkaloids	Plumerane	76423-56-8	3	9	66955	9	9	57503	42386	9	21962	43971	78288	30352	108910	60156	65332	57122	--	--
Lmsn012480	483.31	421.31	484.319	C30H44O5	[M-H]-	Fupenzic acid	Terpenoids	Triterpene	119725-20-1	2	237230	537780	927090	615670	469710	325120	240560	210240	675850	535390	811050	326420	559810	498350	506620	--	--
Lmzn006024	483.31	483.31	484.319	C30H44O5	[M-H]-	Zizyberanal acid	Terpenoids	Triterpene	1167421-91-1	2	229240	68033	74387	224710	172680	163740	151270	124120	244910	218500	303640	127000	186130	199170	170210	--	--
pmb2723	485.13	323.2	486.137	C21H26O13	[M-H]-	4-Hydroxycoumarin di-glucoside	Lignans and Coumarins	Coumarins	-	3	10575	15576	9	22476	15261	5035.7	9	9	9	1003300	883760	868500	134960	221990	195120	--	--
pmp000268	487.34	405.31	486.335	C30H46O5	[M+H]+	Rosamultic acid	Terpenoids	Triterpene	14285-76-4	1	2277000	3949300	4840000	5081100	4443100	3924800	2683600	2629200	7098100	6125900	7361400	4903000	5069600	4971900	4888900	--	--
Lmsn011015	485.33	455.32	486.335	C30H46O5	[M-H]-	1-Oxo-Siaresinolic acid	Terpenoids	Triterpene	-	1	2697300	1402300	2252000	6167500	4022900	3754000	2473000	3009000	4220500	1525200	2468800	1118900	3562100	3454200	3485000	--	--
MWSmce035	485.34	405.32	486.335	C30H46O5	[M-H]-	Quillaic acid	Terpenoids	Triterpene	631-01-6	2	18012	40258	23813	40263	43468	22311	5445.3	2459.6	16786	31648	45390	20169	23352	24602	27037	C08972	--
pmp000444	487.34	469.33	486.335	C30H46O5	[M+H]+	27,28-Dicarboxyl ursolic acid	Terpenoids	Triterpene	-	1	873080	436970	192730	122300	9	104260	9	9	9	78707	41791	74575	155390	137950	136880	--	--
Lmsn011830	485.33	485.33	486.335	C30H46O5	[M-H]-	2α,19α-Dihydroxy-3-oxours-12-en-28-oic acid	Terpenoids	Triterpene	176983-21-4	1	8465900	10392000	12032000	11952000	11432000	9804400	8338300	7757000	14273000	13723000	15353000	11897000	12287000	11977000	11777000	--	--
Li512114	485.36	453.34	486.371	C31H50O4	[M-H]-	Corosolic Acid Methyl Ester	Terpenoids	Triterpene	4518-70-1	1	509060	177460	72444	59365	79695	50685	5091	5740.4	12881	27364	15270	17417	120360	86574	90538	--	--
Hmcn001296	487.15	179.03	488.152	C21H28O13	[M-H]-	Cistanoside F	Phenolic acids	Phenolic acids	97411-47-7	2	5711800	4906100	5599000	2931000	2019000	1793300	941900	1501000	1900300	1244700	1180700	1183400	2487500	2934200	2413800	--	--
pmn001708	487.34	425.34	488.35	C30H48O5	[M-H]-	Asiatic acid	Terpenoids	Triterpene	464-92-6	1	2052600	3141600	2675700	4076600	4410000	2995400	1634700	1201900	3328400	3878300	4463600	3050100	3442800	3354100	3310300	C08617	--
pmp000269	489.36	407.33	488.35	C30H48O5	[M+H]+	Arjunic Acid	Terpenoids	Triterpene	31298-06-3	1	542290	971560	519000	759160	1358700	558680	266390	166530	395990	818840	1055000	720960	680050	706450	695280	--	--
MWSCX013	489.35	201.16	488.35	C30H48O5	[M+H]+	Euscaphic acid	Terpenoids	Triterpene	53155-25-2	1	1620200	2765200	1436500	2234300	3446700	1514600	693240	382140	1246700	2633800	3396900	2150400	2412000	2094600	2348800	C17890	--
Smpn009230	487.34	487.34	488.35	C30H48O5	[M-H]-	2α,3α,23-trihydroxyolean-12-en-28-oic acid	Terpenoids	Triterpene	-	1	12456000	11279000	10656000	24173000	15141000	14732000	7404800	6364400	12582000	5321000	8451000	3874900	13015000	12801000	12763000	--	--
Zmpn006881	487.34	469.32	488.35	C30H48O5	[M-H]-	Tormentic acid	Terpenoids	Triterpene	13850-16-3	1	4378600	5908100	4334300	5993000	6972000	4361600	2620200	1752600	4409800	5993000	6783400	5396500	6096600	5802500	5581500	--	--
Lmqp008286	489.36	407.33	488.35	C30H48O5	[M+H]+	Arjunolic Acid	Terpenoids	Triterpene	465-00-9	1	25056	13188	16125	29622	9	19565	16761	19036	38949	21390	35150	14586	21126	21184	25349	--	--
HJAP112	491.11	303.06	490.111	C23H22O12	[M+H]+	Quercetin-3-O-(2''-acetyl)rhamnoside	Flavonoids	Flavonols	-	3	94798	29960	16535	9	41839	9588	9	3375.4	16154	81613	9818.9	60071	29014	31731	28691	--	--
Lmmn003398	489.11	285.04	490.111	C23H22O12	[M-H]-	Kaempferol-3-O-(6''-acetyl)glucoside	Flavonoids	Flavonols	-	3	167040	133240	82561	54988	236410	157940	5489.8	10377	38388	113080	44543	149110	126940	139800	159950	--	--
pmb3042	491.12	329.1	492.127	C23H24O12	[M-H]-	Tricin-5-O-Glucoside	Flavonoids	Flavones	32769-00-9	3	9	35119	27432	40416	153420	53759	13431	11857	13103	28084	32936	38326	32908	28444	63200	--	--
Hmgp002238	493.14	331.08	492.128	C23H24O12	[M+H]+	Jaceosidin-7-O-Glucoside	Flavonoids	Flavones	25474-11-7	2	96680	59032	47653	66302	47183	55012	9	9	9	9	39239	9	46674	45428	50871	--	--
Lmmn003041	491.19	359.15	492.2	C25H32O10	[M-H]-	Isolariciresinol-9'-O-xyloside	Lignans and Coumarins	Lignans	97055-97-5	2	60298	77501	42121	489260	372610	370820	105870	89090	240730	38192	30162	50231	195760	188600	184960	--	--
pmp001270	494.32	184.07	493.317	C24H48NO7P	[M+H]+	LysoPC 16:1	Lipids	LPC	76790-27-7	1	24965	20100	27442	63530	46729	18881	9014.7	19430	33034	57902	24928	35363	39283	37053	35218	--	--
Lmhp008833	494.32	184.07	493.317	C24H48NO7P	[M+H]+	LysoPC 16:1(2n isomer)	Lipids	LPC	-	1	22378	14069	14699	31524	36593	11520	10691	11175	15764	47958	42774	33016	25328	29409	28761	--	--
HJAP005	495.11	333.07	494.105	C22H22O13	[M+H]+	Laricitrin-3-O-glucoside	Flavonoids	Flavonols	39986-90-8	2	100340	72744	48588	35065	26959	21476	9826.2	10345	20150	20993	27685	25096	23953	20991	36072	--	--
Lmtn002997	493.1	331.05	494.106	C22H22O13	[M-H]-	Mearnsetin-3-O-glucoside	Flavonoids	Flavones	-	3	191560	173620	119790	80972	47740	79609	29168	28016	44612	49192	43692	25241	56973	73117	61335	--	--
pmd0132	496.34	184.07	495.332	C24H50NO7P	[M+H]+	LysoPC 16:0(2n isomer)	Lipids	LPC	-	1	21634000	10075000	19536000	12993000	9667500	4544300	3557200	5853600	7006400	7459900	4894300	5232900	11513000	12031000	11932000	--	--
pmb0855	496.34	184.07	495.332	C24H50NO7P	[M+H]+	LysoPC 16:0	Lipids	LPC	17364-16-8	1	21891000	10049000	20254000	13569000	9747800	4669800	3699400	5598100	7133900	7724600	5036800	5218200	12140000	12199000	12165000	--	--
Lmgp003989	499.13	163.04	498.116	C25H22O11	[M+H]+	Dicaffeoylshikimic acid	Phenolic acids	Phenolic acids	-	1	482650	14086	9	9	14836	9	12404	5100.8	6088.2	14046	11165	12410	77746	58862	71744	--	--
pmb3064	499.15	163.2	500.153	C22H28O13	[M-H]-	3-O-p-Coumaroylquinic acid-O-glucoside	Phenolic acids	Phenolic acids	-	2	35582	89013	52322	640270	1334400	623800	109010	168240	393700	940820	796190	914090	417170	457800	406260	--	--
pmb3061	499.15	163.1	500.153	C22H28O13	[M-H]-	5-O-p-Coumaroylquinic acid O-glucoside	Phenolic acids	Phenolic acids	-	2	64704	31044	12755	519340	2703600	580330	47304	26382	55436	60587	77024	94255	238970	336640	339210	--	--
pmp000270	501.32	233.15	500.314	C30H44O6	[M+H]+	Lup-12-en-15α,19β-diol-3,11-dioxo-28-oic acid	Terpenoids	Triterpene	-	1	23440	31947	10904	10482	16381	11375	9	9	9	9	9	9	8996.7	10954	15974	--	--
Lmhn003799	501.1	307.05	502.111	C24H22O12	[M-H]-	Feruloylferuloyltartaric acid	Phenolic acids	Phenolic acids	-	3	58432	30394	18032	10042	9	9	9	9	9	9	9	9	8876.8	14572	9925.5	--	--
Lmsn010604	501.32	421.31	502.329	C30H46O6	[M-H]-	2α,3α,19α-Trihydroxyurs-12-en-23-formyl-28-oic Acid	Terpenoids	Triterpene	-	1	60648	13933	96630	138400	342550	146140	39344	30813	239670	129030	92512	80830	152360	145910	143960	--	--
Lmsn010896	501.32	421.31	502.329	C30H46O6	[M-H]-	Pinfaensic acid	Terpenoids	Triterpene	-	1	23386	4203.6	35881	18654	17799	31224	3490.2	1712.7	27569	12348	7463	8942.2	18479	18982	17854	--	--
Lmsn009900	501.32	453.3	502.329	C30H46O6	[M-H]-	1β-Hydroxy-2-oxopomolic acid	Terpenoids	Triterpene	217466-37-0	3	9	9	8609.5	15384	129580	18199	9	9	9702.6	10218	11403	7038.8	25097	26050	20381	--	--
pme0500	503.16	323	504.169	C18H32O16	[M-H]-	D-Melezitose*	Others	Saccharides and Alcohols	597-12-6	2	9	9	6160.8	21884	50710	29617	179590	154760	122040	94904	148330	64455	64607	40491	32804	C08243	--
mws1589	503.16	179	504.169	C18H32O16	[M-H]-	D-Panose*	Others	Saccharides and Alcohols	33401-87-5	2	18809	26540	26429	37534	53103	81567	109390	141370	69186	51284	97570	82855	55325	73121	64273	C00713	--
MWSmce486	503.16	383.12	504.169	C18H32O16	[M-H]-	Manninotriose*	Others	Saccharides and Alcohols	13382-86-0	3	32380	25512	14334	9721.8	13471	14973	28265	17007	6672.6	10746	25621	8474.2	15721	23587	12032	C05404	ko00052,ko01100
pme2125	503.16	179	504.169	C18H32O16	[M-H]-	Raffinose*	Others	Saccharides and Alcohols	512-69-6	3	83632	78600	64617	91962	164260	262780	319190	308880	374450	344510	286190	455110	168970	262460	221760	C00492	ko00052,ko01100,ko02010
Hmqp000191	505.18	127.03	504.17	C18H32O16	[M+H]+	Planteose*	Others	Saccharides and Alcohols	470-57-5	2	34821	9	21967	29904	33596	39519	110500	138730	139830	113330	76832	90629	38181	60728	32137	C03848	--
Lmsn009824	503.34	441.34	504.345	C30H48O6	[M-H]-	2α,3β,19α,23-Tetrahydroxyolean-12-en-28-oic acid	Terpenoids	Triterpene	55306-03-1	1	28026	20000	17654	112950	209310	52883	6504.3	5441.7	22603	39574	23431	25522	72893	64282	63782	--	--
Lmsn010222	503.34	441.34	504.345	C30H48O6	[M-H]-	1β,2α,3α-Trihydroxy-19-oxo-18,19-seco-urs-11,13(18)-dien-28-oic acid	Terpenoids	Triterpene	-	1	9195.6	9	15015	12906	13608	21610	9	9	11410	9	9	5072.7	9042.3	8393	9479.7	--	--
Lmsn009589	503.34	421.31	504.345	C30H48O6	[M-H]-	2α,3β,19α,23-Tetrahydroxyurs-12-en-28-oic acid	Terpenoids	Triterpene	-	1	57210	27887	34451	266320	353570	109770	10890	5560.1	43059	80798	56458	47807	135590	129500	122250	--	--
Hmhn007023	503.34	485.33	504.345	C30H48O6	[M-H]-	2α,3α,19α-Trihydroxyursolic acid	Terpenoids	Triterpene	-	1	473780	857350	449470	1050600	902170	511960	151630	36428	236670	351480	466720	239910	531710	492710	484590	--	--
Hmln003605	503.34	485.33	504.346	C30H48O6	[M-H]-	Myrianthic acid	Terpenoids	Triterpene	89786-84-5	2	482360	849490	446680	1091500	898610	503950	144170	43520	245610	349390	492440	240980	550510	502880	490080	--	--
Lmhp010514	506.32	365.31	505.317	C25H48NO7P	[M+H]+	LysoPE 20:2(2n isomer)	Lipids	LPE	-	2	5107.5	5721.1	10863	1616.7	1483.9	967.81	3912.9	2185.8	7582.9	3734.9	4217.7	9	4248.7	4861.5	5524.8	--	--
Lmhp008718	506.32	184.07	505.317	C25H48NO7P	[M+H]+	LysoPC 17:2	Lipids	LPC	-	1	10495	11877	15698	3329.7	6430.8	4011.6	3299.2	2517.9	5459.8	8145.8	7626.1	5013.4	7864.7	8298.9	8492	--	--
Lmhp010757	506.32	365.31	505.317	C25H48NO7P	[M+H]+	LysoPE 20:2	Lipids	LPE	-	2	14139	14025	18650	12552	8286.1	7910	6683.4	6988.1	27039	7249.4	6317.2	4240.3	15049	12879	12926	--	--
pmb3045	505.1	329.1	506.106	C23H22O13	[M-H]-	Tricin-7-O-Glucuronide	Flavonoids	Flavones	-	1	15705	12840	9	21174	31020	10638	9	9	2102.2	2731.3	7067.2	4896.2	10773	9152.5	11992	--	--
Hmln002199	505.1	300.03	506.107	C23H22O13	[M-H]-	Quercetin-3-O-(6''-acetyl)galactoside	Flavonoids	Flavonols	-	1	1720300	939610	113050	8762.5	13168	5548.8	13490	15842	24951	742960	160210	563500	192460	284850	405250	--	--
MWSmce668	505.99	158.93	506.996	C10H16N5O13P3	[M-H]-	ATP; Adenosine 5'-Triphosphate	Nucleotides and derivatives	Nucleotides and derivatives	56-65-5	1	57727	36575	22518	23940	7480	9	9	9	44996	32644	44358	30675	8782.5	27210	20314	C00002	ko00190,ko00195,ko00230,ko00908,ko00998,ko01100,ko01110
Lmhp009590	508.34	184.07	507.332	C25H50NO7P	[M+H]+	LysoPC 17:1	Lipids	LPC	-	1	33179	19628	19981	95172	79254	21510	17958	27603	32502	38570	25444	28488	39587	42245	49024	--	--
pmb2406	510.36	184.07	509.348	C25H52NO7P	[M+H]+	LysoPC 17:0	Lipids	LPC	50930-23-9	1	637690	406680	598640	453010	557200	191140	156920	212710	263240	324300	194790	260070	445050	455220	436440	--	--
Lmhp010515	510.36	184.07	509.348	C25H52NO7P	[M+H]+	LysoPC 17:0(2n isomer)	Lipids	LPC	-	2	5908.6	5010.1	10745	5512.5	9463	2000.3	2737.4	2148.7	6555.1	14573	7196.4	5553.5	8883	10323	10127	--	--
Li512115	515.12	353.09	516.127	C25H24O12	[M-H]-	Isochlorogenic acid B*	Phenolic acids	Phenolic acids	14534-61-3	2	891270	49639	18003	32768	44454	28921	6174.5	11772	7507.5	23418	17134	17828	90994	90635	69698	C10468	--
pmn001382	515.12	353.09	516.127	C25H24O12	[M-H]-	Isochlorogenic acid A*	Phenolic acids	Phenolic acids	2450-53-5	2	979100	9	9	9	9	22087	9	9	13193	24449	9	9	106950	140390	108420	--	--
pmn001384	515.12	353.09	516.127	C25H24O12	[M-H]-	Isochlorogenic acid C*	Phenolic acids	Phenolic acids	57378-72-0	2	803840	33551	9	9	9	29197	7890	5880.6	10027	12827	9	18225	100220	90306	102890	--	--
Lmhp010573	517.34	263.24	516.33	C27H48O9	[M+H]+	1-Linoleoylglycerol-3-O-glucoside	Lipids	Glycerol ester	-	3	2098.4	2522.8	2597.4	11333	8184.8	9110.7	1402	1200	6633.4	13579	21024	10625	6627.4	8926.4	8495.8	--	--
pmb0865	518.32	184.07	517.317	C26H48NO7P	[M+H]+	LysoPC 18:3(2n isomer)	Lipids	LPC	-	1	2591900	922830	2311900	1098500	995760	549950	327340	362610	618240	467490	277630	301700	955150	981450	952570	--	--
pmb0854	518.32	184.07	517.317	C26H48NO7P	[M+H]+	LysoPC 18:3	Lipids	LPC	-	1	2763900	905700	2193600	1266000	995390	541840	313840	359460	543120	449060	252260	296780	941770	924310	920210	--	--
pmn001458	517.16	175	518.164	C22H30O14	[M-H]-	Sibiricose A5	Phenolic acids	Phenolic acids	107912-97-0	2	9	9	37358	9	9	9	29301	43286	34099	54194	107130	59034	20201	12488	12856	--	--
pmp001251	520.34	184.07	519.332	C26H50NO7P	[M+H]+	LysoPC 18:2(2n isomer)	Lipids	LPC	-	1	29956000	21205000	30419000	11478000	13689000	7533800	6811000	7291600	11231000	12198000	12677000	8094000	16126000	16228000	16079000	--	--
pmp001273	520.34	184.07	519.332	C26H50NO7P	[M+H]+	LysoPC 18:2	Lipids	LPC	-	1	19284000	8987600	18117000	10889000	9372900	4215800	4530800	6558100	8027400	7563900	4514400	5043100	9771100	10185000	9858700	--	--
Lmsp003655	521.2	131.05	520.194	C26H32O11	[M+H]+	Dehydrodiconiferyl alcohol-gamma'-O-glucoside	Phenolic acids	Phenolic acids	-	3	25754	15836	5024.6	28774	74884	18752	23414	20943	41554	51108	94695	82152	37923	35194	44984	--	--
pmn001378	519.19	357.14	520.194	C26H32O11	[M-H]-	Pinoresinol-4-O-glucoside	Lignans and Coumarins	Lignans	41607-20-9	2	221460	238450	219670	1123800	1814500	1047900	1161600	1078500	1812700	6130700	6320900	6229300	1828800	1803700	1905500	C17529	--
Lmsn008908	519.33	457.33	520.34	C30H48O7	[M-H]-	2α,3β,19α,23,24-Pentahydroxyolean-12-en-28-oic acid	Terpenoids	Triterpene	-	2	9541.2	30851	39150	27753	21011	14102	5573.5	5406.1	13870	8157.7	14367	9728.9	17217	14183	16181	--	--
pmp001281	522.36	184.07	521.348	C26H52NO7P	[M+H]+	LysoPC 18:1	Lipids	LPC	-	1	2224600	2570500	3255900	8911600	5925400	2391900	4017400	6263100	9697000	9481100	5673100	5996200	7480500	7573700	7787600	--	--
Lmhp010190	522.36	184.07	521.348	C26H52NO7P	[M+H]+	LysoPC 18:1(2n isomer)	Lipids	LPC	-	1	8355800	6940800	6192100	23682000	17177000	9864900	12407000	16314000	22839000	14122000	13975000	10080000	16880000	17690000	18088000	--	--
pmb3041	521.09	329.2	522.101	C23H22O14	[M-H]-	Tricin-7-O-saccharic acid	Flavonoids	Flavones	-	3	425890	338040	332670	1174900	2979500	1233300	199190	123470	263170	737490	978110	859090	994220	1056700	1083400	--	--
pmn001710	521.13	359.08	522.137	C24H26O13	[M-H]-	Rosmarinic acid-3'-O-glucoside	Phenolic acids	Phenolic acids	910028-78-3	3	74747	44601	34430	278100	287880	128470	9	9	9	9	9	9	123650	101750	111750	--	--
Lmmn003320	521.2	371.15	522.21	C26H34O11	[M-H]-	5'-Methoxyisolariciresinol-9'-O-xyloside	Lignans and Coumarins	Lignans	-	2	7790.2	5013.8	25952	88218	149860	122900	37819	36471	68170	1307100	1785600	1563200	344270	398370	405030	--	--
Lmtn002596	521.2	359.14	522.21	C26H34O11	[M-H]-	Dihydrodehydrodiconiferyl alcohol-4-O-glucoside	Lignans and Coumarins	Lignans	-	3	133950	84301	86408	223350	775960	180720	30430	23124	43164	78802	74131	75872	139270	158420	151560	--	--
HJN083	521.2	359.15	522.211	C26H34O11	[M-H]-	Lariciresinol-4'-O-glucoside	Lignans and Coumarins	Lignans	143663-00-7	3	65182	40586	58784	301320	275250	118010	9	9	9	9	9	9	87724	131180	122350	--	--
mws0126	524.37	184.07	523.364	C26H54NO7P	[M+H]+	LysoPC 18:0	Lipids	LPC	19420-57-6	1	3808000	1659800	3822400	2059900	2564600	824740	883830	1452400	1615300	1078400	683080	890100	2412300	2485600	2440000	--	--
Lmtn003096	523.21	361.14	524.226	C26H36O11	[M-H]-	Secoisolariciresinol 4-O-glucoside	Lignans and Coumarins	Lignans	-	3	26694	21264	22282	39440	71891	31350	19150	22696	18768	9	9	9	29582	37795	45338	--	--
Lmhn003801	531.12	337.06	532.122	C25H24O13	[M-H]-	Feruloylsinapoyltartaric acid	Phenolic acids	Phenolic acids	-	3	88351	34606	11669	29787	52660	14254	9	9	9	9	9	9	22417	18442	20147	--	--
Lmhp007598	534.36	184.07	533.348	C27H52NO7P	[M+H]+	LysoPC 19:2(2n isomer)	Lipids	LPC	-	2	39283	9579.2	11176	30456	50470	14415	2503.9	4644.5	4400.8	2663.5	2527.2	1743.6	14865	15096	18119	--	--
Lmdp004892	535.11	287.05	534.101	C24H22O14	[M+H]+	Kaempferol-3-O-(6''-malonyl)galactoside*	Flavonoids	Flavonols	-	1	3387400	5607700	614380	14219	57224	22572	10770	7780.2	14025	1173800	325560	845700	640050	712060	685730	--	--
Lmmp003817	535.11	287.05	534.101	C24H22O14	[M+H]+	Kaempferol-3-O-(6''-malonyl)glucoside*	Flavonoids	Flavonols	-	2	3279600	5498600	700560	14499	33514	42103	5720.9	9	18380	1158100	338350	855680	705850	703030	673250	--	--
Lmhp010908	536.37	184.07	535.364	C27H54NO7P	[M+H]+	LysoPC 19:1	Lipids	LPC	-	3	11261	7010.4	6957.9	11536	16827	4124	4544.7	5349.2	7567.5	10102	14113	9839.2	10720	12932	14854	--	--
Zmfn000481	535.04	323.03	536.044	C14H22N2O16P2	[M-H]-	Uridine-5'-Diphosphate-D-Xylose	Nucleotides and derivatives	Nucleotides and derivatives	3616-06-6	3	914920	1210800	1338900	872400	648120	1076700	984650	953450	1076300	517900	593920	554070	903160	1005700	1001500	C00190	ko00520,ko00908,ko01100
pmb0686	537.12	289	536.117	C24H24O14	[M+H]+	Eriodictyol-7-O-(6''-malonyl)glucoside	Flavonoids	Flavanones	-	3	80073	135620	18375	9	9	9	9	9	9	33161	5802	21757	20461	20655	13655	--	--
pmn001375	535.18	373.13	536.189	C26H32O12	[M-H]-	1-Hydroxypinoresinol-1-O-Glucoside	Lignans and Coumarins	Lignans	81495-71-8	3	35532	38297	26453	71261	128560	116660	86165	67456	72262	110380	85043	47710	69077	107470	64107	--	--
Smhn004434	537.16	229.05	538.169	C25H30O13	[M-H]-	Pyrafortunoside B	Phenolic acids	Phenolic acids	-	3	53529	42324	41358	112670	60690	70968	46404	25796	91622	94864	101100	94992	57830	59536	86048	--	--
Lmhp009890	546.36	184.07	545.348	C28H52NO7P	[M+H]+	LysoPC 20:3	Lipids	LPC	1199257-41-4	2	42770	11073	23182	14177	14746	7878.6	3735.9	4042.1	6289.8	5112.3	11393	2728.5	24403	23544	27187	--	--
pmd0146	548.37	184.07	547.364	C28H54NO7P	[M+H]+	LysoPC 20:2(2n isomer)	Lipids	LPC	-	3	8825	4856.8	13932	4314.8	4568.6	2944.5	3358.4	2646.1	8926.2	3939.7	4957.8	2055.2	10288	8195.7	7480	--	--
pmd0147	548.37	184.07	547.364	C28H54NO7P	[M+H]+	LysoPC 20:2	Lipids	LPC	-	3	142790	73926	140970	91373	79532	41089	27895	42005	71255	38073	25341	23886	81580	82088	77558	--	--
pmn001671	547.17	223.1	548.174	C23H32O15	[M-H]-	Furanofructosyl-α-D-(6-mustard acyl)glucoside*	Phenolic acids	Phenolic acids	-	2	9	9	14842	10194	16440	7568	16955	27654	28974	365560	421460	335840	23372	39232	43630	--	--
pmn001672	547.17	223.1	548.174	C23H32O15	[M-H]-	Furanofructosyl-α-D-(3-mustard acyl)glucoside*	Phenolic acids	Phenolic acids	-	2	9	9	22108	14970	35523	9	33829	22618	26770	332550	438520	363820	34519	33252	54284	--	--
Lmhp011549	550.39	184.07	549.379	C28H56NO7P	[M+H]+	LysoPC 20:1	Lipids	LPC	-	1	94809	50350	79941	187550	160520	48065	34714	72438	59294	46298	34614	43589	103730	96575	92243	--	--
Hmln002189	549.09	505.11	550.096	C24H22O15	[M-H]-	Quercetin-3-O-(6''-malonyl)galactoside*	Flavonoids	Flavonols	-	1	3502300	1929700	276040	21440	28254	26166	21411	31796	119140	2112400	638540	1450000	759640	896670	912590	--	--
Hmln002321	549.09	300	550.096	C24H22O15	[M-H]-	Quercetin-3-O-(6''-malonyl)glucoside*	Flavonoids	Flavonols	-	3	76728	42979	8019	9	9	9	9	9	9	9	9	9	11646	12275	10066	C12638	ko00944
pmp000589	551.1	303.05	550.096	C24H22O15	[M+H]+	Quercetin-7-O-(6''-malonyl)glucoside*	Flavonoids	Flavonols	-	1	4335200	2273700	501520	24548	21408	29543	21809	45100	164250	2757400	966910	1835800	1044600	1239500	1020200	--	--
pmb2979	549.12	387.1	550.132	C25H26O14	[M-H]-	Hesperetin-7-O-(6''-malonyl)glucoside	Flavonoids	Flavanones	-	3	35918	25462	37495	319550	182660	261230	126220	129210	179760	2550700	2357000	2734600	445980	529260	523910	--	--
Hmln002355	549.2	387.15	550.204	C27H34O12	[M-H]-	5'-Methoxymatairesinoside	Lignans and Coumarins	Lignans	1691201-82-7	2	55731	52639	43646	453960	255760	283240	121070	93205	137530	1378600	1690900	1423900	435850	438050	464280	--	--
Lmmn002260	551.21	389.17	552.221	C27H36O12	[M-H]-	5'-Methoxyisolariciresinol-9'-O-glucoside	Lignans and Coumarins	Lignans	-	2	61493	34179	46805	65802	105060	36144	9	9	21900	67586	85048	114790	45936	75843	57730	--	--
Lmmn002828	551.21	419.17	552.221	C27H36O12	[M-H]-	Lyoniresinol-9'-O-xyloside (Lyoniside)	Lignans and Coumarins	Lignans	34425-25-7	2	1143200	635320	1337000	2008500	2707700	1532100	150830	152990	276600	4403800	7097100	5246100	1935000	1933500	1934600	--	--
pma0702	558.28	207.07	557.274	C29H39N3O8	[M+H]+	N1,N8-Bis(sinapoyl)spermidine	Alkaloids	Phenolamine	-	3	15148	9	19015	2683600	3275100	2031700	16051	9	9	9	9	16224	812510	792550	790150	C21170	--
pmp000273	563.15	139.04	562.148	C30H26O11	[M+H]+	Gambiriin B3	Tannins	Tannin	76236-90-3	3	117040	155350	413470	53538	49337	44003	13752	27815	58863	29457	30770	23604	63450	77736	78090	C17777	--
pmb3114	561.14	289.2	562.148	C30H26O11	[M-H]-	Epicatechin-epiafzelechin	Flavonoids	Flavanols	-	2	302020	357910	497940	1195800	1157600	1259700	185890	181770	228940	108880	152650	144380	356220	424400	516900	--	--
pmn001469	561.18	323.1	562.19	C24H34O15	[M-H]-	Glomeratose A	Phenolic acids	Phenolic acids	202471-84-9	3	9	9	8976.2	9	9	9	55344	121430	243770	170150	221290	217570	64420	66348	119770	--	--
HJAP064	565.12	317.08	564.088	C25H24O15	[M+H]+	Isorhamnetin-3-O-(6''-malonylglucoside)	Flavonoids	Flavonols	-	3	35021	28617	9	9	6358.2	24571	9	9	9	82217	46966	50640	27436	28672	38090	--	--
HJN076	563.18	255.07	564.184	C27H32O13	[M-H]-	Pinocembrin-7-O-neohesperidoside	Flavonoids	Flavanones	13241-31-1	3	2963.5	1783.4	9	9	4133.3	4496.3	9	9	3078.3	39459	9894.9	86710	10700	10190	12981	C09828	--
pmb2922	565.05	323.1	566.055	C15H24N2O17P2	[M-H]-	Uridine 5'-diphospho-D-glucose	Nucleotides and derivatives	Nucleotides and derivatives	133-89-1	1	5108600	4911700	7341400	5168900	3974900	5415800	4519700	4964200	4673100	2637600	2893400	3222800	4712900	5253500	5429300	C00029	ko00040,ko00052,ko00053,ko00240,ko00500,ko00520,ko00561,ko00908,ko01100,ko01110
Lmmp003306	567.13	303.05	566.127	C25H26O15	[M+H]+	Quercetin-3-O-xylosyl(1→2)arabinoside	Flavonoids	Flavonols	-	3	115470	54574	45796	62534	98023	95014	2784	6351.5	17563	30132	11973	21212	44324	53949	54302	--	--
Zmpn004068	567.17	273.08	568.179	C26H32O14	[M-H]-	Phloretin-2'-O-(6''-O-xylosyl)glucoside	Flavonoids	Chalcones	-	2	494830	269890	172710	447890	130650	258400	41094	18879	58248	78198	64090	100680	147180	178480	209900	--	--
pme0432	575.12	285.01	576.127	C30H24O12	[M-H]-	Procyanidin A2	Tannins	Proanthocyanidins	41743-41-3	3	82744	40884	39740	66299	131040	33206	274090	337610	727260	1077900	438050	574860	259830	273470	295970	C10237	--
pmb0837	577.13	425.3	576.127	C30H24O12	[M+H]+	Procyanidin A3	Tannins	Proanthocyanidins	86631-39-2	3	993600	1431300	1256700	1293400	1264900	1278100	715080	753620	893230	430590	471550	388870	1140600	1504900	1126800	--	--
pmp000237	579.13	283.06	578.127	C26H26O15	[M+H]+	Apigenin-6-C-(2''-glucuronyl)xyloside	Flavonoids	Flavonoid carbonoside	-	3	688140	1073000	905100	1144600	1107900	931310	194070	177280	289600	122990	139340	116770	733700	832550	729970	--	--
Lmqp007331	579.15	147.05	578.142	C30H26O12	[M+H]+	Kaempferol-3-O-(3''-O-p-Coumaroyl)rhamnoside*	Flavonoids	Flavonols	-	1	1324000	506560	496240	29974	248470	115020	2650.3	10817	54890	243520	43462	286980	227400	236930	276570	--	--
Lmqp007185	579.15	147.05	578.142	C30H26O12	[M+H]+	Kaempferol-3-O-(4''-O-p-Coumaroyl)rhamnoside*	Flavonoids	Flavonols	-	1	1218900	392250	369950	24382	197000	103740	3363.5	8683.1	36849	201380	35799	261360	189140	230900	200450	--	--
Lmmp006709	579.15	287.06	578.142	C30H26O12	[M+H]+	Kaempferol-3-O-(4''-p-coumaroyl)rhamnoside*	Flavonoids	Flavonols	-	1	282080	75339	66497	22735	75949	31710	9	9	5227.2	20969	2457.1	13139	53601	54069	51207	--	--
pmn001667	577.14	407.1	578.142	C30H26O12	[M-H]-	Procyanidin B4	Tannins	Proanthocyanidins	29106-51-2	1	9385600	12613000	13004000	13847000	13446000	10721000	1650200	1442900	2519500	1229700	1352300	1184500	7883100	8628500	8742900	C10238	--
pme0434	577.14	407.1	578.142	C30H26O12	[M-H]-	Procyanidin B2	Tannins	Proanthocyanidins	29106-49-8	1	17890000	20928000	22109000	22941000	18851000	16948000	5243900	6641800	7412500	4927200	5080100	4993600	12390000	13461000	17255000	C17639	--
pme0436	577.14	407.1	578.142	C30H26O12	[M-H]-	Procyanidin B3	Tannins	Proanthocyanidins	23567-23-9	1	1907800	2541000	3675900	1383500	957850	876650	533220	557750	776860	606550	585470	647130	1272900	1352900	1242000	--	--
mws0836	577.14	425.1	578.142	C30H26O12	[M-H]-	Procyanidin B1	Tannins	Proanthocyanidins	20315-25-7	1	5036000	7295900	10280000	3998300	3348700	2758800	1542600	1910400	2658500	1894600	2007000	1947500	3808200	4073800	4395000	--	--
pmp001111	579.17	561.16	578.164	C27H30O14	[M+H]+	Violanthin	Flavonoids	Flavonoid carbonoside	40581-17-7	3	182920	239590	211780	279590	201080	225300	39984	41850	54520	18599	33969	32392	147860	191460	163460	C10196	--
pme0368	579.17	271.01	578.164	C27H30O14	[M+H]+	Apigenin-7-O-rutinoside (Isorhoifolin)	Flavonoids	Flavones	552-57-8	3	1799800	1946900	2457400	3146700	1813100	2239300	430240	420350	612740	256070	263560	284970	1536900	1365400	1501500	--	--
pme3227	579.17	433	578.164	C27H30O14	[M+H]+	Vitexin-2''-O-rhamnoside	Flavonoids	Flavonoid carbonoside	64820-99-1	3	92724	130310	150950	152720	133490	145450	26224	22800	40614	19136	13968	19329	82825	117440	93581	C12628	ko00944
pme2493	579.17	287.1	578.164	C27H30O14	[M+H]+	Kaempferol-3,7-O-dirhamnoside (Kaempferitrin)	Flavonoids	Flavonols	482-38-2	2	4243000	5178400	6240900	7965000	6379900	5776400	1078900	1147200	1415100	786110	704820	814060	4119800	3610100	4074700	C16981	--
HJAP148	581.15	287.06	580.142	C26H28O15	[M+H]+	Kaempferol-3-O-sambubioside	Flavonoids	Flavonols	27661-51-4	3	777770	744310	319280	1174200	2968100	3152200	7635.2	20506	52129	215800	86776	208860	981530	840020	715770	--	--
pmb0566	581.15	383.2	580.143	C26H28O15	[M+H]+	Luteolin-7-O-glucoside-5-O-arabinoside	Flavonoids	Flavones	-	3	9179.5	11734	7918.8	42563	34968	30258	21957	13704	21948	19872	14716	23770	24140	16529	23499	--	--
mws1066	579.17	271	580.179	C27H32O14	[M-H]-	Naringenin-7-O-Rutinoside(Narirutin)*	Flavonoids	Flavanones	14259-46-2	3	143810	133830	147830	130360	113060	668920	238620	58873	78521	158910	217010	593330	222950	242470	269080	C09793	--
mws0046	579.17	271.06	580.179	C27H32O14	[M-H]-	Naringenin-7-O-Neohesperidoside(Naringin)*	Flavonoids	Flavanones	10236-47-2	3	44908	95561	79862	181340	29081	9	9	40005	44640	65445	154880	110340	64160	78950	110070	C09789	ko00941
Zmhn001446	579.21	417.16	580.216	C28H36O13	[M-H]-	syringaresinol-4'-O-glucopyranosid	Lignans and Coumarins	Lignans	-	1	490230	356640	499380	4058200	1943200	3091400	306310	230460	414630	7089300	8227400	8122300	2558600	2568700	2981200	--	--
HJN074	591.15	289.07	592.158	C31H28O12	[M-H]-	Procyanidin A6	Tannins	Proanthocyanidins	-	2	244100	203150	264650	897100	959730	492850	6947.2	15024	21988	16264	17038	13976	284410	284830	309300	--	--
Zmjp005293	593.19	285.08	592.179	C28H32O14	[M+H]+	Robinson-7-O-Neohesperidin	Flavonoids	Flavonols	-	3	6992.9	9	9278.1	18385	17446	12702	9	9	9	9	9	9	6611.1	7543.8	5687.5	--	--
pmb2936	591.17	367.2	592.179	C28H32O14	[M-H]-	Disinapoyl glucoside	Phenolic acids	Phenolic acids	-	3	9	9	9	10493	14937	5662.8	9	9	9	13802	29943	10349	8193.8	6939.3	8721.1	--	--
pmp001288	593.19	285.1	592.179	C28H32O14	[M+H]+	Acacetin-7-O-rutinoside (Linarin)	Flavonoids	Flavones	480-36-4	3	13737	10618	12173	22998	37320	15764	9	9	9	9	9	9	11163	16653	13455	--	--
Hmjn004446	593.13	285.04	594.137	C30H26O13	[M-H]-	Luteolin-7-O-(6''-caffeoyl)rhamnoside	Flavonoids	Flavones	-	2	38461	82610	72433	17674	29320	265050	86609	33592	19170	19132	79250	188120	77663	92721	92751	--	--
Lmyp004318	595.14	287.06	594.137	C30H26O13	[M+H]+	Kaempferol-3-O-(6''-p-Coumaroyl)galactoside*	Flavonoids	Flavonols	-	3	56203	101990	88724	13692	36598	284060	126650	34239	22221	27265	89689	262130	95945	114390	97442	--	--
mws1290	593.13	285	594.137	C30H26O13	[M-H]-	Kaempferol-3-O-(6''-p-Coumaroyl)glucoside (Tiliroside)*	Flavonoids	Flavonols	20316-62-5	2	41129	85784	72557	19037	31349	302770	99917	30056	22707	19083	71578	180750	81420	96750	98764	C17140	--
pme1605	593.15	285	594.158	C27H30O15	[M-H]-	Kaempferol-3-O-robinobioside(Biorobin)*	Flavonoids	Flavonols	17297-56-2	1	1619300	1395300	584210	481690	1521200	968600	36226	85940	358570	623600	219210	582920	593180	763680	813910	--	--
Lmlp002990	595.17	313.07	594.158	C27H30O15	[M+H]+	Isosaponarin(Isovitexin-4'-O-glucoside)	Flavonoids	Flavonoid carbonoside	19416-87-6	3	9	9906.5	9	5654.2	9	17680	9	9	9	9	65801	9	9883.5	11375	15624	--	--
pmp001106	595.17	577.16	594.158	C27H30O15	[M+H]+	Vitexin-2''-O-glucoside	Flavonoids	Flavonoid carbonoside	61360-94-9	3	37885	29932	29271	14343	12054	24736	24287	5561	16360	15487	12761	20976	15559	27186	16395	C04024	ko00944
Lmnp002413	595.17	449.11	594.158	C27H30O15	[M+H]+	Luteolin-6-C-rhamnoside-7-O-glucoside	Flavonoids	Flavonoid carbonoside	-	3	351290	244500	107330	78018	219180	154660	11724	19141	40625	146220	28912	100240	120500	141520	135950	--	--
mws1073	595.17	457.2	594.158	C27H30O15	[M+H]+	Apigenin-6,8-di-C-glucoside (Vicenin-2)	Flavonoids	Flavonoid carbonoside	23666-13-9	1	227080	199140	174500	148670	128310	220350	105680	66653	138680	110800	94349	129350	121390	137140	146080	C10195	--
pmp001079	595.17	449.1	594.158	C27H30O15	[M+H]+	Luteolin-7-O-neohesperidoside (Lonicerin)*	Flavonoids	Flavones	25694-72-8	1	351950	225860	105550	92817	211260	160600	9	16492	59828	79694	42088	89181	116530	123920	139150	C12630	ko00944
pmp000593	595.17	449.1	594.158	C27H30O15	[M+H]+	Luteolin-7-O-rutinoside*	Flavonoids	Flavones	3563-98-2	1	5352200	3918000	1502500	1012600	3120500	2363200	92697	209240	810350	1277400	527300	1406700	1835700	1980800	1939000	--	--
Lmjp002867	595.17	287.05	594.158	C27H30O15	[M+H]+	Kaempferol-3-O-neohesperidoside*	Flavonoids	Flavonols	32602-81-6	1	21141000	15943000	7351600	4578500	14393000	10623000	464760	893810	3229200	6348000	2249000	6135100	8348600	8754800	8297600	--	--
Lmsn002815	593.15	285.04	594.158	C27H30O15	[M-H]-	Kaempferol-3-O-rutinoside(Nicotiflorin)*	Flavonoids	Flavonols	17650-84-9	1	607760	377980	155770	134700	445030	301280	9	26022	75807	206580	63322	195160	226050	253390	209590	C21833	ko00944,ko01110
mws0791	593.19	285	594.195	C28H34O14	[M-H]-	Poncirin (Isosakuranetin-7-O-neohesperidoside)	Flavonoids	Flavanones	14941-08-3	2	36533	102900	79888	16947	30268	292240	89415	31687	21784	17427	81004	192520	91853	105920	110390	C09830	--
MWSslk252	593.19	285.08	594.195	C28H34O14	[M-H]-	Didymin (Isosakuranetin-7-O-rutinoside)	Flavonoids	Flavanones	14259-47-3	2	31117	94248	59190	10844	29962	267500	94659	28649	17190	19543	67570	168550	90905	89637	91628	--	--
Lmln001951	595.13	300.03	596.138	C26H28O16	[M-H]-	Quercetin-3-O-(6''-O-arabinosyl)glucoside	Flavonoids	Flavonols	-	3	921790	477700	282030	513350	554820	464690	35604	34623	122390	149880	73370	146470	313160	329320	357590	--	--
Lmtp004044	597.14	303.04	596.138	C26H28O16	[M+H]+	Quercetin-3-O-apiosyl(1→2)galactoside	Flavonoids	Flavonols	-	1	6890900	3025900	1934100	1607000	3175100	2393300	142570	269620	956780	1189200	387630	990330	2059300	1870400	1940200	--	--
mws1519	595.17	287.06	596.174	C27H32O15	[M-H]-	Eriodictyol-7-O-Rutinoside (Eriocitrin)	Flavonoids	Flavanones	13463-28-0	3	37724	17936	46144	20892	46103	40988	30907	22880	33907	70212	44576	72137	30792	39205	35709	C09732	--
Lmqn000780	606.08	384.98	607.082	C17H27N3O17P2	[M-H]-	Uridine 5'-diphospho-N-acetylglucosamine	Nucleotides and derivatives	Nucleotides and derivatives	528-04-1	3	86608	79072	148550	83504	130490	93880	80734	121370	105070	121000	130210	129230	121120	128710	113880	C00043	ko00520,ko01100
pmp001080	609.18	463.12	608.174	C28H32O15	[M+H]+	Diosmetin-7-O-Neohesperidoside (Neodiosmin)*	Flavonoids	Flavanones	38665-01-9	3	23504	67968	13423	6959.8	14610	11767	9	9	9	5333.8	9	5889.5	13344	10928	11821	--	--
MWSHY0190	609.18	301.08	608.174	C28H32O15	[M+H]+	Diosmetin-7-O-rutinoside (Diosmin)*	Flavonoids	Flavanones	520-27-4	3	14972	94440	25743	10139	17225	29380	9	9	9	8016.2	9	9	14433	15918	14498	C10039	--
pmn001583	609.15	300	610.153	C27H30O16	[M-H]-	Quercetin-3-O-robinobioside*	Flavonoids	Flavonols	52525-35-6	1	33686000	17708000	7547800	2731800	7592800	5797000	3159800	6087700	17313000	11371000	3979800	10845000	11938000	10722000	12432000	--	--
pmb0665	611.16	465.1	610.153	C27H30O16	[M+H]+	Orientin-7-O-glucoside	Flavonoids	Flavonoid carbonoside	-	3	1071500	358580	217620	107020	123150	140660	81802	108430	377280	516400	187070	477580	336290	304890	333740	--	--
Zmxp003107	611.16	287.06	610.153	C27H30O16	[M+H]+	Luteolin-7,3'-di-O-glucoside*	Flavonoids	Flavones	52187-80-1	3	47485000	36534000	22598000	17267000	43333000	32542000	233640	351000	1423000	6325100	2025800	4476800	22718000	22320000	21205000	--	--
mws0059	609.15	301	610.153	C27H30O16	[M-H]-	Quercetin-3-O-rutinoside (Rutin)*	Flavonoids	Flavonols	153-18-4	1	9589400	4263700	2031200	301770	622450	527160	1040100	1469800	3884500	3641000	1750300	3994400	2958300	3158600	3467100	C05625	ko00944,ko01100,ko01110
Lmsp004166	611.16	303.05	610.153	C27H30O16	[M+H]+	Quercetin-3-O-glucoside-7-O-rhamnoside*	Flavonoids	Flavonols	-	1	34905000	16297000	7569600	485620	1370500	1050700	2442900	4644700	11185000	11349000	4836300	12718000	9409300	9588000	10311000	--	--
Lmmp003091	611.16	303.05	610.153	C27H30O16	[M+H]+	Quercetin-3-O-(4''-O-glucosyl)rhamnoside	Flavonoids	Flavonols	59262-54-3	3	33270000	16062000	7381600	590880	1417100	1096200	2576800	4345600	11977000	12781000	5024300	10636000	9989500	9612400	9799900	C17563	--
Lmbp002592	611.16	287.05	610.153	C27H30O16	[M+H]+	Kaempferol-3,7-di-O-glucoside	Flavonoids	Flavonols	-	3	46324000	37609000	18452000	17466000	43008000	32754000	197380	338070	1256900	6286500	1847600	5215500	23932000	23899000	22285000	--	--
Hmpp002612	611.16	287.05	610.153	C27H30O16	[M+H]+	Luteolin-7-O-gentiobioside*	Flavonoids	Flavones	-	3	47118000	35882000	19976000	16811000	44720000	35374000	167090	349330	1185500	6916800	1812100	5178100	21654000	22663000	23168000	--	--
Lmbp002336	611.16	303.05	610.153	C27H30O16	[M+H]+	Quercetin-3-O-(2''-O-rhamnosyl)galactoside	Flavonoids	Flavonols	-	3	46924	38807	14342	61558	59099	41866	17031	29960	78822	145160	58306	100410	44706	48994	34794	--	--
Zmhn002032	609.18	447.13	610.189	C28H34O15	[M-H]-	4-O-(6'-O-Glucosylcaffeoylglucosyl)-4-hydroxybenzyl alcohol	Phenolic acids	Phenolic acids	-	3	9	9	9	38168	122460	62418	20730	14558	17112	648990	686120	607370	134690	128760	137010	--	--
pmp000686	611.2	163.03	610.19	C28H34O15	[M+H]+	Forsythiaside J	Phenolic acids	Phenolic acids	-	3	865000	638240	268800	290200	940580	598320	9	21799	45636	98668	45158	91671	369840	422580	391310	--	--
mws0036	609.18	301.09	610.19	C28H34O15	[M-H]-	Hesperetin-7-O-rutinoside (Hesperidin)*	Flavonoids	Flavanones	520-26-3	1	335340	1096100	785970	377000	453100	3665700	2077700	629840	387000	311690	1471400	2832900	1165900	1309300	1353100	C09755	--
pme0001	609.18	301	610.19	C28H34O15	[M-H]-	Hesperetin-7-O-neohesperidoside(Neohesperidin)*	Flavonoids	Flavanones	13241-33-3	1	292020	1062500	707710	409740	422390	3467300	2020900	608130	332710	333820	1241300	2909000	1154800	1294100	1240600	C09806	ko00941
mws4134	611.14	306.08	612.152	C20H32N6O12S2	[M-H]-	Oxiglutatione	Amino acids and derivatives	Amino acids and derivatives	27025-41-8	1	7597.1	6866.9	13635	11573	10806	9854.5	3863.6	6695.7	5215.4	9733.2	5132.6	6498.1	9699.2	6841.6	8047.4	C00127	ko00480,ko01100
Lmyp003349	617.11	153.02	616.106	C28H24O16	[M+H]+	Quercetin-3-O-(6''-galloyl)glucoside*	Flavonoids	Flavonols	56316-75-7	3	2088.8	9	9	2748	9	9	3518.2	690.5	9	9	1382	9	14491	16858	15058	--	--
MWSHY0199	617.11	303.05	616.106	C28H24O16	[M+H]+	Quercetin-3-O-(6''-galloyl)galactoside*	Flavonoids	Flavonols	53171-28-1	3	9	9	5553	9	9	7621.8	9	9	9	9	9	9	22156	11830	24750	--	--
pmp000781	619.4	437.34	618.392	C39H54O6	[M+H]+	p-Coumaroyleuscaphic acid	Terpenoids	Triterpene	-	1	11050	42602	29415	25568	90915	21063	18827	13612	58858	43793	42034	37021	57957	45553	47852	--	--
Smpp011773	619.39	147.04	618.392	C39H54O6	[M+H]+	3β-O-cis-p-Coumaroyl-2α-hydroxy-12-ursen-28-oic acid*	Terpenoids	Triterpene	-	1	8227.5	8880	9059.8	13412	60635	11973	5626.1	5876.1	18518	20125	22104	14991	37046	33001	41679	--	--
Smpp012073	619.39	147.04	618.392	C39H54O6	[M+H]+	jacoumaric acid*	Terpenoids	Triterpene	63303-42-4	1	7656.2	7042.9	8080.5	17048	55434	13020	6152.1	5123.5	13964	19590	24394	15658	26652	27419	29058	--	--
pmp001290	623.12	271.06	622.117	C27H26O17	[M+H]+	Apigenin-7-O-(2''-glucurosyl)glucuronide	Flavonoids	Flavones	74696-01-8	2	63361	229560	58288	108150	10626	528280	13276	47482	41988	41159	87298	39158	94288	97327	105330	--	--
Hmgp001685	623.2	163.03	622.19	C29H34O15	[M+H]+	Crenatoside	Phenolic acids	Phenolic acids	61276-16-2	3	9	9	24453	29803	26175	11103	6409.8	7809.2	9	13880	16606	9	23548	20826	21627	C10481	--
Rfmb26201	621.22	417.16	622.226	C30H38O14	[M-H]-	Syringaresinol-4'-O-(6''-acetyl)glucoside	Lignans and Coumarins	Lignans	-	2	549910	381510	355690	297400	106560	293820	26956	18400	49512	2117300	2251200	2470600	698000	612650	623210	--	--
Hmjp002999	625.18	317.06	624.162	C28H32O16	[M+H]+	Isorhamnetin-3-O-rutinoside (Narcissin)*	Flavonoids	Flavonols	604-80-8	1	182460	99285	47042	15016	9	29466	49686	24506	62416	19624	32357	41864	72936	58331	64176	--	--
HJAP120	625.17	317.07	624.168	C28H32O16	[M+H]+	Rhamnetin-3-O-Rutinoside*	Flavonoids	Flavonols	-	1	187750	75834	52959	23792	6810.2	24131	43137	21564	79095	29408	33985	39871	95472	50444	80884	--	--
pme1540	625.18	317.06	624.169	C28H32O16	[M+H]+	Isorhamnetin-3-O-neohesperidoside*	Flavonoids	Flavonols	55033-90-4	1	980590	893630	1335900	235430	315470	288300	71105	88673	280680	135840	102220	141790	445130	463450	433980	--	--
Lmmp002963	625.18	317.06	624.169	C28H32O16	[M+H]+	6-C-Methylquercetin-3-O-rutinoside	Flavonoids	Flavonols	-	3	1052800	917900	1224200	289000	278500	313770	90692	100240	342880	111570	115820	143030	467720	503820	463790	--	--
Hmgp001944	625.21	163.03	624.205	C29H36O15	[M+H]+	Isoacteoside	Phenolic acids	Phenolic acids	61303-13-7	3	25940	22194	21508	34057	33269	47858	9	9	9	9	17400	9	22250	20658	18545	--	--
Zmcp002666	627.14	303.05	626.148	C27H30O17	[M+H]+	Quercetin3,7-diglucoside	Flavonoids	Flavonols	-	2	376580	186190	63074	49020	173290	62405	19008	18658	103660	216900	79431	236410	129480	139770	138760	--	--
Zmdp003457	627.16	319.05	626.148	C27H30O17	[M+H]+	Myricetin-3-O-galactoside-3'-O-rhamnoside*	Flavonoids	Flavonols	-	3	60620	59898	73857	96549	62816	72558	9	9	9	9	9	9	30837	41791	40878	--	--
Zmhp002730	627.16	303.05	626.148	C27H30O17	[M+H]+	6-Hydroxykaempferol 6,7-Diglucoside	Flavonoids	Flavonols	142674-16-6	1	16275000	8997600	6193300	2059500	3809500	3151600	183850	302930	1046700	1239600	454760	1113400	5246200	5992700	5464900	--	--
pmp001310	627.16	303.1	626.148	C27H30O17	[M+H]+	6-Hydroxykaempferol-3,6-O-Diglucoside	Flavonoids	Flavonols	-	1	18833000	9632100	5696600	2151200	4006900	2857600	156740	339510	1110100	1325500	438660	1294900	5798100	5460700	5796800	--	--
Lmsp003729	627.16	319.05	626.148	C27H30O17	[M+H]+	Myricetin-3-O-rutinoside*	Flavonoids	Flavonols	-	3	23720	35939	24608	32061	6302.8	13727	9	9	9	9	9	9	12052	13238	11032	--	--
MWSHY0162	627.16	303.06	626.148	C27H30O17	[M+H]+	Quercetin-3-O-sophoroside (Baimaside)	Flavonoids	Flavonols	18609-17-1	1	20966000	9997200	6600600	2407800	3966900	3321700	177740	359840	1108500	1397200	476380	1365000	6195300	5779100	6422400	C12667	ko00944
Hmlp003068	627.15	303.05	626.148	C27H30O17	[M+H]+	Meratin	Flavonoids	Flavones	27215-04-9	2	316440	174370	52706	43566	192920	85795	15279	25852	102900	241710	94941	249530	124200	115220	140320	--	--
pmb0645	627.19	465.2	626.185	C28H34O16	[M+H]+	Hesperetin-6-C-glucoside-7-O-glucoside	Flavonoids	Flavonoid carbonoside	-	3	5876600	3830500	2490300	975810	1480100	1397900	66828	136000	365530	617330	259100	491460	2042600	2115700	2188200	--	--
Smpp009887	635.39	147.04	634.387	C39H54O7	[M+H]+	3-O-trans-p-coumaroylrotundic acid	Terpenoids	Triterpene	-	1	97754	250210	129320	71134	9	38651	24709	27693	154480	353160	430470	251610	140900	180820	133790	--	--
pmp000782	635.39	435.32	634.387	C39H54O7	[M+H]+	Caffeoylhawthorn acid	Terpenoids	Triterpene	-	1	69621	350170	160590	201130	8184400	111790	33318	22573	112650	256350	222240	142150	2187300	2052900	2039800	--	--
Hmyp007792	636.41	495.4	635.414	C32H62NO9P	[M+H]+	PE(oxo-11:0/16:0)	Lipids	Glycerol ester	-	1	120450	33927	28086	52889	8708.4	17502	5633	4644.9	10678	14718	20874	15321	58551	56420	50430	--	--
Hmgn002038	637.18	475.14	638.184	C29H34O16	[M-H]-	β-Oxoacteoside	Phenolic acids	Phenolic acids	-	3	33449	11604	12747	35333	14051	28054	9	9	9	108120	82082	115050	44856	36274	46700	--	--
pmp000688	658.23	163.03	640.169	C29H36O16	[M+NH4]+	Forsythiaside C	Phenolic acids	Phenolic acids	-	3	35850	72208	24077	9	33051	9	9	9	9	9	9	9	31201	24872	28245	--	--
Lmcn004052	643.24	417.16	644.247	C33H40O13	[M-H]-	Buddlenol D	Lignans and Coumarins	Lignans	97465-75-3	3	58672	61555	65637	163060	126100	90254	12115	10616	13455	31021	48986	45392	68079	61414	59434	--	--
pmb2653	649.1	145	650.227	C24H42O20	[M-H]-	D(+)-Melezitose O-rhamnoside	Others	Saccharides and Alcohols	-	3	9	9	9	31333	36552	17197	22395	25751	43148	9	9	53920	25269	36100	22018	--	--
Smpp009685	651.38	163.03	650.382	C39H54O8	[M+H]+	3-O-trans-cafeoyltormentic acid	Terpenoids	Triterpene	-	1	7882.8	15834	3041.4	38873	1529100	19982	9295.4	5310.1	49692	70210	40005	25080	298380	325970	345200	--	--
Hmln001836	651.16	489.12	652.164	C29H32O17	[M-H]-	Kaempferol-3-O-(6''-Acetyl)glucosyl-(1→3)-Galactoside	Flavonoids	Flavonols	-	3	9	9	9	23323	13995	23436	9	9	9	9	9	9	10616	11302	6996	--	--
pmb0530	664.12	136.2	663.109	C21H27N7O14P2	[M+H]+	Nicotinic acid adenine dinucleotide	Nucleotides and derivatives	Nucleotides and derivatives	53-84-9	1	215790	262790	418490	625720	554460	645050	436320	729130	754570	825680	806150	694930	422090	558400	417600	C00003	ko00190,ko00730,ko00760,ko01100
Smpp010139	665.4	177.05	664.398	C40H56O8	[M+H]+	3-O-Trans-feruloyl euscaphic acid	Terpenoids	Triterpene	-	1	1155000	2532000	1350000	2602700	685400	1521900	497900	504450	2180200	3308200	4198800	2995300	2145500	2124000	2224800	--	--
Hmqp003184	667.15	287.06	666.143	C29H30O18	[M+H]+	Luteolin-7-O-(6''-malonyl)glucoside-5-O-arabinoside	Flavonoids	Flavones	-	3	115480	315570	252060	223710	132020	141600	36641	20535	61058	61568	74219	56580	156520	166370	155430	--	--
pmb2819	665.1	218.1	666.201	C27H38O19	[M-H]-	O-Caffeoyl maltotriose	Phenolic acids	Phenolic acids	-	3	18704	17673	15928	32749	32737	29383	12164	13156	24045	18753	19907	19695	16015	15046	18312	--	--
Lmqn000213	665.21	341.11	666.222	C24H42O21	[M-H]-	Stachyose	Others	Saccharides and Alcohols	470-55-3	3	14374	11344	6576.8	5939.7	18875	12195	15152	11711	13801	9450.6	9624.2	8412.9	10835	7141.8	9596.7	C01613	ko00052,ko01100
Lmsn011870	665.39	485.33	666.398	C36H58O11	[M-H]-	Nigaichigoside F1	Terpenoids	Triterpene Saponin	95262-48-9	2	366840	610580	634530	861350	858150	674760	626390	655470	1344900	1413800	1736200	1414900	1018100	834860	1216300	--	--
pmp001276	677.37	677.37	676.367	C33H56O14	[M+H]+	1-Linolenoyl-rac-glycerol-diglucoside	Lipids	Free fatty acids	-	1	489800	207690	285020	346620	179270	217530	89548	74948	156370	100120	77979	73144	265610	268020	265720	--	--
Lmhp008513	677.37	261.22	676.367	C33H56O14	[M+H]+	2-α-Linolenoyl-glycerol-1,3-di-O-glucoside	Lipids	Glycerol ester	-	2	3435.5	9	1538.1	1685.2	4681.8	9	9	920.7	1201.7	9	1398.4	9	1797.5	2863.7	1638.7	--	--
Lmgn002250	677.17	191.06	678.18	C31H34O17	[M-H]-	Dicaffeoylquinic acid-O-glucoside	Phenolic acids	Phenolic acids	-	2	170560	146700	88054	266930	166100	221920	47611	34101	57582	23575	12896	9191.4	86151	72166	51762	--	--
Lmmn004145	675.41	397.14	679.419	C38H60O10	[M-H]-	3-O-(2-O-Acetyl-glucosyl)oleanolic acid	Terpenoids	Triterpene	-	3	84493	33739	72491	48189	154290	27876	15264	32915	30840	27176	23758	27205	54288	53554	50661	--	--
Hmlp003185	681.17	287.05	680.159	C30H32O18	[M+H]+	Luteolin-7-O-(6''-malonyl)glucoside-5-O-rhamnoside	Flavonoids	Flavones	-	3	164250	167740	65551	3924.8	9	9	9	9	4601.2	96508	52083	62604	28113	62249	48674	--	--
Lmsn006130	679.37	517.32	680.377	C36H56O12	[M-H]-	2α,3β,19α-Trihydroxyurs-12-en-23,28-dioic acid-28-O-glucoside	Terpenoids	Triterpene Saponin	-	3	108420	9	9	13138	17344	8956.4	9	9	9	9	9	9	12607	11245	9807.6	--	--
Lmmp003266	683.15	303.05	682.138	C29H30O19	[M+H]+	Quercetin-3-O-(2''-malonyl)glucoside-7-O-arabinoside	Flavonoids	Flavonols	-	3	117800	49025	23818	9	9	9	9	9	9	4879	3524.5	5566.8	15940	20709	11024	--	--
pmn001370	681.24	519.19	682.247	C32H42O16	[M-H]-	Pinoresinol-4,4'-O-di-O-glucoside	Lignans and Coumarins	Lignans	63902-38-5	3	9	9	9	25482	98535	29290	316300	363360	409190	647790	664060	683000	93743	93076	121210	--	--
pmn001369	697.23	535.18	698.242	C32H42O17	[M-H]-	1-Hydroxypineolin Diglucoside	Lignans and Coumarins	Lignans	-	3	7723.8	9	9	51539	120200	38859	19445	6513.8	30403	25235	22376	24621	20130	12248	21970	--	--
Lmmp002995	713.15	303.06	712.149	C30H32O20	[M+H]+	Quercetin-7-O-(2''-malonyl)glucosyl-5-O-glucoside	Flavonoids	Flavonols	-	2	4710500	2235500	1319400	7549.5	10607	6361.5	9	6370.8	10599	300320	161130	228460	676390	597320	651190	--	--
Lmsp003881	741.22	287.06	740.216	C33H40O19	[M+H]+	Kaempferol-3-O-rutinoside-7-O-rhamnoside	Flavonoids	Flavonols	-	1	576970	225950	168230	9565.2	24686	11913	29024	61636	111850	225780	96994	211870	110550	137340	102970	--	--
pmb2991	739.21	269.2	740.216	C33H40O19	[M-H]-	Apigenin-7-O-glucoside-4'-O-rutinoside	Flavonoids	Flavones	-	3	111350	145010	88558	133270	122660	92952	11494	5050	20169	10712	8682	12169	79472	82130	79104	--	--
HJAP061	743.2	303.05	742.195	C32H38O20	[M+H]+	Quercetin-3-O-(2''-O-arabinosyl)rutinoside	Flavonoids	Flavonols	-	2	55717	13991	28021	10535	12959	14975	11936	35386	30043	30930	8033.2	34941	28690	25991	18413	--	--
pme2651	742.1	620.1	743.075	C21H28N7O17P3	[M-H]-	NADP (Nicotinamide adenine dinucleotide phosphate)	Nucleotides and derivatives	Nucleotides and derivatives	53-59-8	1	1123000	1207700	2688000	1611500	940410	1038500	2239200	1917000	2039300	1067400	1036800	1168200	1306000	1587100	1886800	C00006	ko00195,ko00480,ko00760,ko01100
pmb0660	757.2	147.1	756.19	C36H36O18	[M+H]+	Isoorientin-7-O-(6''-p-coumaroyl)glucoside	Flavonoids	Flavonoid carbonoside	-	3	8381.2	19638	5608.5	11949	9	15389	9	9	16839	9	191370	9	24553	28216	27514	--	--
Zmgp002857	757.22	303.05	756.211	C33H40O20	[M+H]+	quercetin 3-O-α-rhamnopyranosyl (1→2)-[α-rhamnopyranosyl (1→6)]-β-glucopyranoside	Flavonoids	Flavonols	-	2	941690	396180	231970	22272	65404	66698	174580	244570	607880	917700	292290	1107700	347280	343450	311910	--	--
HJAP127	757.22	303.05	756.212	C33H40O20	[M+H]+	Quercetin-3-O-(2''-O-Rhamnosyl)rutinoside	Flavonoids	Flavonols	55696-57-6	1	1046300	313080	260580	19315	59525	66736	200340	398320	575370	747590	252200	927540	335950	335610	410090	--	--
Lmjp003206	759.2	303.05	758.191	C32H38O21	[M+H]+	Quercetin-3-O-Sambubioside-5-O-Glucoside	Flavonoids	Flavonols	-	2	56250	30530	21835	9	9	9	11317	14975	25115	47196	14275	47564	14375	17904	14818	--	--
pmb0672	771.21	463.1	770.206	C37H38O18	[M+H]+	Isovitexin-7-O-(6''-feruloyl)glucoside	Flavonoids	Flavonoid carbonoside	-	3	3337	17927	9	7930	2700	8586.5	9	2627.5	13218	9	105920	9	17755	8594.5	9830	--	--
Lmqp002170	773.21	449.11	772.206	C33H40O21	[M+H]+	Kaempferol-3-O-sophorotrioside	Flavonoids	Flavonols	80714-53-0	3	13203	233190	15108	12827	135590	24016	9	9	9	29928	17135	14126	32827	29350	31216	C12635	ko00944
Lmmp002334	773.21	303.05	772.206	C33H40O21	[M+H]+	Quercetin-3-O-rutinoside-7-O-glucoside	Flavonoids	Flavonols	-	3	1840700	585400	380930	9	13379	5567	9449	18970	26768	76521	34040	59489	222210	245950	223530	--	--
Zmhp002640	773.21	303.05	772.206	C33H40O21	[M+H]+	6-Hydroxykaempferol 3-Rutinoside -6-glucoside	Flavonoids	Flavonols	-	3	1833100	507080	392410	8336.8	15170	4462	9432.2	10582	13372	76461	37110	72150	225510	265020	274040	--	--
pmn001534	787.1	617.08	788.107	C34H28O22	[M-H]-	1,2,3,6-Tetra-O-Galloyl-D-Glucose	Phenolic acids	Phenolic acids	79886-50-3	3	24790	15959	26006	14731	25685	21082	18845	10387	19461	14611	16178	6798.7	253740	228150	220440	C04516	--
pmp001312	789.21	303.1	788.201	C33H40O22	[M+H]+	6-Hydroxykaempferol-3,7,6-O-triglycoside	Flavonoids	Flavonols	-	2	49440	71087	17933	22863	169280	40949	9	4261.2	9453.2	75934	34425	83164	44706	58294	53546	--	--
Hmcp004055	789.21	303.05	788.201	C33H40O22	[M+H]+	Quercetin-5,7,4ʹ-tri-O-glucoside	Flavonoids	Flavonols	-	2	205660	43492	15167	9	37662	9	9	1889.5	9	14185	2550.5	9	33400	27071	45893	--	--
mws1151	799.27	161	800.274	C36H48O20	[M-H]-	Cistanoside A	Phenolic acids	Phenolic acids	93236-42-1	3	42362	36516	12845	3844	2553	1276.9	9	9	1269.5	4823.8	3843	9	16084	15947	21835	--	--
pmn001648	863.18	411.1	864.19	C45H36O18	[M-H]-	Cinnamtannin D1	Tannins	Tannin	97233-06-2	1	73473	56801	79152	132390	234250	193250	166340	211350	328620	480560	199240	226750	259600	194450	187480	C17632	--
HJN046	863.19	575.12	864.19	C45H36O18	[M-H]-	Aesculitannin A	Tannins	Tannin	-	2	119770	65662	9	9	136800	9	292380	343660	731030	1080000	411040	581150	267420	254060	272810	--	--
HJN043	863.19	711.14	864.19	C45H36O18	[M-H]-	Cinnamtannin B1	Tannins	Tannin	88082-60-4	2	114590	162830	222650	231360	307570	405690	213990	293450	386390	537260	321600	334120	279290	344530	427420	C17631	--
pmn001646	865.2	577.1	866.206	C45H38O18	[M-H]-	Procyanidin C1	Tannins	Proanthocyanidins	37064-30-5	1	5736900	8902600	12456000	9823700	7992000	7838500	2901900	2677100	4081800	2391600	2054300	1996900	8263900	7465700	9103400	C17624	--
pmn001647	865.2	713.2	866.206	C45H38O18	[M-H]-	Procyanidin C2	Tannins	Proanthocyanidins	37064-31-6	1	1284200	1399900	1811000	1956700	1906500	1331600	210490	236620	294290	173850	165890	194360	1082100	1068400	1289900	--	--
pmp000100	867.21	715.16	866.206	C45H38O18	[M+H]+	Arecatannin B1	Tannins	Tannin	79763-28-3	3	158940	295260	397780	160750	82995	128490	77484	63227	117180	36144	62340	53795	127340	138400	134440	C17892	--
pmp000101	867.21	715.16	866.206	C45H38O18	[M+H]+	Arecatannin C1	Tannins	Tannin	87727-69-3	3	655620	963380	946590	854500	739600	818470	234170	313850	390370	264140	268840	301390	713360	680090	628380	C17897	--
pmn001649	1153.26	1001.2	1154.27	C60H50O24	[M-H]-	Cinnamtannin A2	Tannins	Tannin	86631-38-1	1	146700	140460	196700	443130	326150	312970	40208	40323	70694	28783	44154	27601	154980	171190	199460	C17625	--
pmn001650	1153.26	575.1	1154.27	C60H50O24	[M-H]-	Cinnamtannin B2	Tannins	Tannin	88038-12-4	1	937790	1278800	1127100	1096200	961720	728270	157110	159140	274670	124490	120720	138820	697480	750800	706410	C17629	--
pmp000102	1155.28	867.21	1154.27	C60H50O24	[M+H]+	Arecatannin A1	Tannins	Tannin	-	2	128550	214060	313130	118280	71181	82111	47875	45633	49715	28387	30960	25893	84292	113150	123860	C17894	--
