# Supplementary material for: Genome assembly of wild loquat (Eriobotrya japonica) and resequencing provide new insights into the genomic evolution and fruit domestication in loquat
Source: Hortic Res. 2022 Dec 2;10(2):uhac265. doi: 10.1093/hr/uhac265 (PMC9909508; doi:10.1093/hr/uhac265)
Supplement: Web_Material_uhac265 [file web_material_uhac265.zip › Supplemental Table S8 Statistics of data used for genome resequencing.xls]

## Sheet: Sheet1
Accessions	Clean Reads	Clean Base	Q20 (%)	GC (%)	Coverage ratio of mapping to genome (%)	Average depth
Florida-1	55402834	16591063334	97.57	38.16	98.41	20
Baili	59385739	17749787618	96.99	38.57	94.47	20
Baiyu	59697806	17842350644	96.92	37.92	98.01	21
Bingtangzhong	74161597	22142106432	97.46	38.28	96.78	26
Changbai-14	55351023	16564413830	96.6	37.63	99.27	20
Changbai No.1	58524822	17520161532	97.73	37.9	99.19	21
Dawuxing	57962345	17311509932	97.13	37.65	98.98	21
Dayangwanbai	56046873	16739477684	97.15	37.73	99.33	20
Donghuzao	53810128	16090365276	96.97	37.73	99.04	19
Guanyu	54731482	16341488570	96.93	38.18	97.13	19
Guiye-LuNN	63707957	19054854306	97.01	37.65	99.14	22
Guiye-Rongdu	73203017	21904582430	96.66	38.03	98.8	27
Guifei	55336829	16535532006	96.77	37.99	99.12	20
Guiye-1	53803629	16059442490	96.52	37.89	98.38	19
Guiye-16	55833297	16689366798	96.82	37.85	99.25	20
Guiye-18	54209372	16210236418	97.32	38.04	98.09	19
Guiye-23 (GZ-23)	152527147	45702499854	97.41	38.04	99.54	58
Guiye-3	60357883	18026828834	97.27	37.98	99.18	22
Guiye-36	67993258	20331903722	97.19	37.87	99.09	24
Guiye-8	55959352	16719389490	96.81	37.94	98.84	20
Guiye-9	60207003	17980870692	96.89	37.96	99.06	21
Guiye-White (GZ-White)	54570388	16346615296	97.54	38.18	99	20
Huabai No.1	54977608	16337446070	97.04	37.74	99.16	20
Hunanzaoshu	59106230	17651055742	97.05	37.99	97.51	21
Jinfeng-6	54671107	16343547318	96.85	37.93	98.35	20
Jinfeng	57025782	17035552968	96.85	37.77	99.01	21
Jinhua No.2	61542319	18411046118	96.85	37.71	99.39	23
Libo	54430756	16245454186	96.73	37.83	99.03	20
Marc	56691363	16949232628	96.82	37.73	99.19	21
Moriowase	66006004	19725564080	97	37.76	99.11	24
Ninghaibai-41	76750697	22950800388	96.86	37.71	98.93	27
Ninghaibai	60364396	18051305080	96.97	37.82	98.98	22
Peluches	60104717	17988644176	96.71	37.88	99.01	22
Ruantiaobaisha-68	55825505	16692288418	96.74	37.89	98.49	20
Shimian	76520260	22854030050	96.91	37.85	98.89	28
Xiangzhong	62885183	18807998396	96.76	37.84	98.19	23
Xingning No.1	58896920	17609924150	96.57	37.89	98.72	21
Total	2308582628	690108736956
Average			96.983	96.983	98.6503	22.4865
