# Supplementary material for: Genome assembly of wild loquat (Eriobotrya japonica) and resequencing provide new insights into the genomic evolution and fruit domestication in loquat
Source: Hortic Res. 2022 Dec 2;10(2):uhac265. doi: 10.1093/hr/uhac265 (PMC9909508; doi:10.1093/hr/uhac265)
Supplement: Web_Material_uhac265 [file web_material_uhac265.zip › Supplemental Table S9 Statistics of data used for insertions and deletions.xls]

## Sheet: Sheet1
Sample	CDS-Insertion	CDS-Deletion	CDS-Homo	CDS-Het	CDS-Total	Genome-Insertion	Genome-Deletion	Genome-Homo	Genome-Het	Genome-Total
Florida-1	6104	6135	5663	6576	12239	397481	317204	396803	317882	714685
Baili	6108	5918	6052	5974	12026	396021	316862	424501	288382	712883
Baiyu	6077	6004	6060	6021	12081	397179	319087	424060	292206	716266
Bingtangzhong	6038	5811	6132	5717	11849	397095	315455	427550	285000	712550
Changbai-14	6074	5983	6209	5848	12057	400692	320411	434591	286512	721103
Changbai No.1	6047	6015	6196	5866	12062	401743	320901	435425	287219	722644
Dawuxing	6227	6172	5654	6745	12399	399352	320054	395239	324167	719406
Dayangwanbai	5780	5749	6484	5045	11529	385196	304488	457156	232528	689684
Donghuzao	6231	6312	5893	6650	12543	409977	330287	403518	336746	740264
Guanyu	6063	5972	6136	5899	12035	396896	318294	431362	283828	715190
Guiye-LuNN	6362	6539	4090	8811	12901	418402	341868	285597	474673	760270
Guiye-Rongdu	4632	4389	3100	5921	9021	312933	238384	225762	325555	551317
Guifei	5977	5924	6258	5643	11901	395131	315309	444741	265699	710440
Guiye-1	6412	6542	5239	7715	12954	411144	341448	370090	382502	752592
Guiye-16	6531	6647	5128	8050	13178	419955	347636	366434	401157	767591
Guiye-18	5490	5433	3206	7717	10923	357513	281306	231861	406958	638819
Guiye-23 (GZ-23)	3204	2531	574	5161	5735	255584	168522	64518	359588	424106
Guiye-3	4385	4144	2889	5640	8529	285857	213025	213904	284978	498882
Guiye-36	7333	7529	4048	10814	14862	478522	400180	286662	592040	878702
Guiye-8	6678	6689	5309	8058	13367	412945	340714	372409	381250	753659
Guiye-9	5681	5683	3288	8076	11364	371225	296085	229633	437677	667310
Guiye-White (GZ-White)	6253	6238	3958	8533	12491	415599	339066	283798	470867	754665
Huabai No.1	5703	5577	6868	4412	11280	371434	292421	477448	186407	663855
Hunanzaoshu	6111	6122	6111	6122	12233	403604	325257	421976	306885	728861
Jinfeng	6002	5962	6353	5611	11964	398924	320577	438930	280571	719501
Jinfeng-6	5676	5497	6888	4285	11173	378729	299544	482917	195356	678273
Jinhua No.2	6094	6091	6133	6052	12185	398023	317589	431322	284290	715612
Libo	5900	5837	6126	5611	11737	384632	305351	427926	262057	689983
Marc	6493	6479	5559	7413	12972	422255	345586	390983	376858	767841
Moriowase	6083	6070	6096	6057	12153	395486	315289	422145	288630	710775
Ninghaibai-41	6250	6188	6221	6217	12438	412411	330782	435175	308018	743193
Ninghaibai	6155	6154	6015	6294	12309	407190	328273	414117	321346	735463
Peluches	6577	6498	5575	7500	13075	426346	348414	391972	382788	774760
Ruantiaobaisha-68	6254	5942	6474	5722	12196	385945	306814	453730	239029	692759
Shimian	5991	5857	6674	5174	11848	395688	314079	456702	253065	709767
Xiangzhong	6037	5979	6438	5578	12016	397204	316977	441673	272508	714181
Xingning No.1	6123	6059	6166	6016	12182	403687	324474	423139	305022	728161
Total	17197	21890	--	--	39087	919496	944676	--	--	1864172
